# Supplementary material for: Transcriptomic Analysis Provides Novel Insights into the Heat Stress-Induced Response in Codonopsis tangshen
Source: Life (Basel). 2023 Jan 6;13(1):168. doi: 10.3390/life13010168 (PMC9867074; doi:10.3390/life13010168)
Supplement: Supplementary file 1 [file life-13-00168-s001.zip]

Archive with 13 entries (13 files):
- Figure S1 L_vs_L_Ht_all.go.enrichment.stat.png
- Figure S2 L_vs_L_Ht.pathway_DEG.png
- Figure S3 L_vs_L_Ht_up.kegg.enrichment.stat.png
- Figure S4 L_vs_L_Ht_down.kegg.enrichment.stat.png
- Table S1 Real time PCR primers used in this study.pdf
- Table S2 The list of all unigenes.xls
- Table S3 GO classification of the unigenes.xls
- Table S4 L_vs_L_Ht.DEG_up.Annotation.xls
- Table S5 L_vs_L_Ht.DEG_down.Annotation.xls
- Table S6 KEGG_classification.xls
- Table S7 L_vs_L_Ht_all.go.significant.enrichment.xls
- Table S8 L_vs_L_Ht_up.kegg.significant.enrichment.xls
- Table S9 L_vs_L_Ht_down.kegg.significant.enrichment.xls
