# Supplementary material for: Transcriptomic Analysis Provides Novel Insights into the Heat Stress-Induced Response in Codonopsis tangshen
Source: Life (Basel). 2023 Jan 6;13(1):168. doi: 10.3390/life13010168 (PMC9867074; doi:10.3390/life13010168)
Supplement: Supplementary file 1 [file life-13-00168-s001.zip › Table S2 The list of all unigenes.xls]

>PB.1.1
ACCTCCAACATTACTTTTCAACCCCACCTATAGAGTCTAAAGTTCTAAAACCTCTCCCTAAAATCATTTCTTGTTCCATCTCTCTCTACACATTTTCACTCCTTTGCGAGAGAGCTGAAGCTCTCCAATCAAAATTGTCTTAATGAACTGAAAGTCCGATTGGATTCCTCGTCATGGCCGAAATTGCCAAGCTCGTCGAAGTTCTATTCGAGGAGAAGACATCATTATCATCACCATCGAGCGATCTCTCTCAACGACTTCGCTCCGAGTCGTCGATTAAGTTAGGGTTGGAGAAGCTCTATTTGATTCTTAAGCAAGGCGTTGAAGCAATCGGAGATGGTAAATTAGGGCTCCAATGCTGGGAGCAGCCTCAGATTCAAGCTGTTGTTTCTGTTGCGCACGCGATCGTTTTCGCCACTCGATCGCTCTCTGTTGAGCAGGTGGAACCGATAATTGTTGCGGTGGTGCAGCAGTTATTGGAGTTCGCGCTGTGTTACTTGGAGAAATCACTGAGCAGTGGCGATGATTTGAGTACTTTTCAGAATAATTTTGTACAGATACTGGAGATTGCACTAGTTGATGGATTGAGTAAAGAGTCTGATGCGCCACAGCCTTGTTCTTTGAATACTCTTGTAGAGTCATTGCAGTCTTTCACTGTAGAGAGTGATAGCATTAAGTTGGAGGACCATATTGAGTGTATGTTTCAAGGGACGAGTTGCTCAAAAGGAGAAAAACCTGCGGATCGTCTTCTTTTGACATTAGCATCTGGATGCATGGAACCTGATACCACGAATCCCTGGATAAATGGAGAGTCTTCTCGCAGTGATTTCAATAAGTTGGTTCCACTATCTCAGCATTGGGCAGTTGTTCATCAGGGATGTATACAACGTCTCGTTTTACTCTGCAAAGGTATGTTTGAATTTGTGGATAGGTTTGATGAGAAAATGGATGGTGCGACCTTGAGGAAGAGATTGTCCCTTGGTTCAAGAATTTTCAAGTTACTTGGAACTGTTACAAAAGACATGCCATACGTTGAATATGATGCTAAACTGGTGGGCTCTGTTGCATCATTTGTTGATGTGCTGCCTAATTTACTCAGGACTGGATTTGAATTTGTAAATGTCAATGCTGCTGTGGAGTCTAGTTTTGAAAGTCTTGTGCTGGCCCTGTTGGAAGTGTTTCTCCAAGTTGTCCATACAATTTTCTGCAACAGCAATGTATTTCAGAACATTCTGACATATGTAATAATTTCTGTCTTGGATAATTTAGATGCTGATGTATGGAGGTACGACAAGTCTAATGCGACCCCAAGGCCGCCATTGGCGTACTTCCCTCGGATTGTTACTTACATTCTTAAACTAGTTGAGGATGTAAAGAAACAACCGATTCAGGTCATTGAGTTGAAAGACTTGAATACAGGGAATTTCGAAATCCAGGCTGATTCCATTTCAAGTCGCCTGCATTCAGAAATATATCTGCTAAAGAAATGCACAGTTGAGGAGCTGCTGAAAGTAATATTCCCTACATCAAAGCAGTGGATAGACAATTTGATGCATCTTGCCCTGTTTCTTCATTCAGAGGGAGTCAAGTTGATGCCAAAACTGGAGAGATCACATTCCAGTTGTACAAAAGCACTTACCCCTGAACCAGAAAATGCAGTTTGTCATGAGGATGAAGCTCTCTTTGGTGACCTTTTTTCTGAGGGCCGGTCAGTGGGATCTACAGATGGATATGATCAACCTGGTACTGCGGCTAGTTCTATGATGAATAACTGCAACATGCCTCTTCAAGCTGCCGCAGAACTGTTTGGCTTTCTGAAGACGAGTGTATTCTCACCTGAATGGCATTCGTCTATATACGAGGATGGCTGCAAACAACTTACAGGTTGCCACGTCGATATCATGCTTGCTGTTCTTAATTGTCAAGGTTGTTATTCTGGAGACAGGACTTCTGATACTGGAGTAGCTTTTCCTGAACAGAGGAAGTCTGTTCATACTCATGAAGTCTGCTTTGAACTGTTGCACAACCTGCTCTCACGCCATTCATTATCTGATTCACTTGAAGAACACCTTGTCTGCCAAATCCTGAGTGTTGATAGTGGTTCTTTTGTTTACAACTATCAGACACTTGCCTTACTGGCTCACACACTCGTCTACACAGTGGGATTGGGTGGTGCTCAATTGAGAAGCAAAGTTCAGAAGGTCTATGTAGATTTTGTTTTTGAAAAGGCAAAGACTATCTGCTCAACCTCCTCAAACCTCAAGGAACTTCTGGAGACCCTTCCCTCTGTCTTTCACATTGAGATTATTCTGATTTCATACCATTTCTCGTCCGAAGCTGAAAAGGCATCACAAGCGCAATCCATGTTTTCTTCTCTCAAGGCAATTGAGGCTCTCCCTTCTGGTTTTAATAGTACACAGTTGTCATGCTGGGCTTTGCTAGTCTCGAGGTTGCTTTTGATTCTTCGTCACATGATATCTTACCCCCGTATTTGTCCTTCAGCTTTGCTTTTGGAGTTGAAGTCCAAGTTGAGAGAAGCCTCACATGCTCGATCACATCCTTCTGCTCCTTCAAGTCATCCTTCGCCATGGACACCAACTTTTGCTGAGAACATGATGCGCATCTTTTTAAAAGAAGGAGAAGTCAGCAGCAGTCTGCTAAATCAACTGATTGACGTTGCACCCTTTCCAGCTGCAGTATGCAGAGAAGATCTGGCGCTGGAATTGTTAGGCCTGGATTGGTCTGAGATATGTTCTTCTTTTTCTTGGATTTTGGGGTTTTGGAAAGGTAAAAAAGCTGCAATGATTGAAGACTTAATTCTTGAAAGATATGTTTTTATGCTTTGTTGGGATATCCCTCCCATGCGGTCTCCTTCGGATGTACTTCCTTTCTCTGTTGACCTGCAAACTCCTGACTGTGACGTAGAAAATCTTTACTATTTTAGTCACTCAGTCTTGGGCAGCTGTTGTGGTGTTGCTGAGAGCGTTGGTTTTTCAAACATTGTGTTTGGTGTGCTGCAGCAGTTGCAAACAATGCACATAGCGGGGGAAGTCGGAGAACTTGGGTGGGACTTTCTGAGAAGTGGCTCATGGTTATCTCTAGTACTGTCCTTGCTTGGTGGTGAAAATCAGAAGTTCAGCATGAATAGTACAGTTGCTTCGGTGGGTTCAATCCCATGTGAACACGCCTCAAAAGACGGTGCATTCCTTGCACCCACCGAAGCACTGGCTATTACTTCATTTGATGGAGACCAAGTTGCAAAATTGTTGAGGATATTGTTAGTTATGTTAAAGAGGTATACACAGGCTTATCAAAAAGCTTTGCTTTCAACCTTTAGTAACAGCCAATACTCTACTGATAAGTTTTCACCTCTGTTACTTCTCAAACACACTGGTTTTGACAAGTGCATAGCTGACGTGCTCCTTGATAAAGGTAGATCTGATCCTTTCCAACTGGATTCAATTTATGAGCTTTTGGCAAAGCTGGATGTAACTTTTGACAAGATGGCTCCAGGAATCCGAAATAAGGTCTTTTGGGAATTTGCCTTGCATGGTTTCCCGTGCCATGTTCAAGTTCCAAGTGCAATTCTTCTTTCTTGCATTCTTAGCATTAGAGGCATCATTAGCTTTCTTGATGGACTGCTCAAGCTGAAAAGTATCGGAGGAGTCGTCAATATTGAAGCTGAAGTACCTGTTCAGCTTCTTGAGCCAGTTTTATCAATCAAGTTTGATAGGATATTTGGAAGTCTTCATGGAAAATGTGATGCTATTTATCGCAGATTGACTGAGGGTTTGGAGGGGTTTGATTATGGCAGCTTGTTTCTTATGAAGAATGTGGAGGAATTCTTAAGGGATATTAATGCCAGGGAGGTTGTTGATAGCAGTATCAATGAATTCGTAGTCACCAAGGCCATTGATACCTTAGACAGCATCAAGAAGGTTCCTTCAGGGGGTGTCTTTTTTAAGTTCTTCCTGTCTGGTGAAGATGTATCTGAGCAGATCAAGGAGCTTTATAGTACTCAACGTGGTGATCTGTTGGTTCTGGTTGACGCATTGGATAATTGTAACTCTGCATCGGTTAATGTGAAAGTTCTTAATTTTTTCGTTGATCTTCTATCAGGAGATAGCTGTTCTGATCTCAGACTGAATTTACAAAAGAAATTCCTTGGCATGGATTCACTTGACCTTTCAAAATGGCTGGAAAAGAGGCTCTTAGGTTCCACGATGGAACCATTGGGTGGGGTCACTTGTGTAAATGGTAGTTTGGTATGTCTAAGGGAGTCAACCATGAATTTTATTATGTCCCTTTTATCTGCTCCTGAAACACTGTCTCAAGAACTGCATGGTCATTTATTTGGAGCCATGCTAGTTTCTCTTGATAGTGCATTTATGCTGTTTGATGTCAGTACTGCAAAATCCTATCTGAATTTTGTTGTTCAACTTTCAAAAGGGGAGGCCTCAATTAAACTCCTTCTGCAGCAAACAGTGATGCTGATGAAGAAGCTGTCTGGTGATGAGCGTCAGCTTCAAGGGCTCAAGTTTCTCTTTGGTTTTCTCGAGTCTGTATTAAGTGATTGTGGGTCTAGTAAGAATACAACTGAAAGATCATCTGGAAAGTCTTTGGGTAGAAGCAGTTCTGGGTTTGGGCCCTTGTCCTCTCGATCTCTGGGTTCGAGAAAGAATACTGACACTCTGGTTCTTTCTACTGATCAAGAAGGTGGGTCTGCATCACTCGACTGTGATGCAACTTCTGCTGATGAAGATGAGGACGATGGAACATCTGATGGCGATGTGGGTAGCATTGATAAAGATGATGAGGAGGATACCAGCAGTGAAAGGGCCCTTGCTTCTAAAGTTTGCACATTCACATCCAGTGGCAGCAATTTTATGGAACAACACTGGTATTTTTGTTATACATGTGATCTGACTGTGTCCAAGGGCTGTTGCTCGGTTTGTGCAAAAGTTTGCCATCGTGGTCATCGTGTTGTCTACTCTCGATCAAGTCGCTTTTTTTGCGACTGTGGTGCTGGGGGTGTTCGAGGTAGTAGCTGCCAGTGCCTGAAGCCTCGGAAATACAGTGGAGGTAATAGTGCATCCACTCGTAGTGCTGGTAACTTTCAGTCCTTTCTACCCTTTTCGGAGGAGGGGGAACAGTTGCCTGACAGTGATTCAGATGTTGATGAAGATTTTTCAATGGACTTAGATCACTCTGTTAGACTATCTATTCCAAGGGAGGTTCTAGATGTGATGCCTCTGTTACTTGCAGAACTTGATATTGAAGGTCGGGTGCTTGAGCTTTGCTTTTCTTTGTTGCCTTCTATAATTAGCAGAAGGGATTCTAACCTTTCAAGAGAGAAGAAAATATTATTGGGTGAAGATAAAGTGCTTTCTTATAGCGCTGATTTTCTACAATTGAAGAAGGCATATAAAAGTGGTTCTTTAGACCTGAAGATAAAGGCCGACTATTCAAATGCGAAGGAACTTAAAGCTCTTTTAGCCAGTGGTTCCCTTATGAAATCATTACTCAGTGTCAGTACTCGTGGTCGCCTTGCTGTTGGAGAAGGTGATAAAGTAGCTATATTTGATGTTGGGCAGCTGATTGGACAGGCCACTATTGCACCTGTGACAGCAGACAAGGCTAATGTGAAGCCTCTTTCTAAGAATGTTGTTCGTTTTGAGATTGTACATCTGGCTTTCAACCCTTTGGTGGAGAATTATCTTGCTGTAGCTGGGTACGAAGATTGCCAGGTTCTTACATTAAGTCATCGTGGTGAAGTCACTGATCGTCTAGCTATTGAACTTGCATTGCAAGGTGCATATGTAAGACGTATAGGCTGGGTTGCGGGGTCTCAGGTGCAGCTGATGGTGGTTACTAACAGATTTGTCAAGATATATGATTTATCTCAGGACACTATTAGTCCCATGCATTACATAACCTTGCCTGATGACAAAATTGTGGATGCAACACTTGTTGTAGCTTCGCAAGCAAGGGTGTTTCTTGTTGTCCTTTCAGAGCTTGGATGTTTGTTCAGGCTAGAATTGTCAAAGAAAGGAAATGTTGGAGCAAAATCATTGAAGGAAATAATTCAAATCTCAGACAGAGACATGCATGCGAAGGGCTCCTCTTTGTACTTTTCATCTACTTATAAGTTGTTATTTGCATCGTATCAAGATGGAACTACCTTGGTAGGCCGGCTTAATCACAATGCAACATCTTTAACTGAGGTTTCTGCTATGTTTGAAGATGATCAAGATGGTAAGCGTAGACCAGCTGGATTGCATCGTTTCAAGGAGTTGCTTGGTGGTAGTGGTTTATTCGTTTGCTTCTCGAGTGTTAAATCAAATGCTGCACTCACTGTTTCTATTGGGGAGCATGAAGTTTTTGCGCAGAACATGCGGAATGCAGTAGGTTCAACGTCTGCATTGGTTGGCATAACTGCTTACAAACCTTTATCCAAAGATAGAATCCACTGTCTTGTTTTGCATGATGACGGCAGCCTTCAAATTTACACACATGTTCCCCTGGGGGTTGACACTGGAGCAAATGTGATCTCTGATAAAGTTAAAAAGTTAGGTTCTGATATTCTTAACAGTAAAGCTTATGCTGGTCTGAAGCCGGAGTTCCCACTTGATTTTTTCGAGAGAACTGTGTGCATTACATCAGATGTGAAATTAAGTGGTGATGCCATTAGGAATGGGGATTCTGAAGGAGCGAAACAGAGCTTGGCATCCGAAGATGGATTTCTTGAGGGTCTTAGCCCTGCTGGATTTAAGATAACGGTTTCCAACTCCAATCCGGACATAGTCATGGTTGGTTTTCGTGTGCACGTGGGCAATACATCAGCAAACCATATACCATCTGATATAACCATATTTCAGAGAGTGATAAAATTAGATGAGGGCACGCGGTCTTGGTATGACATTCCATTCACAGTGGCCGAATCACTTTTAGCTGATGAAGAATTTACAATCTGTATTGGGCCAACCTTCAATAGGTCCACATTGCCTAGAATAGACACCTTGGAAGTTTATGGTCGAGCTAAGGATGAATTTGGATGGAAGGAAAAGATGGATGCGGTGTTGGATATGGAAGCTCGTGTGCTTGGTTGCAACTCCTGGGTGGCAGGATCTGGGAAAAAGTGTCGTAGTGCTCAATCAGCGCCGATCCAGGAGCAAGTCGTTTCAGATGGTCTCAAGCTTCTCTCAAAGTTCTATTCACTGTGTAGGCCACAAGGATGTTCAAATGTTGAGGAAGTAATAGCGGAGCCGAGCAAGTTCAAATGCAAGCAGTTGTTAGAAACAGTATTTGAAAGTGATAGGGAACCTTTGCTGCAGGCTGGTGCATGCCGTGTATTTCAAGCTGTGTTCCCTAAACGGGAGTTCTATTACCAGGTCAAAGATACCATGCGCCTTCATGGGGTGGTGAAATCGACAGCTATACTTTTATCAAGGCTGGGAGTTGGTGGGAGTACAGCGGGGTGGATTATTGAAGAGTTCACGTCTCAGATGCGGGCAGTTTCTAAGATTGCGCTGCAACGTTGCTCTAACTTGGCTTCTTTCCTTGAAACAAACGGTTCAGAAGTCGTAGATGGGCTCATGCAAGTTCTATGGGGAATTTTGGATATAGAGCAGCCTGACACGCAAACTATGAACAATATTGTTATATCATCTGTAGAGCTCATTTATTCTTATGCCGAGTGTCTGGCTTCACATGAAAATAATTCAGGTGGACAGTCAGTTGCACCTGCTGTTTCCCTTTTCAGGAAACTTCTGTTCTCACCCAATGAAGCTGTTCAGACGTCTAGCAGTTTGGCCATATCTTCAAGATTGCTTCAAGTTCCATTTCCAAAGCAAACTATGCTGGGTACAGATGATGCATCTGAGAATGCAGCCTCTGCTCCTCTGCGTACTGATGTTTCAAGTGCAGCTGGTGGAAATTCTCGGGTCATGGTTGAAGAAGACTCCATAACCTCATCTGTACAATACTGTTGTGATGGCTGTTCTACTGTTCCTATTCTTAGGAGGAGATGGCATTGTACAGTTTGCCCTGATTTTGATTTATGTGAAGCATGTTATGAAATGCTTGATGCAGACCGTCTGCCTTCTCCTCATTCAAGAGATCATCCTATGTCGGCTATTCCAATCGAAGTTGAAACATTTGGTGGGGAGGGCACTGAAATACAGTTCTCTGCAGATGATTTAAGTGATCCAAGTCTGTTACCAGTTTCGGCTGATGTCAACTATCAAAATTCTGCTCCCTCAATTCATGTGTTGGAAGCCCATGAATCTGGAGAGTTTACAACCTCAGTTGTCGATCCTGTTACAATTTCTGCATCAAAAAGGGCGGTGAATTCTCTAATTCTCTCCGAACTCCTTAAACAGCTGAAGGGATGGATGGAGACTACCTCTGGTGTTCGGGCTATCCCTGTTATGCAGCTCTTCTACAGATTATCATCTGCAGTAGGTGGGCCTTTTGTTGACAGCTCTAGACCGGAAAGTTTAGATCTGGAGAAGTTGATAAAATGGTTTCTAGAAGAGATTAGCATTGATAAGCCTTTTGCAGCTAAAACCCGTTCCGGTTTTGGGGAAGTTACAATTCTTGTCTTTATGTTCTTTACCTTGATGCTGCGAAACTGGCATCAGCCTGGCAGTGACGGTTCATTACCAAAATCAAGTGGAATGACAGATGCACATGAAAAAAGCAATATCCATGTTCCACCTTCGACTTCAGCTACTTCCTCGTCTGTGATGGATGATCAAGACAAGAATGGCTTTGTTTCCCAGCTGCTTCGTGCTTGTGGATCTCTTCGGCAGCAAGATTTTGTGAATTTTCTCATGGATATCCTACAGCAGCTGATGCATGTTTTTAAGTGCCCACCTGTAAGTTTTGACACTTCACATGGTTCAAACACTGGTTCAGGATGTGGGGCTCTCTTAACTGTCCGAAGAGAGATACCGGCAGGTAATTACTCTCCATTCTTTTCTGACTCATATGCCAAGTCACATCGCTCGGATATATTCGCAGACTATCATAGGCTACTGTTAGAGAATGCTTTCCGATTGGTGTACAGTTTAGTTCGACCAGAGAAGCATGACAAGGCTGTGGAGAAAGAGAAGTTTTTCAAGATTCCATCTTGGAAGGATCTGAAGCTTGATGGATTTCAAGACGTTCTGTGCAGTTACATCAATAATCCCCATACAACATTCGTGAGGAGGTATGCTAGGAGGCTTTTTCTACATCTGTGTGGTAGCAAAACACACTATTACAGTGTTAGAGACTCTTGGCAATTCTCTAGTGAAGTTAAGAAGCTTTATAAACACATAAACAAATCTGGTGGATTTCAAAGTACTCTCTCATATGAGAGAAGTGTCAAGATAGTGAAATGCCTGTCGACTATGGCTGAGGTTGCTGCTGCACGGCCGCGGAACTGGCAGAAATACTGTTTGAAACATGGAGATGTTTTGCCCTTTCTTGTTAATGGAGTCTTTTATTTTGGGGAAGAGTGTGTGATTCAGACTCTTAAACTTCTGAATTTGTCCTTTTATACTGGAAAGGAAATTAGCCAATCTTTAC
>PB.2.1
GGTCTTCCTGATGCGTTTTTATCATCTGTGAGCGCTGGAATACTGCCTTCTTCAAAGGCCCTGACATGTGTTCCAAATGGTCTTGGGGCAATTTGTCTTAATGCTAAGGGCTTGGAAGCAGTGAGGGAAACCTCAGCATTAAGGTTCCTGGTTGACATCTTCACCAACAAAAAAATATGTGCTGGCGATGAATGATGGTATTGTTCCCTTGGCAAATGCTGTGGAGGAGCTTTTGCGTCATGTCTCTTCATTAAGAAGTACAGGTGTTGATCTGATTATTGAAATTGTTAATAAAATTGCGTCAACTGAGGACAATAAGTGTATTGAACAACTGGAGAAAGTTGATGGAAGTACGGAGATGGAAATGGACTCTGAAGACAAGGAAAATGTAGGCCCTAGCTGTCTGGTTGGTGCTACTGATTCGACCTCAGATTGCATTAGTGATGAGCAGTTTATACAATTACGCATCTTTCATGTGATGGTATTGGTTCACAGGACAATGGAAAATTCCGAAACATGTCGATTGTTTGTGGAGAAATCGGGGATTGAAGCTTTGCTCAAACTTCTATTACGACCAAGTATAACACAATCATCTGAAGGGATGTCTATTGCGTTGCATAGTACCATGGTCTTCAAGGGTTTTACTCAGCATCACGCGGCCCCGTTAGCACGTGCTTTCTGTTCCTCTCTTAGGGATCATTTGAAGAAAACATTGACTGGATTTAGTGTGGTTGCGGGTTCCTTTCTGTTGGATCCTAGGACTACACCAGATTGTGGAATATTTCCTTCACTTTTTCTTGTTGAATTCCTTCTTTTTCTTGCGGCCTCAAAAGAAAATAGATGGGTAACAGCATTGCTCACAGAATTCGGTAATGGTAGCAAGGATGTTCTGGAAGATATTGGACGTGTTCAACGTGAAATTTTATGGCAGATTGCTCTTCTTGAAGATGCTAAGTTTGATGTAGAGGATGACAGTGCTGGTTCCGCCGATGAGTCACGACCATCAGATTCTAATACAACTGAAACTGAAGACCAAAGGTTCAATTCTTTTAGGCAGTTTCTTGATCCTTTACTTCGAAGGAGGATGTCCGGATGGAGTTTTGAGTCCCAGTTTTTCGATCTTATAGCTCTGTATCGTGATCTTACTCGTGCGTCTGGTTCTCAGCAACGACATGGCATAGAAGGCCCTTCAGATCAGCGAGCCAATCAACCGTCACATCCGTTGGCTTCTTCTGATGGTGCTAGTGCTACTGTTAGAAGGGAAGCTGATAAGCAGAGGTCCTATTATTCTTCTTGTTGTGATATGGTGCGGTCGCTCTCTTTGCACATTACACATTTGTTTCAGGAGCTAGGTAAAGTAATGTTGCTTCCTTCTCGACGGCGGGATGACATGGTGAATGTTTCACCTTCTTCAAAGTCTGTTGCTTCTACCTTTGCTTCCATTTCGTTGGACCATATGAATTTTGGAGGTCATGCAAATCCTTCTGGATCAGTTGCATCCTGGTCAGCCAAGTGCCGCTACCTGGGCAAGGTCATAGATTTCATTGATGGCATTCTCCTAGACAAGCCTGACTCGTGCAATCCTGTTTTACTAAATTGCTTGTATGGACGTGGGGTGCTTCAGTCAGTTGTGACCACATTTCAAGCCACCAGTGAATTGCTTTTTGCAGTTAACAGGACTCCTGCATCTCCCATGGAGACTGATGAGGGAAGTTTAAAGCCTGATGATGTGGAAGAAACAGATCATTCATGGATATATGGTCCCTTGGCAAGCTATGGTAAACTTATGGACCACCTTGTGACTTCCTCTTTCATTCTATCCCCTTTTACAAAGCACTTACTTGCACTGCCTATTGTAAGTGGAGATATTCCATATCCACGGGATGCTGAAGTATTTGTGAAGGTCCTGCAATCTATGATTTTGAAAGCAGTCCTTCCGGTCTGGTCTCACCCTCAGTTTACTGATTGCAATAATGATTTCATTGCAACTGTTGTTTCTATCATTCGTCACATCTATTCCGGGGTTGAAGTGAAAAATGTAAGTAGTGCTGGAGCTCGTCTTTCTGGTCCTCCTCCAAATGAAACTACTATTTCCACAATTGTGGAAATGGGCTTTACCAGATCTCGAGCAGAGGAGGCTCTGAGGCAAGTGGGTTCTAACAGTGTTGAGCTGGCAATGGAATGGTTGTTCTCACATCCAGAGGAAGTCCAAGAAGATGATGAACTTGCTCGAGCACTTGCCATGTCTCTTGGGAACTCTGGCTCTGACACCAAGGATAATGTTACTAATGAAATTAATCAGCATATAGAAGAAGAAACTGTTCAACTCCCTCCTGTGAGTGACTTGTTGTCCACATGTAGAAGGCTTCTACAGATGGAGGATTCCCTAGCATTTTCGGTTCGGGACCTTCTGTCAATGATATGTTCCCAAAATGATGGCCAGTACAGGTCGGATGTTGTTTCATTTATATTAGAGCAGGTGAAGCTTTCTAGTTCCTTCTCTGATAGTGGAAACAATAACATGCTATCCTCCCTTTTTCACGTTCTTGCGCTGATACTTAATGAGGATGTGCTTGCAAGGGAAGTTGCATCGAAGGGTGGTCTGGTTAAAATTGCCTCAGATCTACTCTCACGTTGGAGCTCTGGTTCACATGACAAGGAGGCATTACAAGTTCCTAAATGGGTGACTGCAGCATTCCTTTCTATTGACCGTCTTGCTCAAGTGGATCAGAAGTTGAATGCTGATATTATGGAGTTGTTGAAGAAGGATGATGCTGGCAACCATATCTCTGTAGTGATAGAGGAGGATAAGCAAATTAAATTGCAGTCGAATTTGGGGTTATCTTCAAAGCATATTGGAGTAGAGGAGCAGAAGAGGTTTATTGAGATCGCTTGTGGCTATTTGAGGAAACAGCTCCCTTCTGAAACAATGCATGCTGTTCTGCAGCTCTGTTCTACGCTTACAAGGACACATTCTGTTGCTGTTAGTTTCCTTGACACGGGGGGTTTGCCTTTATTACTTTCTTTGCCTACAAATAGCCTATTTGTTGGGTTTGATAATGTTGCAGCCACTATCATCCGCCATATTCTTGAAGATCCCCAGACTCTCCAGCAAGCCATGGAAACAGAGATACGACACAGTGTTGTCACGGCTGCTAACCGACAGTCTAATGGAAGGCTTACGCCCCGTAATTTTCTTTTGAATCTAACCTCAGTAATTTCACGTGATCCAGTGATTTTCATGCGGGCTGCCCAGTCAGTATGTCAAATCGAGATGGTGGGTGAACGACCTTACATAGTCTTGCTGAAAGATCGTGAAAAGGATAAAGGCAAAGATAAGGATAAGGAGAAAGAGAGGGGTGAGGAGAAAGAAAAATCACAGCCTACTGATGTTAGGATAAGTACGAACTCGTTGTCTCCAGGGAGTGGCAAATTTAATGATGCAAATTCCAAGAATGTCAAAATTCATCGAAAACCTCCTCAAAGTTTTGTAAATGTGATTGAGCTTCTTTTGGATTCAGTTGTAACTTTTATACCTCCTTTGAAAGAAGACATGGTTACAGGCAATGGCACGTCCTCTACAGATATGGACATTGATGTTGCTTTAAATAAGGGGAAAGGAAAAGCTATTGCCTCTGTATCTGAAGAGAATGAGGACAACGGCCAGGAGTCTTCTGCATCTTTGGCAAAGGTTGTATTTATTTTGAAGCTCTTGACAGAAATTCTCTTGATGTATGCTCCATCTGTCCATGTTCTGCTCCGAAGAGATGCTGAAGTTAGCAGTTGCCGGGGCCCTCCTCAAAGGGGTCCAACTAATTTCTGCACTGGTGGAATATTTCACCATGTTCTCCATAAGTTTCTTCCATATTCAAGAAATTCTAAGAAGGTAAAACCAGATATCGACTGGAGGCACAAGCTGGCAAGCAGAGCCAGCCAGTTTTTGGTGGCTTCTTGTGTTCGATCTACAGAGGCAAGGAGGAGGATTTTTATGGAAATCAGTAATGTTTTTAGTGATTTTGTTGATTCTTCTAAAGGTTTTAGACCACCGGGAAATGATGTCCATGCTTTTGTTGATCTGCTCAGTGATGTTCTGGCTGCTCGATCACCCACAGGTTCTTCCATCTCTGCGGAAGCTTCTGTTACGTTTGTAGATGTTGGTCTGGTTAGATCACTTACTCGAACACTACATGTGTTGGACCTTGATCATGCTGAGTCGCTGAAGATTGTTACGGGACTTGTGAAAGTATTAGAGCTCGTAACGAAAGAACATGTTCATTCAGCTGAGACTGGTAGCGGGAAAGGTGAGAATTCAACAAAACCTCCTGATAATAGTCAACAAGGAGGAGCTGACAATAGTGGTAACATAACCCAGTCCATGGAAACTGCCTCTTTACCTAATGTGAGTTCTGCACCTACAGACCGCATCGAGTCCTTTAGTACCGTCCAGGCATATGGTGGATCGGAGGCTGTAACTGATGATATGGAACATGATCAGGATATTGATGGCGGTTTCGCTCCTCCAAGTGAAGATGATTATATGCATGAAACTTCTGAGGATGCAAGGGGTCTTGAAAATGGCCTTGATACTGTGGGAATAAGATTTGAGATCCAAGGTGATGTTCGAGAGAGTCTTGATGAAGAAGATGATGAAATGTCAGGGGATGAAGGAGATGAAGTGGATGAAGATGAAGATGGGGATGACGAGGAACACATTGACCTGGAAGAAGATGCAGTCCATCACCTGCAACATCCTGACACAGATCAAGATGACCATGAAATCGATGAAGATGAGTTTGATGAGGATGTGATTGAGGAAGAGGATGAAGATGACGAGGATGATGAGGATGGTGTTATACTTAGACTGGGTGAAGGAATGAATGGCATAAATGTATTGGACCATATTGAGGTGTTTGGTAGAGATCATAGTTTTCCCAATGAAACTCTTCATGTGATGCCTGTCGAAGTTTTTGGCTCCAGACGCCAAGGGCGTACTACATCCATATATAATCTTTTAGGTAGAACAGGTGACACTTCCACCCCTTCTCAGCATCCACTTTTCGTGGAACCCTCTTCCTCACGCACAATACCTTCCAGACACACAGGTATCCCTCTCTCTCTCTCTCTACATGGAGGATGGTTTCTCCTGTTACATATCTTGTGCATTGAAGGTTATGTTATGTATTTCTTCAATTTCATGGTCGGTCTCTCTCTCTCTCTCTCCTCTCTTATTTGGGTTTTATGTTTGGTTTATTCATTGTGACTTGCAAGTATTTACCAAGTACATGCTGACATCTCTTCTCTCTCGTCTTATTTTTGTTCTCTATCTTCTTCCAGAGAATGCTCGTGATGTTTATCCTGATAGGAGCTTGGAGACCTCATCAAGATTGGATTCAATTTTCCGCTCTCTCAGGAATGGGCGCCATGGACATCATGGACATCGACTTAGCATGTGGGCTGATGACCAGCAAAGTGGTGTATCAAATGCTTCTACCATTCCGCAGGGTCTTGAAGATTTGTTGGTTTCCAATCTGAGACGCCCAAGCCCAGAAAAGCCTTCTGATCAAGAGACAGTAGTGGAATCTCAAACTAAAGATGAGCCTGGTCAGTCACATGAATCATCTGGAATGATACCTGAAACAGCTGCGGAGAATAATGCGCCGCCATCTGCACTATTGGATGGGAATTCTGAAATCAGACCCACAGCAGAAGAATCTCAAAGGGGCACTGATGCACCTTGCACAAATCCCCCGTCTGTTGATATGCAGTTTGAGCACAATGATGCTGTTGTGCGAGATGTTGAAGCCGTGAGCCAAGAAAGTAGTGGAAGTGGAGCAACGTTAGGAGAGAGTCTTCGGAGTCTGGATGTTGAAATTGGAAGTGCTGATGGCCATGATGATGGTGGCGACAGACAAGGTCCTGATTCTCGATTAAGAAGGATAAATGTTTCACTTGGAAATACTACTCCAGCAAGTGGGCGAGATGCACCCCTTCATAGCGTAACAGAGGTTACAGAAATTCCTAGTCAAGGTGCAGAGCAAGGTGGTGCTGCTGGGGGACCACAGCGTAATGGTGGTGCTGATTCTGGACCAATTGACCCTGCATTTCTTGATGCACTTCCTGATGAGTTGCGTGCAGAGGTTCTTTCAGGTCGACAGGGTCCGGTTGCTGAGCCTTCTGATGCCGAACCACAAAGCAATGGAGATATTGATCCTGAATTTCTTGCCGCGCTTCCCCCAGACATTCGAGAGGAAGTTCTAGCACAGCAGCAGGCCCAGAGACTGCATCAGTCACATGAATTGGAAGGACAACCTGTGGAAATGGACACCGTCTCAATAATTGCCACATTCCCTTCAGAGCTACGGGAAGAGGTTCTTTTAACATCCTCTGATGCTATCCTTGCCAATCTCACACCTGCTCTTGTTGCGGAGGCAAACATGTTACGTGAAAGGTTTGCTCGGCGCTATAATCGAACACTTTTTGGTATGTTCCCCAGAAATCGTAGGGGCGAGTCTTCAAGACGAGGTGAAGGAATTGGATCTAGCCTGGATAGAATTGGGGGAATCATTGCTCGTAGGTCAATGGGAAGCAAGCCAGTTGAAGCTGATGGAGCTCCTTTAGTTGACACGGAGGATTTGAAGGCAATGATTCGGTTGCTTCGTGTAGTTCAGCCTATTTATAAGCCGCAACTACAGAGACTCCTCTTGAATTTGTCTGCACATGTTGAGACCAGATATTCCCTGGTGAAAATATTGATGGATCTGCTGATGCTCGATATAAGAAAGCCTGCCAATCATTTGAATCCCTCTGAGCCATCGTACAGGCTGTATGCTTGCCAAAGTCACGTGATGTATTCTCGACCCCAATCTTTTGATGGGGTTCCTCCCTTAGTGTCGCGGCGTGTTCTGGAGACTCTTACCTACTTGGCTCGGAATCATCCTTTTGTTGCAAAGCTTTTACTTCAGTTTAGGATGCCTTCTGTAGCTGTGCAAGAGGCTACAAGCCCTGATCGTTCTCGGGGAAAAGCTGTTATGGTTGTTCAAGATGATGAAATTGAAAAGCAGTATCAAGAAGGATTAATGGCCATAGCATTGCTTTTGAGTCTCTTGAATCAGCCACTCTATTTAAGAAGTATAGCCCATCTTGAGCAGCTGCTAAACTTATTAGATGTCATCATTGATAATGCTGAGAGCAAACCAAGTTCTGATGACCGTGGTGAATCTCAAACTGAACAATTATCTGGTCAGATTTCAACATCAGATGCTGAGATAAATACAGGCTCGGGTGATATATCCTTTGGCTCTGATGCTAGATCATCTAAGGCTGATGATGCCTCTAAACCCTCTGCTTCTGTTTCCAACAGAGAATCTGACTCTCAAAGAATTCTGCTAGACTTGCCACAAGCTGAACTTCGACTGCTCTGTTCATTGCTTGCAAGGGAAAGTTTGTCAGACAATGCATATGCTCTTGTGGCGGAAGTATTGAAGAAGTTGGTGGCTATTGCTCCCCGTCACTGTCATTTGTTCATCACAGAGCTTGCTGGTTCAATGCAGCATTTGACTACGTTGGCAATGGATGAGCTGCGAATATTTGGAAAAGTTGAGAAAGCACTCCTCAGTACTACTACTTCGGATGGAGCCGCAATTTTAAGGGTTTTGCAGGCCTTAAGCTCGCTTGTTGCTTCACTTAATGAGGCAAAAAATCTACAAGTTCTAGCTGAAAAGGAGCAAGCTGCAGCTCTTTCACTGGTAGGGGACATAAATGCAGCTTTAGAGCCTTTGTGGTTGGAACTGAGCTCATGCATTAGCAAGATAGAGAGCTATTCAGATTCTATACCTGATTTATCAACTTCCTCTACAATTTCCCAATCGAGACCGTCTGGTGTAATGCCTCCACTTCCAGCTGGTACTCAGAACATCTTGCCGTATATTGAATCCTTCTTCGTGATGTGTGAGAAATTGCATCCTGGCCAATCAGGTGTAGGACATGATTTTGGTGTAGCTGCGGTGCCGTTTATTGATGATGTCGGAACTTCAGATAGCCAGCAAAAGTCTTCAGGACCTGCTAAAGTTGACGAAAAACAGATGGCATTTGTGAGGTTCTCAGAGAAGCATAGGAAGCTCCTCAATGCTTTCATCAGACAAAATCCAGGGTTGCTTGAAAAGTCCTTCTCACTCATGCTGAAGGTTCCTCGCTTTATTGATTTTGACAACAAGCGTTCTCACTTTAGATCGAAGATTAAGCATCAGCACGATCATCACCACAGTCCTTTGAGGATTTCAGTGAGACGGGCTTACATTCTAGAAGATTCATATAATCAACTTCGCTTGAGGTCAACACAAGATTTGAAGGGGAGATTGACTGTTCACTTCCAAGGGGAAGAAGGCATAGATGCCGGTGGACTTACCAGGGAATGGTATCAGCTGTTATCGAGGGTTATTTTCGACAAGGGGGCACTACTATTTACAACTGTCGGCAATGAATCCACGTTTCAACCGAATCCTAACTCTGTTTATCAAACAGAACATCTCTCGTACTTTAAGTTTGTTGGGCGAGTTGTTGGTAAAGCACTTTTTGACGGTCAACTTCTTGATGTTCATTTCACACGATCTTTCTACAAGCATATCCTAGGTGTAAAAGTGACTTATCATGACATTGAGGCTATTGACCCGGATTACTTCAAAAATTTGAAGTGGATGCTTGAGAATGATATCAGCGATATTCTGGACCTAACATTCAGTATTGATGCTGATGAAGAGAAGCTGATTTTATATGAACGTGCAGAAGTGACGGACTATGAGCTTATCCCTGGTGGACGAAATATCAGAGTTACTGAGGAAAACAAGCACAAATATGTTGATTTAGTTGCTGAGCATCGGTTAACTACTGCTATTCGACCTCAGATAAATGCATTTTTAGAGGGCTTTAATGAGTTGATTTCTCGGGAGTTAATATCTATTTTTCATGACAAGGAATTGGAATTATTGATTAGTGGGCTTCCAGATATTGACTTGGATGACATGAGGGCGAACACAGAGTATTCTGGTTACAGTGCCGCATCTCCAGTTATCCAATGGTTTTGGGAGGTTGCACAAAGCTTCAGCAAGGAAGATAAGGCTCGCTTATTACAATTTGTGACAGGCACCTCAAAGGTGCCATTAGAAGGATTTAGTGCATTACAAGGTATCTCAGGCTCTCAAAAGTTCCAAATTCACAAAGCTTATGGCAGTCCTGATCACTTGCCTTCGGCTCATACTTGTTTCAACCAGTTAGATCTACCAGAATATCCTTCAAAACAGCATTTAGAAGAGAGACTGCTGCTTGCAATTCATGAAGCCAGTGAAGGGTTTGGATTTGGTTAAGAATTGTGTTAGAGGGGGTACATGAAGTTATCATGTAGATATGATATCAGTCTCAAATGAAAACTATGGAACAGTAAGTAAAAGGGAATTTAAGGATTCAAGCAGATACATGTTGATAATACTGTACAGTTTTGCTTGTTATAAATCAAATGGTTTTGGCGGTTTTT
>PB.3.1
CGCTGGAATACTGCCTTCTTCAAAGGCCCTGACATGTGTTCCAAATGGTCTTGGGGCAATTTGTCTTAATGCTAAGGGCTTGGAAGCAGTGAGGGAAACCTCAGCATTAAGGTTCCTGGTTGACATCTTCACCAACAAAAAATATGTGCTGGCGATGAATGATGGTATTGTTCCCTTGGCAAATGCTGTGGAGGAGCTTTTGCGTCATGTCTCTTCATTAAGAAGTACAGGTGTTGATCTGATTATTGAAATTGTTAATAAAATTGCGTCAACTGAGGACAATAAGTGTATTGAACAACTGGAGAAAGTTGATGGAAGTACGGAGATGGAAATGGACTCTGAAGACAAGGAAAATGTAGGCCCTAGCTGTCTGGTTGGTGCTACTGATTCGACCTCAGATTGCATTAGTGATGAGCAGTTTATACAATTACGCATCTTTCATGTGATGGTATTGGTTCACAGGACAATGGAAAATTCCGAAACATGTCGATTGTTTGTGGAGAAATCGGGGATTGAAGCTTTGCTCAAACTTCTATTACGACCAAGTATAACACAATCATCTGAAGGGATGTCTATTGCGTTGCATAGTACCATGGTCTTCAAGGGTTTTACTCAGCATCACGCGGCCCCGTTAGCACGTGCTTTCTGTTCCTCTCTTAGGGATCATTTGAAGAAAACATTGACTGGATTTAGTGTGGTTGCGGGTTCCTTTCTGTTGGATCCTAGGACTACACCAGATTGTGGAATATTTCCTTCACTTTTTCTTGTTGAATTCCTTCTTTTTCTTGCGGCCTCAAAAGAAAATAGATGGGTAACAGCATTGCTCACAGAATTCGGTAATGGTAGCAAGGATGTTCTGGAAGATATTGGACGTGTTCAACGTGAAATTTTATGGCAGATTGCTCTTCTTGAAGATGCTAAGTTTGATGTAGAGGATGACAGTGCTGGTTCCGCCGATGAGTCACGACCATCAGATTCTAATACAACTGAAACTGAAGACCAAAGGTTCAATTCTTTTAGGCAGTTTCTTGATCCTTTACTTCGAAGGAGGATGTCCGGATGGAGTTTTGAGTCCCAGTTTTTCGATCTTATAGCTCTGTATCGTGATCTTACTCGTGCGTCTGGTTCTCAGCAACGACATGGCATAGAAGGCCCTTCAGATCAGCGAGCCAATCAACCGTCACATCCGTTGGCTTCTTCTGATGGTGCTAGTGCTACTGTTAGAAGGGAAGCTGATAAGCAGAGGTCCTATTATTCTTCTTGTTGTGATATGGTGCGGTCGCTCTCTTTGCACATTACACATTTGTTTCAGGAGCTAGGTAAAGTAATGTTGCTTCCTTCTCGACGGCGGGATGACATGGTGAATGTTTCACCTTCTTCAAAGTCTGTTGCTTCTACCTTTGCTTCCATTTCGTTGGACCATATGAATTTTGGAGGTCATGCAAATCCTTCTGGATCAGTTGCATCCTGGTCAGCCAAGTGCCGCTACCTGGGCAAGGTCATAGATTTCATTGATGGCATTCTCCTAGACAAGCCTGACTCGTGCAATCCTGTTTTACTAAATTGCTTGTATGGACGTGGGGTGCTTCAGTCAGTTGTGACCACATTTCAAGCCACCAGTGAATTGCTTTTTGCAGTTAACAGGACTCCTGCATCTCCCATGGAGACTGATGAGGGAAGTTTAAAGCCTGATGATGTGGAAGAAACAGATCATTCATGGATATATGGTCCCTTGGCAAGCTATGGTAAACTTATGGACCACCTTGTGACTTCCTCTTTCATTCTATCCCCTTTTACAAAGCACTTACTTGCACTGCCTATTGTAAGTGGAGATATTCCATATCCACGGGATGCTGAAGTATTTGTGAAGGTCCTGCAATCTATGATTTTGAAAGCAGTCCTTCCGGTCTGGTCTCACCCTCAGTTTACTGATTGCAATAATGATTTCATTGCAACTGTTGTTTCTATCATTCGTCACATCTATTCCGGGGTTGAAGTGAAAAATGTAAGTGGTGCTGGAGCTCGTCTTTCTGGTCCTCCTCCAAATGAAACTACTATTTCCACAATTGTGGAAATGGGCTTTACCAGATCTCGAGCAGAGGAGGCTCTGAGGCAAGTGGGTTCTAACAGTGTTGAGCTGGCAATGGAATGGTTGTTCTCACATCCAGAGGAAGTCCAAGAAGATGATGAACTTGCTCGAGCACTTGCCATGTCTCTTGGGAACTCTGGCTCTGACACCAAGGATAATGTTACTAATGAAATTAATCAGCATATAGAAGAAGAAACTGTTCAACTCCCTCCTGTGAGTGACTTGTTGTCCACATGTAGAAGGCTTCTACAGATGGAGGATTCCCTAGCATTTTCGGTTCGGGACCTTCTGTCAATGATATGTTCCCAAAATGATGGCCAGTACAGGTCGGATGTTGTTTCATTTATATTAGAGCAGGTGAAGCTTTCTAGTTCCTTCTCTGATAGTGGAAACAATAACATGCTATCCTCCCTTTTTCACGTTCTTGCGCTGATACTTAATGAGGATGTGCTTGCAAGGGAAGTTGCATCGAAGGGTGGTCTGGTTAAAATTGCCTCAGATCTACTCTCACGTTGGAGCTCTGGTTCACATGACAAGGAGGCATTACAAGTTCCTAAATGGGTGACTGCAGCATTCCTTTCTATTGACCGTCTTGCTCAAGTGGATCAGAAGTTGAATGCTGATATTATGGAGTTGTTGAAGAAGGATGATGCTGGCAACCATATCTCTGTAGTGATAGAGGAGGATAAGCAAATTAAATTGCAGTCGAATTTGGGGTTATCTTCAAAGCATATTGGAGTAGAGGAGCAGAAGAGGTTTATTGAGATCGCTTGTGGCTATTTGAGGAAACAGCTCCCTTCTGAAACAATGCATGCTGTTCTGCAGCTCTGTTCTACGCTTACAAGGACACATTCTGTTGCTGTTAGTTTCCTTGACACGGGGGGTTTGCCTTTATTACTTTCTTTGCCTACAAATAGCCTATTTGTTGGGTTTGATAATGTTGCAGCCACTATCATCCGCCATATTCTTGAAGATCCCCAGACTCTCCAGCAAGCCATGGAAACAGAGATACGACACAGTGTTGTCACGGCTGCTAACCGACAGTCTAATGGAAGGCTTACGCCCCGTAATTTTCTTTTGAATCTAACCTCAGTAATTTCACGTGATCCAGTGATTTTCATGCGGGCTGCCCAGTCAGTATGTCAAATCGAGATGGTGGGTGAACGACCTTACATAGTCTTGCTGAAAGATCGTGAAAAGGATAAAGGCAAAGATAAGGATAAGGAGAAAGAGAGGGGTGAGGAGAAAGAAAAATCACAGCCTACTGATGTTAGGATAAGTACGAACTCGTTGTCTCCAGGGAGTGGCAAATTTAATGATGCAAATTCCAAGAATGTCAAAATTCATCGAAAACCTCCTCAAAGTTTTGTAAATGTGATTGAGCTTCTTTTGGATTCAGTTGTAACTTTTATACCTCCTTTGAAAGAAGACATGGTTACAGGCAATGGCACGTCCTCTACAGATATGGACATTGATGTTGCTTTAAATAAGGGGAAAGGAAAAGCTATTGCCTCTGTATCTGAAGAGAATGAGGACAACGGCCAGGAGTCTTCTGCATCTTTGGCAAAGGTTGTATTTATTTTGAAGCTCTTGACAGAAATTCTCTTGATGTATGCTCCATCTGTCCATGTTCTGCTCCGAAGAGATGCTGAAGTTAGCAGTTGCCGGGGCCCTCCTCAAAGGGGTCCAACTAATTTCTGCACTGGTGGAATATTTCACCATGTTCTCCATAAGTTTCTTCCATATTCAAGAAATTCTAAGAAGGTAAAACCAGATATCGACTGGAGGCACAAGCTGGCAAGCAGAGCCAGCCAGTTTTTGGTGGCTTCTTGTGTTCGATCTACAGAGGCAAGGAGGAGGATTTTTATGGAAATCAGTAATGTTTTTAGTGATTTTGTTGATTCTTCTAAAGGTTTTAGACCACCGGGAAATGATGTCCATGCTTTTGTTGATCTGCTCAGTGATGTTCTGGCTGCTCGATCACCCACAGGTTCTTCCATCTCTGCGGAAGCTTCTGTTACGTTTGTAGATGTTGGTCTGGTTAGATCACTTACTCGAACACTACATGTGTTGGACCTTGATCATGCTGAGTCGCTGAAGATTGTTACGGGACTTGTGAAAGTATTAGAGCTCGTAACGAAAGAACATGTTCATTCAGCTGAGACTGGTAGCGGGAAAGGTGAGAATTCAACAAAACCTCCTGATAATAGTCAACAAGGAGGAGCTGACAATAGTGGTAACATAACCCAGTCCATGGAAACTGCCTCTTTACCTAATGTGAGTTCTGCACCTACAGACCGCATCGAGTCCTTTAGTACCGTCCAGGCATATGGTGGATCGGAGGCTGTAACTGATGATATGGAACATGATCAGGATATTGATGGCGGTTTCGCTCCTCCAAGTGAAGATGATTATATGCATGAAACTTCTGAGGATGCAAGGGGTCTTGAAAATGGCCTTGATACTGTGGGAATAAGATTTGAGATCCAAGGTGATGTTCGAGAGAGTCTTGATGAAGAAGATGATGAAATGTCAGGGGATGAAGGAGATGAAGTGGATGAAGATGAAGATGGGGATGACGAGGAACACATTGACCTGGAAGAAGATGCAGTCCATCACCTGCAACATCCTGACACAGATCAAGATGACCATGAAATCGATGAAGATGAGTTTGATGAGGATGTGATTGAGGAAGAGGATGAAGATGACGAGGATGATGAGGATGGTGTTATACTTAGGCTGGGTGAAGGAATGAATGGCATAAATGTATTGGACCATATTGAGGTGTTTGGTAGAGATCATAGTTTTCCCAATGAAACTCTTCATGTGATGCCTGTCGAAGTTTTTGGCTCCAGACGCCAAGGGCGTACTACATCCATATATAATCTTTTAGGTAGAACAGGTGACACTTCCACCCCTTCTCAGCATCCACTTTTCGTGGAACCCTCTTCCTCACGCACAATACCTTCCAGACACACAGAGAATGCTCGTGATGTTTATCCTGATAGGAGCTTGGAGACCTCATCAAGATTGGATTCAATTTTCCGCTCTCTCAGGAATGGGCGCCATGGACATCATGGACATCGACTTAGCATGTGGGCTGATGACCAGCAAAGTGGTGTATCAAATGCTTCTACCATTCCGCAGGGTCTTGAAGATTTGTTGGTTTCCAATCTGAGACGCCCAAGCCCAGAAAAGCCTTCTGATCAAGAGACAGTAGTGGAATCTCAAACTAAAGATGAGCCTGGTCAGTCACATGAATCATCTGGAATGATACCTGAAACAGCTGCGGAGAATAATGCGCCGCCATCTGCACTATTGGATGGGAATTCTGAAATCAGACCCACAGCAGAAGAATCTCAAAGGGGCACTGATGCACCTTGCACAAATCCCCCGTCTGTTGATATGCAGTTTGAGCACAATGATGCTGTTGTGCGAGATGTTGAAGCCGTGAGCCAAGAAAGTAGTGGAAGTGGAGCAACGTTAGGAGAGAGTCTTCGGAGTCTGGATGTTGAAATTGGAAGTGCTGATGGCCATGATGATGGTGGCGACAGACAAGGTCCTGATTCTCGATTAAGAAGGATAAATGTTTCACTTGGAAATACTACTCCAGCAAGTGGGCGAGATGCACCCCTTCATAGCGTAACAGAGGTTACAGAAATTCCTAGTCAAGGTGCAGAGCAAGGTGGTGCTGCTGGGGGACCACAGCGTAATGGTGGTGCTGATTCTGGACCAATTGACCCTGCATTTCTTGATGCACTTCCTGATGAGTTGCGTGCAGAGGTTCTTTCAGGTCGACAGGGTCCGGTTGCTGAGCCTTCTGATGCCGAACCACAAAGCAATGGAGATATTGATCCTGAATTTCTTGCCGCGCTTCCCCCAGACATTCGAGAGGAAGTTCTAGCACAGCAGCAGGCCCAGAGACTGCATCAGTCACATGAATTGGAAGGACAACCTGTGGAAATGGACACCGTCTCAATAATTGCCACATTCCCTTCAGAGCTACGGGAAGAGGTTCTTTTAACATCCTCTGATGCTATCCTTGCCAATCTCACACCTGCTCTTGTTGCGGAGGCAAACATGTTACGTGAAAGGTTTGCTCGGCGCTATAATCGAACACTTTTTGGTATGTTCCCCAGAAATCGTAGGGGCGAGTCTTCAAGACGAGGTGAAGGAATTGGATCTAGCCTGGATAGAATTGGGGGAATCATTGCTCGTAGGTCAATGGGAAGCAAGCCAGTTGAAGCTGATGGAGCTCCTTTAGTTGACACGGAGGATTTGAAGGCAATGATTCGGTTGCTTCGTGTAGTTCAGCCTATTTATAAGCCGCAACTACAGAGACTCCTCTTGAATTTGTCTGCACATGTTGAGACCAGATATTCCCTGGTGAAAATATTGATGGATCTGCTGATGCTCGATATAAGAAAGCCTGCCAATCATTTGAATCCCTCTGAGCCATCGTACAGGCTGTATGCTTGCCAAAGTCACGTGATGTATTCTCGACCCCAATCTTTTGATGGGGTTCCTCCCTTAGTGTCGCGGCGTGTTCTGGAGACTCTTACCTACTTGGCTCGGAATCATCCTTTTGTTGCAAAGCTTTTACTTCAGTTTAGGATGCCTTCTGTAGCTGTGCAAGAGGCTACGAGCCCTGATCGTTCTCGGGGAAAAGCTGTTATGGTTGTTCAAGATGATGAAATTGAAAAGCAGTATCAAGAAGGATTAATGGCCATAGCATTGCTTTTGAGTCTCTTGAATCAGCCACTCTATTTAAGAAGTATAGCCCATCTTGAGCAGCTGCTAAACTTATTAGATGTCATCATTGATAATGCTGAGAGCAAACCAAGTTCTGATGACCGTGGTGAATCTCAAACTGAACAATTATCTGGTCAGATTTCAACATCAGATGCTGAGATAAATACAGGCTCGGGTGATATATCCTTTGGCTCTGATGCTAGATCATCTAAGGCTGATGATGCCTCTAAACCCTCTGCTTCTGTTTCCAACAGAGAATCTGACTCTCAAAGAATTCTGCTAGACTTGCCACAAGCTGAACTTCGACTGCTCTGTTCATTGCTTGCAAGGGAAAGTTTGTCAGACAATGCATATGCTCTTGTGGCGGAAGTATTGAAGAAGTTGGTGGCTATTGCTCCCCGTCACTGTCATTTGTTCATCACAGAGCTTGCTGGTTCAATGCAGCATTTGACTACGTTGGCAATGGATGAGCTGCGAATATTTGGAAAAGTTGAGAAAGCACTCCTCAGTACTACTACTTCGGATGGAGCCGCAATTTTAAGGGTTTTGCAGGCCTTAAGCTCGCTTGTTGCTTCACTTAATGAGGCAAAAAATCTACAAGTTCTAGCTGAAAAGGAGCAAGCTGCAGCTCTTTCACTGGTAGGGGACATAAATGCAGCTTTAGAGCCTTTGTGGTTGGAACTGAGCTCATGCATTAGCAAGATAGAGAGCTATTCAGATTCTATACCTGATTTATCAACTTCCTCTACAATTTCCCAATCGAGACCGTCTGGTGTAATGCCTCCACTTCCAGCTGGTACTCAGAACATCTTGCCGTATATTGAATCCTTCTTCGTGATGTGTGAGAAATTGCATCCTGGCCAATCAGGTGTAGGACATGATTTTGGTGTAGCTGCGGTGCCGTTTATTGATGATGTCGGAACTTCAGATAGCCAGCAAAAGTCTTCAGGACCTGCTAAAGTTGACGAAAAACAGATGGCATTTGTGAGGTTCTCAGAGAAGCATAGGAAGCTCCTCAATGCTTTCATCAGACAAAATCCAGGGTTGCTTGAAAAGTCCTTCTCACTCATGCTGAAGGTTCCTCGCTTTATTGATTTTGACAACAAGCGTTCTCACTTTAGATCGAAGATTAAGCATCAGCACGATCATCACCACAGTCCTTTGAGGATTTCAGTGAGACGGGCTTACATTCTAGAAGATTCATATAATCAACTTCGCTTGAGGTCAACACAAGATTTGAAGGGGAGATTGACTGTTCACTTCCAAGGGGAAGAAGGCATAGATGCCGGTGGACTTACCAGGGAATGGTATCAGCTGTTATCGAGGGTTATTTTCGACAAGGGGGCACTACTATTTACAACTGTCGGCAATGAATCCACGTTTCAACCGAATCCTAACTCTGTTTATCAAACAGAACATCTCTCGTACTTTAAGTTTGTTGGGCGAGTTGTTGGTAAAGCACTTTTTGACGGTCAACTTCTTGATGTTCATTTCACACGATCTTTCTACAAGCATATCCTAGGGGTAAAAGTGACTTATCATGACATTGAGGCTATTGACCCGGATTACTTCAAAAATTTGAAGTGGATGCTTGAGAATGATATCAGCGATATTCTGGACCTAACATTCAGTATTGATGCTGATGAAGAGAAGCTGATTTTATATGAACGTGCAGAAGTGACGGACTATGAGCTTATCCCTGGTGGACGAAATATCAGAGTTACTGAGGAAAACAAGCACAAATATGTTGATTTAGTTGCTGAGCATCGGTTAACTACTGCTATTCGACCTCAGATAAATGCATTTTTAGAGGGCTTTAATGAGTTGATTTCTCGGGAGTTAATATCTATTTTTCATGACAAGGAATTGGAATTATTGATTAGTGGGCTTCCAGATATTGACTTGGATGACATGAGGGCGAACACAGAGTATTCTGGTTACAGTGCCGCATCTCCAGTTATCCAATGGTTTTGGGAGGTTGCACAAAGCTTCAGCAAGGAAGATAAGGCTCGCTTATTACAATTTGTGACAGGCACCTCAAAGGTGCCATTAGAAGGATTTAGTGCATTACAAGGTATCTCAGGCTCTCAAAAGTTCCAAATTCACAAAGCTTATGGCAGTCCTGATCACTTGCCTTCGGCTCATACTTGTTTCAACCAGTTAGATCTACCAGAATATCCTTCAAAACAGCATTTAGAAGAGAGACTGCTGCTTGCAATTCATGAAGCCAGTGAAGGGTTTGGATTTGGTTAAGAATTGTGTTAGAGGGGGTACATGAAGTTATCATGTAGATATGATATCAGTCTCAAATGAAAACTATGGAACAGTAAGTAAAAGGGAATTTAAGGATTCAAGCAGATACATGTTGATAATACTGTACAGTTTTGCTTGTTATAAATCAAATGGTTTTGGCGGTTTTTATTTTGCCGACCTTCTCG
>PB.4.1
GTAGCACAGTGTTTTCTTTAACAGATCTGCTCTGTTCCATGAAGTTGAAAGATCTTCAGCTGATAAAGTTTCATTGCGGTGTTCCAGAATTAGATATTTCATTTTCCCCTACAGATGTCTCCATCATAGCAGTGTTTAGCAGACAGTCTTCAAAAAGCTCCATACATATAAGAACTGGTAGGCAGCTATGGAATATAGCTGCATGTAGGATTAGGTCTCTGATTTCTACTCGTGGATGGTCAATGCCGAAAGTAATTAGTATTGTATGCCTATGGTTGCGTTATATCCGTGCTTACGAGAATTTGCTTTTACTGGTGGGATATCCTGCAAACAACATGATAAGAAGATCTGCTGTTATGATGTCTAGGGACCAGATATTCTCGAAATCTTTTAAACACCAATGGCAAGTTATTTCGGAAACTGAGAAGGAGCTTCCTGCTGCTTCCATCGCACTAGCACGACGAGTAGTTCGTTACAGAGCAGCGACAAACTTTATTGAGGTTAAAAATGAGCTCTTGAACAATAGCAACTTCAAGTTCTACCAAAAGATACTTCAAATCCTAGCCCTTATTTGGAATACTATTTGTGGCGTGTTATGCTCGATGATATACTTGCTGTTTTTGCAAAAAAAGTTTGTTTCTCATCCAAAAATGAATAGTTGTGAAAAGCTTTCTGAAGATATCTATACAGATCATAATTTCAGTGTAACCATGAAAAAAATTTTAATTACCATTTTCCCGGAAAGTTCTGTTCTGTCTTATGGTGGTGGAAAAACAGTGTCTGGCACTGAGATCTCGTCCCCAGAGTTGCTTTTGTTTTGCCTATCAGTTGATGCATTTTGCTTGATTTTCAATGAAAATGTCTGTGAACATCGTTTGTCTTTCTCCTGTGGGAGCTTGAAGGTTCTGTCCTCATCTGCTGAGGGAGCTAGCTCAGCTAATGATGGAAGTTATGCTCAAGGGCACCAGAAGAAGAGAGTTAATGATTCAAAAGTTGTTGTATGGGGTAAACCTGCATCTGTATTTGACTATACAGAAGCAGGGGGAACTGGCCCTGAAGAGGCTAGAAAGACTTCTGTCCCACTTTTGGGAAGTCTTTTGCAACAAATGTGGTCGGATTGGAAAAAATCTTGCAAGCGATTAGAAGAAAATGAGATCCAATATTCAGAAAATCCATTCATTCTCTGTGAGATAAAGGGCATTCTGACGGATTGTGGTCAAATGAATATGAGTTGCCGCTTTTGGAAATGCTGTTTAGCAGTGGGAGAATTGGACTTCTCTTTGGGATATTCATCTTTACTGTCATTTGCTCTACTTCTTCGGCAGATGCAACATGCTCTTTGTTTGACTGCTGATAGCAATCAGATGGAAAAAGTGTATGTATGTACTCCAACAACCTATGAGGACGAACCAGTTGCAGTGTGGGATATTAATTCGTGTATCGGTGGAATGGAAATGGCTCTGCATAAGATGTTTCATGAAAAGCTTCTTCAAGCTGGAGTATTTATGATTGGTCCTCGTATCCAGTTATCGTTGAGAAAGGATGGGGTTCGCGATAGAAACACTAGTTTGCATAGTAGTGTGGATGATCTTCACCTGGCATTTGATTTTGGAGACATTGAACTTGCTATTTCTCCAACTTTATCATGTAGTCTTGCATCATCCAATGATGCAGCGCCCACATGCCTCTGGTTGAAGGAGCCTGAAACGGCCGACATTCCTAAATCAGATGATGAAACTTATGGGTATCAAGGGCGAATTTCTCTGAGTGCTTGTTTGAAATTTAACGGTTTGAATGCTTACCTCGATGATTCAGCTGACCTTCAGCGGGCCAGAGTTCTAGTTCTAAGTGCAACAACAATTCAATTATCTTCAGTAAGGGAGGAGGTTCACTCACTTGGGGCAACTGTTATTGCTTTCTCTGCAGCCGTGCATGGGATTGCCACAGGGCTCACTGTTTTACTTTTTATTGATGAGTTTTCTGACTTAATTGAGGTGGTTGCGAGTTTGTCTTCTGCCATCTCATGTGCTGTTAATACAATTGACTCAGTTGGTTCTGCATATTCTCGGAAGTTAACAAGGCAAGAGGTGTTGCATGGGAGATCTGAAAGCATGGGGACCTCGTGGAGTAGTGTAAGGGGAGCGTCCTTGATATTTATGAGCATTTGCTTTGTTATTAACTGCACTATGGAGATCCATTCCGTGGATTTGGTCCTTCATAAATCCAGGAGAATCCGTAACATGGAGAATCAAGTTATAAACTTGGCAGACTTCAGTCTCCAGAAGTTGGCACTGCCCGATTTGCCTGATCATGGAATTTGCATTTCTGTTGATCGATTGCTTATGGAGTTCTCATTTAAAAGCAAGGACAGGAAGGTGGAACTTCATACTAATTTATCTGGTCTTCGGGTTGTAATTTTCAGATTTGGCAGTGAAATCATGAAAAACTCAAACCATTATGATCTTAGAGAGCTGTTATTAAAATCGCTGGAATGCTTATATGAAGTGTCTGTTTCCAACTGCAAAATTTCTCTGTGTTTGAGCTTCCTTCAGAATAAACTATCGCGCAGGGCACTTGATTCTTCTACTTCTGCTGGTTCTATTTCATGTATGGCTGAAGATTTTGCTTTGACAGTAGACGCTGAAGGTTCAAATGCTCAGCCTTCCAGTCGTGGCCAGCAAACTGGTCTTACTCAAAAGCTAATAGTTCCAGCCTCATGTAGTTGGTTACTCATAAATGTGGCCTCCAGTGAAATTTACTTGGCAGGATGTCCTGTAAAAAATATTTTAGCTAGAGCACATCAATCAAACAAGCTTGACTTATTGATTTCTGTAGGCGGAGAACGTCAGACAATCTCTTGCCAATGCCAGGGTGGTTTGGTCTTCTTTGAAACAAAATCAGCTGTGATATTTGACCAATGTTCTACTTCATACCTTCAATGCATCAGACATCTTTTTTCTGTTGCACTGTCATATGGTGAAAATGTACCAGTTGCACCTAGTATGGATCAGGCTATAGTGGACGATCATTCTGTTCAAGAGAGGCAAACTGTACTTGAGCAAGTAAAGGGGGGCACTTGGGAAGGGCTGACAATAGGTCTTTCTCAATTCTCTTTTGCTCTTGTTGACAAAGATGAGTCTGGCAGACTTCATGAACTTCTATTTAACACTGATGTTCAGTTTGAACTTGAGGTGGTCAATTTGAGAAAAAGGTTTTCCTTTGGTCTTTCTCACATGTCGATTCTATCTCACGTCCTTCATGAAACTGCAGACCAGAAAAGCAGTGAAATTCAAATTTCATTTTTTTCTTCTGGCATGTCAAATGATCCATCTTCTCACTTAATATCCAACGTTTCGAGATTAGCATTTCAGGATGTTGATGAGCCCGTCTCGTATGATGCAAGTTGTTCAAGCCATTCTGTTACCTCAAAAGAACCTGACACTGATATTTCTGGTTCACAAGTGTTGGAGCAAAGTCCTCAATTCTACATCTTGAAACAGTTATGCTGTTTCATAGCGGCTGAGTTGTCTGTGCCAAGGGACATGACTTGTCCATTGAACTCAAATCAAGCTTGGGTTGGTGGTGGTTCCATTTCAGGTTTTGATGTGACCATCTCTCTTACTGAGATGCAGATGATTTCTTCTGCTGCTGACTCATTGTCCGGTGTTTCCCCCAAAGTAACAACTGGCGGTGCGAAGCAAAGGTACATGTCAGGCGACCAAGAATTTGAGAGAAACTTGGAAGAGATAGCTCCAGATGGAACTATTGTCGCGATCCAGGATGTCCATCAACACATGTATATTACAGTTGAAGGTCCAGAAAGCAAGTATCGCTTAGTTGGTGCCATTCATCACTCACTTGCTGGGGAGAGGGCTCTTTTCAGGGTGAAGTATCATTATCAAAGGAGGTGGAAGTCACCGGTTCTCTACTTCTCCTTAACCTCATTGCATGCTAGGAGCGAATCTGGGGAACCACTACAATTGAGCTGTCACCCAAGATCAGGTTTTGTTGATATTTTGAGCTCTTATAATAGTGGGTCAGCTCTTTGGAAGGTACTTCCTGGCAAGCCTGAAAGTTATGAGGGTGATACTGAGCTGGACTCATACATGACTGCGGAGAAAAGAACGTTTCACCTAGTTAACAAGAAGAATGGCAGCGCCATAGCTTTCATTGATGGAGTTCTAGAGTTTGTCAACAAGCCTGGAAATCCATTCAAGTGGAAAGTTTTTCGTGAATTTTCTCCAACTCGTGATCTTTCATTGCTGGATTGCTCCTCAGTGGAGGCAGTTAAAGCTCATTTGCAACATGCTTCATATGAAAATGAGGAAAATGCCTCAGGAACAACTGGAAATATGCCCTGCATTAACGTCACATTTGACAAACTTTCTCTGACCATAGTTCATGAACTTTCAGATACAAAGGAAAAGTTCCCACTTCTGCAGGCATCTATCTCTGTCTCTGAATTCATAGTGCAGATTTTGTACACTAAAGCCAGGGTAATGACCAGATTAGTGTTTGACTTATATTACTTTGACGGTCAGGGCAACTTATGGAGAGAATTCGTACACCCAGTTGAATTATGCATGTTCTATCGATCTAGGTTCGAAAGCCTGGGTTCAGAAGCTGTTTTGCATGGAGTGCCTGTTCATTTCTACACTAGCGTCAAAAAGCTGGATATATCAATAACCGAGCTCTCTCTTGACATACTCCTCTTTGTGGTCGGAAAACTGAATTTGGCCGGTCCTTATGCAGTAAGAAGCTCCGTGATTTTGGCCAACTGCTGCAAGGTTGAAAACAAGTCAGGCCTGATTCTTCTTTGTCACTTCCCTGATAACCAAGATACTTCAGTAGCTGGTAAACAGTCATCAACTATGTTTTTAAGGCACTTGGCTTTAAGTCAACCTCCAGAAGCATCATTTGTCTCGATCCAACTTGCAGAGGGAGGAGCCATTACAACTTCTCCAATACATTTTCCACTCTCAGAAACTAAAGCATTTGCTTGGAGAACTCGATTAGTTTCTACACTAGATTCAAAAACTTACCCTGGGCCATTTGTCATTGTGGAAACTTCACGAAGAGCTGAGGATGGCTTGTCTATTGTGGTTTCTCCTTTATTGAGAATACATAATGAAACTGATTTTTCTATGGAGCTCCGATTTCTTCGGCCCCAACAAGAGGAAGCTGAAGCTGCTGAACATGCTTCTGTGGTTCTTACTGCGGGGAATGCAATTGATGATTCTATGGCAGCTTTTGGTGCAATAAAGTATACTGGGGGAATGAAGAAGGCGTTGAGATCCCTAAGTATTGGTAACTTCCTATTTTCTTTTAGACCGAAAATTTCCGATGAGTTTCCAAGCTTTTCGAAATCACCTTCAGTGGAATGGTCAGATGATGTTAAAGGTGGAAAGGCTACCCGTCTCTCTGGTTTATTTGGTAAATTAAATTACCAAGTCCGGAAGGCTTTTCCTGCTGAATCAGTGAAGTGTTCCTTTAGCACGGCACATTCTTCTCTCAAATCTGAAGATGGAAATGTCACAAATGTACATTTCCTAATCCAGAGCATTGAAAGAGATGTTCCAATTATACAGCCTAATAGCTCTGGATATGTCACGGGAAACAAGAATTCACCGGTTGCATTACAGAAGCAAAAGGAAATTTTTCTTCTCCCCACTGTCCAGATATCCAACTTATTGCAGTCAGAGATACATGTGCTTTTGACTGATAAAGTTCTTGCTGCAGATCCATATATGACCTCTGGAAACGTAGGCAAGCAAGCAATCATTTCTTGCGGATCAACTGTTAATTTTTATGCTAAACCTGAGGCAATATTCTTCACTGTTACGTTGACTGCATTTAGTTCAAGCTGTAAGCCAGTAAACAGTGGGGATTGGGCTAGAAAGTTACAGAAGCAGAAAAAAGAAGTTCACAGTGTAGACATTGAATTAGATTTTGGTGATGGAAAGTATTTTGCTTTCCTAAGATTGTCTTGTGGGCATAGGGGTATATTAGAGGCTGCAATCTTTACATCGTACACTTTGAAAAATGACACTGATTTTGGATTGTTTTGTCTTGCTCCTAGTCAGACCACTTTATCTAGGGATGAAGCTGAAAAGCATGGTGCTGGAATTTCTCCAGAGCTAGGAGCTCTTCTGGCTCCGAAATCCACCAAATCATGGTTCATGAGGTCCAACAAGGTGCGTTTAAAATTGCTAGAGATTCAAGCATCCGAGTCCCTGTTGGACTTGGATGCTTTATCAGGCCTTAGTGAGATAGACCTGGAAGTTGAAGGCGGATCTGGATTCCAGTATATCACAAAATTGGGTGTATCTTTACGGTCATCAATGGGTAAAGTGGTTGTTTCATCACAAATAGTATCTTTCAGTCCTAGATATGTAGTGCTGAATGAGTCGGAGAATGAAATTGTAGTCCGTCAATGTTATTTGAAGGATGATGATATGGAAGGGATGATTACTGTCAAAAGTAGACAGAAAAAAGCTTTACAGCTGCGAAATGGAATTAGTAAGCCTAGAGAAACTAGTATCTTTGAGAACTTCCTTCGGAAGCACAGAAATGTTCAAAATGATACATTGCTGTTTATTCAGTTTCAACCAAAGGAGGGTGGTTTCGGTTGGTCCGGGCCAGTCTGCATTGCTTCATTAGGACGTTTCTTTCTAAAATTCCGAAGGTCTACTGATTATGCTGCACAAGAATCAAATCACAGAACAACACATGAAAATAATATGCAGGAGTTTGCAGTTATTCATGTTTTAGAAGAAGATTCTACTCTTGTTTTACACTTCCGCAGACCTCCAAATATTGATTTGCCGTACAGGATTGAGAACTACTTGCGTGATGCATCTATAACTTATTATCAAAAGGGATCATCCGAGCCGGAAACTTTGGGATCTGCAAGTTGTGTGAGCTATGTTTGGGATGACTTAACTCTTCCTCATAAGCTGATTATCCAAATAATTGATGTGCATCTATTGCGCGAAATTAACTTAGATAAGGTGCGAGCATGGAAACCCTTATTTAGATTCGGGCAACAGAGAGCATTGGGGTTTCACTCGTCACTGGATAAAAGGGGTGGAGACCAGAAAAGGGGAGGTTTTGGTCACTTCAGTGATATGAAGATGGTAAATTTGGGGTATGAAGTTTACGCAGATGGCCTCACAAGAGTGCTGCGAATTTGTGAGTTTGATGATCGTCGCAAACAGGAAACTGTGTTTTACCCTGGTGTGAAGTTGACCCTTAGAGTCTCCAATATTACAGTCCAGTTAAGTGAACAGGCAAATCAGGAAATAGATAGTAGTGGGCCACTTGTCTACTCTCCGATCATTGTTATGCGGCTCGGGAACACCAATCTGGATTCGATGCTCACTGATCAGCATAGGTTGAACCATATCAGGGTACAGTCACTGAGCGTGGATCAAAAGTGGGTTGGAGCCCCTTTTGCAGCGATGCTCCGCAGGCATCAATCTGAGTACGAGGCAAACAATAGCATGCTTCGTGTTGTGTTCATTCTACTTCCATCCAGTTCCAATATTAAACATGTGAAGTACTCATCCATTATTCTTCAGCCACTTGATTTGAATCTTGATGAGGAGACCCTTATGAGAGTTGTCCCATTCTGGAGAACATCACTTAGTGACCCAAGTACTCCTAGTCAACAGTATTACTTTGATCATTTTGAGATTCATCCACTAAAGATTATAGCTAGCTTTCTTCCGGGGGACTCGTATTCCAGCTATACCTCAACCCAGGAGACACTAAGGTCTTTACTGCATAGCGTGATAAAGGTTCCTCAAATTAAAAACAAGACAATAGAGCTGAATGGGGTCCTGGTCACTCATGCTTTGATAACTGTACGTGAACTGTCTATCAAATGTGCACAGCATTTTTCCTGGTACATCATGCGAGCAATTTATATTGCAAAAGGAAGTCCATTGCTTCCACCCGCTTTTGTATCGATTTTTGATGACTTGGCTTCATCATCTCTCGATGTCTTTTTTGACCCATCAAGTGGCTTGGTCAATCTTCCTGGTCTCACCTTAGGTACATTCAAGCTCATCAGTAAATGCATTGATGGAAAAGGGTTCTCTGGGACAAAACGATATTTTGGGGATTTAGGAAAAACTTTGAAAGCAGCAGGATCAAATATACTATTTGCTGCCGTCACTGAAGTATCAGACTCGGTGCTGAGAGGAGCAGAAACCACTGGTTTTAATGGAATGGTTAATGGTTTCCACCAAGGATTACTGAAATTGGCAATGGAGCCGTCTGTACTGGGGAGTGCTTTTATGGAAGGTGGCCCGGATAGAAAAATTAAGCTTGACAGAAATCCCGGGGTAGATGAGTTATATATTGAAGGATACTTGCAAGCGATGTTGGATACAATATATAAACAAGAATATCTCAGAGTGAGAGTCGTTGACAACCAGGTTGTCCTCAAAAACCTCCCCCCAAACAGTGCTCTTATAGACGAGATTGTGGACCGTGTGAAGAGCTTTCTTGTGAGCAAAGGATTATTGAAAGGAGGGACTTCAACTTCTCATTCCCTGCGCCATCTGCGAGGAGAAAGTGAATGGCGAATTGGACCGACAATTTTGACTTTGTGTGAACACCTGTTTGTGAGTTTTGCAATCCGTGGGCTGAGAAAACAGGCCGGTAAGGTGATGTCTAGATTGAAATTGAAGGCCGGTGATAAAAAAGCCATCGTCCCAGGATCTGCCTCGAAACAAGAGAAGGTGAAACTTGTGTGGAAATGGGGTATTGGCAAGTTTGTATTATCGGGTATAGTTGCCTACCTTGATGGCAGGTTATGCCGTTGTATTCCCAATCCAATAGCTAGACGCATAGTCAGTGGCTTCTTGTTAAGTTTTCTTGACCAAAATGATGACAAATGAACTTTGCTTCCGAATTTCTAATGTAGTTTGT
>PB.5.1
TCCCTTCACATCATTTGCGGGAAAACCTCAATTCTAAATCAAAGATATCTGTTCACATTTGTGCTTATCAATGATCTAAAGGTACTTCATGTTATTATAATTATTTCTTTTTTTTTTTATACGGCTACCACCTTTATCTACACACCAGACTAATCTCTTTCCCTACTCGACGTTCTTCCGATCTGCGGGGATCCCTCTTCTTGAAGAAACATTTTTTTAGAGATTGCAAACCCTCGGTTCAGACTTCAGATTGAACTGGGCGGATGTGAATGGTTTCTAGTCAGTTCTGTTTGGGTTATGTGATGGTTCATTTTGGTTTCTTATTTTTTGGGACTGATGGGAGCTGTTCAGTTCTTGGTTTGATATGGAAGTGAACAAGACCGAAACCACTTACCTTCCAGTTGAATCATTGCATGTAACTCTGTAACTAACATCCTCATTTTCGAATCATTTTGTCTTACGCTTGATAGCGCCAATTATCCGGACCCATGGTGACCCAGATGGCAAAGTACCTCGAACAATGTTAAAAAATAAAAGGTATTTTGGTAAAAATAGTGGGGCGGGCTTGGGACGGCTTAGGCCGATTCTGATACCTTCACCCAATCAGTACCATTTGGGATGGGTGTAGGTGCTGATATTTGCTATATCATGCATGCGCTAATAAAGCTTTAAATCAGGTTTGCTAGATGACATTACACACCATAATTGGCCGCTGGCGTGTTGGGAATAATGGATGATGGTGAAAACTGTGACAAGCTTCCATGCCCTTGGCCAATGCTCATGCAGTGGTTATAGTGGCTTTCTTGTGGCAGGCTGCACCGATGGAATCTTATTGTTGATTCTCTTAGTGAAAAGTCTTAGATTGAATCACGATGAAGTGTTTGGATACGGTAGGTTGGTCCCTTACTATTCAGTTTGGCTAGACTCTTAAACTTGGCCTGTGGCCTATGATAAACGTGGATCTTAAGAGATAAATAAGTTTAAAAGTTTATCAAGTATATATAGGTTACCATTTTAGATATTTTTTTTAATTTAAGTTATGCTTTTTGACACATATTACCCAAAAACTAAAATCTCATTATTTCATGGTTAGTCCATAATTGCTAGTGGATTAAAGCATGCACCTGTATTTTTTAAATTTTTTTTCTATTTTTTTTTAATTGAAGAGGATTAGTAGTGGTTCCCCACTTACCCCCACATGTACCTGTATACTAGAGCATTACTGTATACTAGAGCATTACTGATGTTAACTATTATGTTTGATATTCATTGTTGGGGCCCCTCTCTAACACCTTAAGCTTTAAGATGAGATGGTAACTTAACATGGTATCAGAGGTCTTGTTTGGGAATGTCTTGGGTTTGTGTTGTCACTCTTTTTGGTTTGTGATGCCCCTGATGAGGTATGTTTGTGTATCACTTCACGTCTGGATGGGTCACACATGGGGAGGTGTTATACTTGATGCACATTGTTGGGCCCCTATAACATAAACAACTTTTTGATGAGTTGGTAACTTGAGATTAACCCAAGTGTATAAATTGTGTTCTATTTACAACTCATTTAATTCACAACTACGATTGGGAAGTATGCATCACTGTGCTAACACCTTCCGTTGGCTTTTAAGTTGAGTATGAGACACATAAGAAGTTTTTTATCATTCACCATTGCTTGTTATTGGCTAGTTACCTCACTCAAGCCATTAGAAGATATCTTAATGAGCTGGTATTTCTTCTTGATCTCTTTTTTGTGGACATAGGAACTCAGCAAGTAAGGATGGTAACAAGTGGCTGCATTATTTTAAATTGCTTATTTTTTTCTTGGATTTTTGAATTATTTTGAGATTATGTTATTCATGGTTAACTTCCTGCGCAAAAATGAGTAGATCTTCATCATCTCCATGCTAGATATTGCAACTCTGCAACTCACGCACATAATTGATTTGACACTTTATTGATTTGACTCGTTCGGCTAGTGATTTAACTGCCCTTAAGCTTGAGGGGTCAGTGAAGCAAGTTCTAGTTTAAGGTTCTTTCATGAATGCCGAGTGAAATCCCATGTCTATCCGACATGAGAATTAATGGATGCTTATATGGTGATATGGTCACCTACTACCACCGAGCACCAACCACATCCGTTGACTTTTGGGTGACTTTTGGTCAGCATGTTGTACTTCATGCTCTTTGGGCCAGTGGTAGTTATACATAGTGTACCCTGGTTCTCAAGATTAGATGTGGGAACAAAGTGCTACACTATATGAGACACATTGGGACCTAACTCTTGTTAGTGGGAGCCACCTCTTGAACTCGTACGAACCATCTCTTGAATCCTACATCGCTGGTTGTTCTAATCCTCGCTGGCCTTGACGGGGAAGCAAGGGTTTAATTAGGGGAGATTGTTATACTTCAATCCCACATTCAATAGATGTGGAAAGAAGTAGAGGCTTAAATATGACCACATACTACAAATGAGCACCAACATAATCCATGGACTTTTGGGTCATCTAGTGCTCTTTAAGCGAGTGGGTGCACACACGTTCCGGTGCGGACCTGGCTCTCATGCTCGTGTTGTGAACATCCTAGATGCCACATGAAGGGAAAATATTCAGATTTTTATAGCCCTTATGTTTATTCTGTTCTTTTCAATGGGTTTAGTACATTCATTGGATTATTATGACTTCACATGTTTATTTCTTAGCACACATATAACACACAATTCTAGTCAAGCCACGATGATTATGCTTAAGTCCATGCTCAGATTTCCAACCCTTTTCGATTAGTCAGTAAGTTAAGATATGTTGCATGTGCCGGCTTACATTTGAAACGTTGACTCAGATGCCATTTTCCATGTACCAATCACTCAATGTTCTGTTTAGCAATTGTAATGCTTCGTGATCTTCCAGTAGGTCCCTAGATGCTATATCTAAACCGAGATTCAGATTTCCTTCACCTTAATTTTGTTTTCTTTTTTCTTTATTATGTTTCTGCACTATTCTTCATATTGATTGTATGTTTATTTATCGGTGGTGCACAGATAAAAGCATGCTTCCCCTTCATCTGATGGTTAATGGCTTAAGTTCATGGTAAGACTTGCACTAATTTTGTCTTAACCTTGAGCATTCATTCGAAATTTATATATGTCATGCCTTCCCTTCCATATATTTTTATGGAAGAGCATGTGAGAGCTAGGTAATTAACTTTAATTGTTTTCTTCCAGTTGGTTTTGAAATGCTTCAGTCTCTGCTTGCCTCCGTTGCTTGTATTTGATAATGTTTTCTGTATCATTTTCTGGAATTTGATTTAGCATTTGATGGTTTGAGATTTTGAATAACATTGTGAATTTCTCGGCTAGGTTTAATCTTGTGAATCCTCTACTTGACATGTCATTGAGCACTGCATGTTAGCTCTGGGTATACTGGAACTGACATTTTGGATCATAGCCATCTTTGAGTTCCAGACTATTTTTCTATATGTTTCTGTGGATTTTCTAAGAAATTAGGATGTTTAATGGAATTGGAAAGTTAAGGTGTGGTGCTCCTCAAAGGTTAGAAATTAAGGATTTTGGAGTATCGCTGGAAAAGAGCAGAAGACAGAATGGCTGGAAAAAAGAAATAAGGTCTTATTATCTTATATGTCTATCCCTAGTGTCAAGCAGTTGCAAGATAGTTTCTCTTATTGACTACTTATTTTTTTTTCCTCACCAAGTATGAATTTTTTCCCAAAATAAACAGTTTCTCTTATTGACTACTTTGTCAGATTTGTGGTTCAAGACGCCAAGCTACGGTTCATCAAACTGAATGAACTTTTAATTACTAGTCATCTCGACCATTTGTCTCATCTTATCAGGTCATCTTAACCATTGAAGAGCTTGTAATACCCTAAGTAGTAGAGCTTGTTATACCCTAATCCCGCATTGGATAGATATGAAAAGAAATAGGGGCTTCATATGACCACCTACTACGAATGAGCACCAACATAATCCATGGACTTTTGGGTCATCTAGTGCTCTTTAAGCGAGTGGGTGCACACACGTTCCGGTGCGGACCTGGCTCTCATGCTCGTGTTGTGAACATCCTAGATGCCACATGAAGGGAAAATATTCAGATTTTTATAGCCCTTATGTTTATTCTGTTCTTTTCAATGGGTTTAGTACATTCATTGGATTATTATGACTTCACATGTTTATTTCTTAGCACACATATTAGAACATACTTCTAGTCAAGCCATGATGAATATGCTTAAGTCCATAATGTCCATGCAAAGATTGGCAACACTGAGTCACTTACCAATTATTCTCTCTATTAGCTTCAGCTTTCCAATAAGTTGGTTAGTTAATATATGTTGCATTTTCCCTCTTACAGTTAGAACTTTGACTCAGATGCCGTTTTCCATGTACTTATCTCTCTTTTCAGTCGTTAGCAACATAAAGTTTTGTTTGTAACTTTAATGCTTTGGAATCTTCCAATAGGTCCTTAGATGCTATATGAAAACCTAGAGATTTGGATTTCCTTCTCCTTCCTTTTTTTTTTTTTTTTCCTTTTTCTTCATTGGGTTCCTGCAATATTTTGCATATTGATTGTATGTTTATTTATCAGTGCACAGATAAAAGCATGCTTCCCCTTCATCTGATGGTTAATGGCTTAAGTTCATGGTAAGATCACACTATTATTTTCTTAAACTTGACCCTTATAGGCAATTCGTATATTTCATGCCTTCCCATTCATATATTTTTATGGAAGAGTGTGTATGACTTAAGCAATTAACCTTTGTTGTTTTCGTGCAAATTTGGTAATGAAACACTTCAATCTGTGCTTACCTCCATGGACTGTGATGATTCCTTTATCATTTTCTGGAATATGTTTAGTGGTTTGAGCCTTTGAATACATTAGTCCTTCTTAGGTTGCATCATTGGCATGGCCATTAGCACTGGGAATACTGTAACCGACATCTTTAGGATCATAGCTGTTAAGTAATCAAAAAGTTTAAGCTGTTAGATAAGGGCTCACCAATGTATATCAAACTTAACACTCCCCCTCACGTGTGACCCGTCCACACGTGGAGAGATACACAAACATGCTTCACCAAGGGCATCACAAACCAAACAGAATAACAACATGCACTCACAATATTCCAGGTAACAAATGCAAGCGGGATGATTCGAACCCACGACCTTGCCAAACCAGAGCTCTGATACCATGTTAAGTAACCAACTCATCCAAAAACTTAAGCTATTAGATAGGGGCTCAACAATGTATATCAAGCTTAACAATAAGTCAATAACCATCATTGAGTTCCAGACTATTTTTCTATATGTTTCTGTGGATTTTCTAAGAAATTAGGATGTTAAAAGGAACTGGAATGTAAATGTGCGGTGCTTCTCAAGATTAGAAACTTTCGGATTTTGGAGCGTGGCTGGAAAAGGGCAGAAGAGGCAATGGCTGGACAAAAGAAATAAAGTTATTCTCTTATCTGTCTAGTCTCTAGTGTCAAGCAGTTCTAAGATAGATTCTCTTGTTGGCTATTTATTTTGTTTTTCTTTCCCACTCAAGTATGAATGTTTCCCAATATATACCTACTATTTAAGCTATCTTCCTAGTTATCCTTTTCCAGAAAGTATTTCCCAAATTATACCCTTTTTTTGAATTTCATACTGCTAGTAGAGATTTTATCCACAATTGAACGTGTAAAGTTGCTGCTAGCAGTTGTGAATTTAAACTCACTATTGCTAGTAGCGAGTTTAGAGGAGTCATGGAGATTTGTTGGTGGTACTACACTTTAGTAGGGATCTATGATGGTGGTATACTGCAGTTTAACTACTAGAAATAGTTAAGATCTGCTAGTAGCCAGTACTTTCTATGATAAACTTGCTATTACCACTAGTCTATTGGGGTGGTTTTGAAGTGTTAGTTCTCCACGGACACATCCAATATTACGAATTCTGGTTTTCTTGGTATTATATTTGAAACTGCCAAAGTTGTGTTTTCGGGATTCGTGCAAAAAGTATTTCTGTTTGTGTAAATTCCTTACGATCTAACTTGCAAACAGAACAATCTGATACTTTGATTTGTGGCGTTAGTTATCTTTTAATCTTCACCGTTCAAGCTTCTATATAATTCATGGTTTGCCCTAGGAGGATTATTGTTTTCTTTCTTCTCAAATTGATCAAAGCTGCTGCGGGCGAAGTGGATCTTTATCCGATATATCCATAGAACAAAGCCTCTATATCAAATACCATACACAAATTTTTCTTCGTGTTCACTCCGAGCATGCAACATGTAAACAGACAAGTCTTGAATCACCTCCGTGGAAGCTCTTATAGGATTGGAGATTTTCCCTATGACAGGTGGGATTTGTCGTGATTCATCCAGGTCATACTAGCCCCAAAGAAAGAGAGAGGTATATATAAATCCATTACTGTACGTAGTCCACATGATTCGTGCTGTGGTAATACAAGTGCGATAAAGCATTTTCGTGCAGGTTTGAGCTCCCCTTGTGAGTGATTGATCATTCAATATGCTCTCTTAACACTTGGTTGCACAAAGTAGCTAAACTTGTCTGTATCATATCAACTGATGTATGTAGTACTATCCCTGTTTAGCATTTTCTCACTAAACTTGAATTTAGTTGTTTATAGTTTTCCAAGCATTTCAAAAATATTTATAGGACCTTGTTATCACCCATTCTTGCTATGATTGTTGCCTTCTTTAGGAGAATTGTCACTAGCTGATGAGATTGGTATCAATCATGAGAAACATGGGAGGATCCAGAGTACGTATAAGAGGATGTAAAATGGTGCATATACATACAGAATCCATAAAAGTGTTGTACGTTACCCTTTAATTGCATTAATAGTTGTACCGTACAGCATTTTATGCATTCTGTGATCTACTCTTCCCCCCCACTTTCTTTGTGCAACTATAGCATTGCTCTAGTAGATAGGGGTTAGCTACAGGAGAGGTCCAAATCATGAAAACCATGGGAGGCTTTAGAGTGTCTGAAGAATGTAAAATGCTATTTATACATAAAACACAGGAAAAAGAATGCAGTGTAGTGTTTTGCAGAACTCTTGATTGAATGAATGAGAGAGAGAGAGAGAGAGAGAGAGAGAGAGAGAGGGATGAGAAATAGAAAATGAAATTACTATTACAATCACCAAGAATTCTTTAGTGGTTTCTCCAACAATGCCGAAAGGTACATCTCCTGCAATTCCGGCCCTCTGTCCAGCTTCCTCCCCACTACCCACTTCACCTTGTTGAATCCAATGCTGTTTATAAGCGGTGCATAAACCTCCTCCAACTGTGTCCCCACGCAGAAGAAATGGTCAAGCCAAAACAGCCCACCAGGCCGAAGCACTCTATAGATGTCAAAAAACAAGAAGTGCATCAGTGTAGTTGGTATCCAGTTACTCAGCACATGCATCGAATGAACGATATCCAGTGTGTTATCGAAGAATGGAAGCCTCTGAGAAATGCTTATGTACATAGCAAATGTAGCCACACCCCCTCCGATGTCAAGTCCGATGCGGACCGTGCCAGGCTTCTTTACTGCCAGTACCTCATCAATGGAAAAGTCAACACCACTGCCAGTTTGTCCCGCCCAGCGAACCTTCTCTGCTCCGTGAAGGTCGAAGCAGTCCTTACAGTCATCGAAGCCCTTTTGGTTGTGCTTGCGATTGATGAGACATAAGTAGTCCTTGCAAGTATATGCCGTCCAAACCACCGATGAATCCGATGGCATGGTCCATTGGCTCTCAGGGAGAGGATACGGTTCGACAAACTCTGCTTGAGCAGCTGGACGACAGCGGCGTCGAGGAAGTGGCTCACAACCCTTCATGAGGAGCTTTTGTGCTAAGAGTTCGTCATCAGGGCAGGATCCATTGACTTTGTATGACATGTAACGACTAAGTTCATCTGGAAAGAGGGTGCACGGGCGGCCAACTGGAGGGATGAGCTTGTCAGAGTCAAAATTTGGGTTCACTCCAAATGGAAGTTGATGGGGTGAAGTGAAGGCAAGGAATTCAGGTGGGAGGTTTGATGTGGTTTGAGATTCATCAATTTTTGCCTCAGCTACACGATTAGGTGTTGGGTCAGTAGTGATAGTAGTAGATGTGGTTGTAGTGGGATATAGAGAGCAAGAGGAGTAATAGGTGGTGGTGATGAACAAGGTGAGGAAATTTGAAGACAAAAGGAGAAAAAGGAAGAAGAGATTATTGGACCGAGGTTGAGGCTTGTTCTTACGAGGGGAATCCATGAGTTGTACTTTTGATTGGTTTGGGTAACTTCAAGTTGAAGATCAAAGGTAATGAAGAAGGTCAACACTGGCCACTGGGGAAGGCTCAATGAAGTTGTACTTATATTTTAATAACTCAGCTCAGAAAACCAAGGCATGTGGCTTTGATTTGGTAATGGGTTTTGAATTCGATGGTCATAGAGCGGGAGAGATATCAGATATGGTCTTCGGCGAAGAAAAGTACAACATTTATAGCACAAGGTACAATGTTGTGTCGCAATAGTTGCTAGCATTGGCAAAAATGGTTTGCTGCATGTGATTAGTAAGGCGTTTTGTGGTGCAGTTTTTGCGGAAGGATTAACGTATATTTGGGATCAAGTTGAAATTCATTGAATAGATCTGTTGGATGGAATTGATTAGTGAAACTGCTTGTGGATTTGTGCGTTTGATGCCTACTTTCACTTCACATGTGATTTCTTTTCTTAATGAATTCTTTGGTAACTTTTATGTGGAGAATTGGAAATTTCAAATTTGGAAGCATGTTCATATGC
>PB.6.1
AAGCGCCAAAAAAAAAAACCTTGCTGCGACAGTGAAGACTGAAGGCCGAAGCAAGCGCAGGACCGACGGCGACGGCAGGAGCCGGCTAGCCGCTGGAGCAGGACTCAGTCTCTTTCTCAGTTTCTCTCAAGGAAGGGAGTCACCGAGTCGGGGAGAGGTGGAGAGCCGGAGCCCGGAGAGGTGGAACTGAAATCGTGTCAAGTTCCAGCTTACTAATGGCGACGCCGTCGCAAGCTCAAGCTGTTAAGTCCCTAAACAAGTCCACTGGACGCCGCCGCTTTGTGTTTAAGACGTTTTCTCAGCGAATTGAGGAAATTGATATCGATGTCTTTCGCAGCCTCGACCCTCTCAAGTCAGAGCCCTCAGAGGGATCCTCGTTTTTCCTCGATTGCCTCGTACAATGGAGGGAGCTAAACACAGCAGAGGATTTCATTTCATTTTATGAGGAAATGATGCCACTGGTACAAACATTACCACAAATTATCCTGCAAAAGGAACTGATAATCGTGAAACTTCTTTGTAGATTACAAATGAAAGGGAGACTGTCTCTTGAGCCCATACTCAGGTTGATCGCAGCATTGTCTAGAGATCTCTTGGAGGACTTCGTTCCCTTTCTCCAGAAGATCGCTGATTCTATTATATTGCTTCTCAAAAGTGGAGCTGATAGGGAGCCTGAAATAATTGAACAGATTTTTACATCTTGGTCGTGCATCATGATGTATCTGCAGAAATATCTTGTTCGAGATGTTGTTCACATTCTCAAAGTTACTTTTGAATTACGGTATTACGGGAAAGAATATATCCAAGAATTTATGGCGGAGTCCATTTCTTTCTTGGTGAGGAATGCACCTCTTGAGCAGCTTAAAAAAGGTATTCGGAAAATCATGCGTGAAGTTGCGATGAATCCCGTAACAACGGAAAAGTCTGCAGCCAGCACTTTACTCTTTAATGTTATGAAAGCAACTTCCTCAAGGTTACATTCAAGAACAGAGCAAGTATTAAGGTTATTGATGGAGAGGTCAATCCTTAGTATTGGTGATAAATTGACCCAAGGGTCGGACTCTGTTGTTCATGTTGTCAGTGTAACCTTCCAGAGATTATGTGAGGAAATGGAGGCCACAGAATTGGATTTGTTGTGGAGTTGCTTGCATGAAAAAATCACAGACCCTGAAACTAGTGGACAGTACCTCAGTCATCTTTTATCCCTTCTTATTTCTACTGTTCAAGTTGATAATGGGCACAAAGTTTCAGATTACGAAACACTGCTTCAGTTATTAAAATTTTTGGTGGAGATTTTCGTCATTCCTTCTTGCGTAGAAAATCCAGGGGACAATTCATCTGAAGTTCTTGATAAAGTTCTGCAGTTAATGCTTTGTGTTCTTGATGGTCTTTCTAGTGCTAATCATATGACAGCTCTCTCTGACCTGTCATTGCAATGGGCTCCTATATTTGGGTTGAGAAATTTAAGTTTGTTGACTTTTCTTAAAGAGATGCTGTTAAAAGACCCCTGCATACTCCACACTTTCAGACCTAATATCATAAGTGCATTGGCTGATTTAGTTGAGACTCCCGAGGACGAAGTTATATATTTACTTCTTACTTTTTGTGAGAGACTGCCAGTGCATAGCTCAAGTTTATTAGACCAGCCATCCAGAGAGGGGTTGTCAAGGATTTGCCTTTTCCTTCAAAATTCAATTATTTATTGGATTGGAGTGATCCATGATCAGTTCCAGGAGACAAACTTGGCTCAGCTGTGGGGAGTCATTAGTTGCTATTCATATATGGTAGATGTCCAAGCTAACCCATCCTTACTCATGGACTTGGTAGATGCACTTGATAGGCTTCTGATGACTGACTCTGAAAATGTTGCGGGATTTTGTAAACATGCTTGGGAAAGCCTGATTGGAGCTGGTTTGGGTTCCTATCACAAGTTGCAGTTTGCTCATAAAGCTGGAGGCAATGAGTTGGCAGTGAGCAGATACTTATACTTCGCTAAAAAGTATAAATCATCTACCCATATTTTGTCTAGTGTTGCTGATTATTTGGATTCAGTGAATGGGTCTAGCACTAAAGGAGATGGCAGCCATCAAATACATCATCCAGAGCTTGAAGCAAGGAACGGTTTAGATGCATTAGACGCATTTTCTGAAAATTTGTGCCATCCAGACAAACTAATTCGCGTTTTTACCCTTAGAATATTATGCCACTATGAATCTCTGGACCATAAACGCTCTACAAGTATTCAGCTTTCTGAGAAGAAATTGACAGCAGAAGAGGCTCAAACTTCCCATGTCGATGAGCAGAACAGTAACGTTCTCCACCTTCTCCTTTCAATTGAAGCAACCCCTCTTTCAGTTTCTACCAGCAGGAAAGTTATTCTATTGATAACGAGAATACAGATGGAACTCTCTGCTGGAAGGATACCTGAGATTTATTTACCTGCTGTGGTGAATGGGGTAATTGGCCTGTTGTATAACCGGTTTAACCATCTATGGAATCCTGCGATGGAGTGCCTTGCAGTGCTCATTGGCCACTATTTTGGAACAGTTTGGGAAAGATGTGTAAAGTATCTTGAGCAATGCGAATCATATATTCTCGCACATCAAGATCAATCTGGAGGAGGAGGAGGCAATATTGAAAGTTCCAGTGATTCTAGCGATTTGGTTGGACGCTTCAATGAATTTGATGCTCCGTCATGTGATAGTACACCACGAGCGACAGTTTTGTCCTTGTTGATTCAATCATTAAAAAAAGTGCCGACAGTTGTGGAATCTCGGTCTCGCCAAATTGTCCCATTATTTTTGAAATTCTTGGGATACAACGTTGAGGACCTGTCAAGTGTGAATTCATACAACACACGGGCTTCGAAAGGGAAAGCATGGAAGAGTGTTCTCAAAGAGTGGTTGAACTTATTGAGTTTGTTGAAAAATCCAAAGTCTTTCTATAGGAGTCAATTTCTCAAGGAGGTGTTGGAATACAGGCTTCTTGATGAGAATGATGCTGAGGTGCAGTTAAAGGCTCTTGAATCCCTGCTGAATTGGAAAGATGATTTCCTACTCCCATATGGACAGCAATTGAAAAATCTCATCAGTGCAAAAAGTCTGAGGGAAGAACTGACAACATGGAGTTTATCTAGGGAATCAGATCTAATTGATGAGCAACACAGGGCTTGTCTTGTGCCTATAGTCATACGAATTCTTGTTCCCAAAGTCAGAAAATTAAAAACACTTGCCACTCAAAAGTCTGCAAGTGTGCATCATCGGAAAGCAGTTATTGGATTCTTAGCCGACCTTGATGTTGACGAGCTGCCTCTGTTCATTGCGCTGTTGATTAAGCCCTTACAAAATACGTCACAAGATGCTGACAAGGTGGATAATTGGATTTGGTGTTCATCTAAAAGTGCCAAGGATATAGATTCATGCACTGTTCTAAGGCATTTTAGTTTGGATAACATAAAAGCACTTTCTTTGAAGAAAAGATCTGGTTTTTTGCATGTAATTAAGGAAATTCTTGAAGTTTTCGATGAAACGCATATTAGTCCTTTTCTTAATCTGTTAATGGGATGTGTTATCCGGATATTGGCAAGCTGCACGGCATGTCTGGACGATGCAAAGAGAAGCTGCTCCTCTCTGGCCGAAAAATCCAGCGACAATAAGTCCATAAGTGAGAAAGATGGTGGAGCAGAAAACAGAATCACGACTAGCATGTCCGTGAAACAGTTCAAGGATATGAGATCCTTATGCCTAAAGATTATCTCTTTGGTTCTGAATAAATATGAGGACCATGATTTTGGTTGTGAATTTTGGGACCTATTCTTTACTTCTATGAAACCTTTAATTGATGGTTTCAAGCAAGAAGGCGCCAGCAGTGAGAAGCCAAGTTCACTATTCATTTGCTTTCTTGCCATGAGTAAAAGCAATAAACTTGTACCGCAGTTATCAAGAGTGAACAATCTTGTTCAAGACATTTTTTCAATTCTAACAGTCGTGACAGCGTCCAAAGACATTGTATCTTGTGTTCTAAGATTCATTGAGAACCTACTAAATCTTGATTGTGAGCTGGATAGTGATGATAGTGATATCAAAAGGCTACTACTTCCTAACATTGATGCACTTGTCTGCAGCTTGCATCGTCTTTTCACAAGCCAAACTGCCACAAATAGGGGATCTGTCGAATCTCTTCGAAAAAGGGGGCTTAACATTTTCAAATTACTGTCCAAGTATATAAAGGATCCTTCAGCAGGAAGAAAATTTGTTGATATCTTGCTCCCTCTACTTACTAAGAGACATCAGTCCTCAGATGCATGTGTCAAGACTTTGCAGGTCGTTCAACATTTAATTCCGATATTAGGAGGTGGAAGCACTTCCCAAATAGTGGCTACTGTCTCTCCACTTCTTATTTCTGCTAGCATGGACATTCGCTCGTCTATTTGTGATCTTCTTGACGCTCTTGCTGGAAACGACTCTTCTTTACTTGTTGTGGCAAAACTTCTTCGTGAATTAAATTCAACATCTGCCTTGGAGATGGGTGGCCTGGATTATGACACCATCATTGGTGCTTATGAAAGGATAGACATTGATTTCTTCTACAGTGTCCAAGAGCAGCATGCATTAATTGTTTTGTCACATTGTGTGCATGACATGTCATGCCAAGAATTGATATTGAGACACAGTGCATATAGATTATTGCTTCTGTTTGTTGATTTCTCTGAGAAGATCCTTAACCAAGAAGTGAATACCATTAAGGGGTGTTGGTCCAGAGCGTGCATTCAGAGTATGATAAACAATTTCCTAATCAAACATATGGGCGATGCTATGAATGGAGAAGCTTCTGTTCAAAAGGTATGGGTTGATTTACTGCGAGAAATGGTGTTGAAACTCCAGGAGGTGCCATACCTGAAATCATATCAGGTTTTATGCAGTGAAGATCCAGAGCAAGACTTTTTCAAGAATATTGTTCACTTGCAGAAGCATAGGAGGGCGAAAGCGTTATCCCGTTTTAGCGGCGTCGTTAGAAGTTTATCAATGGTTATCACAACGAAAGTGTTTATGCCGCTCTTCTTTAATATGTTGCTTGAGGTGCAAGATGGAAAGGGAGAGCATCTCAGAAACGCTTCTGTTGAGGCTCTGGCATTTATATCTGGTTGTATGGAATGGAAACCATACTATGGTTTGCTACTCAAGTGCTTTCGAGAAATGAAACTGAAATCTGACAAGCGAAAACTCTTTTTGCGGCTGATCTCCTCTATTCTGGATCACTTCCCTTTCTCAGATCCTCATTCCAGTGATGAAACTAAAGTTTCTGTTGAGGATGCTTCTACTCAGGGGGACTCTGAGATAACTTCCTGTATGGTGGTGGACAATTGCACAACTGCTAGACTTTCTGAAAAACAGACATGCCTTCAAGAAAAAATCCTACCCATGATACAAGAGCTATTGAATGATGATACGGATAATGTCAATGCTAATGTTTGCCTTGTGGCTCTGAAACTTCTAAAATTGCTTCGTCATGACATCATGGAACGTGATCTTCCAAATATCATTCATCGTATTTCAAACTTCCTGAAGAATCGTTTAGAAAGTGTTCGTGATGAGGCAAGGTCTGCTCTGGCAGCTTGTTTGAAGGTGTTAGGGTTGGACTACTTGCAGTTCATTGTCAAAATCTTGAGAGCCACCTTGAAAAGAGGATATGAGTTACATGTGCTCGGATACACTCTCAATTTCTTATTGTCAAAGTGTTTATTGAATCCCATGTGTGGTAATTTGGATTATTGTCTTGAAGAACTTCTTTCCGTTGCCGAGAATGATATTCTTGGTGATGTTTCTGAGGAGAAAGAGGTGGAGAAGATTGCTTCGAAAATGAAAGAAACTAGAAAGCAGAAGTCTTTTGAAACTCTAAAGTTGATTGCACAAAGCATTACATTCAGAACCCATGCCTTGAAGCTGCTTTACCCTGTTACACGTCATCTGCAAAAGCAATTAACGCAAAAACTGAAATTGAAATTAGAGACTATGTTAAATCACATAGCTTCTGGTATTGAATGCAACCCATCTGCAATTCACTCTGACCTTTTAATATTTACCTATGGCCTTCTTGAAGATGACATTCTAGGGCTTACAAAGTCCGACAAACATTGCACAGATGACGTGAGCATTGAAGCAAACAACTCTGGGAGGTTAATCAGAGCTGGCCCTGGCCCACAATGCTCACATCTTATTACGGTGTTTGCTCTTGGTATCCTGTGCAGCCGCATGAAGAGCATGAAACTTCACGAAAGGGAAGAACAGTTGTTATCGATGCTGGACCCGTTTGTCAGATTGTTAGGTAATTGCTTGAGCTCCAAATATGAAGATATCATCTCTGCAGCTCTTAGGTGCCTCTCTACACTGGTGAGGCTTCCTTTGCCATCTATTGAATCGGAAGCAGATAAGATTAAAACATCACTTCTTGTTATTGCTCAAGGGTCGATGAATGCTAGTAGTCCTTTAATGCAGTCTTGTTTGAGATTGTTGACAGTGCTCCTGCGGAGCACAGGGATTTCACTTTCCTCAGACCAGTTGCATATGCTCATCCAATTTCCGGTATTTGTTGATCTTGAAAGAAATCCCTCGTTTGTTGCACTTTCTCTTTTAAAGGCAATAGTAAACCGAAAACTGGTGGTTCATGAGATATATGATATTGTCAAAAAAGTTGGAGAATTGATGGTAACTAGTCAAGTTGAAGCAGTACGCAAGAAATGCAGTCAAATTTTATTGCAATTCTTACTTGACTATCACCTCTCAAAGGACCGCCTGCAAGAACATCTGGATTTCTTGCTTGGGAATCTGAGGTATGAACACTCAAATGGAAGAGAAGCTGTCCTTGAAATGCTGCATGCTATCATAATCAAATTTCCAAAAGGGGTTGTGGATAAACAGTCTGATACATTTTTTGTTCATTTAGTGATCTGTTTGGCCAATGATCATGACAACAAAGTCCGTTCCATGACTGGTGCTGCTATAAAGCTGTTGATTGGCCGTGTGAGCCCACATTCCCTTCATTCTATTATTGAGAGCAGTCTCTCTTGGTATTTGGGGGAGAAACAGTATTTATGGAGTGCTGCAGCCCAGGTCTTGGGGTTACTGGTGGAAGTCATGAAGAAGGGCTTTGAAACGCATATTGATAGTGTACTTACAGTAATTAGAAGGATTTTGCAGTCTGCGATCAATGTTTTGAAGAATACGGAGGTAGATCTTTCTAATGAAGCAACGGTCCCCCTTTGGAAAGAGGCATATTATTCAATGGTATTGTTGGAGAAGATGCTGCTTGAATTTCCTGAACTATGCTTAGGAAGGGATCTTGAGGACATATGGGAAACAATATGTGAGTTGCTTCTGCATCCACATATGTGGTTGCGCAACATATCGAACCGTCTTGTAGCATTATACTTTGCGACAGTAACCAAGGCTTGCAAAGATAACCGTGAGAAATCACTTGGAGATTTTTATCTAATGAAACCCAGTAGACTATTTCTGATAGCAGTTTCTCTCTGCCATCAGCTGAGGGCTCCACTAACTGATGCTGCTGCTAACAGCTGTCTCAGGCAAGATATTGTATTTGCTTTATGTGGGCTGCATTCTGTGTTAGGGCAAGAATACACGAACTCCCACTTGTACTGGTCTTCCCTTCAACGTCACGAGGAAGTTTGTTTTCTTAAAGCTTTTCAGGTTCTTGATCCAAGAAAAGGAAGGGGCATGTTTGCTTCTCTTACATCTGGTTTTAATGGGCAAAATGGCCGTGAAAATATGGAGCACCATCGATATTTTGTCGTCTCCTATTTGCTTAAGAGGTTGGGAAAGATAGCACTTCAGATGGACGCTATTCAGATGAAAATTGTCTTTGATAGTTTTAAATCAGTTTCACCTAAGATTCTTGAACAACATAAAGTCCCGAAGCCCGTTGGTGAGGATGAAGGCCATGATTATGCATATCAGATGTTGTTTCCATTGTACAAAGTTTGTGAGGGATTTGCTGGCAGAATTATCCCAGATGACGTGAAGCAATTAGCAGAGGAAGTTCGTGATAGTATAAAGGATACAATTGGATTGCAGAATTTTGTTCAAGTTTATAGTGAAATCAGGAAAAATCTCAAGGCAAAGAGGGACAAGAGGAGACAAGAAGTAAAGCTCATGGCTGTGATCAACCCAATGCGAAATGCTAAGAGGAAGTTGAGAATCGCAGCCAAGCATCGGGAAAACAAGAAAAGGAAAATAATGACCATGAAGTTTGGAAGGTGGAGGCAATAATATCCTAAACGTGTAAAAGTTGTTTCTGCTTTTCACGGAAATAATTCTGTACAAGGCAAGAGAGTGCGTTGTCTCATTCCTGACCATGACCTAGTCACCTGGGTTCTGCAATTTTGGGCGTTCTGTCAAGCAGACCAAGTGTTTGGAGAGTGAAGACCAAGCAGAGTAGATGACAAATATTCTGCCTGCGAAATGAGGGAATTACCATTAATGGTTCTGGTTCACCGTATACATGTGGACACAAGTGCTATGAGACCTCGATATATATTGTGGCAATGGACCAATTAGAAGCTTTTGCTCTGTCAGGGAAGAGGGAACTTTAGAGCGTTCGTTAGGTGTGACCACGGGAGTTGTATAGTTAATACAGACAGTATGGTGAGCAAGCCCTGAGAAACAACAAATATTGTGATAAAAGGAAAGCAATGATTGAAGTAGAAATATCAATCTTGTGTT
>PB.7.1
GGTCAGACTGTCGATGAGTTAGCTAGACATCATCCAACGTTGAGACCGGTCATCCTCGAGGCGGCCGTCAGCCTTCTGCGCAAGACGATACAAGATGGTTCCGAGTTTGTTCCACCTGTTGACGAACTCTGCGACTATACTTTGGAAAAACCGCTTCCCGTCACCGCCGAGGCCACTGCATCGAGGACCGATCCCTACCAATTCACACTTGACCGCTTCGTCAAAGGTCTTCAAGTTCTTGGCAGGTCTTTTGCGCAACGGCGCTCTGTCCGGCGACTTCATCAAGGCCGACGGTTTGTCGTTGCTGGTCAACATCGGTCAGCATCCCTTTGTGCCAGTTCGTTTCTTCGAAACAGAAGCGGCATCATACCTGTCCAACATTATGCGCACATCGGACACCACGATCACGTCAAGCTGGTTCAGAGTCTGGCAGCGGCGATACAACAAACCCTCCAGGCAACCACCAAATTCTGGCAAGGACCGTTCTGCTTTGGACAACTGGATCGCACTCAAAGACTCGGCGTCCGCTCCTGACCCCAGCGGAGAGTTGAGGAAGTTGCAAGGCCTATCCACGACACTCAACTTGCTCAGCGATGCCTTGGCGGTCATGGTTTCTCGAATTCGCGACTCTCGGTGACCCTGATGAAAGCCCTTGGGCTTTCGGAGGGCTCGACGCTTGTCAGTGATCTTGCTGCGCTACAGCGAGTTGCCTTCATGGGGCACGTCCGCCTCAAGGAGGTCAGCGACCAAAGGTCAGTCGCCATCGACGGCTACACCCTCCACCGTGCTCGGCATCGAAGACAACGGCACGAAGAGCGTCGCAAGCAGAATCAGGTGCGAAAACGCGCTTGGAACACGCTTGCACGGTGTATCAATCCAAGTCTTCAAGAGTATGATCAAGCTCTTATACTCGAAACGAGCGATGGACGCATCACACAAGAAGGAAGCAGAGACTGCTGGCTGGTGCAATCTCCACCGAGATTCAAAAGCATCTCGAAATCGCCACCGACGTTCAGACAGCCACGGTCGCCTTGGGCCTTGCAACGATATTCCTTTTCGACGAGCGGGCTCAAGAAGGTTACGTCAACATTGTGCTCTTCTCCAAGTTCGAAAAGATGGGAGGCATAAAGACGCTCGTCAGTACTATAGAACGCGTTGTCGACAACGTCGAAGAGGCTGTCGAAGCGGCAGACCCATCGGACGACCAGGAAACTACTAGTCCCTTCGCGCGAGCCAATGTCGGACTTCGGGTCGCTCTCATGATTTGCTCAGCCTTGGTATCACCCAAGTCGCTTGTCGAGAACCCACAGATTCTCAAACAATCCCCGTCAAGGCGAGCCCGATGCCATCGAGCCATCCGACTTGTTGGTGAAGATGCGACTCGCTTTCGGTCCGATCATTCACAGGGTTTGGACCGCAAACTGGATTACCTCGACGCCTACTGCCGTCATCAGACTTGCAGTGCGAGCTTTCCTCGTCATCATGGGCGGGGAACAATGAAGAGCCGACTGAGCCTGCTCCGCCACCTGCCCTTCGAGTCATCCCGGTGCCACCAGTCGTCAGAGCTCCATTGGTCGCCATACCCGAGCGAGTTAACATGCTGGTCGATATGGGATTCCCACGAGGTACTGCCGAGCAGCATTGGTCCGAGCACGAAACGACATTGCCGGCGCTGCGGAGCTGATCCTCACTATGCCGCACCTATTCGACGGCGTGGCGAATGACGAGCCAGAACCCGAACCGGTGGCAGCAGTGGAAGGTCCGGAAGGTGGAGAGAACGGCCAGGCCGGAGCCTGCACAGTCAAACGCAGCCCCAGAAAACGAAGAAGCTGCCGCAGTGCCAGCATCCGAAGCTGTAGCAGACCCAGCCACCATCGCACAGGGACATGGAGCTGGACTCTGCGCCGGCTTCAGGAGAGCAAGCGACCGACACGACAGCGAGTGGTCCCGAGCAACCGCCCGCGGATCTACCGCCCAATCGAGCCAAACAACTGACTCGACAATGGAGGTGGACCAGACTCCGACAGTGCCGATAAGGCAACAACTCAACGAGCTGCGGGCGACGTGGAAGGACGATATAGCAACACACGCAAGGAGATCCTGGAATGTGCCGAAGACCTCGCATTCGACCTCATGCCATCTTTGCCCAAAGGCACTGAAGGTGTATCACTCCTTTTCAGTCAGACTCTCGATTTGGTCGAGAAGATTAGCGAGGGAGAAAGCAAAGGCTTTGTCAGCTCGACTCCGCCTACTAGCCATCTTCATACGGTTAAATGACGACGTGCAAATCGGGCGACGACGCGCTGTCCAAAGCGGCTCAAATCGTAGCTGGCCTCAAAATCGACACAGATCCTCGACCTCGCTGGATGACTTCGCTGTTGCTCTTCCTGGAGTCAATTCTGTCAGTCGCGGATAACGTGTTGGACGTCAAGCTTGGCCACGACTCAGTCGACAACATAATGTCCACCGTGCCCGTGCAACTGACCGCGGAATCGAGCCTTTGGTCAAACAGACCATCGGGATGGTCGCCGACAGCAACGTTACCCCGCGAAGAGTTGCTCTCCGGCTGAGGGTTTTGGCGATTGTGACCAGACGGAACCCGGATTTTCTGTCAGCCGACGATATCGCCAATGTACTCCGGTCATTCCGGCAACCTCCGGCCAAGATACAGGGTTGTCAGCCTTTCGCCGCCATGATTGTTCGCCACACTTTCGAAAGGTCGTCGACGCTCAAGAAACGGTCAGGGAGCCAGGTCAAGCATTACCTTACGCCTCAGAGAAACAAGGTGACCGACGTCAACCACTTTGTCAAGCAGCTCCGACATGTGGCGGCGGCGAGACCCTCAACAGTTCATCAAGTGCGTCGAGCAGGAGTGCGCTCTTGTGGATGCTCTGCCCCGACTTCGGTCTACCACATCCGACCCCGCAAGGACGTCAAGGACGTCAAGGCAGAGGGTACAATGGCCGCCGAGCAAGACCAACACTTGACGTCCGTCATGGACATGCTGCTCCTGGAGATAGAGCAGACACTCCACATCCTCAGGCTGCCCGCAGAGGAGGACGAGAAATCAAAGACCGCCGCTCAAAAGTCACACTCATACCTATCCCTTCTGGTATCAGTCGTTACCGAACTGGTCGGATCTTATCTCCCCGCCAAGGACCATCCTGCTTGCTTCCTTGAAAAAGCAAGCTATTGTCGAAGGCCACAAAGCAAGTCTCAGCACGATTGTCACCGAGCTCATCTGCAATCTCGACCTGAACACCGACCTATCCGTTGGGCGAAGAGAGTATCGACCTTGAACGAGCGAGGAAGCGTGAGATCTCCAGCTGGTGGGGCTCCTGTGTTGTCGCTCTGTGCTCCGACGTCACGGCCTCGACCGACTTGAAGGACGTGTCGGAGAATTGGCAAATGTTCGGCGGACCGTCCTCGACACGTTGCTCAAGGCGTTCAAAGATGCTCCGACTGGAAACGCAGGCCTCCGATACGGAAGGTGCTGGGCTCTAGGCGAGCTCATCTACCACCTCTTGGCGGCCACTTCAACAACGGCGACTTCCAACACGATAGCTCGAAAATGCACCTGGCCAAACTCATGCTTGAGAAGAACTACGTCAATCAACTGACAGCGATTATCGGCGAAATCGACCTTAACTATCGGGGCATCAGAGTCGTTCTGGCATCTCTTTTAAAAGCGCTGGAGCATCTCACTAAAATCTCGGTCAAATGGGGTAAAGCCGACACAAGCAAACTAGTGAAGGCGCCTGCCGACGAAATTGACGATGACGACGAGGAAGAGGACGTAGGACATGGAGTCGGACGATGAACAGGAGGGTCCAGACATGTACAGGAACTCTGCGTTGGGAATGCTCGGTGGCGATGCGATGGATGATGATGATGAGGACGACGAGGACGATGAGGAGGATGACGAAGACGACATGATGGATGGCTACGACGACACGGATGAGGAAGGCTCCGGTACGATGTCGTCTATGAGCGAGGGTGGCGGTAAGTGCACGACGATGAGGGGATCTGGGTTGACGAGGACGATGGAGACGAGATCATGGACGATGATGACGATGGCGAACCGACAGTCACGGACAGGAGGTGGTCATTGGAGATCCAGAGATGGGTGACGATGACCAGTGGGACGAGGAGAACGACGAAGATGGTCATGGAGATGAGCTATCGCAGATTGGTCATCTCGCAGAAAATGTCTTCCAAGGCGAAGAATTCTACGACGAGGATGAAGAAGGTGACGAGGACGAGGACGATATGGACGACATGGTCGACATGGACGAATTGGGTGACATCGGTGACATGATGGGCATGGAAGACATGGATGACATGGACGAGAGCTCGATGACATGGAGGGATCCAGAACTCGGCCCTAACATGAGCGATCCCACCTTGATGAGCGGGACAAGCTGGCTTAGGAGGAGGACGACCCAGTCAATCATGGGGATGGTTACAAGGTGGACAGAAACGATCATCCCTTGTCAGACGCGGACGCACCGCTCTATCTCCGCCTCCTAGAACCGCGGAATAGCATCGTCGGCGATGTTCGGATCGAACCGTCGCCCACCGACAAGTGGCGCGGTCCCAGCACAACACCCCCTCATGATGAACCCAGGTCAACGTGACCCCTCGCGACCCTTGCGAGCCCATCAAGGCAGTCTTAACGAGCTCTATGCCGCGCTCGAGCTCGCTGGCGGTCGAGAAGCTATCCGAGATGCTCGAAGAACTGCTGGTACAAGCGGGTCAAGGGTGGTACGGAATCCGTTCGAATCAACTCTCTCTGAAGGTGAAAACGGGTTCAGTGCACTTGTCCATCGGTGGACGGTCTTTCAATGTTCCCATCTCGACGGAACCGAGAGCCTGCGACAGCCGCTCAGGAAGTCAAGCTGGACTACAGTCCTCACCCACGGCTCAAAGATGGCAAGACGAGTTGAGCATCAGCCCAGCTCGTCTCAAGCAGCTCACATCAAGGCTGGCACTGCACATCATCAACAGACTATTGCCAGAGGCTAAGCGATCGGCTGAAGAGGAGGCCGAGAAGAGACGAAACGGCGGAAGAGGGGGCTGCTGCGGTCGCCGCCAGACGCAAAGAGGAAGAGGCCAAGGAGAAGGCTAAGAATCGAGAGGAAGAACTGGCCAGAGCCGCGGCTGTCACCCCTGCCGGAATTTCGAGTCCCTACACCCTTGCCGGCAGCAGGGTCTAGCTCCAACCAAGACGTAGACATGCCGCAAGCGGATGCTCCATCCGGCAGTACTTCCCAGACAGCGCCCGCCGCCGATCCGGCGCCCGAGCCAGAACCGAGCCTTGCTCGAACAGTAGTCTCTGTCAGAGGTCAAGATGTCGACATTACGGATACCGGTATCGATCTGGAATTCCTGCAAGCCCTCCCAGAAGACATGCGAGCCGACGTCATCGAGCAGCATATGCGGGAGCACAACAGGACCACTCGAAATGCCAATACGGCCATTCCCAGCGGTGCTATGCCATCAATTCCGAGTTCCTCGATGCTCTACCCGCCAGAGATTCGAGCCGAGGTGATGATGCAAGAGCAAATGGAGAATGCCAGACGCAATCGGCCAGCGGGAGAGCAACGAGCAGTTCCACCCAAACGCGCTTCCCCACCGAGGCCATGTCAGCTGGATCTTGGCAGCCTTGAGCTCTAGAGCTCGAAGACGTCATGATGCTCAACCCTCGTGGCGGTAATATGCCAAACCTGAGCCGCATCCTAGGTGTCGGCCCCAGCGGTAGGCGCGATGCCCCCGGCAGAAGTCCCCGCACCTCCAAAGGCTCCACGAGATGCCATTCAACTGTTGGACAAACCCGGAAATCGCCGCCATCGTCAGGTTGCTCTTCTTCCCCGAGGCATTCAGGAAAGGGCAACTTGTCAGGATCCTGGGCAAATCTTTGCGTCAACAGTACCACCAGGTCCGATCTCCTTAATCTACTCCTATCGGTGGTGCAAGATGGCTCAGGAGATCTCCTTGCCGTGGACCGAAGTTTCAGCAAATGTCTTTACGGGCCCTGTCGACACCCAAGTCGACCTCTAAAGCTCAGGTCGCCGACTCCCCCTGCACCATTTGGAACTCCTGGCCTGTCGTGCATCTTCAATCCGAGAACATTCCGATCTTCATCGCTCAGCGATGTCTGGAGGCACTCACTCACATTGTCACCGCGAACAACCAAGCCCTCAACTTCTTCCTGACCGAGCAAGATCACGGTGGTAGGTCTCAAGAAGTTTTCAAGCAAGAAAGGCAAAGGCAAGGATAGGGCTGTTCCACAGACAAAGTACCCCGATTGTCGTTCTTCTCGGACTACTGGACCCGAATCAGCCTGGTCGCCTCTACTGGAATCATGGAATCCCTCACTGCTCTTCTGGTCACCCGTAACCCGCCCACTGGCCAGTATCAAGAAAATCTCTGCCGAGCCTGAGTCGAAGGACAAGGCACCAGAATCGGCTCCACCAGCCCCAGCGTCAGCTACAGCAGTAGTCGAGCCTTCGAACACCACGCGCCACAGAGGGAGCCTCTGGCTCTGTGCCTGAACTTACACCCCGCAGACAAGTCGACCGCGAAGACCGGTTTGACTGCGCCGCCTGTCATCCCCGCCTCAGTTCTTCGCCTGGTGATCAACACTTTAACAGTTGGCGAATGCTCGAGCCGCAACTTTACCCAATCGCTGGTGACGATGCAGAATCTCTGCTATGACCCATCGGTCAAGGAAATTCTGCTCAACGAGCTGAAGGATTGCTCCGCAACACTTGGACAGGCGCTACATGGGTGAATTGGCCTCCCTGGGCACAGCTCTAGGCAACTCTGCCTTTGACGCAACGCATCTCGAGCCTCATCGCGTTCTCTGGCCCCCAACATCCCGCCAAGCCCGACTGTTGAGACTGGCTCAAGACAATCGAATATCTACACCTCAGTACGGTCGACTCGGATCCACCTGGAGAGACTATGACAGACTCCGAAGCTGCCGTCAGCAAGATCTTTGCCTCTTTCGACTTTGATCCGCTATGGACGGAACTTCGACGATGCCTCGACCTGGTCGGAGGACAAGGACAACACCGAGCAGATAGCCCTTGGTGCTCCTGCCTCTCGTTGAGACATTGATGGTGATCTGCAAATACCGACGTGCCACTTCTCGTGAAGTACGATCACCCTCCGCTCCACCTGTGTCCGCGTTCGCCAGATACCAGCGACCTTTTCCTCTCCTTCACGACTACACACAGGAAAATCCTGAATGCATTGTTCGAACACTCCGGCACTACTCAGCGGCTCATTCTCGCTGCTCATCCGCAACTCAAAGTGCTGGACTTTGACAACAAGCGACATTGGTTCTTCCAGAAATTGAAGAAGAAAAAGGAATGAGATCGTACCATCTGGTCACCTCCACCTGAACGTCCGACGGCAGTACGTCTTTGAAGACTCGTTCCGTGCTCTCAGATACAGGTCCGGTGAGGAGATCAAGTACGGCAAGCTAGGCGTCAAGTTCACCGGCGAGGACGGTATCGATGCTGGAGGTGTGTCGCGGGGAGTGGTTCAGCGTACTCGCTCAACAGATCTTCGACCCGAATTCCGCCCTGTTCGAGCCGTGTGCAGCCGATCAACAGACCTATCAACCAAACAAGCATTCGTCCGTCAACGAGCAACACCTGGGATACTTCAAATTCATTGGTCGCGTCATCGGAAAGGCAGTTTACGGACGGTCGACTGCTGGACGCGTACTTCAGTCGAGCGTTCTACAAGCAGATCCTCGGACGGTTCTGTTGACATCAGAGACCTGGAGAGTATCGACCCAGAGTATCATAAATCTCTCCAATGGATGCTGGACAATGACATTACCAACGTCATTGACCAAGAGTTCACGATCGAAGATGATCAATTCGGCGAGACCAAGGTCGTGGAGCTCAAGGAGAATGGAGCGTCAGTTCCCGTGACAGAGGAGAACAAGGAAGAATACGTCAGACTGGTCGTCTCGTATCGACTCGACAATTCGATTAAGAGCAGAACAAGGCGTTCCTGCAAGGCTTCTACGAGATTATCCCCCGACAACTCATCCAGATCTTCGGCCCGATCAGCTTGAACTGCTAATCTCCGGTATCACCACCGTGGATGTCGACGAGCTCAAGAATTCCACTCAAATGAGCGGCTGGAAGTCGACCGATCCCGAGGTTGGATGGTTCTGGCGAGCCCCTTCGAAGTCTTTCGCAAGAGGAGCGATCTCGGTTCTTGATGTTCGTCAGCCTCGTCTTCGCGAGTGCCGCTCGGAGGCTTTACGCAACTACAAGGTGCTTCAGGTATCCAGCCCTTCCAGCTGCAAAAGCTCTACTCCAAGGAAGGCAGTCTACCTCAAGCAAGCACGTGCTTCAATCTGCTCCTGCTTCCTACCTACTCTTCGTACGAGCAGCTTCGAGAAAAGTTGATGTTCGCTGTCACGGAGGACTGGAGGATTTGGCAAGTCATGAGTAAAGACCCACACAGTCCCGCGATCCGAAGAGTGTCTGCTCGCCCTTGGTGCAGCCGCTCTATACATTCTCACAATACAACAGCATGATCGTACATACAGTATATTAGTATACCCCGGGAGTCGTTCGTTCATGTCGAATGCACACCATGATTC
>PB.8.1
AACGCTGTCATTTGATGCAAACGGCTTTACACAGCCAGCCCCAAGGCCCCCCCCCACCCCACCCCGTGTTCATAGCTCCATTTCCCTTAATCAAATCAAATTCCAACTCTCAAATCGCAAAATTGAGCTCAACAATTTGGTTTCATAGATTCGATTCTTAGTTTGTTCGTCAAAAATCGGAAGGGATTAATTCATTCTACAGCTTATTTTCGGATGAAGTTGATTTGAACTTGACGAAACAGGTTTGTGTTTGGATGCGAATTCGGAAAATTTTACTTATGAGAATTAGGGTTTTGATCATAATTTAAGGGTTGATTCCCCTCGGTTAACAATCGGAAGCACTGGGTGCGAATCAGTCCCGACAAAGACCGTCGGCGACGCCGGCTGGTTCGGGACTATGGTCATTTCTTACGCCTAGTCCTCCCCAACCTTATTCTCTCCACTACCTCCCTCAAATGGATTTCGTCAACCGCCGCACCGTCGATCACCCCCCACCTGAGTCCACCTCATCATCCTCCACTACCGCTGCTGCAGCTCCGCCACCGCATTCGATCGAAGAGCCCGAGTATCTGGCCCGGTACATGGTTGTTAAACACTCGTGGCGCGGGCGGTACAAGAGAATACTGTGTATATCGAATCACACGATCATTACTTTGGATCCCTCGACGTTGGCGGTTACTAATTCTTATGATGTTGCCAGTGATTTCGAAGGGGCAGCTCCGATCATGGGGAGGGATGAGAATTCTAATGAGTTTAATGTTAATTTGAGGACTGATGGGCGTGGTAAGTTTAAAGGGATGAAGTTTTCATCAAAGTTTAGGGCAAGTATATTGACTGAGTTGCATAGGATTAGGTGGAGTAGGATTGGTCCTATTGCGGAGTTCCCGGTACTTCATCTAGGGCGAAGGACTTCTGAGTGGGTCCCTTTCAAATTGAAAATTACATATGTTGGAGTTGAACTTATCGACTCAAAATCTGGAGACCTTCGTTGGTGTTTGGATTTCAGAGACATGAATTTTCCTGCTATTCTTCTTCTTTCTGATGCATATGGGAAGAAAAATGCTGATCATGGAGGTTTTGTTCTGTGTGCTTTATATGGAAGAAAATCCAAAGCTTTTCAGGCTGGTTCAGGGACATCTAGTGCGGCTATCATATCGAATTTGATTAAAACTGCGAAGTCTATGGTTGGCGTATCACTAGCTGTTGACAGTTCTCAATCACTCACTGTTTCTGAGTATATAAAGCGAAGGGCCAAAGAGGCTGTAGGGGCTGAAGAAACGCCCTGTGGGGATTGGTCCGTTACAAGGTTGAGGTCTGCTGCTCATGGGACACTCAATGCTCCAGGATTGAGTTTGGTAGTTGGACCAAAAGGAGGTCTTGGTGAACAGGGTGATGCTGTATCTCGTCAACTTATTTTAACAAAGTTCTCACTTGTTGAAAGGCGCCCTGCAAACTACGAAGCTGTCATTGTCCGTCCTTTATCTACTGTTAGTGCCCTTGTTCGATTTGCTGAGGAGCCCCAGATGTTTGCTATTGAATTCAACGATGGCTGCCCTGTACATGTATATGCTAGTACCTCTCGAGATAGCTTACTTGCTGCTGTTCGAGACATGTTACAAACAGAAGGTCAGTGTTCAGTGCCTGTACTACCAAGGCTTACGATGCCTGGTCATCCAATAGATCCACCTTGTGGCAGAGTTCATTTGCAGCTTCCTGCTGGGCAGCAACGCTCTAGCACTGACATGGATAGTGCCACCATGCATTTGAAACACTTGGCAGCAGCTGCCAAAGATGCTGTCGCTGAAGGAGGCTCCATTCCTGGATCAAGAGCTAAGCTGTGGCGTAGAATAAGAGAGTTTAATGCTTGTATTTCATATGGTGGAATGCCTCCTAACGTTGAAGTACCTGAAGTAACTTTGATGGCCTTGATTACAATGCTCCCAGCTGCTCCAAATTTACCTCCAGAGTCCCCTCCCCTCCCACCCCCTTCTCCGAAAGCGGCTGCAACAGTTACGGGATTCATAGCATGTTTGCGCAGATTGTTGTCTTCAAGATCTGCCGCCTCGCATGTGATGTCTTTTCCTGCGGCTGTTGGAAGAATAATGGGTTTACTTAGAAATGGTTCTGAGGGAGTAGCAGCTGAAGCATCAGGCCTAATTGCAGTGCTAATTGGTGGTGGTCCTGGAGATACATATTTATTGACGGATACAAAAGGTGAGCGGCATGCAACATACATGCATACCAAGTCTGTGTTGTTTGCTCATCAGAGTAATCTCATTATCCTGGTTAACAGATTGAAACCAATGTCTGTTTCACCATTATTATCGATGTCGGTTGTGGAGGTTCTGGAGGCAATGATATGTGAACCACAGGGTGAAACAACTCAATATTCTGTCTTTGTTGACTTATTACGCCTAGTAGCTGGCTTGAAGCGCCGGCTCTTCGCGTTGTTTGGACATCCTGCAGCAAGTGTAAGAGAAACGGTGGCTGTTATTATGCGTACAATTGCAGAGGAAGATGCAATTGCAGCCGAGTCCATGCGTGATGCTGCATTGCGTGATGGTGCCTTGCCTAGACATTTGTTGAATGCGTTTTTCCTCCCTGCTGGTGAACGGCGTGAAGTTAGCCGACAGCTTGTGGCTCTCTGGGCAGATTCTTATCAACCCGCTCTTGACTTGCTATCTAGAGTACTGCCTCCAGGTCTGGTGGCTTATTTACACACACGCAGTGACGAAGGTCTGCCTGAAGATGTGTCTAATCAAGAAGGATCTTTCATGAGCAGTAGAAGGAGACGCTTGCTTCAGCAGAGGAAGAATCAAACTGGAAATGGAGTAACATCACCTCGCAATATGTCACCGTCTGCTAATATTTTCAATGTTGGGGATCCATCAAGGCAGACAGGTGTGGGTACTTTAAGGGGGTCAGGTGATCATCAAAAATCTGCATTAGATCCAAGTTCAGGACAGTTGTCAGCAGCTCAGTCCTTAGCAGTTTACACTGCTGAAAATTCACCTAGTGAATTGTCCACTACAAGGATTCCACAAACTGATCATTCAGCAGAAGTTGCTTCTCTTGATGCCTCATCTCCTAATGGTTTTCAGCCAGTTGAACCAAATGTTCGCAATTCAGTTGATTCTGATCCCAATGCAGTTGGTGTCCAGAACACAGATCTTCCTGCTCCTGCACAAATTGTGATAGAGAATACACCTGTGGGATCTGGAAGGTTACTCTTGAATTGGGCTGAATTTTGGCGAGCTTTTAGCCTTGATCACAACCGTGCTGACTTGATCTGGAATGAACGTACTAGGCAGGAATTAAGAGAAGCCTTGCAGGCAGAGGTTCATAAATTAGATGTTGAGAAGGGCCGCACAGAAGATATTGTTCCTGGCGTTACTACTGCAGAGATAACTGGACAAGATAGTGTGCCTCAGATATCTTGGAACTACACTGAGTTTTCTGTTAGATATTCTAGTCTATCTAAAGAAGTTTGTGTGGGCCAATATTATCTTCGTTTGCTGCTTGAGAGTGGTAGCAGTGGTAGGGCTGAGGACTTTCCACTGCGAGATCCAGTTGCTTTCTTTAGGGCTTTGTACCATCGATTCTTATGTGATGCAGACACGGGACTGACTGTAGATGGTGCTGTCCCAGATGAAATGGGAGCCTCTGATGATTGGTGTGATATGGGAAGGTTAGATGGTTTTGGGGGTGGGGGAGGCTCCTCAGTTAGAGAGCTCTGTGCAAGGGCAATGTCAATTGTTTATGAGCAACATTATAACACGATAGGCCCTTTTGAAGGCACAGCACACATTACAGTTCTCCTGGATAGAACTGACGACAGAGCATTGAGGCACCGGCTTCTTCTTCTTCTTAAGGTTTTAATGAAGGTTCTGTCAAATGTAGAGTCTTGTGTTCTGGTTGGGGGGTGCGTGCTGGCTGTTGATTTAATGACGATGGTTCATGAAGCTTCAGAAAGAACTGTTATCCCTTTGCAATCTAACTTAATAGCTGCTTCTGCTTTCATGGAACCACTGAAGGAATGGATGTTTATCGACAAGGATGGTGCACAAGTTGGGCCACTGGAGAAAGATGCTATTAGGAGGTTCTGGTCAAAGAAAGCTATAGATTGGACAACAAAGTGTTGGGCTTCTGGAATGATAGACTGGAAGCGATTGCGAGATATTCGTGAGCTTCGCTGGGCACTGTCTGTGCGGGTTCCTGTCCTCACTCCTCCACAGGTAGGTGAGGCAGCATTGTCCATATTACATAGTATGGTATCTGCACATTCAGATATAGATGATGCTGGAGAGATTGTTACCCCTACTCCTAGGGTAAAACGGATATTGTCAAGCCCGCGTTGCCTTCCTCATATTGCACAGGCCATGCTCTCTGGGGAACCAACCATCGTCGAGGTTGCTGCTGCTTTGCTAAAAGCCGTTGTTACCAGAAATCCCAAGGCAATGATAAGGCTATATAGTACAGGCGCCTTTTATTTTGCCCTGGCATATCCTGGATCTAATCTCCTTTCAGTTGCCCAGCTCTTCTCAGTGACTCATGTGCACCAGGCTTTTCATGGTGGTGAAGAAGCTGCAGTTTCCTCTTCACTGCCTTTGGCAAAACAAAGTGTGCTGGGTGGTCTTCTACCCGAGTCTTTGCTGTATGTACTGGAGCGTAGTGGTTCGGCTGCATTTTCTGCCGCAATGGTATCTGATTCTGATACTCCTGAGATTATATGGACTCACAAAATGCGAGCAGAAAATCTTATCCGGCAGGTTCTGCAGCACCTTGGTGATTTTCCTCAAAAACTATCCCAGCACTGCCATTCGTTATATGATTATGCTCCTATGCCACCAGTGACATATCCAGAGCTGAGAGATGAAATGTGGTGTCACCGTTATTACCTACGAAACTTATGTGATGAGATTCGATTCCCGAATTGGCCTATAGTAGAACATGTTGAGTTCTTACAGTCATTGCTCGTGATGTGGCGTGAGGAGTTGACACGGAGACCTATGGATCTTTCTGAGGAAGAAGCCTGCAAAATACTAGAGATCTCTTTGGAAGATGTATCGAGAGATGATCCCAGCAAAAAATACTCCCCTGAGACGGCTGACGACAATTATAGCATATCAAAGCAGATTGAGAACATTGATGAAGAAAAGCTCAAGCGACAATATAGGAAACTTGCAATGAAATATCACCCTGACAAAAATCCTCAGGGGAGGGAGAAGTTTCTTGCCGTGCAGAAAGCATATGAGCGCTTGCAGGCTACAATGCAAGGATTACAAGGCCCCCAAAATTGGAGGTTGCTGCTTTTATTGAAGGGACAATGCATCTTGTATAGACGATACGGAGATGTCTTGGAGCCATTTAAATATGCTGGCTATCCCATGCTGTTGAATGCTGTCACAGTGGACAAGGATGATAACAATTTTCTATCACTTGACCGCGCACCTCTACTTGTTGCAGCTTCTGAGCTCATTTGGCTGACGTGTGCATCATCTTCACTGAATGGGGAAGAGCTTGTGAGAGATGGTGGAATACAGCTTCTTGCAACTCTTGTTTCCAGATGCATGTGCGTGGTTCAACCAACTACTCCTGCAAGTGAACCATCCACCATCATTGTTACAAACGTGATGAGAACTTTTTCTGGTCTGACTCAGTTTGAGAGTGCCAGGGTTGAGATGCTAGAATATTCTGGACTAATTGAGGACATCGTGCATTGTACTGAACTTGAGCTTGTACCAGCTGCTGTTGATGCTGCTCTTCAGACTATCGCTCAACTTTCTGTCTCCTCTGAATTACAAGATACCTTGTTGAGAGCTGGGGTCTTATGGTACCTATTGCCATTGTTGCTGCAATATGACTCAACTGCAGAGGAATCTGATGTGACGGAAGCACATGGTGTTGGTGTTAGTGTGCAAGCTGCCAAAAATTTGCATGCTGTGAGGGCCTCTCAGGCATTGTCGAGGCTTAGTGGTATGGCTGCTGGTGACAATCCAACACCTCATAACCAGGGTGCAGCTGATGCGCTCAAAGTTTTGCTAACTCCTAAACTTGCAAGTATGCTGAAAGATGAACTACCAAAAGACCTCCTAACCACATTGAACTCGAATTTGGAGTCACCGGAGATTATTTGGAATTCTTCAACTCGATCAGAACTGTTGAAGTTTGTAGACCAGCAGCGTGCAAGCCAAGGTCCGGATGGTTCGTATGACTTGGAAGAGTCGCATGCCTTTCTGTATGAAGCACTATCGAAAGAGCTCTATATTGGCAATGTGTATCTGAGGGTCTATAATGATCAACCAGACTTCGAGATCAGTGAACCTGAAATGTTTTGTGTTTCTCTTGTTGATTTTATATCATGCCTAGTACACAATCAACCTACTGCAGAAACTGATTCTCAGACAAGTGGCACATCCATTGGGACATCAGAGCATCAAAGTGATTTGACTGACAAATCATATACTGAACAGCAAACACCGGATGATTCTTTATCCACTGATGGGAAATTGGCGGGCAAGGAAAATTTGGGATTGGTTAAGAACCTTCAATCTGGATTGACTTCTCTCCTGAACTTGCTGACAAAAAATCCAAATTTGGCATCCGTGCTTTCTTCTAAAGAAAAGTTATTACCTCTTTTCGAGTGTTTTTCTGTTCCTGTCCCATCAGAAAGCAAAATCCCTCAGCTTTGTTTAAGTGTGCTATCACGCTTGACTACACATGCTCCTTGCCTGGAGGCCATGGTTGCAGATGGATCTAGTCTTCTTCTTTTATTACAAATGCTTCATGCTGCCCCAAATTGTCGTGAAGGCGCACTCCATGTTCTTTATGCCTTGGCAGGCACAGCAGAACTTGCTTGGGCAGCTGCCAAGCACGGTGGAGTGGTGTACATTCTTGAACTTCTCCTACCTTTGCAAGTAGAAATCCCCCTACCTCAAAGGGCGTCGGCTGCCTCTTTACTTGGGAAGCTTGTTGCACAGCCAATGCATGGGCCTAGAGTGGCTATTACATTGGCAAGGTTTTTGCCAGATGGGCTAGTATCAGTTATTAGGGATGGTCCTGGTGAAGCAGTTGTAAGTGCCTTTGAACAAACAACAGAAACTCCAGAACTTGTATGGACACCTGCAATGGCTGCTTCCTTATCTGCACAAGTTGCAACAATGGCATCAGATCTATACCGTGAACAGATGAAAGGTCGTGTAATTGATTGGGATGTACCTGAGCAGGCATCTGGCCAACAGCAAATGAGAGATGAGCCACAGGTTGGAGGAATCTATGTTAGGCTATTCTTGAAGGATCCCAAATTTCCTCTCAGAAATCCAAAGAGATTTTTGGAAGGGCTATTAGATCAGTATCTTTCGTCTATTGCTGCTACACATCATGACACACAAGCAGTTGACCCTGAACTCCCACTGCTTCTCTCTGCTGCTTTGGTGTCTCTGTTGCGCGTGCACCCTGCACTTGCAGATCATGTTGGATATCTTGGATATGTGCCCAAACTTGTGTCTGCTGTAGCCTACGAAGGAAGGCGGGAAACAATGTCTTCGGAGGATATTAAACCTGGAAACTTTGCTGATACGACATATGACAATGGGGAGAATTTAGCACAGCCCAGTTCACCAACTCTACAAGAGCGTGTGCGACTTAGTTGTTTACGTATCCTGCATCAACTCGCGGCTAGTACAATATGTGCAGAAGCCATGGCAGCAACTAGTGTAGGAACACCCCAGGTCGTTCCACTTTTGATGAAGGCTATTGGATGGCAAGGTGGAAGCATACTAGCTCTTGAAACACTAAAACGCGTGGTGGTTGCTGGAAATCGTGCAAGGGATGCACTTGTAGCGCAAGGTCTTAGGGTTGGTCTTGTTGAAGTACTGCTTGGTCTTCTTGATTGGCGGGCTGTGGGAAGGAGTGGACTTTGCTCACAGATGAAGTGGAATGAATCAGAAGCATCCATTGGCCGAGTGCTTGCAGTTGAGGTTTTGCATGCATTTGCGACAGAAGGGGCTCATTGTTCTAAAGTGCTTGACATACTAAATGCTTCTGAAGTATGGGCTGCTTATAAAGACCAGAAGCATGATCTTTTCCTTCCATCAAACGCTCAAATCGCAGCTGCTGGAGTCGCTGGTCTAATTGAGAACTCCTCGTCTAGGCTTACTTATGCCCTGACGGCTCCACCACCACCACCATCTAACCAGGGAAAACCTCCTGCTTCTGTCACATCCAGTTCAAATGGAAAGCCGGATCAATTTTCATAATGGGAAAGAAATGATTGCAGTGATGGACTGTCCTCAGTTTTCTTGAGAGATTTCATATGAAATCCCAGAATTTGTTTGGATAATGAAGATGTCATGATTGAAGACTACACCATCTTACTCTCTTTCTTTGTATAGCACACTGTACAGCCCCCCCCCCCTCCTCTCTCTTTCTCTTTCTGAATGTTTACGAACACTGGGCCCACGCCTTGCAAGAGGGGTGGGGAGATCTTTCTATAGCAAAAGCTCAAGGGAAATAGTTCATCTTCTTTCATGTAAAGAACGTTTTAGTTTTTGTACATTTGCCCAATAATCTTAGTAGATAGTTGAGGTG
>PB.9.1
GGACTCCTATGATGGTCTCTAGTCCATCAATGAGTCCTGTATATTCACCACCTCCCAGTGTTCGAGTCCCTATTTTCGAGCAGCTACTTCCTCGTCTATTACACTGTTGCTATGGGAGCACTTGGCAATCCCAAATGGGAGGAGTTATGGGTCTTGGTGCATTGGTTGGAAAGGTCACTGTTGAAACTTTATGTGTATTTCAAGTGAGGGTCATAAGGGGACTTGTATATGTCCTTAAAAGGCTCCCTGTCTATGCTGCTAAAGAGCAGGAAGAGACGAGTCAGGTACTTACTCAGGTGCTTCGTGTGGTGAATAATGTCGATGAAGCAAACAGTGAAGCTCGCAGGCAAAGTTTTCAAGGAGTAGTTGAATTTCTTGCTTCTGAGCTATTAAATGCCAATGCATCTGTTAATGTTAGGAAGATTGTGCAGTCTTGTTTGGCACTTCTGGCAAGTAGAACTGGTAGTGAGGTCTCTGAGTTGCTTGAACCTTTATACCAGCCTTTGCTTCAGCCTCTTATAATGCGTCCACTCCGGTTGAAAACTGTTGATCAACAGGTTGGAACAGTTACTGCTCTGAATTTCTGCTTGGCCTTGAGGCCTCCTCTTCTTAAACTGACGCCAGAACTAGTCAATTTTCTTCAAGAAGCACTACAAATAGCTGAGGCTGATGAGACTGTGTGGGTCGTAAAGTTTATGAACCCAAAGGTGGCTACATCACTAAATAAACTTCGCACAGCTTGCATTGAACTGCTATGTACAGCAATGGCGTGGGCAGATTTTAAGACTCAAAATCATTCTGAACTGCGTGCAAAAATCATTTCCATGTTTTTTAAGTCTTTGACAAGCAGGACTCCGGAAATCGTTGCTGTTGCTAAGGAGGGCTTACGTCAGGTCATTCTTCAGCAAAGGATGCCCAAAGAACTTCTACAGAGCAGCCTGAGGCCTATATTGGTTAACTTGGCACATACCAAAAACCTCAGTATGCCTCTTCTGCAAGGCCTGGCCCGGCTGCTTGAACTTCTATCAAATTGGTTTAATGTTACGTTGGGGGGTAAATTGTTAGAGCATCTAAAGAAATGGTTGGAACCTGAAAAACTTGTGCAGTTTCAGAAGTCTTGGAAACCTGGCGAAGAACCAAAAATTGCAGCTGCTATTATCGAGCTTTTCCACCTGCTTCCGTCTGCAGCAGGGAAGTTTCTTGATGAGCTGGTTACATTGACTATTGATTTGGAGGGGGCCCTTCCTCCAGGACAGCTTTATAGTGAGATCAACAGTCCGTATCGTCTTCCACTTACAAAATTTTTAAATCGATACCCACCAGCTGCTGTTGATTATTTTCTTGCTCGCTTATGTGAACCAAAATACTTCAGGCGGTTGATGTATATAATACGATCAGATGCTGGTCAGCCCTTGAGGGAAGAACTTGCCAAGTCACCAGAGAAGATACTTGCCAGCGCTTTTCCGGAGTTTCTGCCAAAAACTGATGTATCTATGGCTCAGGGATCTCTGGGTGCTCCTAATTTAGCGGGTGACGATGCTCTTGTTGCTCCTCAAACTGAACCTAATTCATCAGCTGCAGCCTCTGGTGCTACACCAAATGCTTATTTCCAGGGTCTTGCTCTCATAAAGACTTTGGTTAAACTCATGCCCGGGTGGTTGCAGAGTAATCGTGTTGTCTTTGATACATTAGTTCTTCTGTGGAAGTCGCCTGCAAGAATCTCCCGTTTGCAGAATGAGCAGGAACTAAGCTTAGTACAGGTGAAGGAAAGCAAATGGCTGGTCAAGTGCTTCCTGAACTACTTACGCCATGATAAATCTGAAGTCAATGTTCTATTTGATATCCTCTCGATCTTCTTGTTTCATACTCGCATTGACTTTACCTTCCTCAAGGAATATTACATTATTGAGGTGGCTGAGGGATACGAGCCTAATTTGAAGAAAACCTTGTTGTTGCATTTTTTGAACCTTTTCCAATCGAAACAACTAGGTCACGAGCACTTGGTGGTTGTCATGCAAATGCTCATTCTCCCAATGCTGGCTCACGCATTTCAGAATGGACAAACTTGGGAGGTTGTAGATACTGCTATAATTAAGACAATTGTTGACAAACTTTTAGATCCTCCAGAAGAGGTCACTTCTGATTATGACGAGACTTTGAGGATAGAGCTTTTACAGTTTGCCACTCTACTTCTCAAGTATCTTCAGACTGATCTTGTTCATCACAGGAAGGAACTCATCAAATTTGGGTGGAATCACCTCAAACGTGAAGATAGTGCTAGTAAGCAGTGGGCCTTTGTCAATGTTTGCCACTTCTTGGAGGCCTATCAAGCTCCAGAGAAAATTATACTCCAGGTGTTTGTTGCTCTTCTTCGAACTTGCCAGCCGGAAAATAAAATGCTTGTCAAGCAAGCCCTTGATATATTAATGCCAGCACTTCCACGTAGATTGCCTCTTGGAGATAATTCCCGTATGCCAATCTGGATACGTTACACAAAAAAGATTCTGGTTGAGGAAGGGCACTCAATACCCAACCTGATTCACATTTTTCAGCTCATCGTTCGCCATTCAGATCTCTTCTACAGCTGCAGAGCCCAGTTTGTACCACAGATGGTTAATTCTCTAAGTCGCCTTGGTTTGCCTTATAATACTACTTCAGAGAATAGGCGTTTGGCAATTGAGCTTGCTGGATTGGTTGTCAGTTGGGAGAGGCAAAGACAAAATGAAATGAAAGTTGTGAATGAAGGGGATGTCCCTAGCCAGAATAGTGATGGATTTAATCATGGATCCTCAGGTGTTGATCCCAAGCGTTCGGTGGATGGACCTACATTTTCTGAAGATCCGAGTAAGCGTTTGAAGGTTGAACCTGGTCTTCAGTCTCTTGGCGTCATGTCACCTGGTGGAGCCTCTTCCATTCCTAACATTGAAACGCCAGGATCTACTGGACAACCTGATGAAGAATTTAAGCCAAATGCTGCAATGGAGGAAATGATCATAAATTTTCTGATAAGAGTGGCGTTGGTGATTGAACCGAAGGACAAGGAAGCAAGTCTGATGTATAAGCAAGCTCTAGAGCTCCTGTCACAAGCTCTGGAGGTGTGGCCGAATGCTAATGTCAAATTCAATTATCTAGAGAAGCTACTAAGCAGTATACAACCTTCCCAGTCGAAGGACCCATCCACGGCTCTTGCACAGGGCTTGGATGTGATGAATAAGGTGTTGGAGAAACAACCACATTTGTTCATCCGTAATAACATCAATCAAATTTCTCAGATTCTTGAGCCCTGTTTCAAGTACAAAATGTTAGATGCGGGAAAGTCATTGTGCTCTCTGTTGAAGATGGTTTTTGTTGCTTTTCCTTCTGAAGCGACCAGTACCCCACAAGATGTGAAAGCATTGTACCTAAAAGTTGAGGAGCTCATACAGAAGCATCTTGCATCTGTTGCAACTCCTCCGAACACTGTCGAAGATAATTCTGCTTCTATGATTAGCTTCGTGCTCTATATCATTAAAACATTGGCAGAGGTGCAAAAGAACGTCATTGATCCTTATAATTTGGTTCGTGTCTTTCAGCGCCTGGCACGTGATTTGGGATCGGCGCCTGGTTCTTTTGTGAGACAAGGTCTGAAACCAGATCCGGATTCTGCAGTCAGTTCTTCCCGTCAAGGTGCCGATGTTGGCGTTGTCATTAATAATCTTAAATCTGTCTTGAAACTTATCGGTGAGAGGGTCATGCTTGTCCCTGACTTCAAAAAAACTGTTACTCAGATTCTGAATTCCTTGCTATCTGAGAAAGGAACTGATCATACAGTGCTACTATGCATACTTGATGTAATAAAGGGGTGGATTGAAAAAGATTTTGGCATGCCTGGAATGCCTACTGCTTCAAGTTCTTTTCTCACTCCGAAGGAAGTAGTTTCGTTTCTACAGAAGCTTTCTCAGGTTGATAAGCAGGGCTATTCCCCAAGTTCTCTTGAAGAGTGGGATAGGAATTATCTTGAGCTTCTTTATGGACTTTGTGCTGATTTGAATAAGTATCCTCTGTCTCTACGTCAAGAAGTGTTTCAGAAGGTAGAGAGACAATTTTTGCTTGGTCTAAGGGCAAAAGATCCTGAAATGAGGAGGAAATTTTTCTCCCTTTATCATGAATCTCTTGGGAAAACATTGTTCACAAGGCTGCAATACATTATTCAAGCACAGGATTGGGAAGCTTTGAGTGATGTCTTCTGGCTCAAGCAAGGCCTTGATCTTCTTCTTGCCATCCTAGTTGAGGATAAGCCTATTACGCTTGCTCCAAACTCAGCCAAGGTGCCCCCTTTGCTGGTGTCAAGTTCTCTTTCTGAGTTTTCTGGGGTACAACCCATGGTTACTGATGTATCTGAAGTTTCGGCGGATGCCCCTCTAACAATTGATGTTCTTATCTCAAAGCAAAGCAAGTTTCTCAATGAGATGAGCCGGCTTCAGGTTGCGGATCTGGTCATTCCACTGAGAGAGCTTGCCCATACAGATGCAAATGTTGCATATCATTTATGGGTGTTGGTATTTCCCATTGTCTGGGTGACCTTGCGGAAGGACGAACAGGTAGCACTTGCAAAGCCAATGATAACACTCTTATCAAAAGACTACCATAAGAAGCAGCAGGGAAGCAGACCAAATGTTGTGCAAGCTCTTCTAGAAGGGCTTCAGTTAAGCCACCCTCAGCCGCGAATGCCTAGTGAGCTCATCAAATATATTGGAAAGACTTACAACGCATGGCACATTGCTCTGGGTCTTCTTGAAAGTCATGTAATGTTGTTTTTAAATGACACGAAATGCTCGGAGTCTTTGGCTGAACTTTATCGTTTGCTTAATGAGGAGGATATGAGGTATGGATTGTGGAAGAAACGATCAATTACAGCTGAAACTAGGGCTGGGCTTTCACTTGTTCAGCATGGCTACTGGCAGCGGGCCCAAAGTCTCTTTTACCAAGCGATGCTTAAGGCAACGCAAGGCACTTACAACAACACTGTACCAAAGGCTGAGATGTGTCTATGGGAAGAGCAATGGCTCTATTGTGCTAGCCAACTTAGTCAGTGGGACGTGTTGGTTGACTTTGGCAAACTTGTTGAGAATTATGAAATCTTACTTGATAGTCTCTGGAAACAGCCAGACTGGGCATATTTGAAAGATCATGTAATTCCAAAGGCTCAAGTGGAAGAAACGCCAAAACTTCGTATCATACAAGCATATTTTGCTCTTCATGAAAAGAATTCTAATGGGGTTGGAGATGCTGAAAACATAGTGGGAAAAGGTGTTGATCTTGCTTTGGAGCAGTGGTGGCAGTTGCCTGAGATGTCTATTCATGCAAGAATTCCTCTTTTGCAGCAATTTCAGCAGCTCGTTGAAGTGCAAGAATCAGCTAAAGTTATAGTAGATATTGCCACTGGGAACAAGCTTTCTGGAAGTTCTGCTGTTGGTGTACACGGTGGTCTATATGCAGATCTCAAAGATATACTCGAGACATGGAGACTGAGGACTCCAAATGAGTGGGACAATTTGTCTGTTTGGTATGACTTGCTTCAGTGGAGGAATGAAATGTATAATGCAGTAATTGATGCATTTAAAGATTTTGGTACCACTAATTCTCAACTTCATCACCTTGGTTACCGTGACAAGGCATGGAATGTTAACAAACTTGCGCACATGGCCCGTAAACAGGGTCTCCACGATGTTTGTGTATCTATTTTGGAGAAGATGTATGGACACTCAACTATGGAGGTGCAGGAGGCTTTCGTTAAAATAAGAGAACAGGCGAAGGCCTATCTAGAAATGAAGGGAGAGCTTACCAGTGGCCTTAATTTGATTAACAGTACCAATCTGGAATATTTTCCTGTCAAACATAAAGCAGAAATTTTCCGTATTAAGGGTGATTTTTTGTTGAAGCTAAATGATTGTGAAGGTGCCAATCTCTCGTATTCGAATGCCATCAGCCTTTTCAAGAACCTGCCTAAAGGGTGGATTAGCTGGGGAAATTACTGTGACTTGGCTTATAAGGAAACACATGAAGAGATTTGGTTAGAGTATGCTGTGAGCTGCTTTCTGCAAGGGATCAAATTTGGCATTCCTAATTCCAGAAGCCATCTAGCTCGTGTTTTGTATCTTCTCAGCTTTGACACTCCCAATGAACCTGTGGGAAGGGCATTTGACAAGTACTTGGATCAAATACCACATTGGGTGTGGCTTTCTTGGATTCCACAGCTTTTACTTTCTTTGCAGAGGTCTGAAGCCCCACATTGCAAACTTGTTCTACTAAAAGTTGCCACTGTATATCCACAGGCATTATATTACTGGTTGCGCACATATTTACTTGAACGGCGTGACGTTGCACATAAATCTGAACATGGTAGAATTGCCATGGCTCAGCAGAGAATGCAGCAAAATATCTCTGGCGCAGGTGCAGGTTCAGGTTCTGTTGGCATGGCTGGTCAGGGTGGGGGTTCTTTAGCCTCTGACAACCATATCCATCAAGGTAACCAGTCTGGTGGTGCTGTTGGGTCCCATGATGGTGTAAGCTCTCAGGTGCAAGAACCTGAAAGATCTGCAGCTGTTGAAGGCAGTGTGCTTTCTGGGAATGACCAATCTTCGCAGCAGAATTCTTCTACTATGAATGATGGTGGTCAGAATTCATTAAGGCGTAATGGCCCTCTGGGTTTGGTTGCTTCTGCTGCTAGTGCTTTTGAAGCTGCAAAGGATATAATGGAGGCACTTAGAAGCAAACACACTAATTTGGCTAGTGAACTTGAGATTCTGCTTACTGAAATTGGTTCGAGATTTGTAACTCTACCAGAGGAGAGACTACTGGCGGTGGTTAATGCGCTGCTGCACCGCTGTTACAAGTATCCTACTGCTACTACAGCAGAAGTTCCCCAGTCTCTCAAAAAGGAGCTCTCTGGTGTTTGTAGGGCTTGCTTTTCGGCAGATGCAGTTAATAAGCATGTTGAATTTGTGAGGGAATACAAGCAGGATTTCGAACGTGACCTTGATCCAGAGAGCACTGCTACATTCCCAGCAACTCTGTCTGATCTAACTGAAAGATTAAAGCACTGGAAAAATGTTCTTCAGAGCAATGTGGAGGACCGGTTTCCGGCTGTTTTGAAACTGGAAGAAGAAAGCAGGGTGTTGCGTGACTTTCATGTTGTTGATGTGGAGGTTCCAGGCCAGTACTTTACTGATCAAGAAGTTGCACCTGATCATACGGTAAAGTTAGACAGGGTTGGAGCTGATATTCCAATTGTGAGGCGGCATGGGAGCAGTTTTCGTCGCCTGACTCTGATCGGCTCCGATGGCTCCCAGAGGCATTTCATTGTCCAGACCTCTTTGACACCCAATGCTAGGAGTGATGAACGCATCTTACAGCTTTTCCGTGTCATGAACCGGATGTTTGATAAACACAAGGAATCAAGGCGCCGCAATATAAGCATTCACACACCAATTATCATTCCTGTTTGGTCCCAGGTTCGAATGGTGGAAGATGATTTAACGTACAGCACCTTCCTTGAGGTATACGAGAACCATTGTGCAAGAAATAATAAAGAGGCAGATCAACCCATAACCTATTTCAAAGAGCAGCTGAACCAAGCTATATCCGGCCAGATATCGCCAGAAGCTGTAGTAGATCTCCGTCTCCAAGCTTATAATCACATTACAAAAGATTACGTCTTTGACAGTATATTCTCCCAGTACATGTACAAAACTCTGCTGAGTGGAAATCATATGTGGGCTTTCAAGAAGCAGTTTGCTATCCAGTTGGCCCTCTCAAGTTTCATGTCTTTCATGCTACAAATTGGGGGAAGATCCCCAAACAAGATCCTGTTCGCCAAGAACACTGGGAAAATATTCCAGACTGATTTCCATCCAGCATATGATGCCAATGGAATGATCGAGTTCAATGAACCAGTACCTTTCCGATTGACAAGGAATTTGCAGGCATTCTTCTCCCATTTTGGTGTTGAAGGCCTTATTGTGTCTGCCATGTGCGCCGCAGCTCAGGCTGTGGTTTCACCCAAGCAAAGTCAGCATTTGTGGCACCATTTAGCTATGTTTTTCCGCGATGAACTGTTATCTTGGTCTTGGAGAAGACCTCTTGGAATGCCCATGGCTCCTGTTGTTGGTGGGGGTAGCTTGAACCCCATTGATTTCAGACAGAAGATCACCACAAATGTTGAGCATGTCATTGGCCGAATTAATAGCATAGCCCCACAGTACATATCTGAAGAGGAGGAGAATGCTGTGGATCCACCACAGTCTGTGCAACGTGGTGTAACCGAGTTAGTTGAAGCTGCCCTTAGCCCCAGGAACTTGTGCATGATGGATCCAACATGGCATCCGTGGTTTTAGTTCTGTAAACTCTTGTGAATAGCCAGCCTGGTAGAAAGCCTTTAAGGCAGGTTTTTCTTGTAAATTCAATGTGAATGATAGCTAACTGGAATCTGCTTTGACAGCTCTAAAATCTGTCAGGGAAATCTTATTGAAAATAAACAACTGTGTTAAATATCAG
>PB.10.1
ACACATACCGGATCGACTTCCAATAATCGCTCTCTCCCTCATCAATTTTTTTTCGATTCAACTGTCCTCCCGATCTTCGCGAGCTCGTCTCCACAATTCTCCAATCTTAGGGCTTTTTGATATGAAGGAAAAGTAATGTGCAGTAGTAGTTTCAACGTTTGCATTTCCGTCGAACTCGTCATTCTCAACGATGATGAATTAACTGTACAACAAACTCGAATTACAGACGTACGCCACCGCAACTCAACCTCCGCCGCTCCAAATGGCCGCCTCCCCGGTCAAATTTTTGTTCGGATTTCTCTTTCTCTCCATCATACTATGGCTCCTCTTCATATTTGCTTCCAGGTTAGTGGCTTGGATTCTGAGCCGGATCATGGGAGCATCTGTGGCATTTCGGGTCGGTGGATGGAAATGTTTGAGGGATGTTGTTGTGAAGTTCAAAAAGGGTGCTGTGGAATCTGTATCTGTTGGAGAAATCAGACTCAGCTTACGGCAATCCTTGGTTAAACTTGGGGTTGCTTTTATTTCTAGAGACCCTAAACTTCAGTTGTTGATATGTGATTTAGAAGTCGTTATGAGGTCTTCAAGTAAAAGTGTAAAGAAAACAAGGTCACGGAAGCCTCGCAGCAGTTCAGGCAGAGGAAAGTGGATGGTTGTGGCTAACATGGCAAGGTTTTTATCAGTTTCTGTGACAGAGTTGGTTGTGAAGACACCAAAAGCTACTGTTGAAGTTAAAGATCTGGGAGTGGATATATCTAAAGATGGTGGGTCCAAGCCAACTCTGTGTGTTAAGTTGCATCTTTTGCCTATTATTGTTCACCTTGGTGAACCACGTGTTAGTTATGATCAATCAGCTACCTGTAGTAGTGGTGGAAGCCTTTCTGGTAGCCAGACATCTGTTGCCATGATTGAGAGGGCTTCTTCTCCTTTCATCTGTGAAGAATTCTCTCTCTCGTGTGAGTTTGGCCATGACAGAGAAGCTGGAGTAGTTGTTAAAAGTTTGGACATTAGAAATGGAGAAATCACTTTAAACTTAGATGAGGAGCTGTTTCGCAAAAGGAAGAGTTCAGCTGATACCGTTACTCATGCTGATGAAGTTTTAGAGCCTACTGTTGACTCTGGCATCGGTAAAAAGCCACAAAATAAACAAGCAGCTCTTTTGGCCATAACAAAATACACTTCTGTGTTCCCGGAAAAGGTTAACTTCAATTTGCCAAAATTGAATATGAACTTTACACATAAAGAACATGGTCTTGCCGTGGAGAATAACATCATGGGCATTCAATTGAAAACCACAAAGTCCCAATCTATTGAAGATGTGGGAGAGAGTACACGTGTTGATATTCAGTTGGAATTCAGCGAGATTCATATTCTTCGAGAGGCTGGTATTTCTATTTTGGAGATACTGAAGCTTGATGTTGTTTCTTCGGTTTACATTCCATTACAGCCTACCTCGCCTATCAGATCAGAGGTTGATGTTAAGCTTGGGGGCACTCAGTGCAACCTAATTATGGGAAGGATAAAGCCATGGATGCACCTGCGCTCCTCAAAAAAGAAAAAAATGGTTCTTCGAGATGAAAGTCCTAAACTCGAAAAGGCTCAGTCAACTGAATCTAAAGCTATCATGTGGACGTGCACAATTTCTGCCCCTGAGATGACTATTGTGCTCTATAATATGAGTGGTTCACCACTTTATCATGGTTGCTCACAATCCTCTCATGTCTTCGCTAACAACATCTCAAGTACTGGCACTGCCGTACACATGGAACTTGGTGAATTAAATTTACATATGGCAGATGAATATCAAGAATCTTTGAAAGAAAGCTTATTTGGAGTGGAAACAAACACGGGTTCCTTATTGCATATTGCAAAAATTAGCCTGGATTGGGGGAAAAAAGACACTGATTCAGTTCAAGAAGAAGGTCTCAAGTGTAAATTAGTTCTCTCTGTTGATGTAAGTGGTATGGGTGTGTGCTTGACATTCAAGCGTGTTCAATCCCTACTGTTGACTGCTATGACCTTTAAGGCTTTATTGAAAAGTATATCTCCATCTGTTAAGAAACCTGCAGCACATAACCGGGGTGGGCGTTCAGACAGACCTTCCGGCAAAGGGATTCAACTTATAAAATTTAATCTTGAACGGTGTTCCTTAACCTTCTGCGGCGATATGAGTTTGGAGAACATAATTATTGAAGACCCCAAACGTGTGAATTACGGGTCACAAGGTGGCCGTGTTGTAATTAGTGTTTCAGCTGATGGAACTCCACGTACTGCAAGTGTAATGTCCACGGTTTCCGATGAGTTCAAGGCGGTGAAGTATTCTGTATCTCTTGATATTTTCCATTTCAATCTATGCATGAACAAGGAAAAACAGTCCACACAAGTGGAGCTTGAACGAGCCAGATCTGCATATCAGGAATACTTGGAAGACAATACTCCAGGCACAAAGAAGTCACTGTTTGACATGCAAAATGCAAAATTTGTCCGCCGATCCGGTGGTCTCAAGGAGGTAGCTGTTTGCTCTCTTTTTAGTGCTACAGATATTACAGTCAGGTGGGAGCCTGACGTGCATATAGCATTGTTTGAGCTTGTGTTGCACCTGAAGCAATTGGTGCATAGTCGGAAACTGGATGATGGATTTGAGAAAGGCGTAGATAGTTCTAGAGACGGTGAACAGAAGAAAGAAACTTCTATAGAATCAGTACAACCTGAAAAACAACAGAAGAAGAAGGAATCAGTTTTTGCAATTGATGTTGAAATGCTTAATATATATGCTGAGGTTGGAGATGGGGTTGATGCCATGGTTCAGGTTCAGTCAATTTTTTCTGAGAATGCTCGTATAGGTGTACTTCTTGAAGGACTAATGCTCAGTTTCAATGAAGCAAGGATATTTAGAAGTAGTAGAATGCAAATATCTCGCATTCCTGTTGCCTCTAGTTGTACATCTGATGCAGCTGCTAAATGGGATTGGGTGATTCAAGCCCTTGATGTTCACGTTTGCATGCCATTCAGGTTGCAGTTGCGTGCCATTGATGATTCGTTTGAGGAAATGTTGCGAGCTTTAAAGCTTGTTATGTCTGCAAAAACCAAGTTAATATTTCCAATCAAGAAAGAAAGCACAAAACCGAAGAAGCCTAGTGCAGCAAAATTTGGATGCGTGAAGTTTTGTATACGTAAGCTAACTGTTGATATTGAAGAAGAACCATTACAAGGTTGGCTTGATGAACACTATCAGTTGATGAAGAATGAAGCTCGTGAATTGGCTGTTCGCTTGAACTTTCTTGAAGAGCTTATTTCTAAAGAAGGCCAATCTCCTGGAACTGCTGATACAGATGAATCTACTCATGAAGGTAAGCTTCATTTTAATGGGAACGAGATTGATGTGCAGGATGTGTCAGCTATTCAGAAACTGCGTGATGAAATCCATAAGCAGTCATTCCAGTCTTATTATCAGGCTTGTCAGAGTCGTGTGCCTGCAGAGGGATCAGGTGCCTGCAAGGAAGGATTTCAGGCTGGTTTCAAGCCCAGTACTGCCCGAACATCTCTTTTTTCCATTTCCGCAACAGAGCTTGATTTAAGCTTGACAGCAATTGAGGGTGGTGAGGCAGGGATGATTGAGGTTGTACAGAAGCTCGATCCTGTCTCTTCAGAATATAATATTCCATTCTCCCGACTCTATGGAAGTAACATCAGCTTGCATACTGGCACTCTTGTTGTTCGTATAAGAGACTATACATGTCCGCTCTTTGCTGGAACTACTGGTAAATGTGAAGGTCGGCTCGTGATGGCTCAGCAGGCGACTTGTTTTCAGCCTCAAATGTACCAGAATGTCTTCATTGGAAGATGGAGGAAAGTGTGCATGCTTCGTTCAGTTAGTGGAACAACTCCACCAATGAAAACATTTTCAGATTTGCCCATACATTTTCAAAAAGGGGAAGTTTCTTTTGGAGTGGGTTTCGAACCAGCTTTTGCTGATGTGAGTTATGCTTTTACTGTGGCTCTTCGGAGGGCTAATCTTAGCATTAGGAACCCAAATGCTGATATTCAGCCCCCAAAGAAAGAAAAAAGCTTGCCATGGTGGGATGAAATGAGACATTATATTCACGGGAACATCACTTTATTCTTTTCAGAAACCAGATGGAATGTTCTTGCTACTACCGATCCATATGAAAATTCAGACAAACTTCAGATTACTTCTGGTCATATGGAAATTCAGCAGTCGGATGGTCGTGTTTATGCTTCTGCCAAGGACTTCAAGATTTTAACAAGCAGTTTGGAGAGTTTGCTAAAGAATTGCAGCTTAAAACCTCCACCTGGTCAGTGTGGTGTTTTTCTAGAGGCCCCAGCCTTTACGGTTGAGGTTACCATGGATTGGGAATGTGATTCTGGGCACCCACTAAACCATTACTTGTTTGCACTTCCCAGTGAAGGTTTACCTCGTGAATTTGTTTTTGATCCTTTTAGATCTACTTCGCTCTCCCTGCGGTGGAATTTATCTCTTAGACCTGCTCTTCCACTGGGTGAGAATCAATCACAATCCTCCAGTATGCCAGATAGAGTTGCCTTTAATGGACCTTCCCGTGATCCTCTCAAGTCTGAGAATGCTTCAATTGACTCACCATCTGTGAAAGTTGGTCCTCATGATTTTGCGTGGCTTATCAAGTTCTGGAACATGAATTATCTTCCTCCTCATAAATTGCGGTTCTTTTCTCGCTGGCCTCGTTATGGAGTCCCGAGAATTGCAAGGTCAGGCAATCTGGCAATGGACAAGGTGATGACAGAATTTATGTTTCGCCTTGACTCAACTCCAACTTGTATAAAGCATATGCCTTTACATGATGATGACCCAGCTAAAGGACTGACCTTTAATATGACAAAGCTGAAATTTGAACTTTGTTTTAGTCGTGGTAAGCAAAAATATACATTTGATTGTAAGCGAGACCTTCTTGATCTTGTTTACCAGGGGATTGACCTCCATATGCCCAAGGTGTATATCAGTAGAGAAGATTGTGGAAGTGTTGCAAAAGTAGTTCAAATGACAAGGAAAGGTTCCCAATCCGCTTCTACAGATAGAGTTGTGAATGAAAATAGCAGCTGTCCAAGAGGCACCAAAGAAAAGCATACTGATGATGGATTTTTGTTATCATCTGATTATTTTACAATAAGAAGGCAAGCCCCGAAAGCTGACCCTGCAAGATTATTAGCGTGGCAGGAGGCTGGTAGAAGAAACCTTGAGATGACATATGTTAGGTCTGAATTTGAAAATGGTAGTGAGAGTGACGAACATACTCGGTCCGACCCAAGTGATGACGATGGATATAATGTGGTGATAGCTGACAATTGTCAGCGCATATTTGTCTATGGCCTCAAGCTTTTGTGGACTATTGAGAACAGGGATGCTGTTTGGTCCTGCGTTGGTGGAATATCTAAGGCTTTTGCACCTCCAAAGCCTTCTCCTTCTCGGCAGTATGCCCAAAGGAAGTTGCTTGAGGAGAATCGGGTGCAGGTTAGTCCTGATATGCCTCAAGATGACGTGTCCAAGACCCCTTCTAGCACTCAAGATGCAAGTTCCTCTTCTCCTCAAACTAAGGAGACTGCAGGATCAAATATTTCTCCTTCAAATTCAGCTAAAGGAGAAAATCAACCATTTGATGCATTTGCAAAGCATGCCAGCGTTGACGAATCCGAGGAGGAGGGTACTCGTCATTTCATGGTGAACGTTGTTGAGCCACAATTCAATCTTCACTCAGAAGAAGCCAATGGTAGATTTTTGCTTGCTGCTGTTAGTGGCCGTGTTTTAGCTCGTTCATTTCATACGGTCCTTAATGTTGGTTATGAGGTGATGGAAAAAGCACTTGGTAGTGGAGATGCATATAATCCTGACAGCCAACCTGAAGTGACATGGAACCGCATGGAGTTCTCGGTAATGTTGGAACATGTGCAGGCTCATGTTGCTCCCACAGACGTTGATCCTGGGGCTGGACTTCAGTGGCTACCAAGAATCCGTAGGAGCTCACCAAAAGTAAAGAGAACTGGAGCTTTACTTGAAAGAGTATTTATGCCATGTGATATGTACTTTCGTTACACGAGGCACAAAGGTGGAACTTCGGATCTGAAGGTGAAGCCATTGAAAGAACTCACCTTCAATTCTCATAACATTACGGCATCTATGACATCTCGTCAATTTCAAGTTATGCTAGACGTTTTGACCAATCTTCTCTTTGCTCGGCTCCCTAAGCCTCGGAAAAGTAGTCTCTCGTATTCTGCCGAAGATGATGAGGATGTTGAGGAGGAGGCAGATGAGGTGGTTCCTGATGGTGTAGAAGAGGTAGAACTGGCAAGAGTTAACCTTGAACAGAAAGAGCGGGTGCAAAATTTGCTACTTGATGACATCAGGAGTTTGTCTCACTTTATTGATACTTCTGGAGACGCTCACTTGGAAAAGGAAGGTGATCTGTGGATGATAACTGGAGGAAAATCCATATTGGTTCAAGGACTAAAGAAAGAACTTGGAACTGCACAAAAGTTTAGAAAGGCTGCCTCTTCTTCTTTAAGGACTGCACTGCAGAAAGCTGCACAGCTACGGCTTATGGAGAAAGAAAAGAATCAAAGCCCCTCGTATGCGATGCGCATTTCTATGCAAATCAACAAAGTTGTTTGGGGAATGCTTGTGGATGGAAAATCTTTTGCCGAAGCAGAGATAAATGACATGATATTTGACTTTGATAGGGATTATAAAGATATTGGTGTTTCTAAGTTCACAACAAAGTATTTTGTTGTCCGAAACTGCTTGCCTAATGCGAAGTCTGATATGCTTTTATCAGCCTGGAATCCTCCTCCTGAATGGGGAAAAAAAGTGATGCTTCGAGTAGATGCTAGGCAGGGGCTTCCAAAGGATGGAAACTCGCCTATTGAGCTATTCCAGGTGGAGATTTACCCCTTAAAGATACATTTGACTGAGACGATGTATAGAATGATGTGGGAGTATCTTTTTCCACAAGAAGACCAAGACTCCCAAAGGAGGCAGGAAGTCTGGAAGGTTTCGACTACAGCTGGTTCAAAACGGGCAAAGAAAGGTACGTCAGTGAATGAGGCTTCTGGGTCAAGCAGCCACTTAAACAAAGAATTGGAGGGATCCTCCAAATCGAGTACTTCTGCACTACCTACAACAGTTGGCACCAGTCAATCCTTAATTCTCTCCGATTCCCAAGTACCAACCTTGCAGAACTTAAAAGCGAATGTTGTTTGTGGTCCCACCCCTGAGCTAAGGCGAACCTCTTCTTTTGACCGAACATGGGAAGAAACTGTGGCAGAATCTGTGGCTAATGAGCTTGTATTACAAGTTCACTCTTCGAGTGTTTCTTCGTCAAAGAGTGGAGCACTTGGTTATGAGCTGCAAGATGAAGCAACTAAAACTAAATCAAAAGACACCAAAATTGTGAAATCTGGGCGTTCCTCGCATGATGAAAAGAAGTTGGGGAAAGCACAAGACGAGAAAAGATCTAGGCCTCGGAGAATGAGGGAGTTCAATAATATCAAGATAAGTCAGGTCGAGTTACTTCTGACCTGGGAAGGATCGAGATTTGCTGTAAGTGATTTGAGGTTGCTGATGGATACATTCCATCGAGTTGATTTCACTGGAACATGGAAGAGGCTATTTTCACGAGTTAAGAAACATGTGATATGGGGAGTCCTAAAGTCGGTTACGGGAATGCAGGGTAAGAAGTTTAAAGATAAAGCACACAGTCAAAGCAGAGAAGTCAGTGCTGCTGCTGTTCCGACCAGTGATCTTAATTTCAGTGACGGTGAGGAAGGTTCTATTGGAAAATCTGATCCGAACCTTATAGCTTTTCCAAAACGTCCTGGTGATGGAGCAGGTGATGGGTTTGTCACTTCCGTTAGAGGCCTTTTCAATTCCCAGCGCCGCAAGGCCAAGGCCTTTGTGCTTCGCACTATGAGAGGTGATGCGGAGAATGAGGCGTTACAGGGTGAGTGGAGTGAAAGTGATGTAGAGTACTCTCCATTTGCACGGCAACTAACCATAACAAAAGCTAGGAAGCTGATAAAACGGCACACAAAAAAATTCCGCTCAAGAGGGCAGAAAGGTTTATCTTCGCAGCAGAGAGATTCACTTCCATCCTCACCAAGAGAGACGGCATATGAAAGTGATTCTTCAAGTGGATCCTCTCCTTACGAGGATTTCCTCGACTACAAGAGTCCCAAGGCTTCTGCAGAAAGCCATTTTTGAACGGCTTCAGCCACATACACAGTTCAAGTATTTATGGTTGAGTACAACGTCCCAACCAATTTAACCAGGATAGGGACAAGGTCTAGCTTCAACTGACTTGACTTGGGACCTCCGTTCTCACCTAGTTGGAAGATTTGAGATACCTACGAGTTACCTCCCAATAAAAACGAGTTCATTGAACTGCCGCATGC
>PB.11.1
TTCGGTCAGCAGTTAGCGACACGCAGTTGCTGCAGCCCAATTCATCAGATTCGCAGTCTGCTCGTGATTCCGACGATCCACTGTCAAAGTCTATTCCGGTCCGTCAGCATACTCACATCTCTCTAGCGTCTCTAGTACTTCAGTTTGATTTGCGATTTGCTGAGCGCATGTTTTACATATTCGAAGCACTCACCGAGAGTGCGAATTATCTGAATGTATACAGCGGCCGTGGTAATGATGGTGGAATGAGTATTGGCAAGCATCACAAAGATGGCATTCAAATTCAAAGCACAATCTTCGATATCATTGATGCGCTACCGTCACTGGGCATGCAGCACACTAACAGCAATGGAGCCGCTTTCAACGTCCATCATGGCGAAAAAGATTTGAAGTATTCCACCACGTCCACGTCATCCAATGCAGCTGATCGCTCCGGGCTATCGGAGCCGCTGTCATATTTGTGCATCCTGGTTCCTCTCATCCGCGCTCATGTGTCATTTCCTGATTTGGACTCGTCGGCAAGCTTTCTGCCTTTCAATGGTGTGTATGGCGACGACTGCATCGATGCACGTGGCGTGCTGAAAGAAGAGGAAATCACACTAGAAATCAATGATTTGCGGGTTTCCAATCACACTCCGCTCACTGCATTAATGGTAAAAGCCGCCACAAATGAATTGTCCAATGATGACAAGCAATGGACGATCAAGTTTGGCGATGCGAATGGCTTTCTCTCCTATCGGCCACAGGTCAACTCCGCTGTCGCTCCGATGACTGCGCCAGCTCCTGCTGCTGCGGCTGTATCTGTTATTGGTGGATTACCTTTGAATCTCCCTCCCTTGTCTGAAAAAGTTCGCAAACTGGTTTTGACTACGAAAGTATCAGCTGATTCGCTACTGAATTCGGTAAAGATTCTCATTCGCCGCGCCGCGCTCCAATCCCTGGCAGCCAGCCAATGTCTGGGCGGTTGCTGAAGACGCCAAACAAGCCAAGTCATCTTCACGGACGCTGGATGAATTATTCTTTACTGCGCTGCCACATTTCAGATTCTGGGAGCCAGCAGAGGGAGAAATGAATGAGCGCTACACACACTCTCACAGCAATGATAAGAAGCATTCCAGTGTAAAGGATGGTAAGCACTTCAAGCTGGACGAATCTGCATTGAGAGATACAGAAACTAAAACCAACGAGCGCTATCGCCATGCCACATTCATTGGCGGCAAATTGCACGAACAGAACGCGCAATCACCTTCTATGTCCTCTGCACCACCACCAGCGTCTGCTGCTGCAAATGTTGGTCACACTTCAGCACTGCGTCCGCCTGATGCTATTTTTTTCGAGCGTTTGGCCATCAATAATTCAGAATATATCGTGAGCATCGCTCTGCCAACATGCAGCCTGCAACTGAGCAAGAGTGAGTATGATTTGCTTATAGTTCTGTTTGATATTTACACCAGGATGCTGGTGGATGAAGAAAACGTCAAATTAGCAGCCAACATCGGAAAAGTGGAAGAAGCGGAGACACAATCCGCCAACAAGGACGCTGCGATCCAAGCACTCAACGAATTCGTTCAGCCGCAGTCGCCGTCTGTTCAATTAATGACTGTGCCTGCTGGCTCTGCACGTGATGTGGATGATGATGACAGCGACAGCGACGATAATGAAGGAGCTGTTTGAGAGCGTTGTCGGAGCAGACTCTGTGATTCTAAGAAACGAAGCAGCTGAAAGAGTTGAGGTGGATCTGTACCACAATTTTGGGCAAAGAAGATATCCACAGCAACAATCTGAAAGCGCACAGAGGTGGATGTGGAACGCTCGCCGGTTGTGCCTGAATGGACTTCCAACTATTGCAATGAGTGCATTACGCCATGGATGAAGCTGACAGCTGCCGATAGACAGGAGGAAGAAAAACAAGGCAATTGAAGGAGGACAGCCGACGATGAGAAAGTCGACACTGACGACGATGGACTCTCTGGACCGTTGACTGAAGAGCGGAAAGATGAAGACCAGCACTTAGTTGCCGGCGATGAGCCTCCACTGCATGGCAGTGCACAGTTTGATAATGATTGACAGCATTCGCTTGACGTACAAGGCCAGCACCTTGGCAGCGTTGGAATGGGAATGGGAACGACTATGGGAATGAGTGTTGGCGTTGACGCTGAACTTGAAGCACATGACCAAACTGATGTGCGTAAATTGTCGACAGCATTGCAAGATAGTGAGGAGCTTTTGAACCGCGGTCAGCTTGCTGCTGGCTCTGTCAGTCCGCTTCATGAACATGGACAAACCTCCGTACCGTTCTCTGACGACGATTTGTCTGATGATGAATCTAAAGTGCGAAATGCCATCTGGTGATTTGATGTCGCCCATCGCCAGTGAATATCGACAATCACAAATTGAGTTATGGCAGTCAAGCTAATTCAACGTCTTTGCTCGTCACTCCCAAATCACAAACAGTCAAAAGAGCGTGTGGACGATTTAGACAGTGAAGGCGAGCGGCGCCAGTGATGAACTTGGCTCAGGAGGACATGAATGAAGAAGAGAAATCTAGACATCTTTTGCAAAGTCTTCTCTCTTTCTGTCTGCTCTGCCGATGCCCTTTCCACCTGCTTTGCCATATTCTCTCCAAAAGAAGGATACGCAGGAATTCGAAGTTGTGGACTCAAAAGTGATGGAGACAAAATATTCGGATGACTTTCAGCCAGATCAGTGAAGTGCAACTCCAGCACAGTGGAACTGGCATCGATTTCAATGATGTGTTCAACAAAGCCGCGAAATTGTCACAAATCCAGCAAAAGACTGCCGAAAGCCAGGTTACGAGTGTAAACGCGGAGAAGAAGGCTGCCAAAGCCAAAGAATGAAAATAGTCTGATAGCACAGTGGACAAACACTGATGACTTTTATTGCTCATCGTGCTCGGCTGTATCACAAAGCTTATCATCCGACCGCTCATCAGCCAGAACCGTGTGGACTCTGCACACAATGCAGGAGCATCTCCGCCATTTGCCTCACTATCTGCCTGGTGGCATGTCGTTCGGCACAGCGAAGGGTGTTGGTCTGCCATTCAAGCACAACGTGTCGTTGCAGCTGCTGTTGGAAGCGCGAATTTGACTGTCCAAGAGGAGCGGCCGCCGCTCAGCGCTGCTGCATTGGCTGCGGAGCCGTATTTGAATACGCCGCTGCAGTCCATTCGATTTTGACATTGGTCAGCTGCGCCTGTTTTGTGGTGACGCGGAGTGGAAGGCGAAGAAATCGCTTACATATCTGCTCGTGCTGCCGATTTCACTCTCAGAAGAATTCGAGCACATTATTCAAAATCCATCAATGCAAGCGAAATATCCACGCTATCCAGGCCGTTAGTGTTCAAGACTCTTGCCGATCGTGCTGACGGAGAAGATGCTAAATTTTCGCATACTCAAACGACACAAAGATCAGCTGGACTGGAAACAGACTCATTGAAAGCATTTTCATCACCGCTGTGGTCCAATCCTGTGCTGGTCACTAACGTGGTCATTAAAACCGACTGCGAATCCGCTCAGTCGCGATATCACTGCCGTTTTTAATGTGCGCGCTCTGTCTGTCAATTTGAACACTGAAAGCAGCGTCATTCCAAAGCTCATTGATTTCTTCACTCCTACCGTCACCGCCATTCCTGAGCATCTGCAAGCAGCTGGCAATGCAGAATGCAAATGCCATTTCAACATGCCAAATCCGCTCCGCTAGCCATGATTAATCCACTTGCAACGCAATTAGCAGCACCAGTTCACCGCACAATTCCTCAATCGAGACAGCAGCAATCACGACGGCAATACTAACGGAAATAAATGCGGCTGGAAGTGCCAGTGCTGCTGCCATCACCATTCACTATGACTCCGCCTAACGCCGCTTCACCTCCACCACAGCAGCCACTGATGCAGCAACGCGGTGTGTCCAGCATCTACTGAAATCTTGGCGGCGCGGTTGCTGCAGCTGCAGTGACGCGTGATTTGATTCGCGTGTTGTGCATGCGTACGATTGCGCAATTGACTTCAATCCACCGAATCTGTTCAGTCGCGGTGTGCTGTCTGTTGATCATGTTTCCTTTCAGACTACGGTGTTGCCCTGACACTGAAGCGCTCCAAATGCGCGTGGAAGCTCGTGACGGATCTCTGTTCTTATTGCCCTACTCTGCCAAAGCTGACTACTTGCAATCTGTGAAACACTTTCACAATTGCCCTGGCCATATCTACATCGAATTCCTGCGCACTCATTATCTGCATTCCTTGAATCGCTGGGGATTTGCTCGAGTGGCATCATTCGATGTGGTGGAGGTCGCTATCAAGCAGAATCCTCTGCCTGTCACACTGCGACTACAACCGCACCCCGCGACCAACACTCGGTTCTCCACCAGCGAATTCGAAAGCGCCGAGCAGTGGTAATGGCGCTAGCGGTGCGTTGGGCAAAAGCGAATTACTTGGCGAAAGTTTGTGGGGCAGCGTTTTGCTCGCTCCAAACGGCAATCCTGTGTCTGGAAGCTCCAATCTTCTGGCACCTCCTCAGCCACTCAGAACTCCGCCGCCCATCTCGCCATTCTTATCTGCTCACCTCTTCTTCACCAGCATCTGCAGCTTCCACCTCCAGGCAGAAAGAAGGCGCCACCCGCCGCTACTGTCCATCGAAAGTACGCAGTGGAATGATCACATTTCTCACATGCTGGGATTCATTCCAGACACTTGTCCAAAACTGCCGTGTGTCTAATTGATTCCATCGCATCCACTGCAGAAATCCCGCAACTCGATGAGTTCTTTGGTGGGCGACGGCTGGAAAGCTCAATTGTTCAACGCTACAGTAGCAAATCAAGTGGCGGAGAAAAAGGACAAGCGAAAAGACTGTGCACACTCGCGAATCGCTGTCAGTTGTGAAGGATGCGGTTACCGGTAAGTCACAAATCAAATCCATTTTGCGACGAAGAGATTACGATGCGCTGTCGCATCCGGAGGGACCGTGTGCACTACATCACACCTGAACAACAGCGACTGCAATACCAGCAGCCTGCTGGATTCGCATCTGCCGCAAATAGCAACTCGGTCGCAGTTCCACCTCTGTTTGATGTTAATTTCCCCGCAGCTGCTGCCGGTCATATGTCTGTCGGTGTCGGCGTGGGTGGTGCATTGGTTTAGATTTGCTGAGTGACATCGATCCGAACGCGTTCGGTTCTGATTTGGGCAAAGCAAACGACTTTGGCATTTCTCAAGGCGTGCACTTCGTTGAAGACTATCAAGAGCAGAAGCATCAGCAAACTGTCATTTCCATGGCTTTGCAAGCAGCTGCTGAAAGGGAAATTGCGCGAATGCGTCGCGAGCAATCTGCTGCGTCTGTTGCATCGGCTTCTTATCCACTTGCGGCAGAGTCCGAATCATTGTCTGAGCGACGGTTTGTGGACGCTAACAATCAACAACCTGAGCAGCTGGCCAAATGGTTGAGTGAACGTGAAAGCGAAGAGAGAGACGAGGAGGAATGGCGCGACTATTTAGATCATTTGGATGATCATGAGCGAGAGAAGGAGTTAGAGCGCTATCAAGAAAATCGATCGTGAGCGACGGCGGCGCAAGAAATTAGATGAAAAATTGTTCTCGCATGGTCCAAGCGCTCAAAGAACGAAAGATTTCCGCCACGTTTGATTGATGACTACATCTCACTGCAGGATGACGAATTGAACTCTGCGTATCGTGTGCTGCATCTGCGCGCTGTGCAATTAGCTCCAAATGCAAAAATATATCCGCCGACCGTGTCAGAGGTAATTCTTGCAGATATCAATGTCCTGTGGAGATTATTCGATGGAAATGATTGGGATGAATATGCAATTCGACAATTGAAAAACAACCAACAATTCCAGCAAATGCAGCAGCAACAGCTGCAGGCCGAAAAAGCTCAGATGAAATCCCCAGTCATCGGCGGCATTGCTGCACATTTGCTAAACAGTGGAATGCAATTGAATGATTTTATTCAGCATGACTATGATGGACTGGCACACCCAGATGCCTCGGTTATGAGAGTGAGTGAGCCTGAAGAAACCAACGTGTATTTGCCACAAGAAATTGTCATTCGCTCGGAGTCCGAAGTGACTGCCTCAGCCGCTGCAGCAGCACTTTCTCCGAAGCCTGCGCCGTCTGTTTTCATTAGTAACCGCAATAACCGTCCGGTGACGACGTCGCACTTATCTTCTATCGATTTGAACATTTACAATGATTACGCAGATAATTCATCTCTGAAACGAGAACGTGAAAGCGATGACGCTAAGAGGCGCTGCCCAATTCATCTTCGTTGCTGCTGCAGCAGCCTTGGCTTCAGCCTCCGCTTCTGCTAGTGGAGCGATTCCACGAGGCCGCCGACAGACTGACAGAGTGATGGAGGTGCAGGTCACTGGACTGACGCTCCGCCATGATGAATTTGCTCCTCATGCCTATTACGCGTCCTCGTGTGTCCGCGTGCGTGGAGCGCTTTGAAATTCACGACGCGCTGCTGACTTCGCCTTTTAAAAAGTTTTTGTGTCTGTATCGTCCCATCAACTCTTACGAGTCCATGTCAAACACTCCGGTCATCAAATTCGAACTAACAAGCGTGCGTCCGGATCCAGACAAGCAAAGAGAAGAATTGAGAATCAAAGTGCGACTCCGTCCGCTCAGATTGAATATTGATCAAGACGCGGTAGAATTTCTCATTGAATACTTTGGTCATGAATGGCCAGATATGAATGCCATGCCAGCAACGCTACCAGCGGTTATCATTCAGGCCAATCAATCTGAAAAGAAGAAAACTAGCTACCTGAAATGGTTACTGGCAACGATGCAAGTAATTATGTGGAATGGAGTGAAGATACTCATTTAGAAACGGGATTAGGACGCGGTCAAATGTTCGTCTCTGATGAACAGTGGCGCCGTCCGTCATATGCAGCTTCAGTGTCCTCTTCTTCGTCGACTGCCTCTGTAGCCGCTCCATCTTCTATTTCCAAAGATAATACTTCAAACAGCGGAGGAAATTTGCCATCCTACATCCAATACTTTGAGCTTTCGTCTCCTCTGACTGTGTGTATCGACTACCGGCCGAAGCGCTTAAAGATTCGCGGCATTCCTGACAATGAAGCTCAGCGCGGCCTCCAGCTGCTCAACTTCTTCCCGTTAGAGAGCATGGAACTCACTCTGAAGAAAGTGAAACTGTCTGGACTCTCTGGCTTCGACCGTCTGATGATGGGAATTGGCGCTGCTGTGGACGGCAGATCGCGCCAGTCTTGTCAGCTCATATTTGAGCGGCGTGCAGCCCATCCGCTCCTTAGTCAATGTCGGCAGCGGTGTGGCTGATTTGTTCGTGCTGCCCGTTCAACAGTACAAAAAGAGCGGACACGTCGCCAGAGGCATGAAAGATGCGCCATATCATTTGTGAAGAGTGTGGCACTGGAAGGAATGCATCTTGGAGCGCATGTCGCTGCAGGTGCACAAACAATTCTCGAAAGCGGTCGACGACATCTTAGCAAGCCAGCAGGATGACACTCACCAAGCCATTCGACAAGCGCAAATTCGTGCTAGACGGCGTCGCGCTCACTCGCAAACTCCTCTGCGTCGTTCTTCGTATCAATCAATGAACGCTCAAGCGCAGTCGCAGCATGTTCATTTGTCCAAATTTTCCAATAGTCCAAACGGCATTCGTGAAGCTTGCTGCAAGCATATGAAGCGCTCTCACGCGGTCTGCTATCAGCCGCCCATCAAATGATTGTAGTGCCGCGAGAAGAATATCTCCGGTCAGGCACTCGACAAGCAGTGATAAGCGTGCTGCGTGCTTTGCCAGCTGCATTCCTTAAACCCATGATCGCAGGCAGTGAAGCAGCACATCGAAGCATTAGTTGGGATTGCTACAAGCTGTGGGAGCCGAAGAGGAAGAAGGAACTGGATGATAAATATAAAGCGGCGGAAAAGCGCTGAGATCAGTTCTCGTCAATGCACGATCGGCAATGCGAAAATTGTTGTCCATCTGCGCCACTGTGTGTCTCTGTACTTCTGTCACTAAGCTCGCTTACTCTCAACGCTGAGCTTTGTTCCATTCGTCCTCGTTCTTCTTACCTCTATTTGCTGATGTGTTGTTTTGTGCCTGTGCGCTCTGCTCGTAACTTTGCTTTTCCCCTTTCCATCGCTATCGTTGTCAAGTATACTATACAACTGCTTTCTTCTTTCTGCTTATGCTTTTTCATTTTTTCTCAATTGTGTTCAGCCCCTTCTTGCAATTGATTGACTTTCAGACTTTCTGCTCATGATCTCAACTCAGATCAGTTCCAGCTTTGAAGAATAAAGATGCCAAACCTGCTTATC
>PB.12.1
GAGAGAGCCTTGATAGTAGGCAACCTGGGTCATGAGAGAATCACCTTGATTGAGCAGGAAGTAATGATTTTTTTTTGTAGTGAGGCAAAGACAGTCGATGAAAGCAATTTCAGGGATGAGGATCTGAGTGTTTGTGAAGTAGAAGTGTTGCCTAAAGCAGTTATGGTTTCTAGTCCAGTTCCAGAGGAGGTGGTGATATGTACGCCTCTCAGAATGGTTCCGCCAGTCGCCAGAGGAATATAGTGGGGACGACAGGGCATTGGATGATCAGAACAATAGAAATATCTCGGTGTGGGTGAGGAATAGGGTTAAAGGGTATGAAGAAAAGAATGAGGAGTTGATTATGGATATCGAAAAAGGTCGTTTATGGAACAAGGGCAGGACAGGACAATCCCATAACAAAACAAAAAGTAGATCCAGTAGGGAACTTAAAAATTTGTGTTGCACCATCAACTTTGACGGGGGTAGCAGGCAAAGAAGGCAAGGTAGCCAGGATTCAAAGAACTGTGTAAGTTTACTCATGGATATAAAAATTCTCAACTGGAATGTGCGAGGATTAAATGATTTTAGAAAGAGACAGGTAGTGAAAGGAGCTCTTAGCCGATGGAAACCTATCATCGTTTGTTTACAGGAAACAAAACTGGGCAGAATAGATAATTGTATGGTGGAAAGTGTGGAGAAATAGTTGTTTTGACTGGGCTTATCTCGGAGCAGATGGGACGGCGGGAGGTATTTTGTTGGTGTGGGATAGCAGGATAGTCTCCAAAGTAGATATGACTCAAGGATCTCACTCCATATCTGTTCTTTTTAAGAATGCAGATGGCGGAAAATTATGGGTTTTCTCAGGGGTTTATGGTCCGTCTTCTGAAGGTCAGTGTGAAGTGTTATGGAACGAGTTAAAGTTAGTTCATAAAAAATGGTGATGTTCCGTGGTGTGTGTGTGTGGGGGGGGACTTTAACTCGATTCGATTTCCCTATGAACGCTTCGGTACTCAAGGTTTCTCTCAAGCCATGGATAGTTTTAATGATTTCATTAATGAGATGAATTTGGTGGATCTGCCTTTAGAAGGGAATGCTTTCACTTGGTTTAGAGGTGGGGAAAGTCAGCAACGTTCGAGAATTGACAGGTTCCTCCTATCCTCGGATTGGGCAGATCAGATGGGTGATTTTTCCCAACGTACTCTTCCGAAGGTAGACTCTGATCACGTCCCTATTCTGTTGGAGAGTGATGAGGTTCATAGGAGGAAATCCCCGTTTAGATTTGAAAATATGTGGCTTGAAGATCCTGGTTTTATGGATTGGGTAAAACTAAAATGGGACTCGTACATGGTCGAGGGGAAGCCGTGTTTCAGAATTGCCAGAAAATTAAAGTTGCTTAAGGTGGATCTTAGAGTGTGGAACAGGGAGATTTTTGGGAAGATCGAATAGAGAATTAAAGTGGTTATGGAGGAAATCAGTAGATTAGACAGTCTGGAGAGTGAGGGCAGGTTGGGGGCTGTCGAAGATAGTAGCAGAGCAGAGTTAAATCTGGAAATTAAGAGACTTTCTGTTAAGTGAAGAAATCAGTTGGAGGCAGAAATTGAGAGCCCTGTGGCTGCGGGAAGGAGACAAGAATACCAGATTTTTCCATTGGATGGCAAAGGCTCACAACAGTTTCAATAAAATAAAAAGATTAAAGGTGAATGGCACTGTGACGGAAGACTCCAATCTAATAAAGACAGGGGCTGTAGAGTTTTATCAGGAGCTTTATTCGAAGGGTGAAGGATGGAATCTGAAGCTGGATGGAGTTTCTTTTAAATCTCTTCCGGTTGAGGATAAAGAGCAGCTGGAGCAGGATTTCAGTGAGGAAGAGGTAGTAGCAGCTTTGAGAAGTTTAAAAGGGGATAAGGCCCCAGGACCCGACGGTTTTTCATTAGCTTTCTTCCAACGTTGCTGGGAGGTAGTTAAGGCAGATATTATGGATGTGTTTCATTCTTTTTTCAATGAGGAAAGCTTCGAAAAAAGCCTCAATGCCTCTTTTATTGCTCTTATTCCGAAGAAGAAAGGAGCGGAAGATTTAAAATACTTTAGACCGATCAGTCTTATCGGAGGAATTTACAAGCTGATCGCAAAGGTGTTATCGAATCGCCTAAGGAGGGTTATTGGTGAGGTGGTCTCAGATTCTCAGTATGCCTTTGTAGGGAACATACAAATCTTAGATGCAACTCCAGAAGGCCTATGATCATGTAGATTGGGATTTCTTGCTGTACCTCCTTTCAAGAATGGGCTTTGGGCATAAATGGAAGCTTTGAGTCGTCTTCTTGACAAGCAGTGGATGGAGGCTTTATTCAGGGGTTCAAGGCGGGTAGAGAGATTGTGCCACACTCTTCAGTGGCTTACTTACTATTTGCAAACGACACTTTAGTGTTTTGTAAGGCGGAAAAATCTCAATTAGGCTATCTTTTATTTTTTCAGGCGGTGTCGGGGCTGAAAATTAACATCTCGAAGTGTGAAATCATTCCTGTGGGTGTTGGTGGACACATTAGTGGGAGATCTATCTTCTTTCTTTGGTTGTAAAGCAGGAAGCCTTCTAATTACGTATCTGGGTCTTCCTCTTGGTGCTTCTTATAAGAAAGTAGACATGTGGAATCCAGTCATAGAACATTTCGAAAAAGGCAGGGTGACTTCGATTGAAAGTACTCTTTCTAACCTCCCTACCTACTTCATGTCCCTTTTTACGATTCCTGCCTCAGTTGCCAAGAGAATTGAAAAATTGGAAAGAGATTTCTTATGGGAGGGAGGCAATGAGGAGAGAAAATATCATCTGGTGGACTGGACTTCCGTTTGTTCAAGAATCAAGAGCGGAGGTTTGGGCATCAAAATCTTAAGGAAATTCAATAGTGCTCTAAACGGGGTAAATGGCTGTGGAGATACATTATGGAGAGAGAGGCTTTGTGGAGGAAAATTGTGATTGGTAAATTTGGGCAAGGTAGTCGGTCTTGGTTTCCCTTGGTTGTTAGTTGTTCTTACGGGTCTAGTCTGTGGAAAGGGATTTCAAAAGGTTGGGAGGACTTCCATCGTGGCATTCTCTTTGAAGTAGGGAATGGGGATAATGTTAGGTTTTGGAAGGATAAATGGTGCGGGGAAATTACTCTCCAACAGGAGTTTCCTAGGCTTTACAACCTTGTGGTTAACCGTGAAGCTATGGTGAGCGAGATGTTCGAGAACCTTGATGGTAGAGATACCTGGGTTCCTACGTTTAGAAGAAACTTACAAGATTGGGAGGTTGGAGAATTGACAAGTTTTTTTTGAGAAACTCTACGCCATTAAAGAGACAAGGGACGTATGAAGATAGGGTGGTTTGGGTGAGATCGAAGAGTGGGAATGATGCCGAACCGCATTAAGAGCCGCTCTCATTCCTAACGTTAGCTCTAAAGCAGGAGGTTTACTGTAAAGTCCTTTTATTCAGCTTTATGTGATATGGATAGAAACTCTTTCCCTTGGAAAATCATTTGGAAATCTAAAGCTCCCAGCATAGTGGCTTTTTTTACGTGGGAGGCTGCTTAGGAGTATACTAATCACCTTTTGCTGCACTGCTCTGTAGCGAGAGAGGTATGGAGTTATTTCTTCCTCTTAGCTGGCATTTCTTGGGTTATGCCAAGATCAGTAGTTGAGCTCCTCCGTGGTTGGTCGCTGTATAAGAGGAGAAGGAGGAATGTGGTTTGGGATACAGTTCGGTTGGCGATTTGGTGTAGTATATGGAAGGAGAGGAATCAAAGAGCCTTTGATAATGTGGAAGTTGGGTTAGATAAGTTAAAGAAGAATGTTTTTCAGCTCCTTCGTCTATGGTGCTCGGAGACTTCTTTGCATGAATGAAACCTTTTTGTGGATATGGAGGATAGTTCCATCCAATTGTAATTTTTGTTTAGTATACTCCCCGTGTACATGGTTGCGCCTTCCTTTTTGGCGTCGTAATTAATACAAATCTATACTTATAAAAAAAAAAGGTTTTTTTTTTTATGTTTTTTTTTTTTTTTTCTCTTTTTGGTTGTTTGTAGCTAGTCATTTGATCCTTATATATACATATACTTGTATGAAAAAGGGCTACTTGCCATAGGAGCATTAAAGGTCTCTTTGTAGCTTGCTAATGAGTCATATTGACAATGTATATACTTGCATTCATTTTGATTGAATGCAAACTTAGCGAGCAAGAGCATTGCGTATTGCCCGGTGGTTACTTATGAAATTCAAAGTATGGGTATTTTGGTTCCCACTTGCACATGAGCTGGTCTTTGGCAAATTGATTTCTAGGAATTTGAAAGACCTCTTAGAGTGTGCACAAACAAATTGATTTGCTGATGAAGTAGGTGAGGCTAAGCGTTGATGAATTGAGGGTGTGTTTATTTTAGACGGAGCACTTCTAGACTTTTCCCGGGGAAACTGTTTGAACTATTCTGCCACTTGTTTGTGAAAACCCAAGGATAATCTCAGATGACCCTTATTTTTATCCTTTAAAAAGTTGTTGTTGGTGTTTAGAGAAAAAAAACTTTTGCTCTCTTTTGGATTGGAATAAGCAACGTTTGATGAGTGCATCTGATAGGTGAAGATATAAATGAGCTACAAAAATATTACTCTATTGCCCCTAACCATCGTCAAATTGACTAACAGAAGGCGCACTGACATGGCACGTTAACGCTTAGTTGTCACTCAATATATGCTTGTGGCAAGTTAGTGAGTCAAAAACTATTAAAAGATAACTTTGCTAACTAAAAATCTATCAAAACTACAATTTTGCCTGTAAAATTGTTCGATTAGCTTTCTAAGAGGACGACATGCTTTGAGAGGGTCTTCCTCAGATATGGTAGCTTTAGGTCATTTTCGCAAGACACGCGCCACGCAGAAGGGTTCGCCTGCCGGAGGTGAGTCCTGCAATTCCTTTTTCGTCGCCGGAAAACCTCGCCATTGCCGGAGCTCCGATCACCGGCCGGCGCGTCTACTGGAATTTGGTGGAGATTTTTGGGTCGCCAGTCTCGTCTTGGTGCGTCGTCTTCATATTAGCTAGAAAATTTGGCTCTAATATGGAGAGAACTTTTTTCAATGCGGGAAGGAAATTGTTCGAAATTCACATATGGCTAGAACAGGGTGGAGACGTGTTTCGATTCCATGAGAGATCCAGAGGTAAACTTCATGAGATTGTAATCTCTTTCCATGAGCTGGTCTGGGTTTGCGAGTGGATGGAGAAGGCGGCACATATCAAAGGAGTCTTCTGGAGGAAGAGACAAGGGAAGATACGCGAAGTATTGTTATCGAGCGAGTTCAACAGAGCGGGGAAGTTTTTCAAAGTTGCTGTGAAGGGTCAAGGGAGGCAAAAGATGGTCTGTATCCCTGAAGTGAAAGATGGTTCTGGGTGGTGGGAAAACTTCGTAGTTTTGCAGGATTCAGTCCTTCTGGGTTCAAGCGACCACCTAAATCTTACAAGGAAGCAGCGGAGATTCCCCCTTGGCCAGATTTAGTTTCTTGTGTTCGGAATCTAGAGCTTAGAGGTGGAGTGGACATTCAGGTGGAGGATAGTTCTTGTAGAGGGGCTTATGCGATTTTGGAGGGATGCCTGGTGGGGAAGATTGGTGATCATGACTGCCTTATTCCGACCAAGGATGAGATGCAGAGGTGGGTTGATCTTAGGTGGAAGATAGCGGGTGGTGTTGGAGTTAGGGTCATGGCTGAGAAGTCCTTCCTCTTTGTTTTTCCGTCCAAGGAGGAAGCGGGAAGAATTCTTTTCTCAAAATCCTGGGTGTTTAATTTGCAGCCTCTGTTATTGGAGAGATGGAGTTCGTTTGCTTGCTGTCATCGGGAAGGAGGGAAACCCACTTCGACGTGGATTCGAGCCGTGGGACTTCCTGTTCATCTCGGGGGTAGCAAGGTGTTTTGTGCAGTTGGTGATTTGTGTGGAGGTTTCATTGATGTCGACGCAGAGACGAAGAAACAAAGTGATTTGAGGTTGGCTAGAATTTTGGTGCACTCCAGGTCTAATTTCCCGGCTTCGATTAAAATAGCGGAGGGTGATAATATTTTTGATGTGCCTATTTGGGTCGAGACGACAGCTATCTGCCATAATCGGTGTCGAGAGGGGAGGCGTGGCGGAGGTGAGCCTGAGAAGACGAAGAGAGGTGGAGATAAGGGAGGTGGGGCGCACGCGCAACCTAGTTACGTGTGGCGTTAGAAAAAGGACAAGGAGGCAGGTTGCAGTGCCAGCGCTGGATCATGCACATGGGTGGCTAGTGATTCAAATTTCAAAAGTTTTGAGAGTGACAGTGTCGTTTTAGGGGTTGGAGAGAATCGAGGTGGGTCATTCTGAGTCGGTTCCTTCTGAAGGCCCAAATGTATTTACCTTTCACCCTGAGATCCAGCAGGCCCAACAGGCATTTTTGAAGGCAATTTTTAGGGGTGGGCCGGAGGTAATTTTGGGAGATTCTAACCCAATGGGTGGTCCGGTCAATCCTATTTTGGTAGATGGGGATGAAGCCCCAATCGATGCTTTTGGGGGACAAGTAGAGGGGGACTCATCTGAGAAGGTTTCCTCTATAAAGTCTGGGTCGGACTGGTCGGAGAATCAAAGTGAAGGGCAGGGTGATTTTTTCGACTCAAATGTAGATTTTGTAGAAGCTGGTCCTTTTTCGGTGGAAGGTATTGCTGTCGAGGAGGATGCTTCGATTCATCTTCCGGCAGGGTCTAGTGGGGTGTCTTCGATAAGGATTTTGCCTGTAGAGGTCGCAGCTGGTCAGCCTTTGGTTGGCCACAACTAAGTAGGGCCCTCGTCCAATTCGGGAATGGCAGAATCTGGGGATTTTCTGGAATGGGTCTTCGGCAGAGACCTTCGCCAAGATAGTGGAAACTGGGATAAGCCGGAGGATTGCTGTTTCATCAAGGAGGTGAAGGTAGCAGAAGGTATTGTGGCTAGTAATAGCGTTGTGCAGCCTATTGAGATAGGTCTGGAGCAAGAAGCGAAGCTTTCGTATGATGGGACTTTTGGGGATGTGCTTGCTTCGTCTTGTGTGGAGCCGCCAAAGGAGGAAGGAGAACCTATATCCTGTACTCCGATCACTATATTGCGGCCAGAAGATAGTTGTGAAGTGGCGTATCTTACAGATAAAGAGGTGGAATGAGGATATATCCATTTGGGTTAAACGGAAAGCTAAAGGTTTTTGGTTCAGGTTTTGAAGATCAGATTCTGGACTTACTTCTGGACATTGAGAAGAAGTGGGAGACAGTTGTAAGAGACTGAATAAGACTAGGGAGAAGGGTAAAAGGGAGCTAAAACAGTTGTGTAGCAGCCTATATTTTGATGCGTTAAAGGGCCAGGAAGGTGGGGGAAGGAGGAAAAACATTGTTTAATATGCATCTTAGAATTGTTTCCTGGAATGTGTGGGGTCTTAATGATGCAAGTAAAAGAACTCTGATTAAAGGTTTGGTCAGGAGATGGAATCCGCATGTTGTTTGTCTTCAAGAAACGAAAATGGAGACGGTTGATGTCAGAATCATTGATAGTGTTTGGAGTGCTAGAGGGGTGGATTGGGTTCACTTAGGATCTGATGGGGCAGCTGGGGGAGTGCTAATTATGTGGGACAGAGGAGTTCTGTCGAAAGTAGACTATTCGTTGGGCAAATTCTCAGTTTCGTGTTTGTTGAAGACTGGAAAATAACAGAGATTGGCTCTTTACAGGGTCTACGGGCCCTGTAGCACTGCTGCTAGGGAGAGTTTTTGGGCTGAAATAAAGGACACTAAGGCTAGATGGGATGTGCCGTGGTGTATAGGGGGGGTAGAGCTGTCAAATTGGGATAAAGCCCGCGGGCATGCCCACCCCGCCACTAGGGGTGGCAATTGGGTGTTACCGGTTAATTTGGATAAAACCATTATCTACCCAATATGGTTAATGGGTAGTTTTGGATATTATCCAATAACACCCATTAAGCTTAACAGGTGTTATTGGATATTATCCAATCCTATCCATTAATAAATGGTTATTATCCGGATAACACCCAATAAGCACATTATAATTTTTTTCAAAAACACAAACACTCACACACACAAACACACAATACACATACAAAAACACATAGTACACACAGAAACACACAGTACACACACAAACACATACCTTACACACAGAAACACACACAATACACACATAAACACACACAGTACACCCATAAACACACAGTAAAAAGCCCCCAAACTTTAAGAATTACTTACACACAGAAACACACACTGTCTGCAACTCTGCATCTCCATTCACTACTACTTATGCTATTACTAGCAGTACAATGTACTCC
>PB.13.1
TCAACGTCGTCTGGCTCGTACCCTCTTTCACTCTCCTTTTATCTCACGAATACTGACGCTGCCACCCATCGGCTTATCAGCCGCCTGTGTCGTTTGGTTCATCCGTCGTCAACGGCGCTGCCATGGTCGCCGTTGCCGTCGAATTCTATTCCATTCTATCCAATTAATTACAGTGAGCCAAACGCCAACTAACGTCACATAAGTGTATCTACCATGTACGGTCAGCCTCCACGATTCGGTCAGCGGGGTGGTGCTGCTCGTGGAGCGCCGCCGCCGCCGTTGGGATCACTGCCGCCTCATATCAACCCGAACTTTCTCCAAGCTCCCAACTTTTACCTCCAAAACCCGAACTTCCAACCCGCCCTGAACGCATTCATCCCAAACCCAGCCTTTCCAATCCAAAACCCTAATTTTCCAATTCAGCTTCCTAATTTCCCTCCTTCCCGAGAGCCTAATTTTCATCCCCAACAACATCAAGTTTCCAGTAATAGAAGGCCCAATGAAGGTCTTGAAAAGATTGAGCGAGCGGTTGTAAAGGCTCGCCGTGATCTTCTGGCGTCTGGGGAGAGCGTCTCAGCTTGGAAAGTCTCGCAGGCTGCGCTATTGGCACTCAAAGCTGATTCGTGGGATTCGTTAGGGTTTCAAATGCAACAAGTCACCTCTCTATATCAATTAATGACTATAGAAGGAAAGATTAATGCATTTATCCATTGCTTTGTTGGAGTTCGAAGAATTATTTCCCTTTCTGATTTAGAGATGGCAATCTGTGAGAATGAGGGTGTTCAGCGGTTTGAGGAGCTCGAGTTGGGCCCATTGGTACGGCATCCGCTGGTTATGCATTACTTTTGTGTGAGTTCTGATGCAACTGAAGTGTTCAGGATATCAACTGAAGAGATAATTTCTTGCCTTGGTGAATTTATGGACACTCGAAAAGGTAAAGAGATTAAGGCTGATGAATTATTGGATTTCATTGCCAAAAAGAGATCAATCGCTAGCAAGGAAAAGCTTAATAATGCATATAACTCATATCCGGCAAGCAAGGCGATTAGAAGACACCACATTAAAGAAATGCCTCGTAGGGACTGGTAAAAAGCGCAGGAAACGCCCGCTTTTCTCATCACAGAAAAAGCAGCTGGATGAAAATTTTAGTGCCATATCACAGCGTATCAAATCCTTTTCATCGGCACAAGGGGATTTTTCTGGAAACCACATAAGATTTGCATCATCAAGTTCAGGAGATGATGACTGTGATAATTATGAAAGTGAAGGTAATGAGGATGATAACTGTTCAGGTAGTCATAGCAACTTTTCATTCCAAAATAAGAAGAATTCTGAGAGAGTTAGCAGCTGTCCTTATCCATCAGCTGCTGAAGAGATGACACGGCTTGGGATAAAAAGTGAAATGGATGACAGCCCTTCTTTTCCTAGTGAAAACCCATCTTATTCTGAAAATGTTGGCCAATCCAAAAAAAGAGAAAATCTGACAAGATGAGCTGCGCTACCCCTGCAACCCGAAAACTGCGTAGAGATGGTGGTGGACAGGATCTTATGATTGGCAATAAGAAAAAAGGATCGGGCGATGAGAATGAAGTTGATCTTTCTCTTGCCAATGATTCTATGAGGATGTTCATCACAACCTGGACGGATGCATGTCGAGAGAACAATGTTGCTGAGGTTTTTTACAGGATGTGCAACTTCTATGAACCAAAAATAGCAAAGAAAATGGTCTCCATTTTCTCGACATACCCATGTATTGGATTGCTAAATGTTGCGGTTAATTCCATTAAATATGGAATGTGGGATAGTATGTATGACTCATTCCAAACGTTCGGGCAACAAGAAGTAGCAAACACAATCTCAGAGAAGCCTACCGACTATATATCCATAGAGGTTGAACCGTCTGAAAAGAATGTCCAAGTTGTCTCTAAGAATGCCTCCAAGCAACAATGTGATGTCACTGTTGAAGATATTCTCAAGATTTTTTTTTGCGTTTTTTGAAGATTGTCATTTTATTCCAGGTGATTTAAGTTCTCTCGAGAAAAAGTTTATTTTCTTGAGAAAGCTTTACAAGTGTGAGGCCTGGCTAACCGAGAAGTTTTCTATTGAGAAGTTTGAGTCCCTTGGTTATGGTGAGTTTCTCACCTTCGTAGAAAGACATCTCTCTCTACTGCCTCCTGCTTTTCAAATGTGCTTGATGACTGAAGATACATCCGAGAAACGTTCTTTGGAGGCTCACATACCCAGGCATCTTTTGGATGCGATACTATCACAAGCCTCTAATAACTTACTGGAAAATGAAAAGTTAAGCTCACAGAAGATCTCAGACTTGCTTACAAGGCAATTCCCCTCGATTTGTTTCAAATTAGTTGAGGGGATGGAAAGAAATGTTGCAGATAACAAAACTGACATAGTGTGCAAGGGGGTCTTATTTTCTTCAGCATTATCAGTCCCTCTCAATGAGAAAGCTTTCTCAGAGACTCATGTTACGTCCAAAGATGCAATCGAAGCCTTACTTGGGGCCCCAATGTTGGCAGATCTGGACTCTTGGTCACATTGGGACCTTATTTTTGCTCCTTCTCTTGGCCCCCTTGTGGGATGGTTGTTGAATGAGCTCAATACCAAAGAGCTGCTTTGTTTGCTAACGAGGAGTGGGAACATAATACGCATTGATCATTCAGCTACTGTGGATTCATTCTTGGGTGCTTTTCTTCAGGGATCCTCTTTCCAAACAGCTGTAAATCTACTGTCTCTGTTTGCTCTATACGGAGGTGAAAGAAATGTTCCATTGCCCCTTCTTAAATGCCATGCTCAAAAAGCATTTGAAGTTATTATAAATAATTCAATGGACAAGGAAGCAAATGATGGTAAGAATTATTTACGCAATGAGCTGAACAAAACAAAAGCAAAGTTGACCAAGTGGTGCCTGTTGCATCAAAATTTATCCTTGATTGTCTGGCTTATCTTCCTGTGGAATTTCGAAGGTTTGCCGCTGATTTATTGCTGTCAGGATTTCAATCTATCGTCAAAGATGCTCCTTCAGCAATTTTGAGCCAGTGCAAACAAACACAACATCGTCTGATGCTTCATGAATTGGGACTATCACTTGGTATAGTGGAATGGATAAATGATTTCCGTACTTTTTCTTTGTTCAAAGCCACTTCATCTGAACCTGATAGAGAAATAAAGGATGCACCACATAGTTCTCTGTCTGCTGAAGATCCGATACCCATGTCTGCTAAGGCTGAACAACATGACAAAGGATGTATAGGGGTCGACACCCAGGCCAATTTAGCAGATATTCATGGAGCAAGTTCTGGCGATGGTTGCATTCAGCCTTTATCTGAACTTAATAGAGACATGGACTCGTCTATTGTTATTGAGTCTATTCGACGGGAAGAGTTTGGTTTGGATCCAACTCTTTCTTTTATGGAAAGCAACATTTTGCAGAGGCAACATGCTCGGTTGGGGAGAGCACTGCATTGTCTTTCACAGGAGTTGTATTCCCAGGACTCACATTTTCTTCTTGAGCTGGTTCAGAATGCTGATGATAATGTGTATCCGAGTTTTGTGGAACCAACTCTAACATTCATTCTTCAGAAGAGGGGTATTATTGTTCTAAATAATGAGCAAGGCTTTTCTGCTGAGAACATTAGAGCACTTTGTGATGTTGGAAACTCAACAAAGAAGGAATCAAGTGCGGGATATATTGGGAAAAAGGGAATTGGCTTCAAATCAGTATTTCGGGTCACTGACGCTCCAGAAATTCATTCTAATGGGTTTCATATCAAGTTTGATATAACTGAGGGTCAAATTGGTTTTGTGTTGCCGACAATTGTACCTCCTTGTGATATTGATTTGTATAGCAAACTGGTGTCTGTTGATACTGATCCAGTGGATAAAAATGGTTGGAATACATGCATTGTACTCCCTTTTAAATCAAAGCAAATGGAAGCTCTTGCAATGGACAATATCATTTCAATGTTCTCAGATCTTCATCCATCGTTATTACTTTTCCTTCATCGCCTCGAGTGTATCAAGTTCAAAAACCTTCTCAATGATTCACTCGTTGTCATGAGGAAACAGGTTGTTGGAGATGGTATCGTAAATGTTTCCCTAGGTAAGGAGAAAATGACATGGTTTATTGAATCTCGTAAACTGCAGGCAGATGCCATTCGTCATGATGTCCAAACAACAGAAATTTCAGTGGCATTTACGTTGGAGGAGTCTTCGCATGGGGATTACATCCCGAAGCTGGACCAACAGCCTGTTTTTGCTTTTCTCCCTCTACGTACATATGGTCTGAAATTCATCCTCCAAGGTGATTTCATTCTTCCTTCTTCAAGAGAAGAAGTTGATGGAGATAGTCCGTGGAACCAATGGTTACTATCAGAGTTCCCAAACTTGTTTGTTAGTGCAGAGAGATCTTTCTGTGCCCTTCCTTGTTTTAGACAGAATCCTGGACTAGGTGTTTCAGCTTTTATGAGCTTTGTTCCTCTTGGAGGGGAAGTGCATGGTTTCTTTTCTAGTCTTCCCCGGATGATTATATCTAAATTACGCATGTCAAATTGCCTGCTTCTGGAAGGGAATAATTATGAGTGGGTTCCGCCATGCAAGGTTCTGCGAAATTGGACGGAACAAGCTCGGTCTCTATTGCCCGATAACTTGGTAAGGGAGCACCTTGGCCTTGGATTATTGAATAAAGATATAGCTCTAGCAGATTCCTTGGCAAGGGCTCTGGGTATTGAGGAGTATGGCCCCAAAGTCCTACTTCAGATCATGTACTCCTTATGTCGTACAAACAATGGGCTCAAGTCAATGGGCCTTGGTTGGTTATCTTCTTGGTTGAGTGCCTTGCATGCGATGCTGTTTAATTCTTCTGGGCAGAGTTCCCTAGATGCTGGGAATCAATCAGATATCATAAACAGCCTCAAAAAATTACCATTTATTCCTCTTTTGGATGGTACATATGGATCTGTCAATGAAGGCACAGTATGGTTGCATACAGATGCTCTGAAAGGATTTGATCCTGATTGTGGTCTTGAAGCTTTTGAGAAGCTGTATGCCAAACTTCGAATTGTTAGCCCTGTTCTTTTCAAGGATTTTGTTGCCGATAACTTAATTCAGATGCTCTATAAAATTGGAGTCCAGCAATTATCTGCACACGAAGTTTTGAAGTCGCACATTTTGCCGGCTATTTCTGATGAAAAAACTACTGCAGGGAGTGAGGATCTAATGACAGAATACCTTTCTTTTATAATGTTCCACCTACAATCCACTTGCGCCAATTGTCATGCAGAGCGGGAGTGCATAATTTCAGAAGTACGCAAGAAAGCTCTAATTTTAACAAATCATGGCTACAAGCGACTCGTAGAGGTGCCAATCCATTTCAGTAAAGCCTTTGAGAATCCTATTGATGTAAGTAAGTTGATTAGTGGCATTGATGTGACATGGCATGAGGTTGATTATGTGTATTTGAAGCATCCGATCGTCAAATCTTCTTCCGGGGGAACTTTGAAATGGAGGAAATTCTTGCAGGAGTTGGGAGTTACAGATTTCACGTTAGTAGTTCAAGTTGAGAGGAGTCTTGCGGATGTATCTTATGCTGGCCTCAAGAATATTATGTGGGAGAAAGAGAGAATTTCCCCAGGGTCCACTGTCAAAGATTGGGAATCTCAGGAGTTAGTTCATTTGGTATCACAAATTTCGTCAAGCAGTGACCCAAAAAGGTGCAAGTACCTCTTAGAGGTTCTTGATACGCTATGGGATGATTATTTCAGTGATAAGGTTACTGGGTATTGCAATATAAGTGGAGAGAGCATACCATTTAAATCTTCACTAATTAGTGTCCTCCATGATGTTCGGTGGTTAGCTTCAAGTATGGATAATGAGCTTCACTATCCCAAAGATTTGTTTTATGATTGTGATGCAGTTCATTCAATTCTGGGTGATACTGCACCATACGCTGTTCCAAAGATTCAAAGCAAAAAGTTGTTGAATGATATTGGCTTTAAGAATACAGTTACTCTTCTTGACACATTAGATGTTCTTCAAGTTTGGAAAAGATCTCAAACCCCTTTCAGGGCCAGTATATCTCAAATGTCCAAGTTCTACACATACATTTGGAATGAAGTGAGTTCTTCAGATCAGAAAATTTTGGAGAACTTGTGTTCTGGAGCGTTCATATATGTTCCATATTTTGACCGTTCTACGCATGAAGCAGTCCCTGGCTCATTCTTGTCTGCTCAAGAAGTATATTGGAATGATTCTACTGGTTCATTGGAGCAAATGAAGTTGCTCCATCCTCAGTATGATCGAAATATGAGTCATCGCCCCTTCAGCAAAATGTTATGCAATGTTTATCCAGCCCTTCGCAACTTCTTTGTGGACATGTGTGGAGTAACCGAGAACCCTCCTCTCGTCAGTTACCTTCAGATTTTGCTTCAGTTAGCAGCTGGTTCTTTGCCATCACAGGCTGCTAAAACAGTTTTCCAAGTTTTCCTAAAGTGGGCTGATGAATTAAAATCTGGATTATTGAGTCCTGAAGATGTTGAATACTTGAAAAGGAGTCTTGAAGAAAGGGAATTTTTGGTGCTTCCAACTGTACAAGACAAATGGGTTTCACTACATCCATCCTTTGGCCTCGTATGCTGGTGTGATGATGATGAGCTAAAAAAAGAATTTAAGAATCTGAACAATATTGATTTTATTTATTTAGGTGAACTAAATGACGAAGAGAAAGAGATGCTTCAGGCAAAGGTTTCTGCCCTATTTTGCAGACTTGGAATTCCTGCAATTTCAGAGGTTGTAACTCGGGAAGCGATTTATTATGGCCCAGCCGATAGTAGTTTTAAAACATCATTGGTATCCTGGGCTCTTCCATTTGCTCAGCGCTACGTATATAGTGTGCATCCCAATGAATATTCTCAACTTAAGCTGTCTGGATTTGAGATCCTAAATCGTCTGCAAATTGTTGTGGTTGAAAATTTATTCTATAGGAACGTTATAAAGAGATCTGACATTGCATCTAATAAGCGATTCCAGTGTGGCTGTCTTTTACAGGGTAACATCCTGTATACAACTAGGGAATCAGATTCCCATTCAATATTCATGGAGCTTTCTCATTTTCTGATCCCTGGAATTCCCGAGTTGCACTTAGCAAATTTTCTTCACATGATCACAACTATGGCAGAATCAGGATCCACCATGGATCAGACTGAATTTTTTATTCTGAATAGCCAGAAAATCCAAAATCTCCCTGATGGAGAAACACTGTGGTCCCTTGAATCCATGTCATCATTAGCAGTGAACGAGGAGGAGCCAATCTCAAACTCTGGTTTCACAATTGTTGATGAGCCAAACTCTACTAAATCTAAAAGGAAATCTGGGATCAATTCAAACTGGCCACCAGTCAATTGGAAAAATGCACCTGGGTTTAGTTTTGCATCTAAGACACAAGCATTCTGTAGCCATCACGTGAAGGACATGGATATTACTGAAGAAAATGCTTCCCAAGCAGACACTAGATCGTCAATCGACATTAATGGTGATTGGACTATAGAAGAAAATCCAGCCTCAACTATGCCTGAAGTAATTTTACGAGATTCTGAAGCTTCAGAAGATTGTTCAGATCTTGTAACAGATTTGGGTACTTCTGATATGAAAGTTGTATTTTCAGTTGATGTTAATCCAGGTTCATCTAATTTAAGCGAGAGAGATCAGCTTTCTGTTGGCACAGTCAATGCCCAACGGGCATTGTTGACTGGGAGATTAGGGGAGATTGTAGCATACAAGTACTTTTCCGGAAAATTTGGTCAGAAGTTTGTGAAATGGGTCAATGAAGCCAAAGAGACTGGGGTGCCCTACGATATTATTGTCGAAGACAAGGAAATGGGAAGGGAGTACATAGAAGTTAAAGCAACCAGAGCAGCAAAGAAGGATTGGTTTGAAATATCGGTGAAAGAGTGGCAATTTGCAGTTGAGAAAGGTGAATCATTTAGCATTGCACGTGTTGTTTTGTCTGGTGATAAATTAGCTCAGATCACAATGTACAAGAATCCTGTGAGGTTGAGTCAGCTTGGGCAGATTCAGTTGGCTGTTGTGCTCCCAAAACAACCAAAAGAGTTATCGGTTATATCATAAGACTTTGTATCCATTGTACCATACTAACGCGGTGCTTGTACCTGCATCGACCTGAAAGCTATGTGGGACCTGTTTTTTTTTCTCACGAGTCCTTGTGTCAAGAGAAATTCTTTCAGGATTTGATAGAAAATTTAAATTCACAGAGTATACTCTTTACTAC
>PB.14.1
GCAGAGCAGACGCTGTGAATATGGCTTACTCTTTTTCCTTAGCTTCACTCTTAGAGCACTTGCCCTATCTAAGAACAAGCCGGACCCTCTCTATTTAGCTTTCTAGCCTTGTACTGATGCACACATCTACTGCTCTGAGCAAGGCTCACACGAGAGCCAGAAAGCTTTCATAATTCGCCCATACAATAGAAAGACCATTTTATAGGTTAGTTAAACATCATAAGCATAAGTAGGGCTAGCTTGTGAATGTCGCGTAAGGCCTCCCACGTGGAGAATGAACTAAGCCAATGCCAGGGAAAAGTGATTAGCTTACCAGGAAGGCGTACCTTACCTTACTTATACTGACTCTAATATAATAATAGGCTTGCAGGTGAAAAAAGTCCCTACTACTATACTAGTGTGCGGAAGACCATTCAGTTAACTCAACTAGAGATAATAACTATAACCAACACTTATAAGAGTTCTCGTATGCACTATACATACATGAGTGAAGTGACTTCCGGGCGAAGGCACGAACGGACTCCTTATACTACTGTAAGCATATGAAGGAATGGGCTCTACTCTCTCTGAATGGAGAGAATAAGTTCTACTCTTTCACTGCCTGGAGTACTGATTCACTCCGAACAAGAGTATGAACCCTACGTGAACTTACTACGTTCTCGGACTACTGATTATGAAACTATGGGCTCCTCGCTTCGCTACCTACATGTACTTTAACCACTCGAGGTGGGAACTTCGTTCCCGTACTCCTCTATTCTGCATCTCTAACTACTGCATCCTCATCTATCTCGCGGGCCTTAACTCCTTCTTCAGCAGCTTCTCTTCTTTCGTTGGCTTTGATTCACCTTCTCAATTACCTGCTCTGCTACCTCGGTTTCGATGCCCCCTATTCTGATACCGCATCGGGCCTATCCCCGGGACAGAAGAATTCGTTGCTTAGTCGAGTGAAGGAAGCCTACTTCTTTGGTACCTCAATCGCAGCTGTCACAGACTAGCCTTTGAGAGACTATTCCTTTCAGAACTTCCATCCACTTTTGTCCGTCTTTAAAAGCCTGGCTATAAAAGCCTTATTTGTTTGTTGAAGCTGCACTTCTCAAGACCAAAGCCCCCGGGGTGGCATACTCAAACCCAGGAAAGTAAGTGCATTTTCCTTTGATTGCCCTTCAACCCATTCTAAAGGAAGCTCCTGTTTATACGATCCAGATGTGAACATATACTTTGAGGTAATTGAAGGGTTTGCATTACATATCGAGGGATAGACGAGGTTAGCTATTGTATCAAAAGAGCCCGCCTCGTCATAGAAAGATGTTTGGCTTTCGATCCCGAGAGTCAAGATTGGACCCGATCAAAAACATACTGATAAGTCGAGAAGTTCGCCCTCGAGTGCAAGAAAGGGGTCCCAAGGTACTTTCCCCAATCCTACGTAAGTTGAATACCTTATAGTCTGCTCAAGCCCTGAGCTTGAAGCTTTGGCACATTTACAGATAAAGAGATTTTAGAGACTTTTCCAGATGGCTCGAATACGCGCAAAACTTCTCTATAACATTGCATAACTACCTGAAAATTGCTGTCACTGGCCTCCCGTCGGCAAAAAATATATGAGAAGATCATAGGGCCCTCCTAAAAAAACTTAATAGGTTTTCCACTTGCCATTACGCATTAAGGCCTCGATGACATGTAAAAACTTCTCCAAACATAGAACGGGGAAATATGGGGTATAATAGGGTCCAACAAGGGCTTGAGCTGAAAGCTAAAAGGGCCTTGGCACTTGCTATGCATTCCTGGCACTTGCTTGCTCCCCGCGTAGTTAAATGACTCTGTAATTTCACCATTCCACTGGACATTGAGGCCGAAGGGAGAGAATACATAATGAATTTCATTTGAATCCAAGACTTATGGAAAGTGAAAAGTGGAAAGACTCTTCATGGGTCTGGGCTACCTGGTAAAATGCTCATGTTCACACCCAACTATCGAATTCCCATCTCATTAGCACCGAGAACTCCCTTTCCCCTGTGAAACCTAATTTCGCTATACTTTTCGACCCCGGGACATTACCACGCAAGTGACTTAGAGCTAGGTGCTTATAGGCCTTATTTACCTATTCAAGGTATTCAAGAAGAGTTAGCAGCCTATATCAATAGCTTATACCATATCAAAGCTATTCCCCTATATAAAATACTTGCTTTGTAGTGGCATATTTCCCATTCCCTTTACGAAGACCAAGAACAAGAAAGAAAGTGTACCGATAAAGCATATATATTTGACCTGAGACCTTCGCCCACCCCGATCCCAAGATATTAATGAGTCCGGCTTGTTCAAGTCCATTTTGGTATTTCAAGCTATCCACGTACTGTTGATCTTACGTCCGACCTGCCCTCTGCTTCCTCGGAGGTGAGAAGTGCAAGCCAGTGCCTTTCGTCCCCTTCCTATGATCCGGACAAAATGCATTCTAGGTCTTTGAAAGCTTCGTCTTCTGATAGAAATCCATTTTCCGGTTAGAACTGGTTTTTTCCCTTTCTAGTGCTTGATTCACTCCTTCTCTCATGGGTCCTAGTTTAAGAGAATATCTCTCTCTTTTCTAGTTCTATTCCTCCAGAGGATCAGTGTGAATAGTTTAGTGGGGGACATCGACCGAAGATGGCAGAAAAGACGGAAGCAGGAACGAGGTAGCTTATGCTTTTTTTTTTCATCCTCACCAGAGGTTTATAGTAGAAATCTGTAGAATATGAACTTATCACATTCTTCTTTTTGGTACGTTGTTCTGTTTTCTTTCGTACTCAATCTTGGGTCTTAGGTCTAGGTCGGATCATGACAAAGAAGGTTTGATGGTTGTAAAAATTCCCAAGCGGAAAGTCGTTGCAAAGTAGATGGGGTGCTCCTTAAGCCCTTCCTGCGCCAACATAGATCCAATGGGATAGAGTAATGCGCCAGTATGAACTCCTTATTCCAATCTGGAAACCGGGGCTGACAGCAAACCCTCATCCGCATGCTTAAAGGCTTCATCCTGTTTCTGGTCCCTAACTGTTATACCTTTATTCTGCAATGATTCCATTCAGGGCTTAAAACTTCGCAAAGTCTTTAATGATGCGTCTGTAATAGCCTGTGGTCAACCTGTATGAACTATAGACCAGGGTCTTGGCTTAGATTAAGCAACGGACGGAGGCGCATTAATAGACTTTAGACTTTCCCCTTCCTGTTAAGGTGGAACGTGCCGTCTCAGACTAAAGACAGGCACTTGCATTGAGTAGACTGGACCCACCCCTAAGGTTAAGGTACCACCGCAGTCGCGGCGAAGCCCACTAGTAGCAGCCCGGCCTGTTAAGAAGTGACGGAGCTCTCCTATCTCTCTCACTCTGGTTGGGCTCTGGCTTAGTCTGATTCAACGAGTCTTTTCTTTTGTCCACTGCTCCATTCAAGAAGAAAGCCCTGGCGGATATTCTACATCGGCTTTAGCGGCTTTTTTTGAAGAAAGATCCCAAGCTTATGCAGAATCGAGATAGCAAGCTACCTTGGTCTGGTCGTCTCTGAGTTCCAGAGATTCAGATCAAAGGCTTTAGCAGTTCTCCGAGGCTAATTAAATTCAGTCTTGTGATGCCAATCAATTACGAACTCATTCTTCTATTCTAAGCACTAACATTAGAATTTATTAGAAATAAGTCGTTCGTGGACTTCGATGTTTTAGTATTAGCTTATGAAACAGGAATTGATCTAGATGAAGACCCTCAGGTTGAAAGCGGTGGTGCTATGTAGCAATATATGCTAGCAAGTAGTCGTTCTTCATCAATAGGCAGTTCTGCTCCTGTATTTTTCCCTCGCTATTCTTACTTATACTCGGTCCGATCTGGCAAAGAACCAATACCCGTAGTAGAGATCTCCATACCAATAGCATTACCAGAGTGAATCCTTTATCCTGTTTTAGAAGGAAGAAGGAGTTTACTAAGTTAGAGTTCCTTAAGGATCACCAGTATAGACCAAAGATTTCTATCCATATGCAGCAAGCGACTGGAGCGAGTTCATTACAGATACCAGGGTGATAGTAGGAGAGTCCCAACAGTAGGATATCCAAGTAGAGATCCTATAGAAGCCGACGGTATAAGCATAGCCGATTGCGCACACTCACGAACGAGCGACTCGCCTTGAACTGACCTAGGCTAATCGTATCAAAATCTTGCCTTCTTCCGCTTTGCTTTCGCAGTTCGGTTTTTTATTAAAGTCTTCTCTACTTCTGCGGGCTTCAAGGCTTACTTTAGGCTTACTTTCCCCTTTCCCTCCCCCAAAAAATTTATAAGCTGCGTCTATCGTTTATTTTGGATGGAATTGATACTGAGTAAGGTCTGCATCCTTTTTCCTATAAATCAAACTAAATATTAGTTCGTTTTCTTCTTTAATGGCTTTGCCCTCTTCCTTAGCTAGCTTCCTTCGTCTGCTGACTAAATTAGAAGTCTAGGTGCGAAATAGGCCTGACCTTTGATTGAGAATTGGTCCCTGCCGCTATCCTTCCTTCTTCCCCGCGCCCAAACTGCTGATTGTATCTATTATCGAGTCCGATATAGCTCTTCTTCTGCGGAATCTGATTGGAAATCGAGCTCTCATACGTTTGATGTCATACCAGGTAAATCGTTCTTCCTCGTGTATCCTACTAGAACTCTTGTCCCTCTGTAAAGCATATTTCTCCAAGTCTAGACTATTAGATCTCTCTTTCTGTCCCCCTTCCTCGATCGAGAATGACTAAATTGACCTCTTCCAACCTAGTCTCTAGCTTTCTCTTCCTCTTCTTTCGTGCCTGTGCTGACCTAGAGAGGGTATATGAGTCTAGATTGCATTTTCTTGCCTTTCCCCCGGAAATCAGAATCTCAGTGGGAATTGCTTCCTAAGTAAGCTACCCCCCCTCTGATTGATGTAGGAAATCCTAATTCTTGCTTAGAACTGGGTCCTTCCCTTGTATAGTGTCTGTCTTCTAACATATTGCATATCCTTTCAAAGAAATTTATAATGTAAACCATAGAGGGCAGCATGTCACAGGGAAAGCCAAGGCTACCCCACATGCTCAAGCTAATGTTGCTAATCCTACAATCAACACAGATGAAGTACCTATTTAAAACCCTCGCCCAACACAGCTAGAATGGTGGACAGGAATGAGAAGGCTCAAAGACCAGTAGTTGCTCGTAATCCAATTCATGATCTTGCTTCTCCGACTGATAATGATCTTGGCCAGCGAAACAAGGATGAAAACTAGACAATATAAATAATACTTGCACTGTAGACCCACCCAAACAATAGTTCTAAGTCCTCTGCCAAATTAATCGAATAATCCTCAAGCGGAGGGCTTCGCAATTGGAGGAACTCTAGAATCCTGTCAATACATCCTTGCCTGCTACTGCTGTTGATGAAGGGTGTAGCACAGACCCTAATACTAGAGATTGCGATGAAGATAATGCTCCAACCAGCCTCTCTCCTAATCGTTTTGAATTGTTGAATGATCTTGAGGAGGTGAGCAATACTACAAGTTTCGAGGCGCTTTATGTTGATTCCACTATTCCAGTACGGATTCAAAAAGGCAGAACAAAGGGGACTGCTCTTCCCATCACTCGCACAACAAGGTCGAAGTCTCAATCCCATGCTTCCAACTCTCTTTCTGATGGCTGTTAATCTTCTTTTCTGGAATAGTCAGGAATAGTCAAGGGATTGGAAATGCTCCCACTATTTGAGTCTGAAGCATATTGTCCGGTTACAGCATATTACTTTTATTGTCATTTTTGAACCTATGTTCGCATTGGATAAAGATTTCTTCTTGCCAAAAAAATGGAAGTTTCGATTTTGTCATTCCAATCACTGCAGCACAATTTTTGATTTTTGCAAAATTTCTTTTTCAGTATCAGTTGTGAAAGATAGCACGCAACAATTAACGTTTAAAATTCTATATTTCGGCCATCCGCAGTTAATCTTACTTGCGTTTATGCTAGTTGTGATGCTGTGGAGAGACACGATCTTTGGACTGATATTGTTGATATGGGTAATTAATTTTCGGACCTTTCATGGATCGTGGGAGGGGACTTGAATATTATTCTTTCGACGCATGAACAACTGGGAAGTACAGGTTGGGACCGCAATGGGGCACCGGATTTGAATGCATGCATTTCCGCGACTGGTCTTACTGACCAAGGTTAGATTGGTAGCCCTTACACGTGGGGGAAGAAGAGGGGGGCACGGCCTCCATTCTCCAGCGCATAGATAGGATTCTTTGTAAGAATTCTTGGCAAATCTTTTTTCAAGATAGAAAGGTTCACCATCTTTTTAGCTTTTAGACTCCACTACTAAAAGCACTCGCAAGGTGCATTCCTTCACATTACTTCAAGCAATCTAAGGGGAAATGCTCACCAAGAAGAAATAGTATTTCACACGAGAAATCACTCGCATTTCGGAAGCATGAAAGGCAGAAGATCTACTCAAAAAGGGAAGAAAATCTTCCACTTATAATTTCCTAGAAGAAAGCAAGAAAATCGTGTAAGAGATTGACGTTGATGAATTCCACTTTTTATTGATCAGTCTTTGAGAAGGTTGCGCCCCACGAGCTTCGCAAGAAAGAGATCCAATAGTGGTCTAGCCTAGCCGGGTAAACGTAGCTGTAAAAAGACGGATCCAGAAAGAAGAGATTCATAGACCGAGCCTTACTTATTTTGGCTAGTGAAAGAGAGTTTTCGCCTTCTATATGAGAGAAGGCAAGACGGAATCCAGTGCAGTTCGGGGACGACTTGAGAGTCAGAGATTCGTAGCTAAAGCCTTTCAAGCCTATATATATATATATGGCTCAGCGAAGCTTTCTTTCAGACCTTTTCGCTACGCTCAAAGTCGAACTCATTCTCTGTCTCATCGCTGCTTTCTTGAGGCATATTCATCTCTTTGATTCGATCAGCAAAATCACATAAAATAAGGGCTGGTTCTCGTAGAATTCATATTGCTTTGACTCTTCATCACATTATTGGACCGGGAATCTCAAAGGAAAGAAAAGTCAGGTCTAAGTGCATATGGCACGCAAAGGAAATCCAATTTCGGTAAGACTAAGAGCGGCTCGACGACTGGGCTTTTTATTCGGTGCTATCTTTATCCATTTTTTCTGGGCGGACGGTCTGGGGGCCCTGGGGCAGAAAGGGGGCCTTCTGTCTATAGTGATCGGTCTGCTTTTTCTATGTATTTTCTTACTTCTTTCTTCCCGAAGCAATGAAAGGAAGCGGATTTTTCTTCTTATTTTTACCTCATCCTTTCTTCTTTGTCTGGCAGCTTCTCTCTATAAGATTCTACTGCTAGACGAAGTGGCCGCTTTATTGGGCTTGGGGGTCACTTCCCTGGCGATGAACTTCTCCTCGGGAAGTTCGGAGTCGAATGGTCCAAGTAGCCTTCCCGGACTCGAAAGCTCATCAAGCTCTGCATCTGTAGAGACGTATCGTCGGGTCTTGGCCGTCGACTACGAGAGCGAGATTTATGAGCAAATCCGGGTCTTGGAGGCGAAGGGTCTTCATAATCTACCTCCACAAACCCGCCCGGGGGAGTACGAGGAGATCGTGCGGTCACACTTAGACCAAGCCGCGATCTCGGTGGACCATCTCCGCTATGCGATGGATTCAGAGTATAGCGATCTTCGAATCCTGGAGCGGAAGGCAGTCATCCAAGAAAAGCTCTTCTCTATGCTCATTGGAGAAGCTAATCTAGGCCGGATTCTCGAGCTTTCTCCTTATTCGAATATAAGGGAGGAAGCCTTTGACTATCTCGAGGTGGAAATGGGGCCGCTCAATGACTATCGATACGGCGATGAAAGAATGGCCTTAGCCCGCCGACTCGACTCCAAGATCGCCGATCTAGAAGTGCGGGGACTGGCTTCTACTTCCTATAGGAAGTTTTACTCGCACTTCATCGATGAGGACTTTCGGCGCTCCCTGGGCTTGCCCTTGCCCTAAGGCCTAATACGAATTAGGTTGAACGTAGATTTCTTACTTTCCCGGCCCCTCCGTTCTTAGAAGTATATTAAGAAAGTGGCCTTTATCCTTGACTTGATAAGAAAATAGAATCATGGAATTCTCCACAAGAGCAGCGGAACTCACAAGTCTATTAGAAAGTAGAATCAGCAACTTTTACACGAATTTTCAAGTAGATGAGATTGGGAGAGTGATCTCCGTCGGAGATGGGATTGCACGTGTTTATGGATTAAAAGAGATTCAAGCAGGAGAAATGGTAGAATTTGCCAGCGGTGTCAAAGGAATTGCATTGAATCTAG
>PB.15.1
GTCTAAATTAGCAAAAGGTTATTCATAATTTTTATGGTGGTTGTAAATTTTGTAAATATTAATCTCATTTTGTTTTATAGGTGACGAGCTTGCTTGTTCTACTGGTGGAACTTTTACTCCCCATGTATTGAATGTCAACCCGGGCGAGGTACTTATGTTTGGTTTGAAAACGAACAGACTACATTTCGATAATTTGTACCTCCACTACTATAACTTGCATTCTTTTGGTGCAAAAGGAAACATACTTTTAAGTTTGTCCATCCATGCTTTCCCTCGAGATACAGGAAACCTATAAAATCTCTTCTTTGGCTGATTGTCAATTATGTGATTCATTCTGGCGTGTAATTGTACATGTGATAAGTTCCATTGAGGTGGTGGATACTTTTTCCTTCTAGGGGCGTGGGAATAGATCGAACTTGAGACCTCAAGGTTTGTGTAGTCGCAGGTCTCCGTCCCTTGGGTGTTGCAAAAAGAATCAGTTATTCTACTGTTCTTTGACGATAGCTTAAGTATTGCCTCTGTTGAGTAAATCGGAATGTCCACCCTAGTTAAGTGAAAGAGTAGTAGTATTGGGATCTAATATATTCAGATGCGAGGCTTAATGGTCCTTTATGGAATAAAAATATTATCAAAACTGATCAGCATGTCAAGAATATACAAGGCAAGGACAAGGATAAGAACGTAATGTTCTCGAAGGGGGAAAAAAGTAAGTCCCCAGTAGGGTTTTGGCATCATAAACTCCAAATCTCAAAAGTTTCCCTTAGTAATTAATAATATTATTTATTTTCGAAGTTGAGATAGCTGTGAAGAGAAGTTTGAGTTCCCTTTACATACATTAACCTTTTATACCTGTAAATTTGTATGTTATTGGAATAAACTTGTGTAGCTTAATGAAAAAAACATGCAACACCAACTGTTCCTCAAATCATGGACTTGCACAATGAATGGTAATGTGCTTATTTGGATTATCCTATATTCATTCTAATAGTGTGGACATAAAACAGTTGGTGTTGCTGCCAGGCTAAGAAGCGAGGATGCCAACACTACACGAGCTTTTCAAAAACACTCGTTTATAGATAATTCACTCATGCATTTGTAAACGCAATTGTATATGTATATGGTTATGGCCTTACATTTAGTGTTAGAAGTATTAAGGGCTCTTTTGGTATAAGATATATGTTTAGGGGTTTTGATGTATCTTGTATTATAACAAACATATATATATACATCTTTGCCTAACCAGTTTCGGTTATGGCTTCTAAAACCTCCTCTTCTCTCGTCTCTACTTTTTTTGTTCTCAATCAACATGGTATAAGAGCACGAATCCTATTAATCTCTATTGACTCCTACATTCTTCCCTTCCTTTTTTGTTTCCGTTTTTTTTGAAAAACCCCAGTGTTCGTTGAACGTATGGGTACTCACTGTTCAGCCTAGGGTTTGAGTTGCCGGAGGGTAGGCGATGTGATTTGAGGGTCACAGCTAGCTAGTTAGTGTCACTTAGACTAGGCGACTTTGTCTGTTCTATCACCGCCACCAGAGGTCACCGGAAACCGCCTCACGTGCCGGCGTGTCGCCAGAAATTCATCGGACCACCATTTTTAGGTTCAACGATTTTTTGGGGTTCTTTTTGAATTTTTGGCATGGTTGAGTTGTACTGGTCCGTTTGTTTTCATTGATTGCTGGTTGCATCCTCATGTCGACATCAAAGAATACCGTGTCTAAAAGCCGTGGTTTTTGAGGTAATTTCCACGAGTACAAAGCTTACAGACAAGAAGTTAACGAGCAAGAATTACTTAATGTGGCGACGGTTGGTTGAAATGAGTCTAAAAGGGAAAAATAAGGAGGATCATCTTACTACATATAAAACTGATGATACTGTGTGGGTTCGTGAAGATGCTGATTTGTATTGGAAATTTATGAATTCTATGGATGATGAGACCGCTGAATTGGTGGCCCATACTTCCTCTGTTCGACATATGTGGGACTATTTAGCTCTTATGTTCTGTATGGCGGGAAGGATAACATGAACCAAATGTATGACTTATCATGTGCTATGTTTCACCAAGATCAACGGATCGTATGAGACCGCTGAATTGGTGGCCCATACTTCCTCTGTTCGTCATATGTGGGACTATTTAGCTCTTTTGTTCTGTATGGCGAGAAGGATAACATGAACCAAATGTATAACTTATCATGTGCTATGTTTCACCAAGATCAACGGGATCGTACAGTTCTTTGCAGATTACAAGAAATTGGTAGCTGAGTGGAGTTCCTTACTTCCTTTGAGTATAGATGTTAGGACCAGACCCAACGAGAGCACTTAATTATTCTTGGATTTCTTTCTGGTTTGAGGCATTTTTGTAGTGCGCGCTCTCAGATTTTATCTAGTACGAGTGTTGGCTCTCTTCATGATGTATTTTCTCGTGTGCTTCGTGCTTCCTTGGAGTATTTCTGTTGGCCCCACTAGTGGCATTGGTGATTCCTGTGCACTTGTGAGTCAGGCATCTCACAACCACCGTGCACATGAGAGTGGTGGTCGTTCTAATGGTAGAAGAGGTCGTGATGGTGGTCATTGTGGAGCTAGGGAGAGTAGAGGTTCGTAGTTGTTATCACCATAGAGATACGAATCATGTGATTTGTAATTGTTGGAAGTGTTGGAAGCTGCATGGTAAACCATTTGGGGATCGCTATGCCCATGTTGCCTCTAACACCGAGTCTGCCTCTACACCTTCCAAACCTCCACAACCTACTGAGGCTAAGGTGGTACGGATGATTGATGATGAGTTTGCGAAATATACGCATTTACAGGCTTCTCGCTTCTCTGTCTTCTTCTTTCCACTACTACTTTTGTCAAGACAGGTATTACTACATGTGTTTCTTTCTCTAATTGTAAATGAGTTATTGATTCTGGTGCTTTCGACCATCTAAGTGGCAACAGAGGTATCTGTTCTTCGTTTTCTACTTCTTCAGCATTACCGAGTGTTACTATAGCCAATAGGTCTATTGCTCCCGTTATGGGGCATGGTGAAATTTGTCTCACGTCCTCTTTCATTACCCTTAGTGTTGTATATTCATGGTTTCCCTTTAATCTATTGTCTGTTAACAAATTCACTCGTGATCATAATTGTGATGTTTCATTTTTTTCAACTCATTGTGTCTTTCAGGATCGTGTGACGAAAAGGATTATTGGTAGAGGGCAGGAGTTTGGCGGACTTTATTTCTTTGAAGCTCCATCTCCACCAGTTGCATGTTCGAGTGTCTTTATCCCCGTTTCAAATTCACTGTCGATTGGGTCATCCGTCTATGTCGAGTCTCAAAAAATTGTGTCCAGATTTTTCATCGCTTCTAGTTTTTGGATGTGACGCGTATCAGTTTGTGAAGCACCATCATATTTCTTATTTTCCCAGGGTTAATATAAACGGGCTCATGCCCCATTTGATGTAGTCCATTTGGACATTTGGGGTCCTAGTCATGTTGTCTCGAAGTTAGGTTATATGTATTTTGTTACTTTTGTGGACGATCATTATCGTGTTACTTGGATTTATTTAATGAAACATCGTTTTGAGTTTGTTTTGATATATTTTTATGTGTTCTGTGATGAGATTAAAACTCAATTTGGTGTCTGTCAAACTTCTTCGCAGTGATAATGCACAAGAATATTACTCTACTGTTTACTCCAAATTTATGACATGGCATGCTCCACCAATCATCTTGTACTCATACACCTCAGCAAAATATCATTTGTCCTTCATGGAGAAATTCCTCATCGAGTCTTTTTTTCATCCGAGTCTTTATTCTCGTCTCGGTGTCTCCTAGGATATTCGGGTGCGTGTGCTTTGATTGTGATCATCGTCCTCATGTCACCAAGTTAGATCCTAAGGCACTCAAATGTATCGTTTTGGGTTATTCTCGTACTGAAAAAGGATAAAGATGTTTTTGCTGATGTTTCTTTTCATGAGTCTGTTCCATTCTATCCTACATCTCATGTTCCGCCAGTTGGGTCTGTTTCCGATGATGACTTTCTCATCTATCGATTTGTGGAGTCTGCGTCTTTCCGTGTCCACCAGATACATCATCTCCTATTCAGTAGGTATACACCTGTCACACATGCTCTCAAGGAAATATGCCTTGGAATAAGTTAGTTACGTATGGTGTCGGTATCACACAAGTTCTTGTTGCCCTTAGAAAAGGTAAACGTAGTTGTACGTCACATCCTATTTTTAACTTTGTTAGTTATAATGGCTTATCTCTTGATGTATGTGCTTTCGTCAGTGTTCTCGAGTCTTATTCTATTCCTAAGTGAAGACAGCTATGGAAGAGGATATGAATGCCCTTACACACAAACAAAGACTTGGGATTTAGTTTCATTGCCAACAGGTAAACATGCTATTGGGTGCAAGTGGGTATACACTGTAAGACGGTTCATTGGCTCGCCTTGTTGCCTATGGGTATGCTCAAACATATGGTGTAGATTATTCAGACACTTCTTCTCCGGTTGCTATGCTTGCATGTGTCCGTTTGTTTATCTCTCTTGCTACATGTTCTTATTGGCCTCTTTATCAGCTCGATGTCAAAAATGCATTTCTTCATGGTGATTTACATGAAGAGGTTTACATGGAGCAACCTCTTGGGTTTGTTGCTTAGGGGGAGTCTGGGTTGGTATGGAGATTAAAGCGGTCGTTATATGGGTTAAAACAATCTTCACGCGCGTGGTTTTGGTGATTTAGTGAGGTAGTGCTCGAGTTTGGGCTTATGAGGTGTCATAGCTATCACTTAGTATTCTATGAACGGAGTAGGCATTATATAGCGAAGTAGTACATACATTATACTGTTGGTTGTATATGTGGATGATATTATCATTACTGGAAGTAACAGTGCAAGTATTAATGCATTGAAAGGGTTCATTCAAGAAAGGTTTCAAACGAAAGCATGTGTGTGTGACTTGTTGAGATACTTCCTAAGGGTTGAGGTTGCCCGATGCAGGCAAGACATCTTTTTGTCCCAGAGAAAGTATGTGTGTGACTTGTTGGAAGAGGCAGGCATGTTAGGGGCAAAGCCTTCGGAGACTCCTATGGATCCGAACACGAAACTTACAGCTGAAGGGGTGAGAGATTTACTCGGCAGGAAGGTATGTGAGGCTTGTTGGTAAATTGAATTATCTTGTTGTAACCAGGCCAGATTTTGCATTTGCGGTTAGTGTAGCAAGTCAGTTTATGTCCTCTCTGGAGAGTACACATTGGAAGGCTGCTGTTAAAATTGTTAAAATTCTTCAGTATCTGAAGAGAGCTCCAGGACAAGGCATATTATATTGTGATAATGGGCGTATGAAAATGGAGGGGTTGCTGATTCTGATTGGGGTGGATTTCCAATGAGTGAGAGATCTACTACCGGATATTGCATATTTGTTGGGGGTAACTTGGTTTCTTGGAAAAGTACAATCAGTTGTATCGAGATCGAGTGCTGTATCAGAATGCATGGCTACAACTCATGCTACATATGAGGTGGTGTGGATTCGTCAGCTACTTGGTGAGATTGGTATTGGGAATCCAATGCCTATGTAGCTGTTGTGTGATAACCAAGCAGCTATTCATATTGCCTCTAACCCCGTATTCCATGAACGAACAAAACATATAGATTGACTGTCATTTTGTTCGTGAGAAACTTGAGGAAAAGATAATTGCTACGAGCTATGTTCGACTTGTGATCTGGCGGATATTTTCACGAAGTCCTTAAATGACACAAGCTGGGCATGCATAACATTTATGCTCCAGCTTGAGGGGGAGTGTTAGAAGTATTAAGGGCTCTTTTGGTATAAGATATATGTTTGGGGGTCTTGATGTATCTTGTATTATAACAACATGTATATACATCTTTGCCTAACCAGTTTAGGTTACGGCTTCTAAAACCTCTTCTTCCCTCGTCTCTACTTTCTCTGTTCTCAATCAACATTTAGTATCAAAAGGACCAAAAGTATTCAAGATTTAAGCCAATGTCCACAATTCATCAAAGTTGTCATTAATTCATTCAAGTTGGAATGCTTGAGACCTTTCCAGTTTGTTATATATCCCCAGTAGTTTGGGGTGTTCAATCTTCAACCCATGTTTCCTTAGAAGAAAATTGCATTTGAGGCCTTTCATGTTGCGAGTTTCAACATACCCAGACTTGAAAAACTTAATCATACAACCCATTGGAGTGTGTTTGACAAGTCGCGCACAGTGTTGGGACATTGAAATATGTTTGACTAGTATCCTAGATTGTAGGGAGATTGTTGGTGTCTGACATGTGTGGAACCGACTTCAAGATCTTGGGGTAGAGTCGGTCCTTCGTGGCTGCTAGGTCTCTGAGTTATATTTCAAAGAAATCAGAGCAGCTTCTACATTCGCTCCATTAAGCTTTACCATTATGTCCATAATTTCACCAACGTAAATGCTATGTGCAACGGGTGTTAGGTAATGACATACATGTGATGTTTTTCGTGGTTGTGTTGGGTGCGCACATGTTTTTACTGCAAAATATCTGATACAAAGTTCTTTTGTATTTGTTTGCTGTCGAAATTGAACCAATAAAGATGATCAAGTACTGGGAGCAGTACTTATGTCCATGTTCCTACCTTTTCCCTGTTCCGAAATAAATATGGAAGAAGAGTAGTTCAAGACTTATAGCTTTTTAGAGTAAATTGTAATTTTGTACAAGTACTTAATGATGTTAGAAAGAAGAGTTCTTGCACCCAATCATGAAGTCAAGCACTTTAAGCACAAAAAATTTAATTCAACCAAATGAACCCCACCTCTTAGACATTTGTGCTCAGATGATTGGAACCTTGAGTTTGGAATATGGAAGAAGAATAGTTCAAGACTTATAGCTTTTTAGAGTAAATTGTAATTTTGTACAAGTACTTAATGATGTTAGAAAGAAGAGTTCTTGCACCCAATCATGAAGTCAAGCACTTTAAGCACGAAAAATTTAATTCAACCAAATGAACCCCACCTCTTGGACATTTGTGCTCAGATGATTGGAACCTTGAGTTTGGAATTTCTATGCTAGCTTTGAAACTCCATTTGATTTTTATTATTTTTTATTTTTTTGTTGTTGAATATCGATGTTAGAGTGGCACCTTGGTTTGAGGTAATAGGACAAACAAAACACTCTGGAAGCCCCATCTGGAAGTTGGATACCAACACTAAGTCCCATAAAGTTTGGAAAGGTATTTGCAAAGGGTGGGAGCAGTTTGAAAGGTTTGTTTCGTTTGAGGTCGGCAATGGTTCGAAAGTTAGATTTTGGAAAGACAAGTGGTGTGGGGAGGTTGAACTTTGGAGAGTCTATCTTGATTTGTACAATTATCTTGATTTGTACAATTTGGCTGTGGACAAAAATTGCTATGTTAGTTCGGTGCTGCAAATTGACCATGGTAGAGTGGTTTGGAACCCCTTGTTTCGTAGGGATCTTCAAGACTGGGAGATGGAGATTTGTGGTAATTTTTTCACTTCGCTTTATTCGCATTAGATTGACGGGAGCAGGAATGATAAGGCAAGGTGGGCTATGTCAAATCTTATTTTCTTGCTATGTCGGGCAGTGATGGTGGGTATTCTTTTCCATGGAAAGGAATATGGAGAAGTATTGCTCCCAGTCGCCTTGCTTTTTTATGTGTGGGGCGATTCTTACGGGAGAAAACATTCGCAAAAGGGGGATGGTCTATGTGAATTGGTGCTACATGTGCAAAGGTAACGATGAGAGTGTTAATCACTTGTTACTGCATTGTTCGGTGGCTCGTTCTTTATGGTATACAGTTCTGGGACTTTTTGGGATTTCGTGGGTAATGCCTAGTTATGATCGGGGGATGCTTTTGAGTTGGTCGTGGTTCAATCGCAGGAGGAGCAATATTCTTTGGGGTGCTATTCCGGCGGGTGTTTGGTGGACCATTTGAAAAGAGAGGAATAGAAGAATCTTCGATAATATCGAGGTTTCGTTGGATCAATTGAGAGACTGTCTTTTGCGTACGTTGTTTTTGTGGTGTTCTGCGACAGATCAATCTCTCGGTCATTCTTTTGTGAATTTTGTGAATAGTTTTAGTATTGAGTAGTATGTATACTCCTAGTGTACAAAGGACGCGTCACCTGTTTTGACGCTCATATTTAATCATACTTTTACCTATC
>PB.16.1
ATTCGTCGTTCCAAACCTATTATCTGAACAAAACAAAAACAACTCTCTCTAACTCGCAGTAGTAGGGCTTCTGCGACGTCTTCGTATATCTCTCTTGTCCACCCGGCGCACGTTAATCACCGCCGGCGACTAGCCTACTCCATCGGCGGGCCAGAGGGAGTCTTTAAGGTCCTGATATTCATTCGTTTTGAGATCCGCCGAGCAGAACCCGTACACACACTTATTATTGGAGGAGAGAGAAAACTAGGGTTAGGGTTTTGATGCGTTGCTGCGGTTTTGAATTAAGGGGTTGCGGGTCGGACTCTGCGCGCGATGGCCAATCCTGGCGGCGTTGGGGCCAAATTTGTTTCGGTTAATTTGAATAAATCTTATGGGCAGTCTTCTCATCATAATTATCAACCTTATAGTAGTGGCTCTTATGGCCCGGCAGCAAGTCGGGTTCGACCAGGTAGTCATGCTAGTGCAGGAGCCGGAAATGGAGGCGGAATGGTGGTTCTCTCTCGAAACCGTCCTTTACAGAAGGCTGTCCCGAAGCTATCTGTTCCACCCCCCTTGAATTTGCCATCGCTGAGGAAAGAACACGAGAAACATGATCTGTCTGGCGCGGCTGGTGGGTCTGCTGGGGCTTCTGGTACTGGGAGTGGGCCGAGGCCAACTTCTTCTGGTATGGGCTGGACGAAGCCTGGGAATGTTGCTTTGCAAGAGAAAGAAGGTAGTGGTGATAATGTGGTAGCTGAGATTGTCCATGATACTGATGGTGTTAGTAAAGGTGGTAGCACTTATATGCCGCCTTCGGCAAGGTTGGGTGGGGGTGGACTTGGACATACTATTGCAGCTTCAGCTCATTCTTATCCACCGGCAGTAGAGAAAGCAATGGTATTGAGGGGGGAGGATTTTCCTTCGTTGCGGGCTGCTTTGCCAATCCCATCTGGGCCTGCACAGAAACAAAAAGACATCTCATTTCAAAAGCAGAAACAATCAGTGATTGAGGAGTCATCTGTTGAGCAGAGGGACAGCTTGTGTATGAGTTCACCAGTTCACATGCGTCCGCAGGGGCAATCTTCTCATGCAATCACTAATGGATTGAGTGAGAAAGGTGGGCAGAGTCACATATATGGCGGTGCAGTAATAGGTAATCAATCTCAAAAGCAGGAGATCCCATTGCCGCTTGTTCGATTGAATCCAAGGTCTGATTGGGCTGATGATGAGCGAGATACAGGTCACGTGTTTTCAGACAGGAGCAGAGAGCACGGGTTTCCCAAAAGTGAAGCTTATTGGGAGAGAGATTTTGACATGCCCAGGAGCAGCATTTTGCCACACAAACCCCCTAAAAATACATTTGATAGGTGGGGTCAGCGCAGCGATGAAGCCGGCAAGAGTTCTTCTAATGAGGTCCCTAAGCTGGATCCTTACCACAGGGATGTGAGTACACCTAACAGGGAAGATAGAGAAGGCAACACTTGGCGAAATTCCTCTCTTCATAAAGATAGATTACCTATCCAAGATGTTGTGAACTACCGAAATGATATTGGTAGGCCAGCTGATCTTGGTAGAGATGCCTTAAAGGATAATAAATATACTTCCCCATCTTTTGGAGACAAGGCTCGGCATGGTATGGTGTCAGGAAACCGCGACGCTTCATATGGAAGAAGAGATATGGGACATGGGCAGCATGTGGTGCAGCAGTGGAATCAGCCAGTGGAATCATTTAGCAGTCGAGGGTCCGAACGGCATGCACGAGATCGATATGGCGTCGAACAATCCAGTATATACAGAGGCGATACTTCCCAAAAATCCACAGCATCCAAGTTCTCTTTTTCTTCAGGTGGTAAAGGACTTCCTATGAATGATCCACTATTAAATTTTGGTAGGGAGAAACGTTCGTTTTCGAAGAATGAAAGACCTTATGTAGAGGATCCTTATTCTAAAGACTTCGGCGCTAATGGTTACGATGAAACGGATCCTTTTTCTGCAAGTCTTGTTGGACTAGTTAAGAGGAAGAAAGATGTGGTTAAACCGGCTGATTTTCATGACCCAGTTAGGGAATCTTTCGAGGCTGAGCTTGAGAGAGTTCAAAAAATGCAAGAGATGGAGAGGCAGAGGGTCATTAAGGAACAAGAAAGAGCTTTGGAGCAAGCCCGTAGAGAAGAGGAAGAGAGAAGGAGACTGATTAGAGAGGAAGAGGAACGGCGAAGAAGGCTTGAAGATGAAGCTAGGGAAGCTGCTTGGAGGGCAGAGCAAGAGAGGTTGGATGCCATTCAAAAAGCTGAAGAGCAGAGGATTGCTCGAGAAGAGGAGAAGAAAAGGATTTATGATGAGGAAGAGAGGAGGAAACAGGCTGCTAAACAAAAGCTTCTGGAATTGGAGGCTAAGATTGCCCAGCGGCAGACTGAAGTGGCAAAGAATGATTCATTTACTAATACTGTTGCAGATGATGAAGTGCCAGCCAAGCGGATGGAAAAAGATATCTCCACGGCTACAGATTTGGATAACTGGGAAGATAGTGAGAGAATGGTGGAGAGGATAACAACTTCGGCATCTTCTGATTCATTCACTCTGAACAGATCTAGCTTTGCGGACAGAGGAAAACCTGGTAATCCTTGGAGAAGGGATGCATTTGAAAATGGAAACAACACATCTTTCCTTCCACATGAGCTGGAGAATGGACATAGTAGTCCCAGACGAGATGCATTTGGTGGGAGAGCATTTCCAAGGAGGGAATTATATGGAGGAGGTGGATACATGCCTTCTAGGACTGATTTTAAAGGTGGTATGCAAGAAACACAGCCCGATGGTTTTGCTCATCATCTAAGGGAACACAGGTGGAACCAATCTGGGGATGCGGACCATTACAACAAAAACAGGGGAATCGAGTCGGAGTTCTATGAGAATTTTGCTGAGAAGTATGCCGATTTTGGATGGGGACAGGGCCATTCTCGTAGCAATACTCGTCCGCCTTACTCAGAACGGCTATATTCCGAGTCGGATGAGATTTATTCTTATGGCAGGTCTCGGTATTCCATGAGACAGCCTCGCGTCCTTCCTCCACCCACTCTAACTTCTGTGCACAGAACCTCATTTAGAGGTGAGAATGAACACTCTGTACCTTCGACTTCCCTGGAAAATGACGGGCTCTACAATCATCTTGCTGCTAGAGCTGAACCTACGTTGCAGACAGGGTATTATGGTGGTTGTGAGGAGGAACTTGAGCCCTCTGAGTGTGTTGATGTTCGACAAGGGATTGCGACACAGAGGCTGGACAACAATGCTACTCCAAGGTGTGACTCGCAGTCTTCTCTTTCTGTTTCAAGCCCCCCTAGCTCTCCAACTCATCTCTCCCACGAAGATGAGATGGATGATTCCGCTGGTTCTGTAGTTGTATCTACTGCCATGGAAGGAAAAGAAACTCTTCTGTCTGGCAATAATTCTGAGGTTTTGAATGATGAATCTGAGAAAGAAATAATGATGAAAGCATCAAAATCTATCTCAGCTGATGACAACGATGAGTGGAGTCTTGAGAACGATGAAGAAATGCAGGAGCAAGAAGAGTATGACGAGGATGATGATGGTTATGAGGAAGAAGATGAAGTGCATGAAAGAGATGACGAGAATATTGACCTGACACAGGAATTTGAGCATATGCACTTACAGAGGAAAGGCTCGTCTGATATGATGGAGAATTTGGTCTTGGGGTTTAATGAGGGTGTTGAAGTTGGAATACCAAGTGATGAGTTTGAGAGAAATTCAAAAGGCGAAGCAAATAAATTTGATGTGCCCGAAATTTCTGTCGGTATCTTGGGAGAAGAACAGAAATCTGTTGATGGTGTACAGGACAAAGAATGCCTTCAGCAGGTGTTTCATGAATCCGAAAAGGGAATCCAAAATTCAGCTACCCAGCCTGTAGGTGCTTCTCATACTTCAACTGCATCTGATCTTTTGGATAATGTCAATGCATCCAGTGGTTCTGGTCTATCTGCTCAGAGCACCGTCCCAGCTTCAGTTGATATGGCATCACAGTCTTCTAGTCAGGCTATCATGCCAGCTGTATCTTCTGCTCCAAGCCAAGCTGATTTACCTGTTAAACTCCAGTTTGGGCTGTTTTCTGGTCCTTCTCTGATACCTTCTCCTGTTCCAGCCATACAAATTGGTTCCATACAGATGCCTCTCCATCTGCATCCCCAGGTTGGTCCATCCATTAACCATATACACCCATCACAACCTCCCCTCTTCCAGTTTGGTCAGTTTAGGTATGCGTCTCCAGTTTCCCAAGGAATTCTCCCAATGGCTCCTCAATCAATGTCTTTTATCCAGCCAAACATTCATACCCATTATAATTTGAATCAGAACTCTGAAAGTACTGTACCTAGTCAGTTTACTCAAGACGCTCCTACTCTTCACATAAAGAAAGATGATGTGCCATCTCTTTTGGTGAATAACCAACCTGCAGTTGTTTCAACTGTTCCTAATCTATCTCACGAGAATTGGTCCAGGGGCTTGAGTTCATTTCCTGTGAGAGGGAGTGTGGAGAGCAATCCACTGATACATAACAGTCAAACTCAGGTTTCTAGTGCCATTGATAACAGGGTTACATCGAAACCTGGTTTGCAAGGTGAACAAAAAGGGCACCATGATTCAGTTGTTAAAACCTACATTCCATCATCTGAGAACAAGGGTTCTGGAGGTCGATTGCAGAATCCACCCGTAACATCTCAGTCTGTCCATGGTGAAAAAGATTCTACTTCGTCCAAGGCTCCAGGGCTGTTAACAGGTAACAAGGGTAGGAAAATAGCCTATCCAGCCCGAAATTCTGGAATGAGATCGTCTTTTCCAGCTTCAGAGGCTTCTCGCACAGATACCAGTGGATATCAGAGGAGACCTCGACGTGCCATCCAACGGACCGAGTTTCGGGTCCGGGAGAATGTTGATAGGAGGCAAACGTCTGGCTTTGTTCCTTCTAACCAAATGGGCCCAGACGAGAAGTCAAAATCAAATGGTAAAGGTGTGGGGACGTTTACACGAGGTGGGTTTAGGCGAGGTTCTTTACCCATTAAACCATTGAAGCAGATAGCTGAATCAGAAAGCATGATCACTGGTCCAAATAGTTCTCAGGAGGTTAATTCTGAAAGCAGGACAGGAAGGGGAATTGCAAGACAATATAATGCAAAGAGCCTAGGTATCTCTCACTCTGGGGAGGGTAACCTGAAAAGGAATATTTCTGAGGAGGATGTTGACGCTCCCTTGCAAAGTGGCATTGTACATGTTTTTAAACAACCTGGCATAGAAGCCCCAAGTGATGAAGATGACTTTATTGAGGTCAGATCGAAAAGGCAAATGCTGTATGATCGGCGTGAACAGAGAGAAAAGGAAATCAAGGCAAAGTCACGTGTTACAAAGCTACCGCGAAAGCCTCGTTCTTCTGTTCAAAGCACTGTGGTCTCATCCAGCTCAACTGAAATCTCTACATCATTGGGTGGTCAGATAACAAAGAACATTTGCTCTAATTTTGTCAGCTCTGAGGGGCGAGGCATAGTGAATAAGGAATCATCCGCTGGATTTCCAACAATGGTTTCTCAACCATTGGCTCCAATTGGCACGCCCGCTGTGAATATTGATGCTCAGGCTGATATAAGATCTCATACAATTAAGTCTCTCCAAACCGTTTCTGCACCTGTCATACCTGGTGGCGGAAAGGATCGTGTGCCAAGTCTCATATTTGAGTCTAAAAATAAAGTTCTGGATAATGTTCAAGCATCTGTGGGTGCTTGGGGTGCACAGATTGATCAACAGGTTATGGCCTTAACTCAGACCCAGCTTGATGAGGCAATGAAGCCTGGACGATTTGATACACATGTGACATCTATTGGAGATCATACTACCTCGGTTGGTGAACCCATATTGCCATCATCTTCTATCTTGACTAAGGAGAAATCAATCTCATCCTCAGCAAGCCCTATCAACTCCCTGCTTGCTGGTGAGAAAATTCAATTTGGTGCGGTTACGTCTCCAACAGTCCTACCTCCTAGCAGCCGCATTGTTTCACATGCAATTGGAGCTCCAGGGTCGTTCCGATCTGACATCAAAATCTCCCAGAGTCTCTCAAAAGCTGAGAATGACTGTACACTTTTCTTTGAAAAAGACAAGCTTGCCAATGAATCCTGTGCTTTATTAGAAGATTGCGAGGCAGAAGCTGAAGCTGCGGCTTCAGCTGTTGCTGTTGCTGCCATTAGTACTGATATTGTTGGCAACAGGTTGGGCTCTGTGTCTGTTTCAGATACCAAAAGCTTCGGTGGTGTAGATGTTGATGGCATCCCAAGAGGTATGGCTGTGGATCAGCAATCAGGAAGTCAGTCAAGGGCTGAGGAATCTCTAAGTGTATCTCTTCCTGCTGATCTATCTGTTGAAACTCCACCAATATCCTTATGGCCACCTTTACCAAGTCCTCACAATTCCTCAGCCCCGATGCTTTCTCATTTCTCTGGAGCTCCTCCTCCTCACTTTCCGTTCTATGAGATGAATCATCCTATGATGAGGGGTCCAATTTTTGCTTTTGGTCCACATGAAGAATCTGGTGCCAGCCAACCACAGTCCCAAAAGAGCACGGTGTCAGGATCAGGGCATATTGGGGCTTGGCAGCACCATTCATCTGTGGACTCATTCTATGGTCCTCCCGCAGGATTCTCTGGTCCTTTTATTGGTCCTCCTGGAAGTATTCCAGGAGTTCAGGCCCCTCCACACATGGTAGTTTACAATCATTACGCACCGGTTGGGCAGTTTGGGCAGGTTGGCTTGAGTTTTATGGGTGCCACTTATATTCCATCTGGAAAGCAGCCTGATTGGAAGCACAATCCCACATCATCTGCCATGGGTATTGGTGAGGGAGACATGAATGCTATGAATATGGTTTCTGCACAGCGAAATCCTCCCAACATGCCTCCTCCCCTTCAACATCTTGCCCCTGGGTCGCCCCTCCTGCCAATGGCTTCCCCTCTAGCAATGTTTGATGTGTCTCCGTTCCAGACTGTACCCGACATATCCGTCCAAGCTAGATGGCCCCATGTACCTGCATCGACTCTTCACTCTGTTCCAATGTCACTGCCATTGCAGCAACAAACAGAAGTTGCCATGCCTTCCCAATTCAGCAGCCATGGACATCCGGTCGATCAATCTTTAACTGCCAATAGATTCTCTGATTCTCGAACCTCTACTCCCTCTGACAGTGGAAGGGCTTTTCCCATAGCAAGAGAGGCAACTGTAACCCAGTTTCCGGATGAACTTGGGTTGGTCGAGTCATCAAGCTCCACCATTTCTGGCACATCCACACAGCTTGCTACCAGTCAGGGCTCGTCTGGCAACATGAATGTAAATGCTGGAAAGAGTGATGGTATTCCAAAAGGCAGTAGCAACAATGGTAGCAATGGCCAAGCTGCTAATGCTTTCAAGCCTCAGCATTCCCACCCTAAGAATTTGCCAGCCCAACACCAGCAGTATAGTCAATCCACTGGAGGTTATGGATATCAAAGAGGGACATCGCAGAAAAACAATTCAGTGGGCGAGTGGTCCCATCGCAGAATGGGGTTCCATGGGAGGAACCAGTCTTTGGGTGCAGACAGAAATATTCCCTCTTCGAAAATGAAGCAAATATATGTGGCCAAACAGACTTCAAGTGGGCCCTCCTCTACAGTTGGATGAGCCAAGAAATTGGACTTTGTAGGAAACTTGGAAGGTAGCATTCAGAATCAAATATGTTGGTTTCCTTGGCCTAATAAGCTAGAAACATTCTGTAGGGGGATCTAAATTGGCGTTCTTTATAGGAATTATAGAAGTGGTGGGTGATTTGCCAATAGCAGTTTTTTGAGTTGCATTACCAAATGAAGGTAGGAAGTGGATTAGGATATGCTAAAAAGAAGATGGGCCATGCGTGAAATATAGGTAGTAGATAACTTTTCTGTGGTCATCCCCATTTTCATTGATGTTGCGTTGATGTAAAACAGAAATATGATTATTTTTCATGGGTTTGCTGTATTGAAATTTTTGAAGACCCAGGAAGTCATTTTATAATAATGATGAGATGAGATGTGGTGCATCCTGATTCCTGCCCCTCTCTCGAACCACACCATGAGCATTGAGCTCTGTTTCCCCATGTTTTTCC
>PB.17.1
GAGACAGAGCTGCTCCTAAAACCCTAATTAACTCCCCCGTCATCCATTTCATCCATCTTCAGACTCACACACACACACACACACTGACACACACACACACAGTAGCTGCTGCTTCCAACACTTGACGCTCAGTCGTTAAGGCCGCAGCAGAAACACTTTCATCTTACTGGATTTTGGATCCCTTTAATGGCAGATTCAATGCATCCATTGGCGACAATTGCGCCGACGGTCTCAACTCCATCTACTAAGAGGCGTATCCGGATCTTTCGCTCTCAGCTTCCCTCCCTTATTGACAATTCAGAGATGTCCATTGAATTTGCATCGCATTTGGTAGATATAATATTCAGTACATTATTTATATACGATGATCGAGGATCAAGGAAAGCTGTAGATGATTTGATTGTAAAAGTTTTAAGCGATGTCACATTTATGAAAAGCTTTGCAGCGACACTTGTACAGTTCATGGAAAAGCAGTTGAACTTCCAGTCACATGTAGGCTGCTACAGACTTCTGAACTGGTCATGTCTCCTCTTAAGTAAGAGTCAGTTTACCTCGGTATCAAAGAATGCTTTGTGTAGAGTTGCAGCAGCGCAGGCATCTGTTTTTCATATTGTCATGCAAGGATCTTTTCGTGAGCAAAGGGCTTGCAAGAAAACGATTATTCATCTATTCTTAGAGTCACCTGACATCTACAGTGCATACATGGAGGAACTAAAAGGTGCAAGGATTCCATATAGATATTGTCCTGAGTTATTATGTTTGATGTTGGAATTTTCAACATCAAGACCACCGGTGTTTCAACGATGGAAGCCCACATTTCTTGATATATATGTTCAAGCAGTTCTAAATACGAGGGAGAAGCCATCAAAGGCGCTCAGCGAAGCTTTTCGTCCACTATTTTCTCATCTGTCACATGAAGATTTTAAGAGTATAGTGGTCCCCGCATCTGTCAAGATGCTGAAGAGGAATCCTGAACTTGTCTTGGAATCAGTTGAAGTTCTTTTGAATTCTATCAACCTGGATTTGAGCAAGTATGCTGTCGAGCTTCTGTCAGTGGTATCATCTCAGGCTCGCCATGCTGATGAAGGAAGAAGACTTTCAGCCTTAGCCATTGTAGGGTATCTGAGCGAGAAGACCAGTGATCCCGATGCTGTGGAAGCAATGTGTAGTGCTATCAAATCTGTAATTGGAGGTTCTGAAGGAAGGCTTGCGTTTCCATACCAGAGAGCTGGCATGATCAATGGATTGCAGCAATTATCTAAAGCACCCGATGGGAAATATCTCTGCACACTGTCACCAACTATATGTAGTCTCCTCGTATCCTGTTACAAGGACGATGGAAATGAAGAGGTGAAGCTTGCAAGTTTGTTCGCTTTAGCTTTTTGGGTGGAAAGATCTGCGGATGCTGTGCAGCCAGATTTGATTTCTTTTATTGCTTCCGGGCTCAAGGAGAAGGAAACTTTAAGACGAGGTCATCTTCGTTGCATACGAATCATGTGCAAAAATGTTGATGTGGTTGTTCGGGTGTCTTCTTTGCTGATGCCTCTTGTCCAATTAGTAAAAAATGGTTTTACCAAAGCAGCACAACGGTTGGATGGCATTTATGCACTATACATTGTGGCGAAGATTGCAGCTATTGATATCAAAGCAGGTGAAACTGTATCTAAGGAAAAGATTTGGTCATTGATATCGCAGAATGAACCTTCACTTGTGCCGGTTTTGATGGCCTCAAAATTATCGGCTGAGGACTGCATGGCATGTCTTGACCTTCTGGAGGTGCTGTTGGTGGAACATCCTCATAGAGTCTTCGAGAATCTGCATGTTAAATCACTTCTGCAGCTTATACTTTTTTTCCTATGCCATCAAAGTTGGGATATCAGAAAAGCATCTTACAGTACTACAAAGAAGGTTCTTGCTGCTTCTCCGAAACTATCTGAAGCTCTTTTACTTGAATATTCAGATTATCTCTCTATTGTTGGAGAAAAGATTCTTCTCAGGGCAAGTGACACAGAAAATTCACTGGAGTCTCAAGGGACTTTTCTGCCATCTGTGGAGGTTTTGGTGAAGGCTTTGCTTGTAATATCATCTGCAGTTATGGCTGCTGCTCCTACTAGTGGTTGCATGCGACTTATTTTCTGCTCACATCATCCGTGCTTGGTTGGTACGGGAAAAAGGGATGCGGTGTGGAAGAGGCTGCGGAAGTGTTTGCAAACACTTGGACATGATGTTGTTGGTATTATAATGGCTAATGTGGGAAATTTGTGTGAGGGTTTGCTTGGACCTATGGGATTAATGAGTGCTAACCGTTTTGAACAAGAAGCTGCATTACGTTCTTTATCAACTTTGATGACTATAACACCCTCGGATACCTACAGAGAGTTCGACAAGCACCTGAACAGTTTTCCAGACCGTCATGCGCACGATATTCTGTCAAGAAATGATATTCAGATTTTTCATACTCCTGAAGGGATGCTTTCTAGTGAACAAGGTGTTTATGTTGCTGAGCCCGTAGCTGCTAACAACACAAAACAAGTGAAAGCAGTTACTGGAGCAGGGAAAAAGGATTCTCAGAAATCAGCAAAGAAGGCTGATAAAGGAAAGACGTCGAAGGAGGAGGCACGTGAGTTGCTGCTTCGAGAGGAAGCATGTGTACGTGAGAAGGTCACGGTTATACAAAAGAATCTTTCTTTGTTGCTGATAGCCTTAGGAGAAATGGCTGTAGCTAATTCTGTTTTCACACACAGCCAGTTGCCCTCCCTGGTTAAGTTTGTGAACCCCTTGCTGCGCTCTCCAATCGTTAGTCATGTTGCCTTTGATACCATGGTGAAGCTTTCGAGATGTACAGCTCCTCCTCTCCCGAATTGGGCCCTAGAAGTCGCTACTGCTTTACGATTGATTGCAACCGAGGAAGTTCATGTTTTATGGGATGTAATTCCATCTTTTGGTGAAGAGGAGGCCAATAATAAACCAGTTTTGGGTTTGTTTGAAAGAGTAGTAAATGGTTTATCGGTCTCTTGTAAATCTGGGCCACTTCCTGTGGATTCTTTTACTTTCGTTTTCCCGATATTGGAAAAAATACTTTCATCACCAAATAGGACAGGGTTTCATGATGCTGTTCTCCGGATACTTTTCTCGCACATGGATCCCATTTTACCCTTACCCAGGCTTCAAATGCTTTCAGTTCTTTATCATGTTCTCAGTGTCGTCCCTGCTTATAAAGCCTCCATCGGGCCAGCCTTAAATGAGTTGTGTCTGGGTTTACGACCAGAGGAAGTGGCACATGCTTTATGCGGAGTTTATGCCAAAGATGTTCTTGTGAGAATGGCTTGCTTAAATGCCATAAAGTGCATTCCTGCTGTGTCTAGCCGTTCTCTTCCTCGGGATGTTGAGGTCGCAACCAGCATTTGGATTGCCCTGCATGATCCCGAAAAGTCTGTGGCAGAAGTGGCAGAGGATATTTGGGATCGTTATGGTCATGAATTTGGAACTGATTATTCTGGACTCTTCAGGGCACTTTCTCATGCTAATTATAATGTTCGAGTGGCTGCTGCAGAGGCATTGGCTGCTGCTTTAGATGAAAACCCAGATACGATACAGGAATCTCTGTCTACCTTATTTTCATTGTATATACGTGATGGTGGTTCTGGTGGGGACAATATCGATGCTGGTTGGATAGGCAGGCAAGGGAAGGCGCTAGCTTTACATTCTGCCGCTGACGTACTTAGGACCAAAGACCTTCCTGTTGTTATGACCTTCCTGATCTCTCGAGCACTGGCTGATACTAATGCTGATGTTCGGGGAAGAATGATTAATGCTGGTATTATGATTATTGACAAGCATGGAAAAGATAATGTCTCATTATTATTTCCAATTTTTGAGAACTACTTAAATAAGAAGGCATCGGATGAAGAAAAATATGATTTGGTGCGTGAAGGTGTGGTAATCTTTACTGGAGCTTTGGCGAAGCATTTGGCCAAGGATGATCCCAAGGTTCATGCTGTCGTAGAGAAGTTGTTGGAAGTGCTAAACACTCCATCAGAAGCTGTTCAACGTGCAGTGTCAACATGCCTATCTCCGTTAATGCAATCAAAGCAAGAAGATGCATCTGTTCTTGTTTCTAGGCTTTTGGATCAGCTTATGAAGAGTGAGAAATATGGAGAGCGCCGAGGAGCAGCATTTGGACTAGCCGGGGTGGTTAAAGGATTTGGAATCTCTAGTTTGAAGAAGTATGGGATTGCCACTGTGCTACGAGAAGGTCTTGCGAACAGGAATTCTGCTAAATGCCGTGAAGGCAGTTTACTGGCATTTGAATGCCTCTGTGAAAAGCTTGGAAGATTATTTGAACCGTATGTGATCCAAATGTTACCATTGCTTTTGGTCTCTTTCTCTGATCAAGTTGTTGCCGTCCGAGAAGCTGCTGAATGTGCTGCTCGTGCAATGATGTCTCAACTTAGTGCTCAGGGGGTGAAGCTTGTCCTTCCATCACTTCTAAAGGGCCTTGAAGATAAAGCCTGGCGGACAAAGCAGAGTAGTGTTCAACTTCTTGGATCTATGGCTTATTGTGCTCCACAGCAACTCTCTCAATGCCTCCCTAAGATTGTGCCAAAATTGACTGAGGTGCTAACTGATACACATCCTAAAGTTCAGTCTGCCGGGCAAACGGCTCTACAACAGGTTGGGAGTGTGATAAAGAATCCTGAAATAGCTGCCCTGGTCCCGACTCTTTTACTGGGTCTTACAGATCCCAATGAACACACAAAATATTCCCTTGATATTCTCCTTCAAACAACTTTTGTGAATTCAATTGATGCACCTTCTCTAGCTTTGTTGGTGCCCATTGTCCATCGAGGACTAAGGGAGAGGAGCGCTGACACGAAAAAGAAAGCTGCTCAAATAGCTGGAAATATGTGTTCACTAGTAACAGAACCAACAGACATGATTCCTTACATTGGATTGCTTCTTCCAGAAATTAAAAAGGTTTTAGTGGATCCAATCCCTGAAGTTCGATCTGTAGCTGCCAGAGCCATAGGCTCTCTTATTAGAGGAATGGGGGAAGAAAACTTCCCAGATCTTGTTCCATGGTTACTTGAAACACTCAAGTCTGACGGTAGTAATGTTGAGCGCTCTGGAGCTGCTCAAGGACTGAGTGAGGTATTGGCTGCACTAGGAACGGAGTACTTTGAGCAGTTACTTCCTGACATAATCCGGAACTGCTCACATCAGAAAGCATCTGTGCGTGATGGTTATTTGACACTTTTCAAGTATCTGCCGAGGTCTTTAGGCGTTCAATTCCAGAACTATTTGCAGCAGGTGCTGCCTGCTATCTTAGATGGTCTTGCTGATGAGAATGAATCTGTACGTGACGCAGCACTTGGTGCTGGGCATGTACTGGTGGAGCATTATGCTACAACGTCTTTGCCTCTGCTCCTTCCAGCTGTTGAGGATGGTATTTTCAATGATAGTTGGCGTATTCGACAAAGTTCTGTAGAATTACTGGGGGATCTCTTATTTAAGGTTGCCGGAACCTCTGGTAAAGCACTTCTTGAGGGTGGAAGTGATGATGAAGGTGCCAGTACGGAAGCACAGGGACGTGCCATCATCGAGGTACTTGGGAAGGAGAAGCGTAATGAAGTTCTTGCTGCTCTGTATATGGTCCGAACTGATGTTAGCATTACCGTACGCCAGGCAGCACTGCATGTGTGGAAGACTATAGTTGCAAATACTCCTAAAACTTTAAAGGAGATAATGCCAGTTTTAATGAATACGCTAATTACTTCTCTAGCATCACCATCCTCTGAAAGACGACAGGTTGCTGGACGAGCACTGGGTGAGTTAGTTAGGAAGCTTGGAGAGAGAGTGCTGCCATTGATTATTCCTATTTTATCTAAAGGGCTGAAGGACCCCAATGCTAGCAGAAGACAAGGTGTTTGCATTGGTCTAAGTGAAGTGATGGCCAGTGCTGGTAAAAGCCAGTTGATAAATTTCATGGAAGAGCTAATCCCCACTATTCGCACAGCCCTTTGTGATAGTACGGTGGAGGTTCGTGAGTCTGCAGGCTTAGCGTTTAGTACCCTTTACAAGAGTGCTGGAATGCAAGCAATTGATGAAATTGTCCCAACACTTCTGCATGCTTTGGAGGATGATCAAATGTCTGATACTGCTCTTGACGGCCTCAAACAAATATTGAGTGTCAGGACGGCAGCTGTTTTGCCTCATATATTGCCCAAGCTTGTCCAACCTCCGCTCTCTGCCTTCAATGCTCATGCTCTTGGAGCTCTAGCAGAGGTGGCAGGACCTGGTCTTGACTTCCACCTTGGTACCATTCTTCCTGCTTTGCTTGCAGCAATGAGTGATGATGACATGGATGTTCAAAGTCTGTCAAAGAAGGCTGCAGAGACTGTAGTGTTGGTCATCGATGATGAAGGCATTGAGTCTTTATTATCAGAGCTTCTTAAAGGAGTTGGAGATAACCAGGCTTCACTACGACGAAGCTCTGCCTATCTGATTGGATACTTCTTCAAAAACAGTAAATTGTATTTGGTTGAAGAAGCTCCAAACATGATATCCACTCTAATTATTTTACTAAGTGACTTGGACTCGGCCACTGTTGCGGTTGCTTGGGAAGCTTTATCAAGAGTCATCACTTCAGTTCCCAAAGAAGTTCTTCCGTCATATATAAAGTTAGTTCGAGATGCCGTATCTACATCGAGAGACAAGGAGCGTAGAAAGAAAAAGGGTGGGCCGGTTGTTATACCAGGGTTCTGTCTCCCAAAAGCTCTTCAGCCTTTGCTTCCCATCTTTCTGCAGGGCCTAATAAGTGGATCAGCTGAACTGAGAGAGCAGGCAGCCCAAGGTCTAGGAGAATTAATTGAAGTGACAAGTGAACAGGCTCTGAGGGAGTTTGTTATCCCAATCACCGGGCCTCTGATTCGGATTATAGGTGACCGGTTCCCATGGCAAGTGAAAAGTGCAATTCTGTCCACTTTAACCATCATAATACGGAAGGGTGGGATGGCCCTGAAACCCTTTCTTCCGCAACTACAAACAACATTTGTCAAGTGTTTACAGGACAACACAAGGACTGTTCGCTCAAGTGCTGCCCTAGCACTTGGAAAGCTGAGTGCACTAAGTACTCGGGTTGATCCTTTAGTTGGTGATCTTCTATCCAGCTTGCAGGTATCAGATGGTGGGGTCCGTGAAGCAATACTGGAAGCTCTGAAAGGTGTTGTCAAGCATGCTGGCAAGAGTTTGAGTGCTACTGTTAAAAGTCGTGCCTACATGCTATTGAAAGAGTTAATGTACAATGACGATGATCAGATACGAAGTTCTTCTGCAAGAATTTTGGGCATCATATCAAAGTATCTAGAAGATGAGCAAATCTCTGAATTACTAGAGCAACTTCCAAATTTGGCTTCATCTCCTAGCTGGTGTGCTAGGCATGGCTCACTGCTTACTGTCTCTTCCATGTTAAGACACAATCCTTCCGCAGTTTGTCTGTCTCCTTTGTTCTCGGTAGTTGTGGATCGCCTCAAAAATAGCCTGAAGGATGAAAAGTTCCCTGTTCGAGAAACATCAACCAAAGCATTAGGAAGGCTCCTACTTCATCAAACTCAAAGTGATCCTTCCAACACAAATGCGCATATGGACACTATTGCAGCTTTGGTATTAGCTATGCAGGATGACTCCAGTGAAGTCAGAAGACGGGCTTTATCTGAACTAAAAGCAGTTGCAAAAGCTAATCCTACTGCCATAATAGTCCATGTTTCGCAATATGGCCCTGTGCTTGCTGAATGTTTAAAGGATGGAAGTACCCCCGTAAGACTTGCTGCAGAGAGATGTACACTTCATGCCCTCCAGTTGACGAAAGGCACTGAAAATGTTCAATCAGCCCAAAAATTTATTACAGGCCTTGATGCCAGAAGAATATCAAAGTTTCCAGAGCACAGGTAAATCTTCAGTCACTTTAACTCCTTCATCTTCCTATGGGTATTGTATATGTTGGTACTTAAAATCCTTGTGTCGCCCATGCTATTTCCAACAACTTTTCCCAGATTTTTGAGTGTGCTAAGATTTCGAAAAGCATCCCTTTTATCGC
>PB.18.1
GAACGGAGGCAGGGGAAAGTGTAGTGTGGGGGTTTAGGCTTTCTACTTTCTAGGGAAAGGGTTTTCACAGACATCAAAAATCATCTCAGCTTCTCTCGTTGATTCTTTGTTTCTTGTAAATTTGCCGTTCATAGTGTGTGTGCGTGTGTGTGAAGTGAAGGTGAGCAATGGTGGCTAAGAAAGGAGGGAATAGAGGAGGAGGGATATCGGAAGATGCAGAAGAGGATCTTGCACGAATTCCCTTACAAGCAATCCTATTGGCCGATAGCTTCACCACCAAATTCCGTCCCATCACACTCGAACGTCCCAAAGTACTATTACCGTTGGTCAACATTCCTATGATTGATTACACCTTGGCGTGGCTTGAATCTGCTGGGATAGAAGAAGTGGTTGTTTTTTGCTGTGCTCATTCCAAGCAAGTGACTAGTTACTTGGACAATTCCAAGTGGTTTGGCCAACCAAACTTTTCGGTCACAACTATAGAATCACACAACTCTGTTAGTGCTGGGGATGCTTTGCGTTTGATATACGAACGGAATGTGATACATGGAGATTTCGTCCTTGTTAGTGGAGATACTGTCAGCAATATGTCGCTTACAGAGGCGCTTCAAGAGCATAAGGAGAGACGGAGGAAAGATGCTAATGCTGTGATGACCATGGTTGTTAAACAGTCAAAGCCTTCTCTAGTTACTCGCCAATCTCGAATTGGAACTGACGAGCTGATTATGGCAATTGATCCTGATACAAAGCAGCTCCTATATTATGAGGATAAAGCAGACCATATTAAAGGGACAGTATCTCTTGATAGGACATTACTGGCAGACATCCCTTCTATATCTTTACACAATGACAAAGAGGATTGCTATATTGACATATGCTCTCCCGAAGTGCTCAGTCTCTTCACAGACAATTTTGATTATCAACATCTACGCCGTCATTTTGTCAAGGGATTGCTTGTTGATGATTTACACAATGGTTTATGGACATCATTCTCTATATCGCGCAATCAACTTATAATATACCCTTTCAGATTATGGGGTACAAAATTTTCACTCATGAAATTCATTCAAGTTATGCGGCTAGGATTGATAACTTCCGGAGCTATGACTCGATTAGCAAAGACATAATTCAGAGGTGGACATATCCTCTGGTGCCGGACATTCAGTTTTCGTGGAATTCTGCTACTAAACTTGAAAGACAGGCCATGTATCGGGGATCAGATATAAGGCAATCACGTTCTGCACAAGTTGGTTCTTTTACAGTGATTGGACATGGCAGTACGATTGGGAACGGCACAGTAATTTCAAATTCAGTTGTTGGGGAAGGTTGTACAATTGGATCCAATGTTTCAATTGAGGGATGCTATATATGGCATAATGTTACCATAGAAGATGGCTGCAGACTAAGGCATGCAATTGTATGTGATGGGGTAATAATGAAGGCTGGGGCAGTTTTGGATCCTGGTGCTGTTTTGTCTTTCAAGGTTATAGTTGGGCAACATTTTGTCATTCCTGCTTACTCAAAAGTTTCTTTACTTCAGCAACCTATCAAGCAAGATAGTGACGAGGAACTGGAATATGCTGACAGTAACAGTGAAATTCCATGTAACTTACATATTATACATTAATCTTTAGCTTCTATTGTAAGCACTACTATTCTAATTTTGCATTATCTAATCTTGCATGCTAGACCTTTTTATATATTGAGATTTCTATGAAACTGGGCGAGAATAGGTAAAAACTCAGACTTCGGGAAGAGAGTTTGGCGGATATAAAAATTCATTGAGAAACTCACACGTTTCCCTTTTCTTTCTCATCTCTCTATTACTAAGGGTATTATAGACAATTTGCTCAAGGAATCTTTCTAAAAATGGAAAGGGGACACTTAATTTGGAACGTCCCAAAATGGAATAGGGGTCACTTATTTTGGAACAGATTGAGTAGTATTTATCTGAAGCTGCTTGGAGATTCTTTCCTTTGCACGACCTTTATTGTAGTGATGGGTCCTTTATATGTAATCAAAGAAGTACTTTTGATGACAAAATATTTGCACACAAGAAGTCGAGTCTTGATACATTACATTCTCTTTTATCTCTGTTAACATCAGTTGATTGTATTTGCTAACAATGTAAAATAATACCGACCTCTTCGCACATTTTCTCTACAATTTAACTTCTGACAAGTTTTCTACTGAATTATTTTACTTTCAAACCTGTGTCACTTCTACAAATGCTTTTCCTTTTTGCTGGAAGGTGAGGTAATTACCATTGAGGAAAAAAATTCTTAAGCATACATAAATAAGTATAGTAAGAATAAGTAAAAACTCAGACTTCGGGAAGAGAGTTTGGCGGATATAAAAATTCATTGAGAAACTCACACGTTTCCCTTTTCTTTCTCATCTCTCTATTACTAAGGGTATTATAGACAATTTGCTCAAGGAATCTTTCTAAAAATAAAAAGAGGATACTTATTTTGGAACGTCCCAAAATGGAATAGGGGTCACTTATTTTGGAACGGATTGAGTAGTATTTATCTGAAGCTGCTTGGAGATTCTTTCCTTTGCACGACCTTTATTGTAGTGATGGGTCCTTTATATGTAATCAAAGAAGTACGTTTGATGACAAAATATTTGCACACAAGAAGTCGAGTCTTGATACATTACATTCTCTTTTATCTCTGTTAACATCAGTTGATTGTATTTGCTAACAATGTAAAATAATACTGACCTCTTCGCACATTTTCTCTACAATTTAACTTCTGACAAGTTATCTGCTGAATTATTTTACTTTCAAACCTGTGTCACTTCTACAAATGCTTTTCCTTTTTGCTGGAAGGTGAGGTAATTACCATTGAGGAAAAAAAATCTTTAGCATACATAAATAAGTATAGTAAGTAGTACTTTTGCTATTGGCTCTTGGTTTGCTTTTGATATGACAAAGGACCTGAAATTCAAGATTCCTAATTCCCCTGCCTCCTGGTTCTCAAGAGCACCTGTATGGATTGTCTCTATGTCAGTTGAATATGGGAAAATGCTTGACATCAGTTGAAAGTTTTACAGCCTCATCAAGGACCTACTCATTGAACAAAGACCATATGTTGAAAAGTTTCCATTTCACAGTTCAGAAAATAAGTTGGAGATTCACTGAAATAAATCTAGTCTCTTATAGTTTCCTACTTTACCTCTTTTTTGTCGCTTAACTTTTCCCTGCATGTTTTGCGACTCCCATCGTACACTGGGTTTTATGGGGTTTAATCAGAATGGTCTCTTTCCAAGCAGAGATATGTAAAATAAACCCTTCCCAGACCTGCAATGACCGGAAGTTCATCTATTGGTTGTCGTTGACTCAATTGCTTAAGAGAAAGGCTCAGCTGATTTCAGTTGAGTTGTGTGTCACAGTGGTGCTAATAATGGATTCTTTTTCGATAGAAAAAGAAGCAGCCAGTAAGATGCTTATATTGAATTAGAAATTTGGGCATTATTGTTTTAAATTATCTGATCCATTCAAGATGTCGTAGTACTACTGAATGATGGTCAGGCTTAATTATAGAGTTTTTTGTTATTGCTATATGGCTTTTGGTTTCCCTAGGAAGAGTATGCTTTTGCTTTGTTAGGAGTAGATGTAAACAGTACTGATTGTTTTATGACTTGTGTTACTGTTTTATATGCAGTGAGCACTAATGCAACAGATAAACTGAATGGGGAATTGACAAGTGATTTAACAGAGACGCAATGCTGGATTGCATCTGAGGTTGGCTTTTAAGTTCCTTTTCCTTCCCTCAAATCTTATCACCTATCCAATCTTTCTTAAATGTATGCTTTTGCTTCTTCACTTTTTTTTGTTTTCCCGGTTTGCTGTGAATACTCAAGACACTATTCAGTGAATTTTAAGCATGCAAGGGTTATCAAACCGAAGGAAGTAAAAAATATGTTCATATATTATGTAATGGAAACCTTACCTTGAAAAAGAGGTGTATTATATGGAGAGAACTTAAATTGTGGTCATTGTAGATATTAATGAGAGATACTGGAATTCGTTAAAAAGAAACTCCTACCACATGATTTGCAAAGAGAAATGTTTTGATATGGGCTTCAGACCGCAGGAAAGATCTCTGAGTCTGTATTTTTGTCTGCTACTATAGTTTGTATTACACAACTTTTCTTATGTAAGCCATCCACAATCCATAATTGCTACATTCCTTGATCAGTGTGAGATTTATTGGCCTCTTATGCAGGGCCAAGGTTTCCAGCTATTTAAAGGTTTTGCTCAACAATACCTCATTTTTAGATCTATTTGCAATGCTTTTTTTTTTTGTTGATAAGTAAAGACTAAAGAATTTGTATAAATAAAGGCATCTAATCAGGAGACGCGTCCTGGTACACGGGACATATACAAGACACCATCAACTAAATATCGACAAAGCTGTCTGTAATATTAACAAAAAACTCCCCCTCGGAGGGATCTATCATTAAGCACCACAGCCCAATAAGCTGCAAGACATTCTTCTTAAGGCGATCGACTTCTGCTTCAATGTTGTCAAAAATCCTCCTGTTCCTCTCCAACCATATCGTCCACCAGATCGCATGAGGAACTGTTACCCAACACTTGTTTTTCCTCCTTCGCTTGTACACTGACCACCCTTGCAGAAACTGACTCACCGATCTAGGCATGACCCATGTGATACCTGTCATTCTGAAAACCAAATGCCAAAGGTCCCTCACTACCGAGCAATGGAGAAGAAGGTGATTCACAGTCTCTTCCTCTCATTTACACATATAGCACCTATTCACAACAATCCTCCCACGAGCTCTCAAATTATCCCCCGTCAAAATTGCCTCCCTCGCTGCTTCCCAGACAAAGAAAGCCACTCTCCTTGGAGCCATGGACCGCCAGATCTCCTTCCACGGAAAATAAGAATTACCCCTTCCCGCCAAGCAAGAATAAAAGGATCTCACCGAGAAACTTCTACCCTTCGACTCTGTCCAAACAATTCTATCCTCCGACGCCGCACTTCTTTTGTAGTCATATAACATCACAAACAATTGACTCATGTCTTCGAACTCCCAATCTTGCAACTCCCTTCTGAACAAGGGGCTCCACGAATCTAAACCATTATGATTAGCCACTATCGAGCTTACCAACTCCTCTTGATCAATCGCAAGTTCAAATAATCTCGGAAACCGATCCTGAAGCTCCACTTCTCCGCACCAAGTATCCTTCCAAAACCTAACCTTATCGCCCTTACCAACCTCAAACACAATATGACGCTTGAAGGAGACCCACCTATTCATAATCCCTTTCCAGACACCCACTCCATGAGAGCAAGAAACCATCTTAGGGTACCAAAGATGGGTCCCCTCGCCATACTTCTCTGCTACTAACCGCCTCCACAACGCATCTCTCTCCACCAAATATCTCCACTGCCATTTTCCAGCAAGGCCCAATTGAAAATCCTTAGATTCTTAACTCCCAAACCACCACTCCGAACCCCAGAGCACACTGTTTTCCAGTCCACTAAATGATACTTCCGCTTTTCCAAACCCCCATCCCAAAGGAAATCCTTTTCTAATTTTTCTAGTCGACTCACCACTGAAATAGGGACCACCAATAAAGATAACAAGTATGTGGGAAGGTTGGATAATGCACTTTTAATCAGAGTCAAACGACCACCCTTTGACAGTAATTGCCTCTTCCATCCAGCCAACTTTCTTTCAAACCTTTTGATCACCGAATTCCAAGGAGTGACACTTTTATAATGAGCCCCCAATGGAAGACCCAGATATGTAGTTGGCAAACAAGCAGACTTGCACCCAAAAAAAGAGACTAACTGCCCTATGTCCCCCACCTCCCCTACCGGAATAATCTCGCACTTAGAAGTATTAATTTTCAACCCGGACATCGCTTGAAAAAACAACAGAACTAAGCGAAGATAGCCCTGTTGAGATCTCTTTACTTCACAAAAGACCAAAGTGTCATCTGCAAATAATAAGTGCGAAATCGTCAAGCCTGGCTGGCCCTCACCACCTACTCCGAACCCCGAGATGAAACCACCCTCCACTGCCTAATCAATCAGGCGGCTCAAACCTTCCATGATCAAGATGAACAAGAAGGGAGAAAGAGGATCCCCCTGCCGAAGACCCCTCGAACTCGAAAAGAACCCCGCCGGTTCTCCATTCACCAAAACTGAGAATTTGACTGTAGAGATACAAAATAAAATCCACCGCCTCCATTTCTCTCCAAACCCCATTCTCGAAAGAATATACAATAAGAATTTCCACTCTACATGATCGTAAGCCTTCTCAATATCCAATTTGCAAAGCAGACCCGGAAACCCACTCCTACATAATCTGACGTTTCCCCACAAATGCATGTTGAGAATCAGAAACCACCCTACCAATAACCTTCTTAAGCCGAGACACAAGCACCTTCGCTAAAATCTTATAAACTGCCCCAACCAGACTGATCGGCCTAAAATCCTTCAACTCATCCGCACCCTTCTTTTTTGGGATAAGGGCGATGAAAGAAGTATTTAGACTTTTCTCGAAACCTCCTGTCTCAAAAAACGAATGGAAAACCTCCATAATGTCCTCCCTAACCACCTCCCAACAATGCTGGAAAAAGGCTAAAGAGAACCCATCCGACCCCGGTGCTTTATCTCCTCTTAAGGACTTTAAAGCCGCAACTATCTCTATCTCGGAGAAAGGCTGCTCCATAGAGATCTCTTCTGACTCCTAATCTGTTCTGGGTCTTCCGTTACCACTCCTCCAATCTTCAACTTCCTGATCTGATTATACCCTTTATGCGCACTAGCCATACGATGAAAAAATCTCGTGTTCTTATCCCCTTCCTTTAGCCACAAAATGCGCGACTTCTGTCTCCAGCTAATCTCCTCTTTAATCAAAAGCTTCTCAAGTTCCAGCTTCACCTCAAGGCGCCTAACATCTACAGAGCCTCCCGAAACCCCATTACTATCCAGTTCATCCAGCCTTTTAATCTCCTCCATCGCTTCTTTAATTTTCTTGTCGATCCTCCCAAAAGTCTCCTTATTCCACACTTTGAGGTCCTGTTTCAGCAATTGCAACTTCTTTGCCAATCTGAAACAAGGTTTACCGACCGGCTCATAAGAATCCCACTTCATTTTGACCCAATCCTGAAATCCTGGCTCCTCCAACCACATATTCTCGAATCTGAACGGTGTACTCCTTTTGATAAATCCTCCACTTTCTAACAGAATAGGCACATGATCTGAAGTAACCCTCGGAAGGCTACTCTGAATGAACTCTCCCTGCTGATCTTCCCAATCGGAGGACACTAGAAACCTGTCAATCCTCGAGCACTGCCTGCTACTCCCACCTCTGAACCAGGTAAATGAACTTCCTACTAAAGGTAAATCAATCAGCTCTTCCTCATTAATAAAATCATTGAAATCATTCATCGAGTTCGAAAAAGTCTGCGTCCCTAACCGCTCATGGGGAAACCTGATGACGTTAAAATCCCCCCCAACACACCAAGGATACCTCCACCTCCTTCTAACAGCTCTCAATTCTGTCCAAAACTCTCCCTGCTGCATTTCCGTAGGGCCATAAACCCCTGTGAAAGACCATAAAAAATCTGACCCCTCTTTCTTAAAAAGACACGAAACAGAGTAAGAGCCCTGAACAACGTCTACTTTAGAAAGAAATCTTCTATCCCACATCACCAAGATACCAATCTTGGTGATGCAATGCAACCCCATGGGTTCTCTAGAATTCATAATTGTGATAACAATCTTAGATATTCATACACAATAGATAGACTCCCTCCGTTCCGGGCAAAGAGTCCACTATTCCATTTTGGGACATTTCACTTAAAGAGTCTACTTTCAAAAATTAAGGTATAAAAGTGTTATTTTATTACTAATGGACTACTAAAAGTGTCATTTTTTTAAAAAGTTTGACTTTCAAACGGGGATTCTTTACCCGGAACGGATGGAGTATATAACTAGCATCAAAGTTTGTCATAATTACAAAAAAAATGTTTTAAATTTATTTTTATGTTTGATTTTTTTTTTGTTTTTGTTTTTTTTTTTTATTTTTATTATTCTTTGTCT
>PB.19.1
ACAAGACAAGACATCGTCTCCAACGGACACACGCAGACGCACTCCCTTACTCACTCACTCCCATATAAACCCTTTGCAGCCCCCCGAGATTCTTATTCACCCAGTCGCCGCAAATCTCCGCCATGTCGCCACCACCCGCCTTCCCTTAAATTACTAATTAAGCCCGCCGGGAATACATCAAATCCCGACTACGACGCCAACCGGAGGCCGACGAAGCCTTTTTATCCGTTCTATTTCCTCCTCTCGATGTAATCAAAGCTCATGTGATCGGGGTTAGGGATTTGGTGACTGTTACCATGGCGACAACCGCGCAATCACACCGTTTTGGCGGACCGGCAACCGCTACAGCAAGTGGCAACATAGATGCTCTTAACAGAGTTCTTGCTGATCTTTGCACTAGAGGCAATCCCAAGGATGGTTCCACATTGGCTTTAAGAAAGCATATGGAGGAAGAAGCTCGTGATCTAAGTGGGGAAGCTTTTTCTCGTTTCATGGATCAGTTCTATGATCGTATTACAAGTCTCTTAGAAAGTAATGATGTTGCTGATAATTTGGGAGCATTAAGGGCTATTGATGAGCTGATAGACTTGAGACTTGGCGAGAGTGCCACAAAAGTTTCTAAGTTTTCTAATTACATGCGTATTGTATTTGAAATGAAGCGTGATCCTGAGATTTTGATTCTTGCGAGTAAAGTTCTTGGTCACCTAGCAAGGGCTGGTGGCGCAATGACTGCAGATGAAGTGGAATGCCAGGTGAAAAATGCGTTGGAGTGGCTACGTGGTGAGAGAATCGAGTATCGTCGTTTTGCTGCTGTGTTAATCTTGAAGGAAATGGCAGAGAATGCTTCAACTGTATTCAATGTTCATGTACCTGAATTTGTGGATGCTATTTGGGTTGCATTGAGGGATCCAACATTGGCTGTTCGAGAACGGGCCGTGGAAGCATTACGAGCTTGCTTACGTGTGATAGAAAAGCGCGAGACACGTTGGCGTGTGCAATGGTATTATCGTATGTTTGAGGCTACACAAGATGGGTTAGGTAGAAATGCTCCTGTTCACAGCATACACGGTTCTCTACTTGCAGTTGGGGAGCTTCTAAGGAATACAGGTGAGTTCATGATGTCGAGGTACAGAGAAGTTGCAGAAATTGTTCTAAGATACCTAGAACACCGGAATCCCCTTGTTCGCCTTAGCATAACTTCTCTGCTTCCTCGTATTGCACATTTCTTGCGTGATCGTTTTGTTACAAACTATCTAAAGATATGCATGAATCATATTCTTGCTGTTCTGAAAATTCCTACCGAACGTGCCAGTGGGTTCATTGCTCTTGGTGAGATGGCTGGTGCTTTGGATGGGGAACTTGTTAGCTATTTGCCGACAATAACGACTCACTTACGTGAGGCAATTTCTCCTCGTAGAGGTAGACCTTCGCTTGAGGCCATGGCTTGTGTTGGAAACATTGCGAAAGCCATGGGACCTGCAATGGAACCTCATGTTCGCAGTCTTTTGGATGCTATGTTATCTGCTGGTTTATCCTCTGTCCTAGTTGAAGCCCTTGAGCAAATAACCGTCAGCATTCCATCTTTGCTACCTTCCATCCAAGATCGGTTGCTCGAATGCATCTCAGTAGTTCTTTCAAGATCTCTTAATGCCCAGGCAAGGATGTCTGTTGCCTCCAGTCGAGTAAATATGACTGTTAGTACACAGCAAGTATCAGAACTTAGTGGTTCTGCTCTTGAGCAACTTGCATTGCAAACTCTAGCACGATTTAATTTCAAGGGACATGATCTTCTTGAATTTGCAAGGGAATCTGTTGTATTGTATTTGGAAGATGAGGATGGAGCCACGCGAAAAGATGCTGCTCTCTGTTGCTGCAGATTGATTTCAAATTCCTTCTCTAACATGTCATGTACACAGTTTAGTTCTAGTCGATCCAGTCGAGATGGGGGCAAGCGAAGACGTCTCATTGAGGAGATTGTGGAGAAGCTTCTTATAGCAGCTGTAGCGGATGCTGAAGTTACTGTTCGGGATTCTATCTTCTCTTCCCTGCATGGCAATGGAGGGTTTGATGATTTTTTAGCACAAGCGGATAGTTTGACTGCTATATTTGCTGCTCTTAATGATGAGGATTTTCGAGTTCGGGAGTATGCAATATCAGTCGCTGGTAGATTATCTGAAAAAAATCCAGCATATGTCCTTCCAGCTCTTCGTCGCCATCTTATTCAGTTGCTAACTTATATTGGGCAAAGTGCTGATAGCAAATGTAGAGAAGAAAGTGCGAAATTGTTGGGTTGCTTAATTCGCAATTGTGAACGGCTGATACTACCATACATTGCTCCAATACACAAGGCGCTTTTGGCTAAACTGTGCGAGGGAACTGGCGTGAGCGCAAATAATGGCATTATTAGTGGGGTTCTTGTAACTGTTGGTGATCTTGCTAGAGTGGGTGGTTTTGCCATGAGACAGTATATTCCTGAACTTATGCCAATAATTGTTGAAGCTTTATTGGATGGGGCTGCTGCCACAAAACGCGAAGTGGCTGTTGCAACTCTTGGCCAGGTTGTACAGAGCACAGGTTATGTCATAACTCCATACAATGAGTACCCTCAGTTGCTTGGTTTACTATTGAAATTACTGGATGGTGAGCTGCCATGGTCTACGAGGCGAGAAGTTCTGAAGGTTCTGGGCATCATGGGTGCTTTAGATCCCCATGCGCATAAGCGCAATCTGCAAAGCTTACCAGGGTCTCATGGTGAAGTTACTCGCGCAACTAGTGATACGGGTCCACACATTCAGTCCACTGATGAATTACCAATGGATCTTTGGCCATCATTTGCAACTTCCGAAGATTATTTTTCCACGGTTGCTATCAATTCCCTCATGCGCATTCTTAGGGATCCTAATCTTTCTAGTTTACACCAGAAAGTTGTTGGATCCCTCATGTTCATCTTCAAGTCAATGGGTCTTGGCTGCGTACCATACTTGCCGAAGGTTTTGCCTGATCTCTTCCACACTGTTCGTACATGTGATGATAGTCTCAAGGAATTTATAACATGGAAGCTTGGGACTCTTGTGTCTATTGTGCGGCAGCACATTCGTAAATATTTGCCAGAATTGCTCTCTTTAATAGCTGAATTATGGTCATCGTTCAGTCTGCCAGCTGCAAATCGTCCAGTTCATGGACCTCCAATTCTTCATCTTGTGGAGCAACTGTGCTTGGCCCTCAATGACGAGTTTAGAAGATATCTTCCTGTTATTCTTCCTAGCTGTATTCAGGTCCTGAGTGATGCTGAACGGTGCAATGATTACACATACGTCCGAGACATTCTTCGGACCCTTGAAGTCTTCGGTGGAACTTTAGATGAACATATGCATCTATTTCTTCCTGCACTCATTCGACTATTTAAATTGGATGCTTCGGTCGAGATAAGACGTGCGGCAATCAAGACGCTGATAAGATTGATCCCTCGTGTACATGTGACGGGTCACATATCAGCTCTTGTGCATCACTTGAAGCTTGTCTTGGATGGAAAAAATGACGAGCTCAGGAAGGATGCTGTTGATGCACTTTGTTGTCTAGCCCATGCCCTTGGAGAGGATTTCACTATTTTTATCCCATCGATTCACAAACTGTTACTCAAACATCGCTTGCGGCACAAGGATTTTGAAGAAATTGAGGGGCACTTGCAAAGACGGGAACCATTGTTGGGGAGCTCGGCTGCCCAAAGATTGAGTAAGCGTCTTCCTGTTGAGGTTATCAGTGACCCTCAGATTGATGTGGAGAATGATCCTTATGAGGATTATTTGCACAAACAAGTTAAACCTCATCAGGTGAATGATAGTCGATTACGTGCTGCTGGGGAGGCTTCTCAGCGAAGTACAAGAGAAGATTGGGCAGAATGGATGAGGCATTTCAGCATTGAACTTCTAAAAGAATCACCTGCTCCGGCTTTACGAACCTGTGCTAGGCTTGCACAGTTGCAGCCTTTTGTTGGGCGAGAGTTGTTTGCAGCTGGATTTGTTAGCTGCTGGTCAGAACTGAACGAGTCTAGTCAAAAATCCCTTGTTCGCAGTTTAGAGATGGCTTTTTCTTCCCCAAATATCCCACCTGAAATTCTTGCAACACTCCTTAATCTGGCGGAGTTCATGGAACATGATGAGAAACCTCTTCCAATAGATATTCGTCTCCTTGGTGCTCTTGCCGAAAAGTGTCGGGCATTTGCAAAGGCTTTGCACTATAAAGAGATGGAATTTGAAGGTGCACTCTCCAAGAAGATGGATGCAAACCCTGTTGCTGTTGTTGAAGCGCTCATTCATATAAATAATCAGTTACATCAGCATGAGGCTGCAGTTGGAATATTAACTTATGCCCAACAGCATTTGGATGTTCAATTGAAGGAGTCATGGTATGAGAAACTGCAGCGGTGGGAAGATGCTTTAAAAGCATACACTACAAAGTCCTCCGAAGCTTCAAACCAACAACTTATTATGGAGGCTACACTAGGACGGATGCGTAGTCTTGGTGCGTTGGCTCGTTGGGAAGAACTTAACAATTTGTGTAGGGAATACTGGACACCTGCAGAACCCGCTGCTAGATTAGATATGGCACCAATGGCTGCAAGTGCTGCCTGGAACATGGGCGAGTGGGATCAGATGGCAGAATATGTGTCTCGACTGGATGATGGTGATGAAACTAAACTGAGAGTCTTGGGAAACACTGCTGCAACGGGTGATGGAGGTAGCAATGGTACTTTTTTCAGGGCAGTCCTATTAGTTCGTAGGGGAAAGTATGATGAAGCACGTGAATATGTTGAGAGAGCCCGGAAATGTTTGGCAACTGAACTTTCTGCTTTGGTTTTGGAGAGCTATGAGCGTGCCTACAGTAATATGGTACGTGTTCAGCAGCTGTCAGAACTAGAAGAGGTCATCGATTACTGCACTCTTCCTGTGGGAAACCCTGTTGCTGAAGGGCGACGGGCCCTTATTCGTAACATGTGGAATGAGCGCATTAAAGGTGCAAAAAGAAATGTCGAGGTCTGGCAAGCAATCTTGACAGTCAGGTCTCTAGTGTTACCCCCTACAGAAGACAGCGAAACCTGGCTCAAATTTGCCTCCCTTTGCCGAAAAAGTGGCAGGATTAGTCAAGCTAGATCTACTTTAGTCAAACTTTTACAGTTTGATCCTGAAACAACTCCTGAAAATGTTCGCTATCATGGACCTCCACAAGTAGTGCTTGCCTTCCTAAAGTACCAGTGGTCTCTTGGTGAGGACCACAAGCGCAAGGAAGCATTTTCTAGGCTTCAGGATCTAGCGCTTGAGGTTTCAAGTACATCCACACTTCAAGCAGCGATGCCGACCAGCATCGTGGGTGTTTCCAGTGTACCGCTCGTAGCCCGTGTATATTTAAAACTTGGAACATGGCAATGGGCTCTCTCTCCTGGACTTGATGATGATTCTATACAAGAGATTCTTAGCGCATTCAGGAATGCTACTCATTGTGCAACAAAATGGGCGAAAGCATGGCATAAATGGGCACTTTTTAATACAGCAGTCATGTCTCATTACACTCTCAGAGGTGTTTCTGGTTTCGCTGCACAATTTGTTGTAGCTGCTGTCACTGGATACTTCCATTCTATCGCTTGTGCAGCACATGCTAAGGGTGTGGATGATAGTTTGCAGGATATACTTCGTCTTCTCACTTTGTGGTTCAACCATGGAGCTACCGTTGAGGTTCAAATGGCCCTGCAGAAAGGTTTTCAACATGTTAATATCAACACATGGTTGGTTGTTTTGCCTCAGATAATTGCCAGGATACACTCAAACAATCATGCTGTGAGAGAATTGATACAATCCTTACTTGTGCGGATTGGACATAGCCATCCACAGGCTCTTATGTACCCTCTTCTCGTGGCGTGTAAATCAATAAGCAATTTACGTAGAGCTGCAGCGCAGGAAGTGGTTGACAAAGTTCGGCAGCATAGCGGTGTACTTGTGGATCAGGCACAATTGGTGTCGAAGGAGTTGATCAGGGTTGCAATTCTATGGCATGAAATGTGGCATGAGGCGTTAGAAGAAGCCAGCCGCTTGTATTTTGGTGAACATAACATTGAGGGAATGCTTAAAGTCCTGGAGCCATTGCATGAAATGCTTGAAGAAGGGGCAATGAAAAACAACACAACTATAAAAGAAAAGGCTTTCATTCAGACATATCGACATGAGCTATTAGAGGCCTATGAATGCTGCATGAAATATAAGAGAACTGGAAAAGATGCTGAACTTACCCAGGCTTGGGATCTGTACTATCATGTATTCAGACGAATTGATAAGCAGCTACAAACTCTTACAACATTGGACTTACAGTCTGTTTCACCAGAACTGGTTGAGTGCCGCAATTTGGAGCTTGCTGTTCCCGGAACCTACCGAGCTGATTCACCAGTGGTGACAATTGCATCTTTTGCACCGCAGCTTGTTGTCATTACCTCTAAACAACGGCCTCGGAAACTGACAATCCATGGTAGTGACGGAGAAGATTATGCATTCTTGCTGAAAGGACATGAAGATTTACGACAAGACGAACGTGTCATGCAGCTCTTCGGTTTGGTAAATACCCTTCTGGAGAATTCTAGAAAAACTATGGAAAAGGATCTCTCTATTCAACGCTATGCTGTCATTCCCTTATCTCCAAATAGTGGGTTGATAGGATGGGTTCCTAATTGTGACACCCTTCACCATCTCATTCGAGAGTACAGGGATGCGCGAAAGATCACCCTAAATCAAGAGCATAAATATATGCTTAGTTTCGCTCCAGACTATGATCACTTGCCACTCGTAGCTAAAGTGGAGGTGTTCGAGTATGCTTTGCAGAATACTGAAGGAAATGACCTTGCAAGGGTTCTTTGGTTGAAAAGTCGAACTTCAGAGGTATGGCTGGACCGGAGGACTAATTATACCAGAAGTTTGGCTGTCATGAGTATGGTTGGGTATCTTCTTGGCTTAGGTGATCGACACCCTAGTAATCTTATGCTCCATCGCTTTAGTGGAAAGATCTTACATATTGACTTTGGAGATTGCTTTGAAGCTTCAATGAACCGGGAGAAGTTCCCTGAAAAGGTTCCTTTCCGTCTGACCAGAATGCTTGTGAAAGCTATGGAGGTTAGTGGCATTGAGGGGAACTTCCGCTCAACATGTGAGAATGTGATGCAAGTTCTCCGAACAAATAAACATAGCGTGATGGCTATGATGGAGGCTTTTGTACATGATCCTCTCATAAATTGGCGTCTATTCAATTTCAATGAAGTCCCTCAGATGTCAACTCTTGCAAGCACTCATGTCCCACCTGCTGGGAATTCTGATGAATCTTCTCCAAATAAAGAACTACTTCAACCACAAAGGGGTGCTCGGGAAAGGGAACTTCTTCAGGCTGTTAATCAACTAGGAGACGCTAATGAGGTTTTAAACGAGCGTGCTGTGGTGGTTATGGCTCGGATGAGTCATAAACTTACAGGACGTGATTTCTCTACTTGTTCTTCTGCACCAACCAGCTCCATTCAACATACACTGGAAAATAGTACCTTGCTTTCTGGAGATACTAATGAAGTTGACCATGGTCTATCTGTTAAGTTACAAGTTCAAAAACTCATTCAGCAAGCTACATCCCATGAAAATTTGTGTCAAAATTATGTCGGGTGGTGTCCATTTTGGTAAGCTGAGTACCTGATGCTGATGTAAATACATGTGCATATCTGTAGTCTGTCACCTATGGCTATGTCGGCACCCAGCGCAACCACCCAAACCCAACACCATTACCATCCTCTCTCTCACCGGAATTCTTGTGTAAATGTGTCTCCATACTGTTCGGGGTAGTGTACCCGTGTATATAAATATCTACCCTAGTCCTCTAGCCAACTCATGGTCATCAAGAAATGAACTTATTGGTGTTTACATATTGAGGTCACAGCGAGTTAGCTTTGTTGTACAGCAATCTAGATAGAATTGTATTCAATTATTATAAAGATGATTATTACATTTGTCGATGAAATTATTATTTGCAATGT
>PB.20.1
AAAAGACTCTCTATTCACAGAGATAGATAGAGAGAGAAAAAAGATTTACAGAGATTCGTCTTCAGCTATTCTTTCTCTTCCCTGTTCATCGATCTATCTGTCCTCCTTTCTCCCCCTCTCTCTTTCTATCTTCAAAGTCTCTGTGTTTGTGTGTGCTTATTCCGTCAGCTCTCGAAGAAAGATTCGTCTGTTACGATCCGACTCAGCCGTTCTTCAATTGCACTACCGTTTTCTTTTTGAAGATTGGAAGGAGACGCGGAAGGAATTTCGGGAATATGAGCATCGATAGCCCCGGGGTAAGGGGAGAATTAGGGTTTTGAATTTGGGTGTTGTTCCATTTTCAGAAGAGGAGTGGATTTGTGACTTTCCATGGGCGATGGCGGAGTTGCATGTGTGCCTACGCAGCATGTTATGGAGCGTTTCTCGATTTCTGAGACATTTTGCGGCGGCAAAAATGGTAGTAGTAACAAGTTCAATCCCAAGTCTCTCAAGTTCACAGGAGGAAAGATGAAGATGATGAAGGTTTCCAAGAAAGAAGAGTTTTCCAAGTCTGTTAGAGGTAAGAGTGTTAAAGAAGTTGAGAATGGTTATGTTTCAAGTAAGGAAGAAGTGGAGGAGGGTGAATTGGGTTCTTTGAAGTGGCCGGTGGCAGGAGGCGAGGTTGAGAATGGGGAGTTTGTTCCTGAGAAGCCACGAAGATTTGAAATCAAGAGTGAAATTGAGAAAGGTGAGGCTTTTGCTGACAGGTGGAGGAAAGGCGGAGAGGTGGAGAAGGGGGAGTTTGTTCCCAGTAAGTGGCGTAAAGGAGACTTGCACAAGTTAGAATTCAGTTCTGGAAGGTTGGATAAGTTGAGTAGAAGAGGGGAGCTTGAGAAGACTGAATCTGCATTGTGGAGAGGTGCTAAAGAGGAAGTAGAGAAAGGAGAGTTCATCCCTGATCGATGGCGCGGGAGAAGTGAGGTGGATAGAGATGACAATAGTCACTCAAAAATGCGCCGCCATGATTCGGTCAAGGACAAGGGGTGGAAATGTGACGTCGGACGGAGTCAACCTTCTGGGAAGTATTCTGGTGAGAAGGAGTTAAACAGAAATGGAGGTCAGTTTTCGAAAAGGTTATCCAGGTGGGAAGGCAACAGTCAAGACAGGATGCCGAGGATCAGTTCAAAAATTGTTGATGATGAAGGGTCTCTGAAGAATGATTTTAGCAATGGTAAGAATCATGGAAGAGACTATCCATTAGGAAATCGGCTGAAGCGGCATGGGGCTGATTCAGATAACCTTGATCGGAAACACCCAGGTGATTTCAGTGATTATACACCTTCCAAAAGCAGGAGAATTTCCGAAGATGGCAGCCGTGCTGCATACTCTGATCAATCATATAGAAATTCCTTTTCTGTGCGGAATGCTGCATCTGACAGGTACTCCTCTAGAAACTGTGAATCTCCTCTACCATCCAGGACAGTTTATGACAGGCATAATAGTAGCCCACGTCATTCGGAGCGGTCCCCACTTGACCGGGCCCGCTTCCATGATCACCGTGATCGGAGTCCAACCCGCCGAGATAGGTCCCCCTATGCACGGAGCCGGCACTATGATCACAGAAATCGAAGTCCAAGTTATTCAGAGTGGTCCCCACAAGATCAAGGTCGCCATCATGATCGGAGGGCGCGAACTCCAAGCTTCCTGGAATCCTCTCCTCCTAATCGGGTTAAGCCCAGCAGTTACCGTGAATCAAATCGGAAAGGTGCAGTAAGTGAAAAGTGGCAGAATCTTATTGGGAGCAAAGGGCAAGAGGAGAAACTCAGTCAGAGGGATCCCAATGGAAGTGAGATAGATTTTTCTGCTAAAGATTCTGAAGATAGAAGCAAATTGGACAATTGCAGTGGATCCGTAGAAAAAAATATCAGCCTACCTTCTTTGAAGGAAGAACAGCCACGTAGTCCTGGTGCAAATTATGAGTCCCCTCAGGTTAATGGAACTACTGAGGAATTGGCTTCAATGGAAGAAGACATGGATATATGTGATACACCACCACATGCCCCAGTTGTGGCAGATTCAACTACTACTGGGAAATGGTTCTACCTGGATCATTCTGGTGTGGAACAGGGACCTTCCAGATTATGTGACCTGAAGATGCTTGTGGAAGAAGGCTTCCTTGTCTCAGATCACTTGATTAAGCACTTGGATAGTGACAGGTGGGTAACTGTTGAAAATGCAGTTTCTCCATTGGTGACGGCTAATTTCCCATCCATCTTCTCAGATGCTGTCACTCAATTGGTGAGCCCTCCTGAGGCTCCTGGAAATCTTTTGGCAGATGTTGGAGATTTGGCACAATCTAGTAATCCTACAGGTGAGGAAATTTCGGCCCCTTCATCAGTGCTAGCTGATGAGATTTTAACCTTAGCAGAGACTCCAGAAGACCTTCGTATTGATGAAAGAATCGGAGCATTATTCGATGGTTTCACCACAATTCCTGGCAGGGAGTTGGAGGCTGTTGGGGAAGTGCTGCAAATGACGTTTGAACATGATGAGTGGGAGATATGGGGAAACTCTGAAGGTTCCACCAGTCATCATCATCACATGATTGATCATAATGATAAAAAAGAAGGTGACGGTGTATCCAGTTACCCAGAATTTTCTTCAAAAGAAACGGTGGAATCATTGTCAAGTGAACCAACTTTGTCAGACAAGGATCATTCTTTTGACTGTGATGAGACTTGTGACTGGTTTTCTGGCCGATGGTCATGCAAGGGTGGAGACTGGAAGAGGATTGATGAAATTGCTCAAGATAGAGGTTGGAAGAAGAAGTTTGTCCTTAATGATGGTTATGCTCTGTGCCAGATGCCAAATTCTGGACAGGAAGATCCTCGGTGGCATTGTAAAGATGAGTTGTACTATCCTTCCCATAGTAGAAGGCTTGATCTCCCATCCTGGGCATTTTCCTCATCAGATGAGTCTAATGAGTATAACTGTGGAAGCAGATCAAGCCAAATCAAATATTTTGGTGCAAGGGGAGTGAAAGGGACAATGCTTCCAGTGATCAGGATAAACACATGTGTTGTTAAGGACCATGGCTCTTTTGTTTCTGAATCCCGGGTGAAAGTTAGAGGAAAGGAAAGATACTCTTCAAGGTCTAGTCGGCACTACTCTTCAACTAGTGATTCAAAGAGATCATCAGAAGAAGGTGTTTCTCACTCAAAAAAACCTGCACGAACAAGAGTCCCAGACGTCTTGGAAGAGCAATCCCCCCCCTAGTATCTCCAAGGACTGTCTTTCCACGGCAGATGATTTACAGTTACAATTCGGTGATTGGTACTATCTTGATGGTGCTGGTCATGAACAAGGGCCACTGTCTTTTTCAGAGCTGCAGATCCTGGCAGATCAAGGTATCATCCAGAAGCATACAAGCGTGTTCAGAAAATATGATAAAGTATGGGTTCCAGTTACTGCCGCTGCCGAAGCTTCTGGAGCTGCTGGGAAGATCCATGGGGATCTCAGTGTGGCATCTAGTAATACTTCTGATGCTTCAGTTTTGGTGACGGGGGATGCTTCTGTCAGTTCTTTTCACAGCTTACATCCTCAGTACATTGGTTATACTCGTGGAAAGCTCCATGAATTGATTATGAAGTCCTACAAGAGTCGGGAGTTTGCAGCAGCTATAAATGAGGTCTTAGATCCATGGATCAATGTGCGACAGCCGAAGAAAGAGATAGAGAAGCACATGTATAGTTCTGGTATCAGTAACAAATATCTTCGATCAGATCAACTACGTGCTAACAAAAGAGCCCGGATGGTGGGTGATGGAACTGAAGAAGAGTCCGATATTGAAGAAGGCATACCATTGATTCAGAAGGATGAATACCTCTTTGATGATATGTGTGGCGATTCTACTTTTTTCAAAGAAGACAGTGCAGGTTCTGAAATTGAGACTGCAAGCTGGGGCCTGCTTGATGGTCTTGTCCTGGCACGGGTATTTCATTTCCTTAGATCAGACATAAAGTCCCTTGTTTATGCTGCTTTAACTTGTAAGCATTGGAGATCTGTGACGAAGTTCTACAAGGATATATCCAGACAAGCCGACTTGTCCTCTGTTTCCCCCAACTGCACTGACTCGATGATTCTAAACATAATGAATGGTTATAACAAAGAAAAAATTACATCCTTGGTTCTACGTGGGTGTACCAACATTACTTCTACCATGCTTGAAGAAATTCTCCAGTTACTCCCTTGCTTGTCATCTATAGATATCAGAGGCTGCAGCCAGTTTGAAGACTTGGCTTGTAGATTCCCAAATATTGTTTGGGTGAAGAGCCGTGGTTTGAATTCAAATGCAAGGAGCATTAAACACATAACTGAGAGAACTTACAATGGTAGGGATAGTCAGTTGGACGATTCCAGCGGGCTAAGAGATTATTTTGAAAGTCAGGATAAGAGGGACTCTGCAAATCAATTATTCCGCCAAAGCTTGTACAAACGTTCTAAAGTATTCGATGCTAGAAAATCTTCATCACTTCTATCTAGGGGTGCCCAGTTGAGGCGTTTGGCTATTAAAAAATCTGAAAATGGCTACAAGAGAATGAAGGAATTTCTAGCCTTAGGTCTAAAGGATATCATGAAGGAAAATACGTTCGAGTTTTTTGTGCCAAAGGTTGCAGAAATTGAGGATAGAATAAAGAATGGCTATTATGCTGGTCGTGGCTTGAGCTCTATCAAAGAGGATATCAGTCGAATGTGCAGGGATGCAATAAAAGCTAAAAATCGTGGTGATACCAGAGACGTGAATCGCATTGTTACATTATTCATTCGTCTTGCCACGAGTTTGGAAGCGAGTTTTAAATCTTCGTACGAGAGAGATAAGATAATGAGGACTTGGAAAGATGACTCCCCTCCAGGATTCTGCTCAGCTTCATCAAAGTATAAGAAGCTCACCAAAGTGGCTGAAAGAAAGTACATGAATAGAAGCAATGGCTCGTTCGTTAATGGGGGTACTGATAATGGAGAGTATGCGTCTGATCGTGAAATCAGAAGGCGTTTATCTAAGTTGAACAAAAAGTCTATGGGTTCAGGAAGTGAAACATCTGATGACAATGACAAATCCTCTGAAGAAACTGAGACTGACAGTGACAGTACTGCCTCAGATACATCTACTGATGGGGATGGAAGATCAGAAGCTGGGGCAGGGGAGTCAAGAGGCGATAGTAATTCCACTGTAGATGATGGTTTTGATTCAACTGCTGATGACCGTGAATGGGGTGCTCGGATGACTAAGGCGAGCCTTGTTCCTCCTGTTACTAGGAAATATGAAGTCATTGAGCGTTATGTTGTTGTTGCAGACGAGGAGGAAGTGCAGAGAAAAATGCGGGTTACCTTACCCGAAGACTATGCTGAGAAGCTTATTGCTCAAAAAAGTGGTACCGAGGAGTCTGACATGGATTTTCCTGAAGTTAAAGATTATAAACCTCGAAAACAGCTTGGAGATGAGGTGATAGAACAAGAGGTTTATGGCATAGATCCATACACTCACAATCTCTTACTGGATTCCATGCCAGATGAATCAGATTGGCCTCTTTTGGATAAGCATTTATTTATTGAAGAAGTGCTCCTCCGTGCTCTGAATAAGAAAGTCCGGAGTTTTACAGGCACCGGAAACACTCCTATGGTGTATTCTTTACAGCCTGTTGTCAAAGATATATTGAGAACTGCCGAGGAAGAGCATGATACACGAACAGCAGCATTATGTCAGTTTATGTTGAATGCCATTGGCAATCGTCCCGAAGACAATTATGTTGCTTATAGGAAGGGTCTTGGTGTTGTTTGCAACAAAGAAGGTGGTTTTGGAGAGGATGACTTTGTTGTAGAGTTTTTGGGAGAGGTTTATCCTGCATGGAAATGGTTTGAGAAGCAAGATGGTATTCGTTCATTGCAAAAAGATAGTAAAGATCCTGCTCCTGAGTTCTACAACATCTATCTTGAAAGGCCAAAGGGTGATGCTGATGGTTACGATTTGGTAGTTGTTGATGCAATGCACAAGGCAAATTATGCCAGCCGGATATGTCATTCTTGTAGACCCAATTGTGAGGCAAAAGTTACTGCGGTTGATGGTCAGTATCAGATTGGAATCTATAGTGTTCGTTCTATTGGTTATGGTGAAGAGGTCACGTTTGATTATAACTCAGTCACGGAGAGTAAAGAAGAATATGAAGCGTCTGTTTGTTTGTGCGGCAGCCAAGTTTGTCGAGGGAGTTATTTGAATCTCACAGGTGAAGGGGCTTTCCAGAAGGTGCTGAAAGATTGCCATGGGATACTGAATCGGCATCAGCTGATGCTAGAGGCTTGTGAGTTAAACTCAGTATCAGAAGAAGATTATATTGAATTGGGTAGGGCTGGGCTAGGAAGTTGTTTGCTTGGTGGCTTGCCTGATTGGCTGATTGCATACGCCGCTCGCCTGGTGAGGTTTATTAATTTCGAAAGAACTAAGCTTCCGGAAGAGATCTTGAGGCATAACTTGGAAGAAAAGAGGAAATATTTTACAGATGTTTGCCTGGATGTTGAGAAGAGTGACGCTGAAGTTCAGGCTGAGGGTGTGTATAATCAGAGGCTTCAGAATTTGGCTCTTACTCTGGACAAGGTGAGGTATGTGATGAGATGTGTTTTTGGTGATCCAAAGAAAGCCCCACCTCTTCTGGAGAGGCTTAGTCCTGAGGAAGCAGTTTCCTTTGTCTGGAAAGGAGAGGGATCATTTGTTGAGGAACTTATTCAATGCATAGCTCCTTATTTGGAAGATCGAACGCTGAAAGACCTTAGGTCCAATATTCGTGCTCATGATCCGTCTGGTTCTGATGACTTACAGAGAGAACTTCGGAAGTCTTTGATATGGTTAAGGGATGAGGTCCGAAATCTTCCATGTACATACAAGTGTCGGCACGATGCTGCTGCCGACTTGATCCACACATATGCTTTCACCAAGTCCTTTTTTAGAATACGGGCATACAAGGCTGTTACCTCCCCCCCGGTTTACATCAGCCCTCTTGACCTAGGCCCAAAGTTCTCGGAAAAGTTGGGACCAGGTTTCCATGAGTACCGCAAAACATATGGCGAAAATTATTGTTTAGGGCAGCTGATCTTTTGGCATAACCAAGCCAATGCGGAGCCAGATGGTAACCTTGCCAGAGCTAGCAGGGGTTGTTTGTCTTTACCTGATATTGGTTCCTTTTATGCCAAAGTCCAGAAGCCGTCACGACAACGTGTATACGGCCCAAGGACGGTGAAATCTATGCTTGCAAGGATGGAGAAGCAGCCCCAGAGGCCTTGGCCGAAGGACAAGATATGGTCGTTCAAGAGCTCTCCAAAAGTTTTGGGTAGTCCAATGCTAGATGCTGTTTTACGCAATGCTCCATTGGACAAGGAGCTGGTTCATTGGTTGAAGCACAGACTTCCCATTTTCCAAGCCATGTGGGATCGATAAACATGCTCCTTCCGCAGGTTTCCCCAGGAAGCAGCGACTGATTTTTACCTGACCCTTTCTTATTGTTTTAGGATGGTTCTTAATCTTAGCAACAGGACCCACCCTCTTTTCTACACTTGGGTTGAAGCATCATTGCGATGGATCGAGCCGCTGCTTCCCTCATTCTTGTGTACAGTTCTTTTTGGTTATTGTAGGTTTTGTAACTTGTAATTCATTAGTGGGTAGTGCAGTATTCCTTTTTTTTTTTTTTTTTCTTTCCCCCCAATTAATTGAAATATGATAAGGTAGAAATTATCCCAAAGGTAGAAGTAGACTAGACTAGACCTCTTGGAGAGTTACTTTTTATGAGTTTTTTTTTTCCGTTGGTCTTTTCTGTTTCTCTTTTTGGCCTTTCTGTAAATACTAGGTTACTAATGGTTGATGATTTAATGGCCACGCCCAAGTGGGGTTTTGTCAC
>PB.21.1
GTCTTGAGGAAGCAGAGGAAGTAATGAACAAGAAGAGTACTGGTTAAGTGGTTATAGAGCTTAATAATCTGAGAAGCCACCCTTTTTGTGTAGTGATAATAATGGCTTCAACCCAGTTGCTCAGTTATCAGCACCTTCAGAGTTGGGGTAACAATGGCAGAGGCCATATACATTCTTTGGCACAAGCTCCTTCTTCATTCAGGCCTTGTGTACATTCCTCTTCTTATTCTTTCCCCAAAAAATCAAAGCTTCAAGTATCTCAATTTATCAGGGTCAGGGCTATGGCCACGGCTGATTCAAAAACTGGCAGAAAACAAGTTGAGATAGTGTATGATCCTGAAGAAAGGATAAATAAGTTAGCTGATCAAGTGGACGAGATGGCCGGACTTTCAAGGCTCTCCCTGTTTTCACCTTGCAAGATAAATGTTTTCTTAAGAATAACCAACAAGAGAGCAGATGGGTTTCATGATTTGGCATCTCTATTTCATGTTATTAGCCTCGGAGATACGATAAAGTTCTCTTTGTCACCATCAAAATCCAAAGACCGTTTATCAACCAATGTGGGTGGAGTTCCCCTTGATGATAGTAATTTGATCATTAAAGCCCTTAATCTTTATCGGAAAAAGACTGGAACTGACAACTTCTTTTGGGTTCATCTTGACAAAAGGGTGCCAACTGGGGCTGGGCTTGGCGGCGGAAGTAGCAATGCTGCAACTGCTTTATGGGCGGCAAATCAATTTAGCGGTTGCCTTGCTACTGAAAAGCAACTCCAAGAATGGTCCAGTGAGATTGGCTCGGATATCCCCTTCTTCTTTTCTCATGGAGCAGCCTACTGCACGGGTAGAGGTGAGGTTGTTCAAGATATTTCCCCACCTCTAGCTTTTGACATTCCAATGGTTCTCATTAAGCCTCCTCAGGCATGCTCCACAGCTGAAGTTTACAAGCGTCTGCAATTAGATCTAACGAGTAATGCTGATCCTTTAACCTTGCTGGAGAAGATCTCAAAGAAAGGAATATCTCAAGATGTTTGCGTTAATGATTTGGAACCTCCTGCATTTGAGGTCCTCCCATCTCTGAAAAGATTAAAACAGCGGGTACTTGCTGCGGGCCGTGGACAATATGATGCTGTCTTCATGTCCGGAAGGTATTAGCTTCAGTAAACTTTCTCACAAATATGCTGCCAATTTTTCTTCTTCTGCTAAAAAATCCTACCACATTACTATGGCATTCAATCATGCATTCGAGCATCACCTTTTCTCCTTCCCACAGTTACTTATATGCATGTTTTACATGCATATATATAACCATCTACGGCTGGGTAGCATAACATTGTAATGTAGTGCAAAAGCGCGATTTTTTAGAAACATGGGTAGCTATTTTCTTGTAATTAGTTTTCTTAGTTTTGAGTGATTGAAGTCGGATTTTTATCTTTGTAAGGACTCTTTCGTGATAACTGTGTCAGACATGATCCATGCAGACGTGGGTGTGGGATCTCTCAGACTCATCAAAGTGTAGTCTGGACACTCTAGTTCATGGTTTTCACTCAGTCGATCCATTGAAATTTTCATAACTGCAACTATTAAACTATCAATTGTTCTTTAATAGAAACCCAAAGTTTTGGTATATTCCACTAATTTCCGTATCATATCCATCATATATAATTAAAGTATTGTACATGGAGTCTAAAATATACAGCCATAGACCGTGTCCAAGTACCCGCACCCTATTTTTGGATCCTTTTTGAGCTGAGTCCAAGTATCCTAAAATTCGTGGTTTTCTGATCTGGACAAGTACTAGCACCTGACACTTGCACCCCAGTCCTCGTAATATATATTTTATGTTTTTAGGGCTTCTTACAGTACCTAATTGGTTAAGGATTTTGTCCAGAACATTTTAGACAAGTGAGGAGGGTATTTGAGGAAGTTAAGGATTAAGTTTACCTAGAGGATTATAGAAATGACAAGATTGGGTTTTATAGTCTTTGTTTAGAGACTTATCTCTTGGAAATTAGCTGTTGAGGGCCTTCCCTTATTCCTTTGTTAGTTTGCTACTACACTTCTAATTGGTGATTAATGGACATTTTTCCTGGGGTTTTTCAGTTGCCATATACCACCCCAGAAAAAAGCCACTCCTCATCCTCGATAGACTTCAACAGACAAGAGACTGAATACTCTCCCACCACTACATCCACCTTAGAAATCACCCTTTTATCCCACATAACAAGAATGCCTCCTGCTGAACCAGTAGACTGTGAAAACACCCAATCCCTAGAGTACTAACCACCCTTCTGTCAATCGATTGCATCTTTGTTTCTTGAAGACAGATTAAATGCGGTTTCCACCTCCTTAAAGCAGCCTTAATTGTTAGTCTTTTCCTCTCATTATTTATGCCCCTCTCTCCGTCTCTCTTCATTATTGTGATGGAAGCTCTTAGTAGGATTATGGATGCTTCCATTTCGAGAGGTTTCATTTGTGGGGTTTAAAATTAGTAGGGAAAGAGGTTCTGAGTTGATGGTCTCTCACCTGCTTTTCGCGGATGACACTTTGGTGTTTTGTGATGCGGAGTCGAGGCAATTGGGGTATCTTCGGATGGTTCTTTTATTCTTCCAGGCTGCCTCTGGCTTGAAGATTCTATTGGTAGTATGGCGGACTTCTTTGGTTGTAAGGTTGGTACCCTCCCGACCTCTTACCTTGGCTTACCTCTTGGGGCTCACTCTTCCGGTAAGGACATATGGAATCCGGTTATCGAAAGGTTCGAGCGCAGATTAGCGGGTTGGAAAAAGCAGTACTTGTCTTCAAAGGGAATCAAGAGTATGTTATCTAGCTTGCCTACTTACTTCATGTCTATTTTTGATATTTCGGTTTCGGTGGCCAAGAGATTGGAGAAATTGGAAAGAGATTTTTTGTGGGAAGGACAAATGGAAGAAAAGAAGTACCACCTGGTGAAGTGGGAATCAGTCTCTTCCAATTTGAAGAATGGAGGATTGGGAGTCAAAAGGCTTAAAGCTTTTAACTCCGCTCTTTTGGGGAAGTGGTTGTGGCGGTACTTGACAGACAAGGGAGCTCTTTGGAGGGAAGTAGTGGTGGCCAAGTATGGGTTGGGGAATCATTTATGGGATCCCAATGAGGTTCATTCTAGCGTAGGGGTGGGGGTTTGGAAAAACATCAGGAAGAGATGGGATTTGGTGAAACGTTTCATCTCCTTCAATGTGGGTAAAGGGGACTCGGTCAAATTCTGGCGAGATAAGTGGTGCGGGGATGTGGAGTTGCAGCGGGCCTTCCCGTCTCTGTTCCAGCTAGCTGTTGATAAGGAGGAGTTTGTTAGCTCAGTAGCACTAGTTGATGGTGGAACAGTCACTTGGAATCCTTCTTTTAGGAGGAACTTGCAAGATTGGGAGGTGGATACTCTTGGGGCCTTTCTTGAGCTGCTGTATAAGCAAAAGGTGGACAAGAATTCAGACGACACCATTGTGTGGAATGGAAAGAAAGACAAGAATTATTCAGTTAAGTCCATGTACCATCTTCTAGTAACGAGTGATACCGTGTAATGGAAGTTGTTATTTATATATCTATCTTACTTATCAAAATAAAGAAATATAATTCTTAGATGCATGATAAACTTTAAATATGTTTGCGATTTCTCCTCCCCTCCCCTTCAATACTTCCAGACTTCTGAAACTTCAGACTGCTACACAATTGCTTCAACTCTCTTTTTCCCTTTTCTCTCACAGTTGTCCTTTGCAGTCCCTTTTGGCATCTGAAGTTCGCCACTGTTTCTCGATATCCAAGAGCAAGTTCATAATCTTTTCTTCAAAACCATCGCAGGCGGCAGGCCACAGCCGCCACACCCAAATATCTACCGAAATCTTTAGCTCTCCTTCGAACCCAAAGCGATAGCTTGTCCTGCGTTGTACAATTCTGCAGCGATTCTGAATCACTCACATCCTCTGGGTGAATCGTGTTAAGTGGGGTGCATTTGATTGGCTCCACCAATTCTTTCTTATCCACCAATTCTTCCTCTTGGTCCTCTGTCTGGACACACCCCGCTGAAGATTGGCTCCCTTCTGACCTCTCTTCGCTCGATACTCGCTCCGGGCTTCCTTCTGGAGGGACGGAGTCCTTTTCGTCGCTCTCATCCCTTCGATTTCTTCTGTCAAACTCGTCTCTTGCGCCTCTCCTGGAGACGCCGTCGTCGCTCCTTCAAAATCTCAGGAAAGGAGAATTTCTTCTTGTCGGTCTCCACATGAGCTCCCAAATTCCTATCCTCAATAATAACCGGATCCTCCTTCTCACCCGACCCATTACCACCGACTGGGCTGCTATTGGGATTAATGTTAAAAGCAGATTCAAAAGGCCCACTAATTTTGCCTCCTGTAACCTCCTTCTCTTGAGAGTCCATAGACTTATTCTTTAAAAGGGCCCAAACTGCCTTTCCCCTATCTCTTCTTTTCAATGGACCACCCCAAAGCCCAGATCTTATGACAGAAAGCCCACGACGCCTATTAACACCTCCACCCCCTGTCTGAAAAATACCCGGGTTTCCTTTTAACTACATCGTTTGGCTTTGAAAATTTAAATTTTGAATTACTCTGAGCCCACGTGCTTGGCCCCTCCTCACTGCCCTTCTGCCAGAAACTTTCAGCATTCCTTTTGACTTGATTATTCACTCGATGAGTCCCCGCGTGCTCCTCACTTGCGTTGCTCGCAAAGATAGGCACCACCGATAACATCGACCTTTCTGTGTTCTTGCCTTCGTCCTCCCTTCGCCGCGGAAAGCAAGACGCAGACGACTCCACCCATATCGGAACAGCGAATATTATGTCCCCAACCCCAATACGAACAGTCGCCGGCATGTCTTCCTTGTAACGAACCAAAATACATCCCCATCTCAATTCTGATTTGTCCTCAGTAGCTTCATCTAACCTCACAAATCCTCCACATTTCTTCCCAATCTCCATAAAAACCGACCTGCTCCACAAATGCAAGGGTAACCCTAGAACCCTCACCCAAACCTCCTTAGGGTTTCTTCCTTCACCATAGCACAGTCCCACTGGATCCCAACACTCCAAATGCAACGGACTCTGGTTAACGGTCCACCTTTCCAAATTCAAAGATGCGACGAGCCTCTTTTCCGGAGGGGAAGACGAACAGAAAGTGAACCCCACTCAAATCTAAAATCTTGACTCCTCCAGCCACTTTCCAATAAATATTAACCCATTTTTACACTTTCTCCTTGGTTGGATTTGGGTCTTCGAGTTCCCCTACTCTTCCAACTAAACACCGACCTAAAAACTCCATATAACCATCACACGACCTTTCATCAATTTCAAAATCCACAGAGGATCATCTACCAGCCGAAACGAGATGATCTAAATTCGGCCACGAAGAAATCTCTGCCACATCTTTATATGATTTACCTTTGCTGGAACTCTCTTCCCCCACAAATCTCTTGATTTTTCCAGTAATCATGTCCCAACCTGAATCAGCAGGAGCTTCTTCCGGGATTAAAATCGAACGTGGACCGCCCTTTCCCATGAACGGGGTTTCTTCATAAAGGGCCACTTCAACGTTGGTGGTCACAAAACTAACCCGACTTATATAGAAAAAAAGATCTTATATGGTCAGATTTAAATTGAAAACCCAAAAAATACCCTTATTGAGTCGATTAATCATCTCAACTCAACTCTTTGAGTCGAGTACTCATCAACCCTTTGAGTCGAGTACTCAACTCATGATTGACTCATGAGTCGATTAATCAACTCATGATCGACCGATGAGTCGAGTACTCAACTCATGATTGACTCATGAGTCGATTAATCAACTCATGATCGACCGATGAGTCGAGTACTCAACTCTACATGAGTCGAGTACTCAACTCTACATGAGTCGAGTACTCAACTCTACATGAGTCGAGTACTCAACTCTACATGAGTCGATTAATCGACTCATGGGTCGTGATTAATCAACTCATGATTGACTCATGAGTCGATTATCATCATTGGGTAGAGAAAGGGATGAGCAAAGTTAGGGTTTAAAGCTCTGACCAGAAATGGAGCTCGTAGCATTGTAACGGAGAGAGTGAGAGCAACTGGAGATGAAGCTCGCTAGTCGGCGATGGAGTGGAGGCTGATGTCGGAGATGTGAGGGAGGCGGACGAGAGAGATGGGGAGGGAGAGAACATTACGCTGTGATGGGAGGTGAACTGTGAGTGAGTTGTGAGTCTACAGTATGGCCATATAGTATTATGAGGGTGTATTGGGAAGTTACAATATTTTTTTGTCAAAGGCCATAAAAGGGTGGCAGACTGACTCTCATCAAAAGCACGCTATCTAACATGCCTACGTACTTTATGTCAGTGTTTGGAATGCCTACTCATGTAGCTAAGGGTCTGGAGAAACTGGAGAGAGATTTTCTTTGGGAGGGGAATGCCGAGGAAAGGAAATATCATCTGGTAAAGTGGGAGTCAGTGTGCGCCAATATGAGAAAGGGGGGTTTAGGAATAAAAAATCTTAAAGAGTTTTAATACAGCTCTCATGGGAAAATGGTTATGGAAATATGCCAGCGAGGTTGACACATTATGGAAGAAAGTGATAGTGGGAAAATATGGGCAGGGGGTCAATAAATGGACTCCCAACGTGGTTAAGATGACCTATGGGGTGAATGTGTGGAAGGGTATTAGGAAACATTGGGACTTGCTGAATCGGTGGATATCGTTCGAAATTGGCAATGGGGAGTCGGTCCGATTCTGGAAGGATAGATGGTGCAGGGATAGGGAACTTTTGAGAGTCTTTCCAGTGTTATTTAACATAGCAGGGAATGAAGATGAGTTGGTGAAAGAGGTGGTGCAGGTTGGAGGAGAAGATTTAACCTGGGCTCCATCCTTCCGAAGGAATATTCAGGACTGGGAGATGGATTCCCTGGTGCAGTTTTTGGAGTTTCTGTACAGGCAGAAGGTCAGTGGTAGGGGGGAGGATAAAGTAGTGTGGGAGGGGGAGGAAAATAAGATGTTTACGGTCAGATCCTTGTATCAGAAGATTAGGGATAAAGATGGTTGTTTCCCGTGGAGGAATGTCTGGAAATCTAAGGCTCCAGTCAGAGTAAATTTTTTCATGTGGGAAGCTGTTAACGAAGCTATCCTAACTGGCGATAATCTGCGAAAGAGGAATAAGATTTATGTGAACTGGTGCTTTCTTTGCAAGCAGGACGAGGAGAGTGTAAATCACCTTTTGTTGCACTGTCCAGTGACATGGAAGCTGTGGGATTACGTTTTTAGTCTCTTCAAGGTCTCTTGGGTTATGCCTGGTTCAGTGAAGCATTTAATGGAAAGCTGGACGATATATAAGAGGAAAAAGAGGAATTTTATATGGAGTGTGGCTCCACTGGCTGTGTGCTGGTCCATATGGAAGGAAAGAAATGGAAGATGCTTTGAGAATGAAGAGAGGACGATAGAGGCAATTCAGAATTCGGTTCTGCAGACTATGCTACTCTGGTGCCACGACGTGATAGGCCAGGGGGATAATCTGTTTGCAGATTTTGTGGACAATATCTCTATTGTAAAATAACTTTTATGTACATTCCCTGTGTATAGAGGAAGCGTCTCCTTTTTGACGCATATTTATACAATCTTTTACTTATAAAAAAAAAAGAAGAAGATAAACTACGGGTACTCTGGCCATACTAGACCATTTCCTTCCCCCGAACGGAAATTCTAAGAAATACACCTTGTCGATTTCTCTCCTTTGCAAACAAGACCTCCCGGCACTTAGCAGGTAATTTCTTCCAAAATGATCCTTGTTGCATAAAAGCTTTCTCCATCCACTCGCTAACCCATAAGGTTTCCTCATAGGAGAAAACAGCTTCAAAAACTCACTCCACTTCTC
>PB.22.1
TGGCCCTTGGCCGCCAGAACATTCTTGCTGCCATCAGGCAGCGGAAAGAGGCCCGATGGGCCAAAGATAAACTCCGCCGCAAGGCGGAAAAGGAAGCTGCCCTCAAGGCAGCTCAGGAGGCTCCGCGCCTCGCAGCCCAACGGGCTGCCATCTGCAAGATCCTTCGGGATCGAGCAGTTGCTGCTCTTCCTCCCCCCCCCCCCGAGGTCAGCCTGTTTTTTGCAGGCTGAAGATTCTTTGAGGGCTGCTGCCCTCTCCCTCCCATCTCTCAAGGCCTTTCACAGGGCCAAGGCTGCCGCTAATAAGGCGGCTAGGTTGGCTGAAAGCTTTCAGCCAGGTTTCTTCTCCTCCCCCTCTCCCCCCGTTCTCTCCTCGGAGAGACGGAAGGAGCTTCGCGAGAAGCTCCGTATGGCCATTCCTGGCCATTCTACTCCTCCCCTCCTTCCTTCTTATAAGCCTTCTTTGAAGGCTTTCAATTTTCGAGCTCTTGAGAGCTCAGTTACCTCCCACCAGGAGGTTTATGACCGTGCTCGGGGAATCATTTTTGAGTATTCCCCCGCAGGTTCAAAATTGTTCAACCATCTGAATTTTTGTGATGGTTGGCAGAAGGTCCCTGGCATGATGGAGTCATACAAGTTATGTGTCCGTCTTGCTATGGTTTTGGAAGTTTTCCACTGCTGTAGTATCGTTTCTGATACGTATAGCAGTTTGATGTCTGGTGAGCCCTGCATGGCTGTTTATGACAGGGCTATGTCTGCTGCTGCAGACATTCTTGATTGTTTAACTTCTAGTGGTACTGCACAGGGTTTTGGCAACTTTCTATCTGCCGGATCCCGTGTTGCTACCAATTTTGCTAAAGAAGCCACCCGCGTGGGTGTGAACACTGCATTTGGTGCTGCAGAGGTTGCTGCTGACTGTGCCTCAAAGGTCACTAAGTCAGTCTGCGATACTATAGTATATGGTGCATTTGTTCCGATGGTTAAGATGCTCCGCAAGGAGTTTGATGAGACCATTGGAAAGTTCATACCTAAGATTCTGGGCGCCACAGCGCAAATTGAAAATTTGTGGCGTAAGAGTCTAGAATGGGCCACTAATATGCAGGCAAAGCTTGATATTAGTTTGCGCATTCTCAAAGGTTCTGCTTTTGTTGGTGCTGGACTCCTTTTAGTGTCCGGTATCATATATTTTGTTGAGCAATTGTTGCAGAGTCTCGGTCTTATGACCGGGACTGGCACCCTTCTTTCTCTCTTCATTGGAGGTGTCCTCATTGCGTACAACGGTGGGTTGAGCGGAATTTTTGACGCTCAAGCTACCCGAGTCCGTGGGATCCTCTGTGAAGTGGCTATGCGCTTGTACGCTAAGCCTAAGAGTATGGGCGGTTCTACCGTCCAGGGTGTTGGGGACATTTTTGGTGTTCCCTTGAATATTTTGAATTGCATTGGAGATGGCTTGGTACACCATTCTCTCGATACCCTGCAGTTGATGGGTAAGTTTGGGGCCGCTATGGACAATGTCCGTAAGGGTCTCATGTGCATGCGTACTTTTGTGTCGTGGCTGATGGAACATCTGGCCATTGCACTTGATTACATCACTGGCAAGAAGACCGCCTTTTTTAGGGAACTTGCCACTTTAATTCATATAGATGTTGAAAAGTGGGTTAAGGACTCGCAAGAGTTCCTTCTCACCGCTGAAATCATGGCTGATGGAGATCGCGTCATTTTAGATACGTGTCTCCACCTTCTTGCTAAAGGGCAGAAGGTTCAGTCCATGATGGCTGCGACCAAGTCTGGGACGAGTTTTAATTATTCCCGGATTGTTGCTGATCTTGTGAAGCGTCTCAATGATGTATATAAACGCTTCAAGATAGCTGGTCGCAAAGTTTTATATCGCCAGGCCCCCTTTTGGATATATTTATATGGGGGTGCTCGGTGCGGTAAATCACTCTTTGCGCAGCGATTTTTGAATGCTGCCACTGAGTACATGGGCACTACTGTAGATAATGTATATTACAAGAATGCCCGTGACGATTTTTGGTCCCAATATCGCCAGGAGGCGATAGTTTGTATCGATGATTTGTCGTCAGTTGAAACAACTCCCTCTATTGAGTCGGAGTTTATTCAGCTGATTACGACAATGAGATATGGCCTGAATATGGCCGGTGTTGAAGAGAAAGGAGCTCAGTTTAACTCTCAGATGTGTATTACCACGTCTAACTTCTTCACAGCTCCTACAACTGCCAAGATCCACGACATGAATGCCTATAACGATAGGCGTCATGCAGTAGTGGAAGTCCAACGTGTTCCGGGCACCACATATGATGCCAAGCACCCTGACCTTTCCACTCAAGCTAGATATGTGGACTGCAGAGATCAGACTCCACGTTCTGACTGGATGATGCTCTCTGAGCTTACTGCGGATTTGCTGACGCGGTTTCAAGCTCATAAAGTTCAGCAAGCAGACGAGCAAGCGTATATAAAATCTACGCAGCGCTCGACTCACGATGTGTTCGACATTTTAAAAGATCACATCGAAAAAGACATTTTTTGGTTGTCTCAGCCGGATACTTTTTTACCTCCGACTGAGAAATGTAAATATAAAGGAAATAGATTATTAGCCGTAGATGGCAAGATTTATTATTTTGATTATTTAAATTTTGAGTATGAAATGGTAGATTTAGTTCCTGGTATTGACGCTGCTCACATTGAGCAGTGTTCACTTGCCAAGTATGGTGAAACCCGCTTACTTTTAGAACAGTGGGGCACCAATGGGGTGGTCACCCAATTTATCGAGCAATTGCTCGAGGGGCCATCCTATGTAGCTAGTGCAGAAACTCTCACGGCGGATTCGCTTGAGAGTCATAAAGAATTTTTTTCCACTCTTCCTTTAGTACATCGTGCGACATTGCGCCTTGTGCAAAAGAAAATCGATCTTACCAAGGAAGACTTAAAGCAATTTGGGTCTATCAAGGGAAAGTTCGATCTAGCCTCATATTTTGTAGAAGGCTATGAGTGGGTTTACAATAATGGCGGCAAGCTTCTTTTAGTGCTGGCCGCCGTGATTTTGATTCTTTTCTTCGGTTCAGCTTGTATTGGGCTGCTGAAGACTATTTTCGTTGGAGGTGCAAGCGCGAGTGCCACTGTTGGTGCGATGACACGCATGTCCCTCCAATCCACCATTCCTTCCTCCTCGGATATGAATGTGCATATGGTGCGTTCGATGAAGACGGTTTTCCGTCCAAGTTCGCTCCAATCTGCATCTGCGCATAAGGACGTTTTTAATGCCTCACACGCAGTGCATTTGCTCGTTCGTATCGACCTACCAAACGGTAATATTATTTCCGCTTGTAGGTTTAAAGCGAGGAGTTTGGCCTTGACATATCATCAGGCCAAGATGATCCTACCTGGCACCAGGGTTGGAATCAATTATGTCACAAATACTGGTGCATTTATGCCTCGAATCGAGCACACATGGCAAACGACCAATCAATTTGGTGTGCCGAATTTGAGGCAATTTGATAATACGGAGATATGTGTGTATACACATCCAGAGCTATCGGCGCTGCCCTGCGCTCCAGGCTCTTTCTTCGTGAAAGATATTGAAAAGTTCACCGGCGACATTGTTGTCAAAGGTGCTGTAATTAAACTCGGTAGAGAATCGTTTTTTACTGAATCTCTCCGAGCCAATGAGCCTTTTCTCCACCATTGGGAAGCTGTGGTGTCTGTTCGAACCACAGAATTCCAAATAGACAATTACGAATATGGTGGTGATTATTGTAAGAAGCTTCCCAACTCCCTGGTTGGGGAGTATATTAATGAACCCGAAGACTGCGGTGGCATTCTGGTTGCCAAAGTTGCTGATTCCTATCGGGTCGTTGGGATGCACGTCTCTGGAGGCAGTTATACTGTGGAAGGGCCAGATGGTGGTGAAATACGCAAGTATGTATCCACTGCTGCGCTCTTCCCAGATTTTGACAGCTTTGAGAGTGTGCAATCCCGGATTAAATCCTTAATGTTGGAGGATGATGGTAACCCCACACGTGGTGTGCACAAGGTTGGTCATATCAAGGACCCTGCCGAGTCCGCACGTTGTGGAGGTAAAACCAAATTGGAGCTAGTGCCGGAAGCCTTTTTAATTCCGTCGCCTGTGCCAGTAAAGATTCCTTCAATACTGAGTGGAAATGATCCTCGGTTGCCCGAACATTTGAAGGGCACCGATCCACTCGCTCACGCTATGGATAAATTCCACAATCCCATGCGTGACTTAGATGATTCTGTAGTGGGAGAAGTGATCGATGATATCTATGATACATTTTACGATTGTTCTCCTAACTTGACGTTGATGGACGATGAGGAAGTCATTAACGGCTCTCCTTTTGGTTACCAAGTGGAAGCCATCGTCCAAAATACTTCCGAAGGCTGGCCTCACGTAAATGATCGCCTCCCTGGGGAAAAGGGCAAAGCCCGATTTCTAGAGGAGTATGCGATACGTGCTGGCAAGCCTGTTTATAGACTCATTCCTGGGACTAGCGTTCATAAGGCCTATGAGGCTCTTGAACAACAGATTGCCTATGAAGTGCCGATGTTGATTGGCATGGAGGTTCCCAAGGATGAGAGGTTGAAAGTAGAGAAGGTCCTTGAGAAAGTAGGTACTCGAACCTTCACAGTTTTACCAATGGAGTATAATTTGCTGCTACGTAAGTATGTTGGCAAATTTGCTTCATTTATTCAAACCAATAGGCACCGCCTATCTTGTGCTGTAGGTACTAACCCCTACTCTAGAGAGTGGACAGACATTTTTAGACGTCTAGCCCATGTCTCTAATGAAGCCATCAATTGCGATTACTCCAAATTTGATGGACTTCTCAATTATCAAATATATAAACATATAGTTAGTTTGATTAACCGTACATACGGGGACGATCACCAGTTCAAACGCCATAATTTGCTGATGGCAATGTTTGGTAGGTGGTCTATCTGCGGGCAGCGAGTTTTTGAGGTGCGTGCAGGTATGCCTTCGGGCTGTGCCCTTACTGTAATTATTAATTCTTTGTTTAATGAAATTTTAATTAGGTACGTATATAAGATAGTTGTTTTACCACGGGAGCGATCCCGTTTTAATTCTAACGTTTGTTTGATAGTTTATGGCGATGACAATCTCATTGCCATTGATCGTAAGCTGACTACTGGTATCCGTGTTTTAGAGGATGGCCAGGAGGTTACTCGCTATGCCTTTAACGGCGAAGTGATTAAGAGCACATTGGCCAATTATGGCATTACCATTACTGATGGTAGTGACAAAAATTGTCCGGTGTTAGTGAGTAAACCACTCACTTCCCTCGATTTTTTGAAGAGGGGCTTCAGCTTACAGCCCAGCGGACGGGTTTTAGCTCCGCTAGATTTACAATCTATCTTTTCTAGTCTCCACTATATCAATTTTCAAGGAGACATGTTGCATTCACTCTTTTTGAATGTGAATGTTGCATTACATGAGTTGTGGCTCCATCAAGATTCGGAGCGATACAATTTTGTTAGAAATTTTTTCGTTTCCAAGTGTGGTGGTAAATTTTTACAGCTGCCCTCTTGGCGTGTTGCTGGTCTGTTTCATGATGACCAGTATGCACATACTAATTCCTTTAATCTGGTGAAACTGTACACACAGGATATCCCAGATAATACTTTATTTTTTGAAAATCATGCTCCCAAACAAGTTTTATCGTTTGTGGAGAAAAATATTTTTGTGAGTGGGCCAGGGTGGAATAACCCTGAGCCTGAGAAGTATTTGGTCGTTTCCCTTAGTGCTCGCAAGGGAAACGAAGATTGCATTCATTGGCCCGTTGATTATGGCGAGGGAGCCGGTCAAATGGCAACCAAAGCCTCGATTAGGGCATATGGCAAAACTAAAAGTGCCAATTATCAGAGAATGCGAGCGTTTTGGCAAGATGGTGGTAGCATTGTCTTCCGGTGTGAAGCTCCTTTTATTTCCGGATGGGCTGCTGCCATCACCTTTGCCATTACTTTAGGCTATCAGGCGGAGTTGATGGAGCAAGCGTATATCCTTCAAGGGGGTAGACACTCTTCATTTCTCCACCATTACTTTGCCAATGAGCAGAGTGAACTCTTGCACCGAACGGTGAACCCATTTGTGCGCGTGGGCGCAGCAAGGGTGATGGCCTGATGCTTTTTCTCAGAGCTAATTGAGAGGAGTCCCCCGCCTTAGAGGGGAACCAACGGATGTCTTCGTTTAACCGAATTGAAGAAGTGAATGTGCCCTAGGTAAGCACAGTCCGGCGCTTTGCGCTTCCACGAGACGACACGTGGGTTGGTGGTTTCCGTCCCGATTCTGGCGGATATGGCTGGCATGAGATACCAGTCGAGAGCTACAAATTCATATGGAAAATATGGCCTTTTATGTCGAGTTGTTGAAAACTTCCGATGTTCACCTCTGCTTGCAAGTGGATGGGCCTGATCCTAAGTGTTTTGTGGTATCTGACTCTAGGAAAGACTAGGGTTTTAGTGGAATTGACCTAAATAATTCTGCAAAATGGTGGTATTCCACTCGCTTTCTGGCTTATGCGTTATCAAGCCATTGTCCCTTTTATTTGTTTGAGGGTATCAAACATCATATCTTTATTGTTAAAGCGAAGCATTTTCTTTTGTTTTCTTTTAATAATGTAGTCTTTGAGTCTAGATTGGCGATGATGCTGCGGGAAAGGTTCCTGTTTTGCATCCACACAGAAGTCAAGCTACAATTTAGTGGTAAAGTCTAATGATATTCTGACTGATGATGTTCAAGAGTTTCGCTTTGAACTTCAATTGATGTCAGTGTTGGCTAACTTTGCTTTAAAGATCCTTTTCATGGAATTTGCATGGGTGTCCCGGCAGGAGGTGTGGATGGACGAGTTAAGAAATCCCCGTGATCAAGTATTCTGTACACGAAGGTGAAGTCATAGCCCTAGTGTGCAGTGTCGACTGTAGGGATGGATTTTCTTAAGTTCTGGCATTTCTTTATTTCCTTTATGAATAGGGAGCAATATATCATTTGACCTCTTTACACGTATGTAGTGGTGCTGGTGTGGTTGTAGACCGAACTCAGTACTAGAGTCAATACGCGGTGTTCCTAGCGTTTCCAATGGAACTAAGCTGTAAATTGGGTATTCGCAAGCCCTTCAGCTGCTCCCAAAATGTGTGTACTATGGCTCAATCCTGGCCCTTCTTACCAGGTCAAACCTGAAGCACATTTTGCGTTGAGTGAAGCTAGTTTTGTTATGTTTTAGTTAATAAACATAGCCGGTATTTACTACCGTTACATGACAGACTGTAATGGGTGTTGATTGAGTAATCTTTCCCAGCGAATTTTTCTGTGATTCTTACTTGATGTCAAAATTGAAAGTGTACCGTTTACGGAGCCTGACAAACTCAACCACGCGGGGCCGGGATAAAATCCGGGGACGAAGAAATCCAGCTATCGGTCAAGTCAAATTTAGTTGTAATGTAATGATAGTTTATTTTGAGACTAACTATCCGCACGAATCAAACTCTTCAACAGATGTGTGTTCTGCTGTTGCTGAGGAGGTATTCATATCCCCATGCCGGAGATGAGCTCTTAATTGTGTGCTTTTATCATCAATGGAAATGTTAGTGTTTTTGCAGCTTCACGGATGTTTGTTGGGTTATATGAGATTTACCTAGATGCGGCCAGTTACCCCCACTACGGGGTTTACTCTCTCAATATTAAACTATTGCAAGGACGTTGTTTTCGCAAGGTTTTGTTGGTCCGTTTGTGTTTCAAAACGTTGCTTTGCGTCTTTTTCTTTTTTAATGTTTCGCGCTTAGTGTCGAGATTTGTCCAATCTCAT
>PB.23.1
CAGAAAAGTGGATTATGGCTCGACAAAAGAGAAAAAATGTTAATGACCAAAACTGGGCAATCAAACAGCAAAAAACAGAGCAAAGAATTACTTTTTGCTCTGAAAAGTTGAAGGCAACAGTTAACTCGTCTGAAGATATTTCTGCAAAAACCAGAAGTGTCATTGAATTGAAGAAGCTTCAGCTCTTGGAACTTCAACGTCGTCTCAGGAATGATATCTTGAAAGATTTCTTCAAACCGATAGCAACAGAGATGGATCGCTTGAAATCAATTAAGAAACATAGGATAGGTAGGAGATCAAAACAACTCGAAAAGTTCGAGCAGAAAATGAAAGAAGAGCGACAGAAAAGAATTCGTGAGAGACAGAAAGACTTCTTTAGCGAGATAGAAGTTCACAGGGAAAGACTGGAAGATGTATTTAAATGGAAGAGAGAGCGAGTGAAGGGTTTCAACAAGTATGCAAGAGAGTTCCATAAGAGGAAGGAAAGGCTACATCGTGAGAAGATTGACAGAATCCAGCGTGAGAAGATTAATCTATTAAAAATAAATGATGTCGAGGGGTATCTTCGAATGGTTCAGGATGCAAAATCAGATCGCGTTAAGCAACTACTGAAAGAGACTGAGAAATATCTTCAGAAGCTCGGATCAAAATTGAAGGAGGCAAAGGCTATGAGTAGGTGCTTTGATGCAGATATGGATGAGAATCGAACCTCTGGTGGTAATGAGAACAGTGAATTTACTCTTGAGAATGAAGATGAAACTGACCAGGCAAAGCACTATTTGGAAAGCAATGAGAAGTACTACATGATGGCTCATAGTATTAAAGAGACTGTAGCAGAGCAGCCAACATGTCTCGTGGGTGGGAAATTGAGGGAGTACCAAATGAATGGACTGCGATGGTTGGTTTCGCTGTATAATAACCACTTGAATGGAATTCTTGCTGATGAGATGGGCCTTGGTAAAACTGTTCAGGTTATCTCTCTAATATGTTACCTAATGGAAACCAAAAATGATAGAGGACCATTTTTAGTGGTTGTACCTTCCTCAGTTCTACCTGGATGGGAATCAGAAATTAACTTTTGGGCCCCAAGCATCAACAAGATTGTTTACTCTGGGCCTCCTGAGGAACGTCGTAGGTTATTCAAGGAAAGAATTGTTAATCAGAAATTCAATGTTCTCCTGACCACGTATGAATATCTCATGAACAAGCATGATAGACCAAAACTAAGCAAAGTACTCTGGCATTATGTTATCATTGATGAAGGCCATCGCATAAAGAATGCTTCTTGCAAGTTAAATGCTGACTTGAAGCACTACCGTAGCTCTCACAGATTGCTTTTGACTGGAACTCCGCTGCAGAACAATCTTGAGGAACTGTGGGCATTGCTGAACTTCTTGTTGCCAAATATATTTAACTCAGCAGATGATTTTTCTCAATGGTTCAACAAACCATTTGAGAGCAATGGAGATAATTCACCTGAGGAAGCTCTACTCTCTGAGGAGGAGAATCTTTTGATCATCAATCGTCTTCACCAAGTCCTGCGCCCATTTGTACTTCGAAGACTAAAACACAAGGTTGAAAATCAATTACCTGAAAAAATAGAGAGGCTTGTAAGATGTGAAGCTTCTGCATATCAGAAGTTATTGATGAGGAGAGTTGAAGATAATCTTGGTGCATTTGGGGCTTCAAAGGCTCGATCAGTGCACAATTCAGTCATGGAGCTACGTAATATATGCAATCATCCTTATCTGAGCCAACTTCATGTAGAAGAGGTCCATGACTTTATCCCTAAGCATTATCTACCAAATATGGTGAGATTTTGTGGGAAGCTTGAGATGTTAGACCGGCTACTACCGAAGCTGAAAGCAACAGATCATCGGGTTCTTCTCTTCTCAACAATGACTAGGCTGCTTGATGTACTGGAGGATTATCTCTACTGGAAACAGTATAGGTACCTTCGCTTGGACGGACACACATCCGGGGGTGACCGAGGGGCTCTTATTGATCAGTTCAATCGACCTGGTTCTCCATTTTTTATATTTTTGCTTAGCATACGTGCTGGGGGTGTTGGCGTGAATCTTCAAGCTGCGGATACAGTGATCATATTTGATACAGATTGGAACCCGCAGGTTGATCTGCAAGCACAGGCAAGGGCCCATAGGATTGGTCAGAAGAAGGATGTTCTTGTTCTCCGACTAGAAACTGTTCAAACGGTGGAGGAACAAGTTAGGGCGTCGGCTGAGCATAAACTTGGAGTTGCTAATCAGAGCATCACTGCTGGGTTCTTTGACAACAACACAAGTGCGGAAGACCGAAGAGAATACTTGGAGTCCCTACTTCGGGAGTGTAAGAAAGAGGAAGCTGCACCTGTTTTGAATGATGATGCTTTAAATGATCTTATAGCCCGTAGTGAATCAGAGATTGACATTTTTGAGGGAGTTGATAAGAAAAGGCAGGAAGAGGAGACAGTTGAGTGGAAAAAGTTGGTATTGGAAAGCGGTGTCGGCGGTTCTGAGCCTTTACCTATCCTCCCTTCTAGGCTTGTGACAGATGAGGACTTAAAATCTTTTTGTGAAGCAATGAAAGTCTCTGAAGTACGAAATCCTGTTGTAGTATCTACTGTTGGGGCAAAAAGGAGGGGTGAGTCTCTTGGAAGCCTAGATACACAACACTATGGAAGGGGCAAGCGTGCAAGAGAGGTGCGCTCATATGAAGAGCAATGGACAGAAGATGAATTTGAAAAACTGTGTCAAGTTGATTCACCTGATTCCCCGAAATCGAAGGAAGACCTGAAAGAGATGAACTTGCCAATGGTTGCTAATGAGTCTACCATTGTTGGTGAAGCAGAAGCATTGACACAAGTCACACAACCTGCACAGCTCCCAGAATTGACACAAGTCACTCAACCTGCACAGCCCCCAGAACCTTCAGTAGAGCTGCCAACACATCAAAGCAAAGAGATAACCCCACCATCTAAACGTGGTCGTGGAAGACCAAAAAGGAAAACTGCAGATGTTTCCTTATCTCCAATGGTTCTTCCAACTCCTCCATTACCTATTTCTTCTTCGGTCAGAAGCATTAGTGGGACTAATCAGCAGTTCGGTACGGTGGCTCCTACCTCTCAGTCAACTGATGATCTTCCTTCTGGCTCCCAGTCGACCATTACTCACCCTTCGGGTTCTCATTCAACCTCTACTCCACCTCCTGGCCATCATTCAGTGGCTATTTTGCATTCTCGGTCTGATTCATCCCCTACTCCTGCCCTTGGCTATCAGCCGATAGCTACTCCCCCTCCCGGTTATCAGCCAAATGCTACTCCCCCTCCAGGCTATCAGTCAGCCTCTACCCCCCCTCCGGGCTATCAGCCAACTGCTACTCACCCTCCAGGCTATCAGCCAACCACTAAGCCACCTCCCGGCTATCAACCAAAGACTACCCCCCCTCCAGGGTATCAGCCATCTGCTACTCCCCCTCCAGGGTATCAGCCATTGGCTACTCCCCCTCCGGGTTACCAACCATTGGCTACTCCACCTCCAGGTTACCAGCCATCGGCTACCCCCCCTCCGGGCTATCAGCCATCAGCTACGCCACCTCCAGGCTATCTGCCATCGGCTACTCTCCCGCCAAGTTCTCAGCCAACCCCGTCTCTACCTTCTGGCCCTCAGTCAACCCCCACTCTCCCTTCTAGTTCCCTGTCAAACCCTAATCTCCCTTCTGGTTCTCAGTTGTCGGCAACTGCCTCTGCATCTATACTCAGGTCTGGTAGGGGACGAGGTAGAGGGCGTGGACGAGGTCGTGGTCGAGGTCAGAAGACTGAAAATGAAGGAGAAGGGCCCTTGCGTAGGGGGAGAAAACAAATAGCTGCATCACCAGCTGTTCCAGGTCTCCTGCTACCTTCTGCAGCTGACAATTCAGTAACAGCATCGCAAACCATTCCAACCTCCTCTTACCCAAAAATCCCCGAGTCCCATTCTATTTCTGGATCTAGTACCATAAAAGGTGTCAGTAATGCATCAGCTTCACTGCCACATGTTCCGGTTCTTCTTGTACCTTCTGGAACTGACAAACCAGCAACAATTTTGCGAACCATTCCAACCTCAACAATACCCGAGTCCCATTCTATTTCTGGATCTAGTACTGGAAAGGATGTCAGTGACGCATCAGGTTCACGACCGCATGTTGTTCCGGTTCTTCTTGCACCTTCTGAAACTGCCAAATCAAATATATCATCTCCGAGAACACCAGTTTCCATCTCTCCTGTGCCTAGTACATCTATCTTGACAAGTAGTACTAGGACCGTCCTTGATCATGGTGTAACAAGCACTAACAGTTCTCAGACATCAGTTCTAGTGCCTTCGGTTTCTGCTGGCTCTCAGTCTGTTGGGTTGGGAACTCATAGTTCTCTGGCAACCCCATCACCTTCTGTTTCTCTTGAATCTCATGCTCTTTCTCCTTCAGAATCTGCACCCAAGCAAGGTAGAGGCCGAGGGCGAGGGCGGAAGGCTCAGACCGGAGTGGAGCCACCACGGCGGAGAGGAAGAAGAACAAATGATAATGTTTCTGCTGCAATTCCTGGTGAATTAGCTGGTCAGGAGCCAAAATCTAGTGAACCACCAGAGAAGAAATCACGGGTTTCTGCTGATAGAAAAACCGTTGCCACAAGAAGTATGAAGCGAGAGGCTCAAAAAGTTACGAATGATGCTCCTGCTGATGGGTTTTCTGGTCAGGGGTCAACATTTACTGAACAATCAGAGACTTCTGCCCCAGGAGAGAAATATCAGAGTTTAGAAGAAATTGGTATGGTAACCACATCTCCTGACATTAAGCGAAAGTCCAATGAAGATGCCACAGCAGGGAAAATACTTGTGGAGCCAAGTCCCCTGATAAGGAGTGGAGATGGTGAGACGCCCATTAAGTCTGTCTCTGAAACTTCTGTTGGGGCGAAGCAAAGTGTGAAGGATATGTGTCAGCATGTGGTCTCCGACCATGTAGAGAAGGTGGTTGAAACGAAAGATATCTCTGCAGTTGCGCCGAAGAATTGTGTAGATATGGATAAGGCAGATCCTGTGGAAGAGTTTGAAACCGAGAAATCACCTGATGAAAAGGATGGAAAAGGGAATACTGGAAGGACTGCTGGAGGCTCTCTGGAGGTGACTGAAGCCAAACCCTCCAAAGTATGTGACCTGGCCTTTGAGAGAGAAACTGAGCGTGAGAAGTGTAAACAGGGAGGTAGTCGTGTATTGGATACTAGTATGGGGAACAAAGTTCAGGTTGTCCAGACCACAAAGGAGACAACAAAAGAGCTTCCTGTTGGGCAGGGTGAAAGAGACGGTCATGGTATCATCGAAGGAGGTGCTCTGGAGGAGATAGAGGCCAAACACTCTGAGATGGCCTGCCAGGGAGAAACTGAACATGAGAAGGGGGAACAGGAAGATAGTTGTGTGATGGATGCTAGTGGGGGAACTAGAGTGGAAATGGAGCATACAGCAAAGGAGCCTCCTCTCGGGCAGGGTGGAAGAGAGGACTTGGGAACAATTGATGGAGGCATTTTGGAGCTAAAAGAGACGCCCTCTGAGCAGGTTGAGGTGGCCAGCCGGGGAAAAACTGAAATTGAGAAGAAGGAACTGGGAGGTAATGATGTATTAGGTGCCATTGTGGTGAATACAGTTGAAGTTGGATTGCCAAGAAATGATCTTCCCATCGGGCAGGTCTTAGCTCATGCAGAGGAGGGTGAATCCAGCGTAGGTCCAGAGCATTGTAAAGATCTTCAGCAGCTGAACTCAGTTAAGTTAAGTGAGGACATATGTTCAGAGGATAGAGAATGCCAAACTTTGTTAGTTTCGGAAGCCACTACTGATGCCCAAAGTTTGGGTAGTGAAAGCCATACTGCATCATTTTGTTCGGAAACCTCTCGGATTTATGATATTTCAATTGTTAAGTGTGAAAGGAAGTCTGGGAAAGTATGTGGTGAGAAAGAAGAAGAGTTGATAAATCCTGAGGCAGGTGTTGAGCAGACAGCTGCAGTGTGCGATGCTGAGAAGTTGACTACAGTAGGAGATGATGAAGGGACACCTATAGAATGTGGAAATGATGTTGACACAAGCATAAATGCCGTTGCTGAGACAGAAGTAGATGCCAATGAATCAGCTGAATTGAAGGGTGAAAGAGAGGGTTGTAAAAACTTTGATGGAAGCACACAAGAAATGGAAGCCAAATACAATGTTCAGGCTGCGCTCCTCGGTGAAAATGAACATGAGAATCTTGCACAAAGTCAGCAGATAACGGAAGAGCTTCCTGTTGGACAGGGTGAAAGAAAGGGCTCTAGAACCATAGATGGTGACAATCTCAAAGAGGCCGAAGCCAAGCCATCTGAAATTCTCGAGGTGGCCTTCATGAGAGATATTGGGCATAAGAGAGGAGAACATAAAGGTAGCGGTGTGGTGGAGGGCATTATGGATACAGCCGAAAAGCTTCTTGCTGAGCAGGTCCAAACTCAAGCAGGAGAGGAGGGTCGCTCCACGGCCTGTCAGGAGGTGGCCTTCCAGGAAGAAACTGATCTTGAGAACAAAGGGCAGAAAGTAGGTAATGTATTGGATTCCACTGGGAAGAGTATAAGTGATATTGGGCAGAGAATGAAAGAGCTCCCCGTTGTGGAGTTCCAATCTCAGGCGGAAGAGGAAGGTCGCTCCACGGGCTGTCAGGAGGTGGCCTTTCAGGAAGAAACAGAGCTTGAGAAAAAAGAGCAGAGAGGTGGTAATCATTTGGATGCGATTGGGGAGACCATAACTGAAATTGTTCAAACAGTGAAGAAGCTTCCTGTTTTGGAGTTCCAAACTCAAGCTGAAGAGGAGGGTCCATCCACAAGTTGTCAAGAGGTGCCCTTTCAGGTGGAAACTGAACTTAAGAAAGGAGAACAGAAAGGTGGTGCTGTATTTAATGTCAGTGGGAAGATCATTGAAATTGGGCAGACAATCGAAAAGCTTCCTGTTGAGCAGGTCCAGACTCATGCAGAAGAGGAGGGTCGATCTACGGGCTATCAGGAGGAGCATAGCAAGCAAGGAATGTTCAAGGAGCAGACGGTGCTCAAGAACCAGTGTTTTGAGCGAGAATGCCCTAATTTGTCAACTTCGGAAACCATGACTGAAGCCCAAAATTCAGAATATGAAAGCCACAAGGCCTTATCAAGTTTGGAGACCTCTTTGGGTTTTGATATTCCAAGTGGAACGAATGAAACTCAATCTGATGGAGTAGATGGTGAGAAAGTAGAAGCGGTGATAAGTTCTATTGAGGTAAGTGCTGAGCAGACTGCTGAGGAGTACAAAGATGAGAAGTTGGTTACATCTGCGGATGATGTTGGAACAATCAAAGAATGTGGAAATGATTTTGCAGCAACGATGAGTGCAGTTGCTGGGGCAGAATCAGACGCCAATATATCAGCTGAGCCAAATGGTGAAACCGGGAGTTCTCAGACCATGTGAAGAAACATATATTCTTACCCACTAAGACGTGGAGATACCCAAGCCTCGATAGCTTTGGAGGAGCTGCTGCACATTTTGGGGATAGGAACAATATTTTGCAGGGACCCCAGATGAAACTAGTGAAGACTAGAGAAGATCTTGATTGATTTGGTTAGTTTTTTAAGCTAGAACTACAGAAAGTGTCATGGAGAAGTGACTAGTGAGGACGAGGCATATAGCTATTTGAGTCATATGCTAATGAAGCTGGGTTATACTTGTGAATATATTAGTTATATGTATCTAAATTGTTATTCACTTCCCGCATGGAAGTTTCTGGTGTGATATAATTTGATGGATAC
>PB.24.1
TAAAATGACATTTTTATGCCTTAATTTTTGAAAGTGGACTCTTTAAGTGAAACATCCCAAAATGGAATAGTTGACTATTTGCCCGGAACGGAGGGATTATATATTTTAAATAATTTTCCTTAGTATTGTTTCCGTGAGCGCCTTGCCTCTCGCCTAAAAAATGGACCTCTTGCCCGCCTCTCGCCTTTGACAACCATGTCTTAAGTCATAAAAGATACTGTAAAACACTAAAACTTACATAGTTAATACCGTGACTCATGCGGGTAATCCGAACCCCGATTTTTTCAGATCGGTTTCGGGTAGTAAAATTCAACACCCGATATTTCGGCCACCTGACCAAAAAACCTGAAACCCGACCTGATGCCCACCCCCAACTTGTAACCGGCCTTTACCTATATCCAACCCCATTCGACTCCCTTTTTTAGGGATATGCATTCTGTTTCGGGTTTTCGCGTCCCGATTTGATCCAATCGGTCATTACCCTATCGGGTCAGGTAATTGCTCAAAATTTCGGTTGGCGGATAACCTGAACCCGTTTTGTAGGTCTTCGTCAGCTTTTGATGGTTAGACCAAAGGAAGAGGATGCAGTTACTTTCTTCCAGGCTGGTAGAAAGTCTTTCAATGTGATCTACATCCAAGGAAAGAATGGACCGTGGTTCCAATGGCTGGAGCGTAGCAGAGGTAGAGTTCATAAAATAGTTTTATCTTTAGATGAAGTGCTTTGGGTGTGTGAGTGGATGGACAAGGCTTCTTCTATCAGAGAGGTATTCTGGAAGAAAAGAGCAGGGAAGCAGCGCGAGGTGATGGTGGCAAAGGAATGGAACACCCATGGTTTCTTCCTGTGCATTTCAGCCAAAGGGATTGGAAGTCCCTCAAAGATTTTCATTCCTGCTGTGGCCAAAGATGGAGGGTGGGACATGGCAGCGGGTAAGGTTAGTAGATTTGCTCTGTCAAAGCGTGATCCAGTAAGGCAGCCGAAGTCGTACAAAGAAGCGGCGGAAATTCCTCTTTCGCCGGACTTAGAATTGGTTGTCTCTAACAGAGTAGTGGGTATTAATTCCGACTTCGAGATGGATGAGGATTCTTGTAGGGGCAATCTGGAATTCCTGGATAGGTGTCTTGAGCAGGGGCATGTCCAGTCCCGTGATGAAGTTCAACGATGGGCCAATTCTAAATGGAAGACTCCAGGTGGTGTTAGAGTGAAGGTGATGAGCGAGCTTTACTTCCTTTTCGAATTCCCTTCCAAGGAAGAAGCTTCCAGAATTTTAAACGAGAGAGATTGGTTGATCAACCAAGCTCCGTTGGTCCTTGATCATTGGAGTCCGACGGGGTGTTGCATAAGAAAGGATCGTAAACCGAAGGAAACCTGGATTAGGGCTATGGGCCTCCCTCTTCACTTGTGGGGTAAGGAAGTTTTCAAGAGGATTGGGCAACTTTGTGGGGGTTTCGTGACAGTGGATGAAGCTACCCAGAAGAGGACAGATATGAGATGGGCTCGTATCTTGGTGCAATATTGTGAGGTTTTGCCGGCTTGCATTCGTATCAAGACGGGGGACTGTGTGTTCTCAGCGATTTGGGCTGAAACTGGTGTGTTCTTCCATCCTCTTCAGTCGCAAGGTTGCGACAGCAGAACGACAGTATTCCAACGGTTGCGATAGGTGGGGCAAACAACGGTGTTCACGCGCGTAGTGGGGAATCGAAGAACCCAGGTCAACGTGCGTCTTCTGCAAGCGTAAAGCCGGATACGCTCAGTAAAAGCTGGGGGAGCACGTGGGCTGCAGATAATTTGAATTTCAAATTCAATAATTGAAACGGTCGCGTTGGAAGAAGGTTGGCTCTCAATTGAAGTTTAAACCTAAAAACCACAGCTGGGCTGAAAAAGATAAAGGAGGGCAAAAAGTGGACAGAGGCCCGGTGTAATGTAAAGCCCATGAAAGGAACTTGGGTGGCCCGAAATAAAAGGGAGAAGGTAAATGAGAAGAAACTGACTGGTGAGCCCAATGGTGTTAGGGCTGGGCCATCTAACTGTTCCTCAAGTGGGGAGACTCATGTTACTAGGGGTGTCGGTTTTGGGCTTGTGCCCAGCGAAAGTGAAGCTTTTGGTGACCAGGGCCCCTCATGCGCCCAAGGTTGGCCTTCTGAATCAACTGATACTGCAATGAAACGAGGGCTTTTTAATCGCCAAGAAGTCTGCGATAAGCAGTCAAGCGGGCAGCCAGATCTAGAAGAACAGAACAAGACCGATAAAGTCAACGGGTTTCATGGGAAGAGATCGGCGACGATGGAAGGTAAGGAAGGAGTCCATTACGATGAGAATGGAAGTAAAAGTTCTATCGTTGAGGAAGATCAGACACAGAGGTCGCATGATATGGTTAGAGTTCTTGCAGTTAGAGAGCTCGAGGAGAATGAAGAACTGAAGAAAGATGATTTTCCTCCTAGCGACGTACCCGAGGATAACTCGAAGGAAAGAGATTGTCCGAATGATTCGCAGACTTCCCCCCCATGACGATAATACAAGGTCGCGAGGAATCGGAGGAGGTCGTGTTCTGTAGCCCAATTTCCATGGTTAGACCGGAGGAGGTCGTGTTCTGTAGCCCAATTTCGATGGTCAGACCTGAGGAGGCTTTGGAACCAAAGTTGCTGACTGATGGGGATACTAACAAAAAGATGTCTGTTTAGGTGAGCAAGAAGGCTAAAGGTGTTGTGAATTATCTGGGTGCCTACTGCAAAGACCATGAGGATAAAATTGTGGATATATTATTGGAAATGGAAAAGGGGAGGCCGTCGGTTAGTAAAAAGGTGGGAGCCAGTCGAATTAAGGCTCGGGGTTCAGAAAGCAGGGAGGTCAAAAATCTTTATTGTGTGGTATTAATTTTGATGGGGCTGCAGGGAGGGTAGACAAGAGTTCCGGGAAAGAAAAAATTAATTAGTTTGTGATATTGATAATACAATAGAGCTCATACTCACACATGTACAATTGACTAAAGCTATTTAGAGGTTGAGATTAAATTATCTTAAAAAATTTAACGGTTGAGATTCACCCTCACATTCACATGTGTGAGAGTAGTTATCCATTTTTAACTCTCTATTTTTTTTCCTATTACAAGTCACCCCCAACAATTAATATTACGAGCAGTCACTCCTTTTTCTTCTCCCTATGTTTTATCTTCACATTACAAAGTCACACCCTGCGATTAATCTTCTGAACAATCACCTCTTATAAAACATCAATCCCTCAACTATCACTTGAAGCAATGTACCCCTCAACTGTAACATTTTTTTTTTTAAATTACATCTTCTATTTAGTCACTGTCATTTCAATTGACGAAATCAGATATACTCAGTATACTGGCACCGTGCTATAGGCACGGGCACGAAGATCTAGTATGGATTTAAACCTAATCAGTTGGAATGTGTGGGGTTTGAATAACTTCAGGAAGAGGCAAGTGGTTAAGGAAGCCCTTCTGTAGTATGTTTACAAGAGACTAAAATGGACTGTATGGACAGAAAATTGGTGGACAGTATTGGAGGTTGTAGGTGGATGGACTGGGTTCATCTCGACGCAGTTGGGGCTGCAAGGGGGTATTCTTGTTATGTGGGATAGAAGAGTTCTAGCTGTTGAAGATCACGTGAAAGGAGTTTTCTCAGTTTCGTGTCTGTTTAAGCGGGTGGCTAATGACTCTCGGTGGGTATTCTTTGGTGTATATGGTCCTTGCTCAGATAATCGCCGGTCAGATTTGTGGGCTGAATTGACTTCTGTTAGACATAAATGGAACCTTCCGTGGTGTGTGGGAGGAGACTTCAATGTGGTACGTTTCCCTCAAGAGAGACGTCGAGGTCAATCAGGTCAATCATTTTCACAGGCTATGGTGGAATTCAACGATTTTATTAATGACAGGGAGTTGATAAAGTGGGATTCTTATGCGGTAGTCGGTAAACCGTGTTTCAGAATTGCTAAAAAGTTGAAACTTCTCAAAGAGGACCTCAAAGTTTGGAATAAAGAGGTGTTTGGGAGAATCGAGATCAGAATCAAGGAAGCTTTGGAGGAAGTCAAAATTCTGGATGAAAAGGAGGGTGAAGGATCTCTAGGGGTATCTGAAGCAGCCCGTCGAGAGGAGATTAAGTTGGAAATCAAAAGGTTGCTCATTAGTGAAGAAATAAGCTGGAGGCAAAAATCCAGGGCCTTGTGGCTGAAAGAAGGCGATAAAAATTCAAAATTCTTTCATAAGATGGCCAGCGCGCACAAGAGTTTCAATCAGACTGAATATCGATGGTAATGTGACGGAAGATGAGACTCAAATCAGTAGAGGCATTGTAGAGTTCTACCAAAAGCTGTTCTCGGAAGATAGAGATAGAGATCTGGAAATAGATGGGATTACGTTCAAAACCCTGATTGAGGAGGACAGGAGACATTTAGAACAAGCTTTTAATGAAGAGGAAGTGGTGGAGGCTTTGGGTAGTCTGAAAGGGGATAAGGCCCCAGGCCCCAGGCCCAGGCCCCAGGCCCCAGGCCCTAGGCCCTAGGCCCTGATGCATAGTTGTCAAAGGCGAGTGCCTTTGGCGCCTCAGGCGAGAGGCGAGGTGAGACCCTGGCGCCTCAAAGAAGCTGGGCGAGTCGATGTGCCAAAGTCGTGGGAAAGGCGTCGCCTTTGGCGCCTTTTCTTTAGGCGAGAGGCGCCAAAAAGTCCAATAAGGCGCTCACTATTTTTTAAAAGTTAAGTGTGAAACGACGTAGCTTAGGGTTTAGTATAGATAAAAAATTAACCCAAAACTTCATTCAGACCACAACGCACCAGTTCGACTCCACGATACGAGCCCTAGGCAGCGACGCAGAGTGCGACTTCAGGTGTCGGACCTGTCGACTTCGTCTTCTTCTTCGACTTCAAGGAGGGCTTCCGACTGAGGGTTTCGTCTTCATCTTCTGCCTTCTTCACTCTGTTATCTTCCAAGTAAACTCTTCTTTCATCTTCGTCTTCTTCTTCTTCTTCTTCGACTTTTTCTGTTTTCATTTTTTTTTCTTCAGTTTGTTGTGTACGAGACTTCGAGACTTTCTTTATTCTTAGTTTCTTCACACTGTTCAGACTTTCTTTATTTTTTTTTTCTTGTTTACTTGTTTTTTTTCTTCAGTCTGTTGTTTACTTGTTTTTTTTCCTTCATTGTGTTCTATTTTTTTTTATAAATTTGTTTCTATTTCTGTTCTGTAACTATGATTTTAGCTTGTTCTTAGTTGTTACTTATTACATTCCATGACTTTAGTTCTCTTTTGATTTCCATGATGTTGTTTTCATTTGCTTTGATAACTATTTATTTTCTTGTTTGAATTTTTAGTTAAGTTCATCTAATGCATTGGAATTTCAACTATGAATGCATAATTTGTGTTATTGATATTATGTTAGAACTCAGTTTCATGTATTTTGCTCACTTATAACATGTTTTGTTGATATTTGTTAAGTTATATGTATTTTATGTATTTTTCCTTAGTATTTTTTCCGTGAGCGCCTTTTTGGCGCCTCGCCTCAAATTTGGACCTATCGCCTTTTTGGCGCCTCTCGACTCTGACAACTATGCTCCGATGGTTTTACCTTTGAATTTTTCAAACATTGCTGGGAAGTGGTTAAAAATGATATTATGGAGGTCTTCCGCTCTTTCTTTGAGGAGGAGGGTTTCGAAAAAAGTCTAAATACTTCGTTTATTGCTCTCATCCCTAAAAAGAAAGGGGCTGAGGAGTTAAAAGATTTCAGACCTATTAGTCTCATTGGTAGCATCTATAAACTGATCTCTAAGGTCCTGTCGAATAGAATGAGAAAGGTGATTGGCCCTCTCTCTCCATTCCTTTTCATTGTGGTTATGGAGGCCCTTAGTCGGCTCATTGATAAGGCAGTAGCAGGAGGTTTTATTAAGGGCTTCGAGGTGGGTAATGATTCTGGTCGGGGTGTTACTATTTCTCACCTTCTTTTTGCCGATGACACCCTAGTTTGCTGTGATGCGGACAGTGATCAGCTGGGTTGCCTTCGTTTAATCTTGCTGATTTTCCAAGATTTATCGGGTTTGAAGACTAATGTTTCGAAGTGTGAGATAATCCCCTTAGGTAGAGTGGAAAATGTGGAGGATTTAGCTTCGTTCTTTGGCTGCAGCGTCTCTAGCCTTCCTACTTCGTACCTGGGTTTACCTCTTGGTTCGACTTTTAAGAACAGCACTGTGTGGAACTCAGTAATGGTTAGGTTTGAGAGACGGTTGGCGGGGTGGAAGAGAAGATTCTTATCAAAGGGTGGAAGACTTACTCTTATTAAGAGTACACTATCTAATCTCCCCACTTATTTTCTATCCTTGTTCGTGGCCCTGCCTCGGTTTTAAAGAGAATTGAGAAGTTAGAAAGAGATTTCCTTTGGGAAGGGGATAAAGAGGAGGAATTATCACTTAGTCGGGTGGGATTCAGTATGCTCTAACAAGGAGGATGGGGGTCTAGGAGTTAAAAATCTCAGCTTCTTTAATAAGGCTTTGTTGGGCAAGTGGCTTTGGAAGTTTTTAGCGGATAAAGAGTCGTTATGGAGGAGGTTAGTGGTGAGCAAATATGGAGCGGGTGATCATCTTTGGTTCCCAAAGAAAGTTCTGTCCTCACATGGTTCTAGTGTCTGGAAAGGTATTATGGGAGTATGGAATGCTTTCAACAGGTTCATTAAATTCGATGTAGGGCTGGGAAATCAAGTCAGGTTCTGGAAGGATTTTTGGTGCGGGACTAATACCATGCAATTGATGTTTCCCGGTCTATACAATATTGCAGTCAACATGGAGGAACTGGTGAGTTCGTTGGTGGTCAATCAAGGGGGAACAGACCTATGGAGTCCTGCTTTTCGCAGAAACTTGCATGACTGGGAGATTGAGGAGGCAGTGCAGTTCATGGAGTTTCTCCAGGGTTGCAAGAGGCAGGTTTTGAGTGAAGATAAAATCATCTGGGAGGATTGTTTTCTGTTAGATCTTTCTACTCTAAGATGATAGAAAAGGAAAAAAGCTTGTTCCCATGGAAAGAAATTTGGAAACATAAAATCCCCGGTAGAGTAGCTTTTTTTGTTTGGGAGGCAGCTAGGGGTGCCATATTGACGGGGGAAAACTTGAGATCTCGGGGCATGATCTATGTTAATCGTTGCTACATGTGCAAAAGTGAGGAGGAGGCCATCTGGTGCTTCATTGCTCTATGGCTAGGGAGTTATGGACTTCCCTTTTCCTCTGTGCTGGTGTTACGTGGGTTATGCCCAGGACTGTTATAGATACGCTTCGGGGTTGGCCTTCTTTTATCCGGAACAGAAGGAGTGTTTTTTGGAAGTACGCCCCTTCAGCTATTTGGTGGACCATCTGGAAAGAGAGGAACAAAAGGGCTTTCGAGAATGCTGATTTCGACTTTCGAGAATGCTGATTTCGAGAATATCGAATTTGATATTGAAGGAATCAAAAAGGCTTTCCTTTCGTATTTGAGATTTTGGTGCTTAACGGCTGATCCAACTTCAGAGGATCCTTTTTTGTAACTAGGTTTGGGTCTTTTGGCTTTGTAGTTTAGTCCATGTATACTTCTAGTGTACTAGGAAGCGTCACCTCATTTGACGCCCGTTAATATGTTAATATTACTTATACCTTACTTATCAAAAAAAAAAAAACTTCGGAACGTGTTTTCAGGTATTATAATACTACCCAAACACCCAATCGGGTACCCGACATATTAAAATAAATTATATTTTC
>PB.25.1
AAGTCAACACCGTGCTCCAACATTTGTCAGAAGCCTGGCGATGCTGGAAGAGTAACATTCCATGGAAAGTACCAGGGTTGCCAGCACCCATTGAAAACATCATTCTCAGATATGTCAAGAGCAAGGCAGATTGGTGGATCTCGGTTGCCCATTACAACAGAGAGCGTATCAGAAGAGGTGCAACTGTTGATAAAACTGTCGCTAAGAAGAACTTGGGTCGTCTCACTCGACTTTGGCTCAAGGCCGAACAGGAAAGACAACACAACTACATGAAGGATGGTCCTTATGTTTCATCTGAAGAGGCAGTAGCAATCTACACCACAACAGTGCACTGGCTCGAATCGCGCAAGTTCTCGCCTATTCCATTCCCAAGTGTATCCTATAAGCACGATACCAAAATCTTGATCCTCGCTTTGGAACGTCTTCGAGAAGCTTATTCTGTCAAAGGACGACTCAACCAAAGTCAGCGCGAGGAACTTGCCCTGATCGAGCAAGCATATGATAGTCCAGGAACAACACTCGAGAGAATCAAGCGTTTCCTACTCACCCAGAGAGCTTTCAAAGAAGTAGGCATCGACATGAATGACAACTACAGTACTATCAACCCCGTCTACGACATTGAGCCGATTGAGAAGATATCCGACGCTTACCTTGATCAGTACCTCTGGTATCAAGCAGATCAACGACATCTTTTCCCAGCCTGGATCAAGCCATCTGACTCTGAAGTCCCTCCACTTTTGACCTACAAATGGGCTCAGGGCATCAATAATCTCGACAGAGTTTGGGAGGCTGGCGACGGAGAATGTAACGTCATGATTGAGACGCAACTTTCCAAGGTTTACGAGAAGATTGATCTGACTCTCCTCAATCGTCTTCTTCGACTCATCATGGATCACAATCTGGCTGATTACATATCTTCCAAGAACAATGTTCAGCTCACATACAAAGATATGAATCATGTCAATAGTTATGGTATGATTCGAGGTCTTCAATTCTCGGCCTTTGTATTCCAGTATTATGGTCTTGTCCTAGATTTGCTTCTCTTGGGTCTTCAACGTGCCAGCGAGATCGCCGGTCCACCACAAAGCCCCAACGATTTCCTCCAATTCCGCGACCGAGATACAGAGACAAGACATCCTATCAGATTGTATACAAGATACATTGACCGAATCTGGGTTTTCTTTCGCTTCACTGCAGACGAGTCGCGCGATCTCATTCAACGCTTCCTCACCGAGCAACCTGATCCCAACTTTGAAAACGTTATCGGATACAGAAATAAGAAATGTTGGCCTCGAGACTCTCGTATGCGCTTAATGAGACACGATGTGAATCTTGGTCGAGCTGTATTCTGGGACTTGAAAAACAGACTGCCACGTTCCGTAACTACTATTGAGTGGGATGACACATTCTCAAGCGTTTACAGCAGAGATAACCCTAACCTCCTATTCTCCATGTGCGGTTTTGAGGTTCGTATTCTACCAAAGATTCGTAACCAGAACGACGAGTTTCCTGTCAAAGATAGCGTCTGGTCTTTGGTAGACAACACTACTAAGGAAAGAACCGCGCATGCTTTCCTTCAAGTAACTGAAGAAGATATTGCGAAGTTCAACAACCGCATTCGACAAATCCTCATGTCCTCCGGTTCGACAACCTTCACCAAGATTGCCAATAAGTGGAATACTAGTTTGATCGCCCTCTTTACTTACTATCGAGAGGCAGCTGTCTCGACCGTCAACCTTCTGGATACCATTGTCAAGTGCGAAACAAAGATCCAGACTCGTGTTAAGATTGGTCTTAACTCCAAGATGCCTTCTCGTTTCCCGCCGGCTGTTTTCTACACGCCCAAGGAACTTGGAGGTCTTGGTATGATTTCTGGCTCACACATTCTCATTCCAACCAGTGACAAACGTTGGTCAAAGCAGACTGATGTTGGTGTTACTCACTATCGTGCCGGTATGACACACGACGAAGAGACTTTGATTCCAAACATTTTCAGATACATCATTCCTTGGGAGGCCGAATTTATTGATTCTCAAAGAGTCTGGACTGAATACTCTCAAAAACGACAAGAAGCAAACCAGCAGAACCGGCGATTGACGCTTGAGGATCTCGAAGATAGCTGGGATCGTGGTCTCCCGCGTATCAATACTCTTTTCCAAAAGGACCGAAGCACATTGAGTTTCGACAAAGGTTTCCGAGCTAGAACTGAGTTCAAGACCTATCAATTGATGAAGAGCAATCCTTTCTGGTGGACCAGTCAACATCATGATGGAAAGTTGTGGAACTTGAATGCGTACAGAACGGATGTTATCCAGGCTTTAGGTGGTGTTGAAACTATACTCGAGCATACACTGTTCAAGGCAACCGCTTTTCCATCCTGGGAAGGTCTCTTCTGGGAAAAAGCGTGTCTCCAAAAAGGCACAATGTTATTGGATGCGCAGGGTCACAAGATTGCGGTAGAGGATGTGAAGGAGGGCACGCTCTTGTTGGGTCCGGATGGCCGACCGCGCCGGGCTTACAATATTGTGTCCGGGAAAGAGAAACTCTATAGGATCAAAGTGGGATCCAGGAAGGAAGACCTTGTAGTGACTGGAAATCATATCCTGGTCCTACACACCGAAAAGCTAGAATCCAACAACTACAAAGGGCCATCTACCAAAGATCATAGGATGCGTCCAGAAGATATCCTTGGTCAGCTTCCTGTGCCCAGCTCAAACCCGGCAAGTGCAGATAGACCAAACAATCTCGTTAAGGCTCGCCCAAACTTTGAGTCTGCCCTGAAATCCGCTATTGCTTGGATCCTTTCTGCTGAACGCGGGAAAACTGGCAATACAGTAATCCGTGATACTCTTAATGGCACAACTGGAATCCAACAGCTCAAGGAACACTATACTGTTAATTTTTCTGGAAGCAATGTTTCCAGAGGTGAGTATGCTACCTTTGCATGGGGAAACCCTCAACGCAAGCTTAACGGACATCTACAACATCCTCCAATTTTTTTCGCCACAAAGGAAGAAGCTTTTCAAGCTGCTGTACGCTTGAGTAGACAGATCCATGATAGCGGGGATATTACTCTGGCTTCTCTACGTTCTCGGTTCCTTTCCAAGTCTGCTAGTGGGTCTGGCGGTGAAATCAAGATTGACTCTGGCCTTCCTAATATTTTTCTTATCTGGAACAAGAATCGCTCTGATCTCAAGATCCGTGTTTACTGTTCTCGTGATTATAAGAAATATGGTCGTGTTTACAGTTTCCCAGAGTTACCTGCTAGTGTCGAGTCAAGTCAAGCAGAAAGTATTACCACTGGTATTAGTGGTGAGGAGCTGAATGATGAAGATGAGATCAGTACTAGAGACTATGTCCAGGTCTCTACAGCTGATCGATACGATGAAGTTATAATGACTGCTACTGAACTTGCTGCACTGGATCAGAAAGAAAGAAGCAAGCTAAGACTTTTCCGTTGTCCGGGCTTCGAGCTTCCTCCGCAGGCTGTGCCTGTAAACCCTTACTTCCTTGGGCTATGGCTTGAAGATAGTAGCCGTTATTCTACGATTATCACCAACAATCACGAGGCTGCAATTCAAAAGTTTCTCGTTTCTCATGCTACTTCACTGGATCTTCAACTTGTCTGGCATCAAAATCTTGCCTATGCAAAAGTGGGACGAACTCGCTTAGATGGCCCGACTCTTCCAGAAACATGTCCTGCTCAACGTCTTGCAAGACAAACCATTATCCAGCAACGTCTTGCAGCTGGTTGGAGCTTTCAAAAGAACCGGAAACCTGGTGAAGCTCGGATCTGGATTGCTCCAGACCAGAAGAAAGAAGGTCGTGAGGTCCAGAATATACAAGAGTCTAGTACTAGCCTAAAGTTGTCTTCCTTTCCACTAGCAATTTCACCTCAAGCGCAAGCTAGCAAGTATGCCCTTAGCATAACCAGCTCTCCTGTTTGTAGGCAACGTTTATGCACAGAAACTCGTATAGATGTATCCGGGCTTGTTAGTGGATTAAATGAGCTTTCCTCTTCGCCTGCTCCTGCTTCCGCTCCGCTTCTTCGCCTCCGATGACTGCTCTATCCATTCCAGAGGTTTCCCTTGACCACCTTATGGCAGACTCGGAACTCATAGACCTAGTCGGCCCTCCTCAAGTTCTTGAAGAACTTCCAGAAACTGTCTCTTCGTCGGAATTTCCAGGATTACTTCCGGATAATGTTCTCCTTGACTTAATAGATCTTACAGGTACAGGTCTAGACGATCTCGATGATAGTGAGAATGATCAAGATGGCGGCATTAACCCAGATAATGACCAGGATCAACTTACCTATCAACACGATGCTCGCCAGATCTATCGAATTGAGCATGCTTCTGAAGGACTCGGAACACTTCAAGATCACGAGCAAGATCTTCTATTAGAGCAGATCCTGGATGCACCTGCTTCTCGACGTGGTGTGAACACTCTCCTGCGTGCTCTTCGGGACCTCAATGTTATATCTGCTTCTTCGAGTCCTTCTACTGACAGGAAACATATTCCATCTTTGTATCTACAGAACTCGAGAGATGTACGTCTAAAGGTACTTGCTGGGCTTGTCGATTCGGGTGGTTGCTATGTCTACCCCGAAAATATGTTCGCATTTCAGCAATCCGAGCGATCGCATAAGACACTGTTTTGGGACACGGTTGCTTTAGCTAGGTCTCTTGGCTTTAGTGTTTGGACTAAGCGACTCTTCAAGGCCACTGCTATGACAAAAGGCGTCAAACATCACTATCTCCAGGCGCAAATATTCGGCAACATAAGCGAGGTACCTTGTCTTTTGCTGCGAAAGCAGGCTTGCGAGCGGATCATTCCGCAGATGCATAGTTTCCTAGTTAAGGGCATTGAATTGGAGAAGGAAGAGTCAGAATGGTCCGGATTCCTTGTTGACAAGGATAATCTGTACCTCCGCCACGATTACCTGGTCCTTCACAACAGTGGATTCGAAGAGTCCATGAAGTTCAAGAAATTGACCAACGCTCAACGGTCCGGTCTCAACCAAATTCCCAACCGTCGATTCACCCTGTGGTGGTCGCCAACCATCAACAGAGCCAACGTCTACGTCGGTTTCCAAGTCCAACTAGATTTGACAGGTATCTTCCTCCACGGTAAAATCCCAACATTGAAGATATCGCTCATTCAAATTTTCCGAGCACATTTGTGGCAGAAGATCCACGAATCCGTTGTGATGGATCTTTGCCAAGTCTTCGATCAGGAACTTGAGCAACTAGGCATAGAGACTGTCCAAAAAGAAACGATTCATCCTAGAAAGTCCTATAAGATGAACAGCTCCTGTGCGGACATACTTCTCTTTGCAAGTCACAAGTGGAACGTCACTCGTCCTTCTATTCTGTTCGACACCAAGGATGTTATCGAGCCAACAACTACCAACAAGTTCTGGGTGGATGTTCAACTTCGCTATGGTGATTACGATTCCCACGACATTGAGAGATATGTTCGTGCTAAGTACCTCGACTATACTACCGACAGCATGAGTATCTATCCATCGGCCACTGGATTAATGATTGGCATTGATCTTGCATACAATCTTTACTCTGCTTATGGTCAATATTTCCCAGGTCTCAAAGTTCTTGTACAACAGGCCATGGCAAAGATCATGAAGGCAAACCCAGCACTCTATGTTCTTCGAGAACGTATTCGCAAAGGTCTTCAGTTATACGCATCAGAAAGTAATCAAGAGTTCTTGAACTCCCAGAACTACTCCGAGCTTTTCAGCAATCAAATCCAACTGTTCATTGATGATACCAACGTGTATCGTGTCACAATCCATAAGACTTTCGAAGGTAACTTGACCACTAAGCCTATCAACGGTGCCATTTTCATCTTCAATCCACGTACTGGTCAATTGTTCTTAAAGATCATTCACACTAGCGTCTGGGCTGGGCAGAAGCGTCTTGGACAATTGGCGAAATGGAAGACTGCCGAAGAAGTTGCTGCCCTTATTCGGTCTCTCCCCGTCGAGGAACAACCGAAGCAACTCATTGTCACTCGAAAAGGTCTCCTGGATCCTCTCGAGGTACACTTGCTCGATTTCCCCAACATTTCGATCCGAGCCTCTGAACTTCAGTTGCCCTTCCAGGCGGCCATGAAGGTGGAAAAGCTTGGAGACATGATTCTCAGAGCCACCGAGCCTCAAATGGTCCTCTTCAATCTTTACGACGAATGGCTAAAGTCCATTTCCTCCTACACCGCATTTTCACGTTTAGTCTTGATTCTCCGTGCTCTTCATGTCAATCAAGACAAGACGAAACTGCTCCTACGACCTGATAAGACTGTAATCACTCAGGAACATCACATCTGGCCTACACTATCTGACGAGGATTGGATCAAGGTGGAAACTCAGTTGCGAGACTTGATTTTGAACGATTATGGCAAAAAGAACAACGTCAACACTTCAAGTCTGACTATGAGTGAAGTACGAGATATCATTCTTGGCATGGAAATCAGTGCTCCATCGATGCAACGCCAACAAGCTGCAGAGATCGAGAAGCAACAGCAGGAGCAGCAGCAACTCACAGCTGTCACTACTAAGACCCAAAACGTTCATGGAGAGGATATCATTGTTACTACGACATCTCAATTTGAACAGCAAACCTTTGCATCCAAGACCGAATGGAGAACCCGTGCTATCGCAACATCTAATCTCAGAACTCGTTCAAACAACATCTACATCTCCTCGGATGATATCAAGGAAGATGGTCACTTCACATACATCATGCCAAAAAATATTCTCAAGCGCTTTATCACGATTGCTGATCTTCGAGTTCAAGTTGCTGGCTACCTCTATGGCTCATCACCTCCAGAAAATGATCAAGTCAAGGAGATTCGATGTATTGTCATGGTCCCTCAAATTGGAAGCACTCGAGACATCCAGTTGCCTCGCCAACTACCACAGCATGAATACCTCGAGCATATGGAGCCTCTTGGAATCATTCACACTGTCTCCGGAAATGAGCCACCATACATGACCGCCATGGATGTTACTCAGCACGCACGATTGATGAATGCACACAAATCGTGGGACAAGAAGACCATTAGCATGACAGTCTCATTTACACCTGGTAGTGTGTCTTTGGCATCGTGGGCTCTCACTCCTCAAGGATACAAATGGGGCGCAGAAAATAAGGACATGGGCAGTGACCAGCCTCAAGGATTCAGCACAAATATGGGGGAGAAATGTCAGCTTCTGTTGAGTGATAAGATTCGTGGTTACTTCCTAGTCCCGGAGAACAACTCATGGAATTACAGCTTCATGGGCAGTTCTTTCAGTGGCATTGAGAAGAAGCCGGTCCATGTCAAGATTGATACACCGCTACCTTTCTACAGTGATCAGCACCGACCTCTTCATTTCCAGAACTTTGCCGAGTTGGAGGATATCTGGGTTGACCGGGAGGACAACTTTGCGTAGGGCTCATTTGAATTTGTATAATTGTTTGCAGTGGGAGAAAACTTGCGAAGGGGTTAGAAATTGAGGCCTAACCAGTTATGATCTGGCATTCACTGGCGTTTACTGGAGTGCATGGCGTCTCGAAATGTAACAAATGTGTATGTGTAGTAGAAAAAGATAATGATCTTGACTTGAAAGGAAACTGCGGATTGAGGCCGAATGAATGACAAAGAGTATAACAAGC
>PB.26.1
TACAGATCCCAATTATGACTGATTCGCTTCACTAACCCGGAGACGAAAGAAAGAGCGGTCGAACCGGTTGATCGCACCTCCTTCCATTCGCTCTCTCGCATAGTACAGTACATAAGTACACACACAAAGGCCAAAAGCAGACCAAATGAATACGTTTATTTCTCGGGGTTTTGAGCTCGGGATTTGAGATCTCAGGAAAGGGCACTGGGCACTGGGCACAGATTCCGAGATTCAGTTTGTTGTGACGACATATTCATGGCGGCAGAGGAAAGTTCGCCTGAAGTTCTTTACGAGACGCGCCACCACGCTTCCAAGCCGTACTCTTGTTATCCGCCATTACATCAGCAGTCAAATGAAGGTATCAAAGGAAGTTTTCTCTCGCTGCTTTCGACGCGAGGTGTTAGTCAACTTAAAGAGAAATGGACTGAATACAGGCATCCACAGAAGTTGAAGAAATGGACATCACTGTTTATCTCCCCAAGATGTGAACGGGTGGCTATAGCGGTTGGAAATCAAATAACAATCTTACAGAAGGATGATGATTACAGAGATCCCTGTGGCTTATTTACTGCTACCTTGCCACTTTTGTATGTGGAGCCTGGTCAGAAGGTCATGATATTCTCGGAGTCACTGATGATACTGATACACTCTATTTTATTAGAGCTAATGGTGAAGAGATAACCAGAATTACGAAGAGGCATTTGAAAGGGTCTTTACCAATTATTAGCGTAATTGCTGAGGATGACACTGATACAAAAAAATCTTGCTTGTGCACCTTCAGCATTCTTACATCCGATGGTTCACTTCATGATATTGAGATCAGTCGGGATCCAAGTGCCTCCATTTCTACAACGCAAAGCTCAAATAATGGATCAATACTAAAGAAGCAATTCCCTCCAAATGTGTTCTGTTTGGATTACCACCCTGAAAGTTTGTTGCTTGTTGTAGTCAGTGGTGCTACCAGCATCTCATCAACTGCTACTACTGGATTTTACGGTCTTTCTATTTGGAAAAGGACTATGAAGTTCGACTTGAAACCAGTAACTTCTACTCAGTTTGAAGGTTTATATTCCAAACCGAAAGGTTATGTAGGCCAATTAACGTCTCCAAAGACACTAATCTCACCGCAAGGTAAATTTGTTGCTACTTTGGATTTGAGAGGATGCTTGGTCACCTTTAAGCTGGATGAAGATCAGTCTTCTGTTTCACAACTTTCATCTGAAAGAAAATATGAGTTGCAAGGCAGCAATATGTCGACTAGAGAGGGGAAATCCTTGAACAATTTAGTGGATTTTACTTGGTGGTCAGATCATATCCTTACTATTGCTAATAGGAGTGGCAGCATCTCCATGATTGACGTAATTAGCGGTGTTAAACTTTTAAAGAATGATCCTGTATACTCTATGCCCATATTAGAACGAGCACAGCATTTCCCAGGACGCCTTTTCCTTTTAGAGAGTGTATCATCTGAGGAGAGTTGCGGATCATCAGATATACTTCTCATGGAGTCGGCAACTGTGGAAAAATATAAGCAGTTTGATAAAGCTAAACTGCATTGGAATTTGATATCATTTTCTGGAAGATCCGTGCCGGAAATGTATGATGCATTGATTGGCAGTCAAAAGTATCAGGCTGCCCTCGATTTCGCTGATTCTCATGGGTTAGACAGTGATGAGGTGTTGAAGGCACAATGGCTGCATTCTCTCCAAGGACCGAGTGAAATAAATAAGTTACTGCTGACTATCAAGGATGAAGCTTTTGTACTTTCCGAGTGTGTGAATAGAGTTGCACCAACAGAAGATGCAGTGAGGGCTTTGCTTGCTTGTGGACTCCGCCTAACAAACCACTACATATTTTCTGTATCAGAAGATGATGAATGTAGGCAGACTTGGGATTTTCGTTTGACAAGACTTAAGTTGTTACAATTCAGAGACAGACTGGAGACATTCCTTGGGATAAACATGGGCAGGTTCTCTAAGGAGGATTACAGCAAATTTCAAACTTCGCCTATTAATGAAACTGCTGTAGCCCTTGCAGAAAGTGGGAAAATTGGGGCCTTGAACCTTCTCTTCAAACGTCATCCTTATTCTCTAGCTCCTTTCATGCTGGAAGTTTTAGCTGCTATCCCTGAAACAGTATCAGTGCAAACATATGGGCAACTGCTTCCCGGAAATTCTCCTCCTCCAAGTAATGCTTTGAGAGAAGAAGATTGGGTTGAATGTGAAGAAATGGTAAAGTTCATCATCAGACTCCCTAATAATTATGAGAGTTATGTTCAGATCAGAACTGAACCCATTGTCAAACGGTTATTGGGATTAAGATGGCCTTCAACTGATGACCTCTCTGCATGGTACAAAAGTAGAGCCAGATATATCGATGAATTAAGTGGGCAGCTAGATAACTGCCTATCTTTGGTTGACTTTGCTTGTCGTAAGGGTATCAGTGAGTTGCAGAAGTTCCATGAAAATATTTCTTACTTGGAGCAGCTCATCTACTCTGTGGATAATGATGATGAAATTAGTTTTACCATGAGCCTTGCTGCATGGGAACAGTTATCCAACTATGAGAAGTTCAAAATGATGCTCAGAGGAGTCAAAGAGGAAAATGTAATTAAAAGATTATTTGATAAAGCAATACCATTTATGCATAAGAGATCCAATATTAGTGATGAAGATATGGATAACAGCATAATTTCTGAGCAGACGGATGACTCATTTCTGGTTAGATGGCTGAAAGAGGTTGCTAAGGAGAATAAGTTGGACATTTGCTTGATTGTTGTTGAAGAAGGGTCCAAGGATCTTGTAGGAACAGGGTTTTTCAGAAATGAAGTAGAAGCAGTAGATTGTGCTGTTCAGTTAATATATTTGTGCACTACTACTGATAGATGGAGTACTATGTCCTCCATGCTGTCTAAACTTCCACCTTTACAAGATCCTGAAATTGATGGCCTCAGGAAACGACTTAAACTTGTGCTAGGCCATATTGAGGCAGGAAGGCTTTTGGCATTTTACCAAGTCCCAAAGCCAATCAATTTCTTCCTGGAAGCACATTCAGATGGGAAGGGTGTAAAGCAGATTCTTCGGCTTATACTTTCAAAATTTGCTCGCCGACAGCCAGGTCGAACGGATAACGACTGGGCAAATATGTGGCATGATTTGCAGTGTTTGCAAGAAAATGCATTTCCGTTTGTGGATATAGAGTATGTGTTGATGGAGTTTTGCAGGGGACTGCTAAAAGCTGGAAAATTTTCTCTTGCAAGAAACTATTTGAAAGGTTCTGGTTCAGTGGCATTGGCAACAGATAAGGCTGAAAATCTTGTCATTCAAGCTGCGAGAGAGTATTTTTTCTCTGCTTCAAGTCTTTCTTGCTCAGAAATCTGGAAGGCTAAGGAGTGCCTAAATATATTTCCAAGCAGTAGAAATGTGAGGGCTGAGGCAGATATCATTGATGCACTTACCGACAAACTGCCAATGCTGGGAGTCAACCTTTTGCCAATGCAGTTTAGACAAATCAAAGATCCAATGGAAATCATTAAACTGGCAATTACAAGTCAAGTTGGGGCTTATCTGAATGTTGATGAGCTTATTGAAGTATCTAAACTACTTGGGCTGAGCTCGCAAGATGACATATCAGCTGTTCAAGAAGCTATTGCAAGAGAAGCAGCAGTTGCTGGAGATTTGCAGCTCGCTTTTGATCTGTGTATTGTTTTAGCCAAAAAGGGGCATGGTTCCATTTGGGACTTGTGTGCCGCACTAGCAAGGGGTCCCGCACTTGAAAATATGGATATTAGTTCTCGGAAGCAGCTTCTGGGTTTTTCTTTGAGTCACTGCGATGAGGAATCGATCAGTGAGCTTCTAAATGCATGGAAAGATCTAGATATGCAGTGCCAATGTGAAAGATTAGCGATGTTGACCGGAAAAGATCCTCCTAAATTCTTAGCTCATGGTTCCACAATCATCTCCTATCCACTCCACATTTCTCGAGATACAGATGACCTAAGAGATTGGTCTGGGCAGGTTGATGGGATTACTTGTGACAATCAAGAAGTGTACCTCAGCACCATAAAAAATAAACTATGTGGTGTTGCTAAAAGTTTGTCTGCAGAGAACGGTTCTGATTGGGAATCTTGGCTCAGAGAAAATGGCAAAGTCTTGGCTTTTGTTGCTTTGCGCCTTCCATGGCTGCTTGAATTGATTCAGGAAGCAGGAAGTGGAAAAAAGTTTATTTCTAGCTCAGTTTCTGGAAAGCTATACGAGAGTGTTAGAACACAAGCAGTGGTGACTACTCTGTCGTGGTTGGCAAGGAATGGTTTTGCTCCTAGGGATAATTTGATTGCCTCTCTGACAAAATCAATTATAGAACCACCTGTTACTGAAGAGGAAGACATTCTGGGATGCTCCATTCTGTTAAACCTTGTTGATGCCTTCCATGGGGTTGAAGTAATAGAAGAACAAGTGAAAAAGAGGAATGATTACAATGAAATCAATAGCATCATGAATGTGGGTTTTATTTATAGTCTATTACATAATTCTGGAGCTGAGTGCGAGAATCCTGCTCAGAGGAAAGAACTGCTGCTGAGGAAATTTAGAGAGAAACTAACATTACTCAGTTCAGATGAGAGAGACAAAATCGGAAAATCACAGTCCTCATTTTGGAGAGAATGGAAGTTGAAGTTAGAAGAACAGAAGCGCGTGGCAGATCATACAAGGGTGATAGAGCAAATAATTCCCGGTGTTGAAGCTGAACGCTTTTTATCCAGGGACATTAGCTATATGGAGAGTGTTGTGTTCTCCCTTGTTGAATCAGTGAAGATGGAGAATAAGAGAATTCTGAAGGATGTATTGAGATTAGCCTATACCTATGGTTTAGATCCAACCAAGGTATTACTGAAATTTCTTGGTTCTGTTCTTGTCTCGGAGGTTTGGACCATTGATGACATTGAGTCTGAAATTTCAGAATTTAAAATCAAAATACTTGATTGTGCTGGGGAAGTCATCAGATCGATCTCGGTCTCTGTCTATCCTGAAATTGATGGTCGCAACAAACCGCGCCTTGCCTACATATATGGGCTCCTTTCTGAATGTTACCTGAAGGTGGAAGAAACCAAAGAATCGTCATCTATGATTGGCCCTCATCTAATGTACGGCAGTACTGATGGGTTAGCTAATTTTTGCAAGATCGTTGAGCAAGAATGTAGCAGGGTTTCTTTTATTGAGGACCTAAACTTCAAAAATATTGCTGGATTACGAGGTTTGAACATCGAGTGCTTCAGCAGCGAAGTGTATGCTCACATTAATGAAAAGACTGTGGAAGCACTTGCAGAGATGGTGGAGACCCTTGTTGGCATCTGCGGAGACCCAGTTCCCAACGGTCTTGTACCATGGCAGCATGTCTATAGCCAGCATGTAGCGACTTTGTTGACAGTTTTGGAGACTAGGGCTAAAACAGAGAATGTCTCTCAAAACCCTAAAAAGCTTCTATGCTTTATAAATGAGCTTGTGCAGACATACGATAAATCCAGAAAGTACATCAGAGGCGTAGGATACCCAAGTGTTCTGGACATAATGAAACGATATGTCACAGTAATTCTAACAGCGAGTAATTCTTTTGAAGATCTTTCTTCTGATTTGACATGGAAGGACAGCCTCGTCGTTTTACTGAATTTCTGGCTCCGGTTGACGGAAGATATGCAAGAATTTTCATCTCACAAGGGCTCAGAAGAAAGCTACTGTCCTAGTTGTTTAACGTCGTGTCTTAAAGTTTTTGTCAACTTGGTTTTGGAGGGAAAAGTCTCTCCAGGCGAGGGATGGTGCACTGTTTTTGCCTATGGTAACATTGGCCTAACAGGCAGTTTGCATGTTGAAATATTCAACTTTTGCAGATCGATGATTTTATCTGGTTGTCGCTTCAAAGCCATAGCAGATGTTTTTGCAGAAGTGATTTCACAGTTCCCACCTGGCTCAACTTCAATCAGCAACACTCCATCACAGTTGAATAGAATCGTGGATCTTCCCCATCTTTATGTAGGTATATTGGAAACTATTTTACTGGACTCGGCCTGTGAATCCCTCGAACACAAGCATTTGCATATTTTCTTGTCATCTTTGAGTAAACTGGAGGGTGACTTGGAGGAATTAAAGAGAGTTAGGCGTGCAGTTTGGGAAAGTATGGCCAAGTTTTCTGATAATTTGCAGCTTCCAAGCCATGTTCGAGTCTATACACTGGAACTTATGCAAGTCATAACAGCCACAGGTAAAAGTTTGAGTATGTTTTCGAATGAGCTACAGGCCAGTGTTCTTCCATGGGAAGGGTGGGATGATATGGGATTCAAAAGTTCAAACAGCGGGACCACTTTCAATAGTGAAGCACCAAAAGATTCATCTAATAGGTTTACGAATACTTTGGTTGCCCTAAAATCTTCTCAGTTAGTGTCAGCTATCTCATCAGGCATAGAGATAAATCCAGAAGACCTTTTGACCGTGGGGTCTGCAGTTTCTTGCTTCTCAAAAGTATCTGGTGCAGCTGTTTCCGAATCACATGTGGATGTTCTGGTAGCCATTTTAGGGGAGTGGGAGGGACTCTTTGTGGATGAAGGAGAGAGAGGCGTGGCAAATTTAGCAGAATCAGTTGATGCTGGAAATGACTGGGGCAATGATGATTGGGATGAGGGATGGGAGAGCTTCCAAGAAGAATCTGATGAAAAAGAAACAAAGCCACCGGATACTGTCCTTGTTCATCCTTTGCATGCATGTTGGCTAGAGATCTGCAAACGACTTATATCGTTTTCTCGATTTGGTGACATTCTAAAACTAATTGATCAATCCACTGCAAAGAGAAATGGTGTATTGCTAGATGAAGATGATGCTCGTAGCTTAAGTGAAACTTTGGTTGATGCAGATTGCTTTCTAGCATTGAAGATAGTGCTTTTACTTCCTTACGAAGGAATACAGATGGAATATTTGGATATTGTTGAGGGTAAGCTAAAACAAGGTGGCATACCGGACGCAGTTGGTGGGGACCACGAATTTTTACTTCTTATATTGTCATCTGGACTGGTATCGACCATCATCAACAAACCTTCGTATGGCACCATTTTCTCTTACTTGTGCTATATGGTTGGGAGTATTTCACGCCAGTGTCAAGTGGCTCAGTTGTCGAGTCTCAAAGATCTGAAGACGAATGAGAAAGACTTTTACTATTATATATTCAGCAGCATTCTCTTTCCGGGTTTTGTGTCAGAGCTTGTGAAGGGCGATCAGCAGATATTAGCAGGGTTTCTTGTTGTGAAGTTTATGCATATGAATGCTTCTTTCAGTTTGATCAATATTGCAGAAGCTAGTCTTAGATGGTACTTAGAAAAGCAGCTTGAAGATTTACGAGCGAAGTACTCGAATTTCAAGGAGATGAGTTTAGTAAATACCGTTGCAGGTTTGAGAAGCAAGTTGGAGGATCTGATTCAATCTGCGTTACAGTTGCTTGGGGGAACAAATGGTAGATGATGTAGGTTATTTCTATTTTATGTTTTCATTTTACTAGTTGTGGTACCCGGTACCCGTTTGTTGTACAAGATAGAGTTTACAACATTTTGTTTTTCTCTAAAAATATGTAAAGATGGATTTTCGCCATAGAAATTTTTATATACTTTTTTTTT
>PB.27.1
GAACAAACTCTCATTTTCCTCTCTCTCTCTCTCTCTCATTCAACCAAAAAACAATCTCAACAATCTGTCAAGTCTCAACGGCCATCTCCTCTCCATTTCACTCCCAAGAATACTCTCCAATCATTCACACACAAAACAGCTCTCTCTCTCTCTCTCTCTCACATCCGTCCGTACACACAGCTCACTCCCTCCAACTCACCCACCAGGCCACCAACTTCCCTTTCTCCCACTCTTTCTCGGCATTTCGGTCAGTCTCGCAAAGATCAACGCTCGGGTTTCGCTCGTTTCTACGACAATCTTTCTCTTTTTGTTCTACAAATTTCTTGAATCAGCAAATGGACAAACAAACCGCGGAAAAAATCAAGTGAAGGAGATAAAGATCAAGGCTCGGATTTCACTCGTTTCTACGATAATCTTTCTCTTTTGTTCTACAAATTTCTTGAATCAGCGTTGGAAGAAAAAAACAAAAATGGATTTTCTTATTTCTGTTGCTGGAAAAATTGCTGAATATGCAATTGAGCCAGTTGGACGTCAGTTTGGTTACCTAATCTACTACAACAGCAACATTGAGACCTTGAAAACTAAGGTTGAGAAGCTGGAAGATGTTCGTCTTAGAATGGCCGGGTCGGTTGCTGCAGCCGAAAGGAGAGGGGACATTGTTTTTCCAGATGTTGGGAAATGGCTGAGTAGCGTGGACCAGATCCGCGAGGAGTCCACAGAGTTTCTTAAGAATCAAGTCAACCAAAACCAGAAGTGCTTCAGTCGTCAGTTGCCTTGTCCTGACTTGGTTTCACGTTATCGAGTTAGTAGGAAGTCATCAAAGAAGAGTCTTCAAGTTGATGGGCTCTTAAATGACCGCATCAACTTTGTTGACCAAGTTTCTACTCCAGCACCACCACCGTCAGCAAGTTCCATGTTTCCTGGAGATATAGAGGCCTTTGACTCGAGGAAATCCACTTTTGAAGCGATTATGAAAGCATTGGAAGATGATGAAGTCAACATGATTGGGGTGTATGGAATGGGTGGCATTGGTAAGACCACTATGGTGAAACAAGTCGCAAAGGAAGCGGAGAAACTCAAGCTCTTCGATGAGTTTGCCATGGCAGTGGTCTCACAAAATCCAGACGTCCGCAAAATTCAAAGTGAGATAGCAGAACATCTGGAACTAAAGTTGGATGAAGAAACTGAGTATGTTAGGGCTGGTCGTTTATTTGAAAGAATGAATCAAGGGAAAAGAATCCTATTGGTTTTGGACGATCTTTGGGATTTAATTGATCTAGAGAAAATTGGGGATCCTCGTAAATGTTGGAAAATTATCATGACATCACGAAACCTAAATGTGTGCAAGAAGATGATGAAGTCGATGCATTGCAATCCTAAATATTTAATTCCAATCGAAGTCTTATCTCCCACAGATGCATTTGGCTATTTCCGAGCAAATGCCGGTGATGAAGTCGATTCATCATATTTGCTTCCTATAGCTACTGAGATAGTTGAAAAGTGCGCAGGCTTGCCAATTGCAATTAAAACAATAGGACTGGCTTTGACAGGGAAAAGGCAGCATGTATATTGGAAAGACGTGCTTAAGCAGCTTCAGAATTCTACAGCACAAAACATCGAAGGTGTGCCTAAAAATCTCTACGATGTGCTCGAAGTGAGTTATAATCTTCTTGATTCCTATGATCTAAAGTATTGCTTCTTGATCTGTTCTTTGTTTGAAGAAGATGCTGACATTTCAATAGAGGATCTGGTTAGGTATGGATTGGGTTTGAATTTGTTTCAAACAAGAGCTCGAGACAGAGCACATGTGCTGGTTGATAAGCTGAAAGATTGTTCGTTATTAATGAAGGGAAAAACAGATAATTCAGTAATAATGCATGACGTTATTCGTGATTTCGCCCATTATCTGGCATTTGGCGGCAGAGAGCATGTGTTTCTCGTGAGACAGGGTGAATATATCACTGAATGGCCCGACCGTGATAAGTGCGGTGATTATACTGCAATCTCGTTGTTGTCGCATCAGATTTCTGAGCTTCCAGAAGGGTTAGACTGTCCAAAACTTCAAATTTTGATTTTTGAGTCCGTGTGGAGATCCCCAAGGACAAAATTAAAGATTCCAAGTAATTTCTTTCAAGGGATGAAACAACTAAGAGTTTTGAAGATGTCAAATTGTTCAATGACATCCATAACAGCATCCATTGCCCTCTTAAAAGGCCTTGAAACATTGTGCCTCGAAGACAGCGAGCTAGAAGACCTCTCTCAGATTGGAGGGTTGAAGAAGCTAAAAGTTCTTAGCTTGGCTCAATCTACCTTTAAAGAGCTACCAAGGGAAATTGGATTACTAACGAATTTGATGATTTTAGATTTGACAGGATGCGAAAAGCTAAAAGTAGTTCCACCTAATTTGATATCAAACTTGATTAAATTGGAATGCTTGTACGTGCTGAATCAGTTTTATCAATGGAGCTGGGGCGGAAGTAATGCAACTGTTGGCGAGTTGAAACATTTGCACCACTTGAACACTTTAGAGATGTACGTACCAGACATCAACCTTCTTCCCAACGATCTACCCTTCCAAAAACTGATAAGGTTTCGAGTTTACATCGGTAACTATAAACTAGATTATTGGGACCTTCGGAGGGATCTCGAGAAGATGCTAGTTATTCAACTTGAGCCTGATCATAATAATACTTTACCTACTGGGGTGAAAACATTGATGAAGAGGGCTCAAGCTTTGGTGGTTGAGTTTAAAGGATACAATTATCCTACGGAGGAATATCCTCATCCGAGTGCTCTTAGTGACCTAAACGAAGATGGTTTTAAGAACTTGAAGTATTTGGAGGTTAAGGAAAATTATAGTATGAAATATCTCATTGATTCTTCAAATGCATCAACACCAACTTTCTTTCCACTCTTGGATGAATTGCTACTCGAAAAGTTGGGATTGAATGAGATATGCAGTGACGATCTCCCAAATGGCTCCTTTGGTGAACTACGTGAGTTAAAGCTATCTAATTTACCTAACTTGACCAAGTTGTGGAGCATGAACGACTCTGCTAGATATCCACGCCTGGTGAACCTGCGTTCTGTGCAGATTAGTGATTGCAAGGAATTAAAACATGTATTTCCTCAATTTGCCTTTGCTCTTCTTGGGCAACTCGAGAGTCTAACGGTTGTGGATTGTGAGTCGCTTGAAGGAATATTTTTTGAGGATAGACCTGAAATGGGTGACATTATTCATCTTCTCAAGTTACAAATATTGAAGATTCATCGTGTGCCATCTCTCACAAGGTTTTGCTTCCAAATGAATAAGGCCCCTACGGGACAACTATTTGACACAAAGATTCTGCTTCCAGCTTTGGAGGAATTGGATTTTGCAGGTCTTGACTGGTTGACACAACTACTTCTAGAGAGTTCTTGCATATTAAGAAAGATCAACATTTCTGATTGCAAAAGCATAGTTACAGTTTTCCCATCCAATGTGCAACACTGTCTACAGAATTTAGCTTCTTTATCAATTATTGGCTGTGAGTCGCTAGAGGCTATACTTGAAGCAGATATTACCTCGACATCCATGCTTCCTCAATTGCAACAACAACATCATAAACTTGACCAACTCAGACAACCAAAGCTCCCCAGAGGATTTCCATCCCTGAAGAAAATCAATATCTCAAACTGCCCCAAAATGAAGGCATTTGCTGCTGCTGCGACTACTTCAATGGTGGATTATAATGCTATCAACATTAATGTTGCTGATCTCACTCCTCCTTTCTTTAACGAAACGATTGTGTTTCCAGCCTTGCAAAAATTGGAGTTGAGTGGTTTGCATGATGTAAAAGAAATATGGCACCCACGATTATTTTCGAGTGAGAGCTTTCATAGATTAATGAATGTGATAGTAAGAAATTGCAACAGTCTGGTGACCATCTTTCCTTCTAGTGTGCTAAGAAGGCTAAAGAATTTGGAGTTTATTGAGATTAGTAATTGTGAATTGGTGGAGGAGGTAGTTGGTTTTGATGATGAAGATGCTACCACTGTGACGGTTGAATTCTCACACTTGAAAGAGTTGACGATTATTGGTTGTCCCAAAATGAAGACATTTCTGGCGGCTCACAAACACAACATTGGTGGTGATTTCATTCAGCCATTTTTCCATGAAAAGATTGTGTTTCCAGCCTTGCAAAAATTGGAGTTGAGTGGTTTGCATGACGTCAAAGAGATATGGCACCCACGATTATTTTCTAGTGAGAGCTTTCATAAATTAACAAATGTGAAAGTAAACAATTGCAACAGCTTGGTGACCATCTTTCCTTCTAGTGCGCTAAGAAGCCTAAAGAATTTGAAGCTTATTTTGATTATTAGTTGTGAATTGGTGGAGGAGGTAGTTGGTTTTGATGATGAAGATGGTGCCACTGTCACGGTTGAATTCTCACACTTAATACTGTTGATAATTTTTAATTGTCCCAAAATGAAGACATTTCTGGCGGCTCACAAACACAACATTGGTGGTGATTTCATTCAGCCATTTTTCCATGAAAAGATTGTGTTTCCAGCCTTGCAAGAATTGAGGTTGAGTAATTTGCATGACGTCAAAGAGATATGGCACCCACGATTATTTTCTAGTGAGAGCTTTCATAAATTAACAAATGTGGAAGTAAATAATTGCAACAGCCTGGTGACCATCTTTCCTTCTAGTGTGCTAAGAAATCTAAAGAGTTTGGAACGTATTGAGATTGAACATTGTGAATTGGTGGAGGAGGTATTTGGTTTTGATGATGAAGATGCTGCCACTGTCACGGTTGAATTCTCACACTTGAAACGGTTGGAAATTGATGGTTGTCCCAAAATGAAGACATTTCTGGCGGCTCACAAACACAACATTGGTGGTGATTTCATTCAGCCATTTTTCAATGAAAAGATTGTGTTTCCAGCCTTGCAAAGATTGAGGTTGAGAAATTTGCATGACGTCAAAGAGATATGGCACCCACAATTATTTTCTAGTGTGCTAAGAAGCCTAAAGAATTTGGAGTTTATTTTGATTAGTAATTGTAAATTGGTGGAGGAGGTATTTGGTTTTGATGATGAAGATGCTGCCACTGTCACTATTGAATTCTCACACTTGAAACGGTTGGAAATTGATGGTTGTCCCAAAATGAAGACATTTCTGGCGGCTCACAAACACAACATTGGTGGTGATTTCATTCAGCCATTTTTCAATGAAAAGATTGTGTTTCCAGCCTTGCAAAGATTGAGGTTGAGAAATTTGCATGACGTCAAAGAGATATGGCACCCACAATTATTTTCTAGTGTGCTAAGAAATCTAAAGAGTTTGGAAAGTATTGAGATTGAAGATTGTGAATTGGTGGAGGAGGTATTTGGTTTTGATGATGAAGATGCTGCCACTGTCACGGTTGAATTCTCACACTTGAAACGGTTGGAAATTGATGGTTGTCCCAAAATGAAGACATTTCTGGCGGCTCACAAACACAACATTGGTGGTGATTTCATTCAGCCATTTTTCAATGAAAAGGTTGACTTGCCTGTCCTAGAAGAATTATATATTTCCGGGGTAGAAGGCGTGGAAGATTTATGGCACGACAGGTCACAAGCAGGGTCATTACGTGAATTGTCTCTAAGAAAATTACCAAAACTCACAGAACTATGGTGGAACAAAGATCGCAGTGGAAAGTTTAGTTGCCCGGATCTTCGTTCACTGGAGGTCGATGGATGTCATGGTTTGAGAAATATATTTGTACCTTCAGCAATCAAACACGACATGAATATTCAAAAGCTTACGATTTGGAATTGCTCGAATATGGAAGAAGTGGTTGGAGAGGAAGAACAAGGAGAATATTCTGGAGATAAACTTCTATTTCGTCTAGTAGAAGTGTTGTCACTTGAGAAACTACCTAATCTGAGGACTTTCTGTCGGGGTAATTACATTCTGGAATGGCCATCCTTGTCAAAAATGGTTATGAATAACTGTCCCAACATGACAAATTTTTGTTTGGGACCTGTAATCACACCACTTCTCAAGGGGTTGTCTGAAAATGAATTCACCAAGGAAGTGTGGATGGAAGGAAGCAACCTTAATGATATCTTTCAGCATCCCTACTTTAATAAGATTGTGTTTTCAGGCTGTGGGGTTTTGAAGTTGAGAGATTTGCATGACGTCAAAGATTTAGGGCACCCACAATTATGGCACCCACAATTATTTTCCATTGAGAGGTTTCATAGATTAACAAGTGTGAAAGTAAGCAATTGCAACAGCTTGGTGACCATCTTTCCTTCTAGTGTGCTAAGAAGGCTAAATAATTTGAAGATGATTCGGATTGAAAATTGTGAATTGGTGGAGGAGGTATTTGGTTTTCATGATGAAGATGCTGCCACTGTCAGTGCGATGATGATGATGATCCCTTTACAAGATATTTACTTAAACAACCTACCAAACCTCGTGCAGTTTGGCCAATCAGGTACTGTTGAATCCTCACACTTGAAAAGGTTGGCAATAATCAATTGTCCTAAAATGATGACTTTTCTGGCGGCTCACAAACACAACCTTAGTGGCGATTTCATTCAGCCTTTTTTCCAGGAAAAGGTTGACTTGCCTGTCCTAGAAAACTTATGTATTAGCGGGGTACAAGGCGTGGAAGATTTATGGCACGATAGGTCACAAGCACGATCTTTACGTGAATTGTATCTAAGAGAATTACCAAAACTCACAGAACTATGGTGGAACAAAGATGGCAGTGGAAAGTTTAGTTGTCCAGATCTTCAATTACTGGAAGTCATTGACTGTCATAGTTTGAGAAATATATTTGTACCTTCAGCAGTCAAACACGACATGAATATTCAAAAGCTTACGATAGCGGATTGCTCGAATATGGAAGAAGTGGTTGGAGAGGAAGAACATGGAGAATATTCTGGAGATAAACTTCTATTTCGTCTAGTAGAAGAGTTGTCACTTGAGAATCTACCTAATCTGAGGACTTTCTGTCTGGGTAATTACATTCTTGAATGGCCATCCTTGTCAAAAATGGTTATGAATAACTGTCCCAACATGGCAAAGTTCTGTTTGGGACCTGTAAGCACACCACTTCTCAAGGGGTTGTCTGAAAAAGAAGACAATAAGGAAGTGTTGAGGGAAGGAAGCAACCTTAATCAGAAAGAAATTGCTGCGAAGGAGAAACAGGAAGAAGAAACATCAGGTACTCGAGAAGCTCATTTGGAGTAACCGATGCGAAAGAGGAAGCATAAACGAATACAAAATTAATGTCGGACCTAATTCTCATGAGGGTTACTCAAGCTTTGCCACCATTTTATAATTGGTACCAAGAAACAGTTGTTTGTTACTGATCAAGATGAGCTCTTACTACATTTGCAGCTCAAGTGAGTTTGTTAAGAGAGCAGGTTCATGAAAGGAATGGAATCAGATGTATGTAATCTAGTGTTTTTTCGTTTGTTTTCTTGTTTTTATTGTCCGATTAAATTAAATTGCTCGAATTGAAGTTAAAACAAATTGTTCCAGGGTTTTTATTTGGTTTTTACTTTACGATTTGATCTAATTGAATCGGGTGATTTCCTAGTAACGATGGAAGTTGAAACAAGTTATTAATTCTAGAGTTAAATTTC
>PB.28.1
AAAATGGGTCTGCTAGTTTTGTTATAGTTACCCCATCGGGTTCTTTTGTTCCTGATAAGGAACGGGTGTATAACGCTGGTGCTTTTAAGGTTCTCATACGTGCATTGTTGCTCTTTACTCCAAAAGTCCAGCTAGAGTTGCTAAACCTTATTGAAACGCTTGCTCGTGCTGGCCCTTTCAATCAGGAGAACCTCACGTCCGCAGGTTGTGTTGAACTTCTGCTGGAAACGATATACCCCTTCCTTTCAGGCTCGTCCCCATTGCTTTCCCGTGCTCTGAAGATTGTAGAAGTTCTTGGGGCTTACAGGCTGTCAGCAGCAGAACTTCGAGTGCTTGTTCGATACATCTTGCAGATGAGACTGAGGAATTCAGGTCGTATTCTTGTTGATATGATGGAAAGATTAATCCTTATGGAAGATACGGCTTCAGAAAATGTTTCTCTGGCTCCATTTGTAGAGATGGACATGAGCAAAATTGGGCATGCTTCTATTCAAGTGTCTTTAGGGGAAAGATCATGGCCCCCTGCTGCAGGGTATTCTTTTGTTTGTTGGTTTCAATACCGAAATTTCTTGAAGCCACTGTCAAAGGAATGGGAAGCCTCAAAGGTTGGATCTTCTAAAAGGCAGGTTGGTAGCAGTGGCCAGCAACACGGGGCAAATGTTTTTCGTATGTTCTCTGTTGGTGCGGCAGACAGTGGCAGCACCTTTTATGCAGAACTCTGTCTTCAGGAGGATGGTATTCTGACCCTTGCAACCAGCAACTCCTCGTCCTTGTCTTTTTCGGGGTTAGACATAGAAGAAGGCAGATGGCATCACCTTGCAGTTGTTCATAGCAAACCAAATGCTTTGGCTGGGCTGTTTCAAGCTAGTGTTGCATATGTCTATCTTAATGGAAAGCTTAGACACACAGGAAGACTGGGATATTCTCCCTCTCCAACTGGAAAGTCTCTGCAGGTAACCATTGGGACTCCGGTTACTTGTGCAAGGGTTAGTGACTTGTCGTGGAAACTTCGATGTTGCTACCTTTTTGAAGAGGTGTTGACACCAGGTTCCATTTGTTTTATGTATATTCTCGGCAGAGGATACAGGGGACTCTTCCAAGACACAGATCTTTTGCAGTTTGTCCCTAACCAGGCATGTGGTGGGGGTAGTATGGCCATCTTAGACTCTTTAGACACTGACTTGGCTTTGGCTTCGAATGTACAAAGGCCTGAAAGTGCTAGTAAGCAAGGGAATTCTAAGACCGATCGCAGCGGAATAGTTTGGGATTTTGAAAGACTAGGGAATCTCTCATTACAGCTTTCTGGAAAAAAGCTCATATTTGCATTTGATGGAACATGTACAGAAGCTTTCAGAGCATCTGGAACATTGTCGATGCTCAATCTAGTAGATCCAATGTCGGCGGCTGCTTCTCCTATAGGGGGTATACCACGCTTTGGGCGTCTTCATGGGGATGTCTACGTCTGTAAACAATATGTTATTGGTGATAGTCTGCGCCCAGTTGGTGGGATGGCTGTTGTCCTAGCTCTTGTTGAAGCTGCTGAAACCAGGGATATGCTGCATATGGCTCTGACACTGCTTGCTTGTGCACTTCATCAAAATCCACAGAATGTCCAAGATATGCAATCATACAGAGGATACCACTTGCTAGCTCTCTTTCTGCATCGCAGAATGTCGTTGTTTGACATGCATTCACTTGATATCTTTTTCCAGATTGCTGCTTGCGAGGCGTCTTTCTCGGAACCAAAGAAGTTGGAAAATACTCGGAGTACTCTTTCACCTGCTACAAGTACTCCTGAAACCAGTTTTGAGGAGCTTAATTTTTCGAAGTTCCGTGATGAATTTTCTTCAGTTGGATCTCATGGAGATATGGACGATTTTTCTGCACAAAAGGATTCTTTTAGCCATATTTCAGAACTTGAAAATAGTGACATGCCAACTGAAACATCAAATTGCATAGTCCTGTCAAACGCTGATATGGTTGAGCATGTATTGCTGGACTGGACTGTATGGGTTACAGCCCCAATTCCAATTCAAATTGCGCTGCTGGGATTTCTTGAAAATCTAGTCTCTATGCATTGGTACAGAAATCATAACCTTACAATTTTGCGTAGAATCAACTTGGTTCAACATTTACTTGTAACTTTGCAAAGGGGTGATGTTGAAGTTCCTGTACTAGAAAACTTAGTTGTGCTGTTAGGGGTCATATTAGAAGATGGGTTCCTCACTTCTGAACTGGAACATGTTGTTAGGTTTGTGATTATGACCTTCAATCCTCCTCAACTGACAACACGTAATCAGATTATGCGAGAGTCGATGGGGAAGCATGTTATTGTAAGAAATATGTTGCTTGAGATGCTGATTGATCTGCTAGTGACCATTGAATCAGAAGAGCTGCTTGAGCAGTGGCATAAGATTGTTTCATCCAAATTGGTAACTTATTTCCTCGACGAAGCTGTTCATCCTACTAGTATGAGATGGGTCATGACTCTTCTTGGCGTGTGTCTTACCTCCTCCCCTACCTTTTCACTTAAGTTTCGAACAAGTGGAGGGTATCAAGGATTGGCAAGGGTGCTTCCAAGCTTCTATGATTCCCCTGATATTTATTATATTCTATTCTGTTTGATATTTGGGAAGCCTGTTTATCCCAGATTGCCAGAAGTTCGTATGCTTGACTTTCATGCCCTTATGCCAAGTGATGGACGTCATGTCGAGTTGAAATTCATTGAGCTGTTGGATTCTGTAATTGCTATGGCAAAATCTACATTTGATAGGTTGAGTGTTCAGTCAATGCTTGCATATGAAAGTGGCAATCTTTCCCAGGGTGGTGCTGGCATGGTAGCAGAGCTTGTAGAAGGTAATACCGATATGGCTGGAGAGCTTCAGGGTGAAGCACTGATGCACAAAACCTATGCCGCTCGCCTGATGGGTGGAGATGCTTCAGCACCTGCTGCTGCTACTTCTGTCCTCAGGTTCATGGTTGACCTAGCAAAAATGTCTCCCCCTTTTTCTTCTGTCTGCAGACGAGCTGAGTTTCTTGAGAGTTGTGTGGACGTTTATTTTTCCTGCGTCAGGTCTGAGCCTTTAATTTTTTTCCATATATACTTGTTACTTATTTTGTAGTGAGTTTGATTGTGTTGCTTACCTAAAGTTTGTGTCCTGAACATATCTTAATTCTTTGAGGTTCACTGGTTGATTTTGGTGTGCCATGTAGGTCTGCTCATGCAGTGAAGATGGCGAAGGAGCTATCTGTAAAGACAGAAGACAAGAACTTAAATGACTGTGACGAATCCTATAGTTCTCAGAATACATTTTCTAGCCAGCCCCATGAACAGGAACAGTCTGTTAAAACCTCCATAAGTCTGGGAAGCTTCCCTCGAGGGCAGGTAAGTTTGAGTTCCGAAGATATACCTGTCGTCCCAAATAATGTGAATGGTGATAAAGCAGATGCAACTTTTACTGCTTCCCTGCTGGAATCACAAAAATCGGTGAAAGAAGATGCACAAGCAGTCTCAAGTCTCGATAATGAGGCGGTTGACTTGGTGTCTCCTGCTACTTCCAGCAGTAACGAATACAGTATTCGTGAGATCAAAGGCCCAGATCCTAACCAGACGGTTAGCTCTGCATCTTTAAGTGTATTTGATTCTCCAATCTTATCTGAGAGGTCTACTTCCAGAATCCAACTTACACCCTCTTCGTCCTCAGTTGTTGGATTGACATCTTGGCTCGGGGGTGCAGGTTATAGTGAATCAAAAGCTCAATCAGCAGCCACTCCTTCCATGGATTCTTCTTTCTCTTTGAGCGAATTTGATTCATTTTCCGATTTGAAATCCCCTTCTCAAGGACCATATGCTACAAATGCTTTTCTCACTGTGAATCCTAGGCTGCTTCTTGAAATGGATGATTCTGGCTATGGTGGTGGTCCTTGTTCTGCAGGGGCTACCGCCGTTTTGGATTTCATGGCAGAAGTTCTTTCTGATTTTGTAACTGAGCAGATAAAGGCGGCAACGGTGATTGAAAGTATTCTGGAAAGTGCTCCCTTATATGTTGATGCTGAATCTGTGTTGGTTTTTCAGGGTCTGTGCCTTAGTAGACTGATGAATTTTCTTGAAAGGCGGCTGTTGCGTGATGACGAGGAAGATGAGAAAAAACTAGATAAGAGCCGATGGAGCTTGAACTTGGATGCATTATGCTGGATGGTAGTTGATCGTGTATATATGGGTGCTTTTCCTCAGCCAGCTGGTGTACTCAAAACTCTCGAATTCTTGTTGTCTATGTTACAGCTGGCAAATAAAGATGGTAGGATTGAAGAAGCAGCACCCACTGGAAAAGGACTCTTGTCTATTGGCAGAGGAAGCAGGCAACTTGATGCTTATGTACATGCACTTCTCAAAAATATGAATCGTATCATTTTGTACTGTTTCCTTCCATCATTTCTGATCTCCATGGGAGAAGATGAACTTCTTTCATGCTTGGGTTTACAAGTTGAACCAAAGAAGAGAGTGCCTCTCTACTCGTCACAAGAAGACAGTGGGGTTGATATATGCACGGTGTTGCAATTATTGGTTGCTCACAGGCGAATAATATTCTGCCCTAGCAATCTTGATACTGATCTAAATTGCTGTCTTTGCATTAATTTAATCTCACTTCTAGGTGACCAGAGGCGGAATGCACAGAACTTGGCAGTTGACATTCTCAAGTATCTTCTTGTGCATCGCAGGGCTGCACTGGAGGACTTGCTTGTCTCTAAACCAAACCAAGGACCGCTTTTGGATGTTCTGCATGGTGGTTTTGACAAACTTCTGACCGAAAGTTTATCTGCTTTTTTCTTGTGGCTTCATAGCGCTGAACAGGCTGTCAATAAAACTATAGAACAATGTGCTGCTATTATGTGGGTGCAGTACATTGCCGGGTCAGCAAAGTTTCCTGGTGTGAGGATAAAAGGTATGGATGGTCGAAGAAAGAGAGAAATGAGTAGAAAATTAAAGGATACTGCTAAGTTGGACACAAGACACTGGGATCAGGTAAATGAACGGAGAATTGCGTTGGAATTGGTTCGTGATGCTATGTCTACTGAACTGAGAGTTGTTCGTCAAGACAAGTATGGGTGGGTGCTACATGCTGAAAGTGAATGGCAAACACATCTCCAGCAACTTGTGCATGAGCGAGGAATATTCCCAATGCATAAATCCTTTGCGACCGAAGAGCCTGAATGGCAGCTTTGCCCCATTGAAGGTCCTTACAGAATGCGCAAAAAGCTTGAGAGGTGCAAACTAAAAATTGACACAATCCAAAATATTTTGAATGGACAATTTGAATTTGGGGAAATGTCTAGGGAGAAAACCGAGAATGATCTTAATGTCTCTGATGCTGAATCTGATTCTTACTTTAACCTTTTAACGGATAATGCAAAGCAGGAGTCTTTTGATGGAGAAATGTACGGTGATTCAATCTTCAAAGAATCAGATGGTGCAAGAGATGTAGCTTCCAGTAGAACCGGATGGAATGATGATCGTGATAGTAGTATAAATGAGGCAAGTCTTCATTCTGCAGCGGACTTTAGTGTCAAATCCAGTTCTGTAAACTTTCCAAAAGCGGAGAGTATACATGGGAAATCTGATCTAGGATCTCCAAAGAAATCTTCTACAGTAAAATTTGACGAGGGAAAAGTTATGGAGGACAAACTGGATAAGGAACTAAGTGATAGTGGTGAATACTTGATTAGACCTTATTTGGAACCTCTTGAGAAGATAAAGAGCAGATATAATTGTGAAAGAGTTGTAGGTCTTGATAAACATGACGGTATATTTCTGATTGGAGAACTTTCTTTGTACGTTATTGAGAACTATTACATTGATGATTCTGGGTGCATATGCGAGAAGGAATGCGAAGATGAATTATCTGTTATTGATCAAGCTTTAGGTGTAAAGAGAGACATCTCTTGCAGTATGGATTCTCATTCCAAGTCAACTTCTTCCTGGGGTGCCACTGTGAAGACATATGTTGGGGGAAGGGCCTGGGCTTACAATGGTGGTGCATGGGGAAAGGAAAAGGTCATTAGCAGTGGTAATGTACCTCATCTTTGGCGACTGTGGAAGCTTAATAGTGTCCATGAAATTTTGAAGCGTGATTACCAGCTCCGTCCCGTTGCTATAGAAATATTCAGCATGGACGGTTGTAATGATCTCTTGGTTTTCCACAAGAAAGAGAGAGAAGAAGTTTTCAAAAATTTGGTGGCGATGAATCTGCCTAGAAACAGCATGTTGTTAATTGCGCCCCATTGGTTCAATACTTTTTTCTAAGCAGTATATGGTTTTTCTTTATCCTCTGTTTCTCTAGTTTTTCCCTCCTTTTATTTTTGGCCTATGTTATTACATCCTATTATTGCTATATATGCGTTTACAGATTGGTTTGTTGGCTTTGTTTTCTGGTATGGTTGCTTATCTTCTCATGCCTTTTGGACATCAAGCCAAATTAATTAGCTTCATCAAATCATTTGTCTTCAACAGGTTGGACACCACAATTTCAGGATCAGTGAAACAAGAAACTGGTGAAGGCGGCCGCCTTTTCAAGATTATGGCTAAATCTTTTTCCAAGAGGTGGCAAAATGGTGAAATTAGCAATTTCCAGTACATCATGCACCTAAATACACTTGCAGGACGTGGATACAGTGATCTTACACAGTATCCAGTTTTTCCTTGGGTTCTCTCAGATTATGAGAGTGAAAATCTGGACTTGTCAGATCCAAAAACTTTTCGCAGACTTGACAAGCCAATGGGTTGTCAAACAGTAGAGGGGGAAGAGGAGTTCAGGAAAAGGTTGGCTCTCACATATTTACTTTCAATTATATTTTTCCCGACTTTTTTCTGATCTATTGTTCCTATTTTTGTTATTATTTTTCTTAATCGTTCCAATATACATTTATTGTTTGTATCCTAGATATGAGAGCTGGGATGATCCAGAGGTTCCAAAATTTCATTATGGTTCTCACTACTCTAGTGCTGGGATTGTCCTATTCTATCTTCTACGCTTACCACCATTTAGTATGGAGAATCAGAAGCTGCAGGGTGGACAATTTGACCATGCTGATCGTCTTTTCAATAGTGTACGAGATACATGGTTAAGCGCCGCAGGGAAAGGCAACACATCAGACGTAAAGGAATTGATTCCAGAGTTCTTTTACATGCCAGAATTCTTGGAAAATCGGTTCGAACTCGACTTGGGAGAAAAACAATCAGGAGAAAAGGTACGTTCAATTTACTTCCAAACAATATACTTGATATCTTTCCATTTCATGTTTTTATGGTTCTCTGTATTTGGTAATTTACTGTTCGAGAATAATTCATTTGTTGCAAATAGTTGTTTCTCTTAGTTATTCACCTTTTTGTTAGGTTGGAGATGTTGTGTTACCTGCATGGGCCAAAGGCTGTGCTAGAGAGTTTATCAAGAAGCACAGGGAAGCCTTGGAATCTGATTATGTTTCAGAGAACTTGCATCACTGGATAGACCTCATCTTTGGTTGTAAACAAAGAGGAAAGGTGAGTAGACATTTTTTCCCTTTCACTTGCACTCTGATGAACCCTATAGCAATTACACAACCTCCACCTGTTTCTGCATAAGCATACATTGTGCC
>PB.29.1
ATTGTTGACTTTATTTCTCCGAAATTGCAAACAACTACTATTATTGGTTTTGTTTTGTTATTTCTTCGATACTGCATTCTCTCATTTTCAATTGATGTCTGGGATAGCGCCCAGTGATCTTATGAACCACAGGATAGCGCCTGTGGAAACTTTGTGAATCTTGGGATAGCGCCCAAGAAATATTTGAAGTCAAGGATAGCGCCTTGCACTTTATTTCTTTGCATTTCTTCTTATTTTATTTTGTTGAAATGGGCTGGATTTGCCCAAATGCTTCCTGTCTAGGGCACATTACAGTGCTCTCAAATAAGGAGATCTCCCGTGAAGGGAGATGTGAGAGGGCCATGTGCGGCTCTCTTCTTGTGAAGGTTGTGGCTTCTCAGCCACAAAAGAAAATTGTTAAGCATGCAACCCCTGCCCCCAAGTATCCAAAGTGGGCAATTCCGTCAGAACCACTTCGCAATCATATGTGCGATGTGGTTGTTTTTGTCGATCCACCTGGGATGGAATTTGTGTTTCCTTCGCTTGTTATGGTGGGTGCTGCTGCCGCCCCTGCTAAGGTGGAAATGGCGATAACTGTGGAAGTGTTTCCCACAGTGACTCGCCGACTTGCCCCAGATTTGATGCAATGCAAGATAAATGAGGGAGGTACTCCTGTAAATACCCCAAAACAGATGGTGTCTAACTGGGTGCACCAAAGGAGGCGGCTACTGAAAGCGGCCATTTCAGGAGGAAATACCTTTGCCCCTCGTTTTAAACGAGCACATTTTACAAGAGCAAGGATGTGTTGGGTTTATTCCCAAGTTTGTAATGTTGCCCCCTCCTCGGTGGAGTGGGGAAGGAGTTTGAAGAAGTCCTCCCTGGCATGGCTTGCAAGAATTGAGGACGCCAAGCAGCAGAAAAAAGCTGCTTGGGAGAAAAAAGAACTTGCTCATTTGAAGAGCAAGAGAGAACAAGAGAAGAAGAAAGCTCTCCTCCTTCCTCTTCTTGAAAAATTGAAAGTTGAAATCCTGCGTGAGGAGGCAGGTAAATTGAGGGAACAATTGTTCCCATCTGGAAGTGGTGGTACTGATGCCACCAAAGTTGCTGCAGCAACAAATGCTGAAATTAAAGCTGCAGCACAGCTGAAGGCATACCAAGATGTGTGTGCCAAAGTCTGGCGTGTTAAGCGCCAAGAAAAGAAGGCCCAGCAGGCCAAACTAGAAGAGGAATTGCTTTCCTCAAAATTTGAAGAGAAGCCTGCTGTGAAACAAGCGGTGCCTCCGAAGCGCCGTGCTGAAATGGTACATTTTGTACCTCAGAACCCCTTGTGGGGTTTGTATCCTTGTGTTGGCCTTGGTGCCAACATGGCTGATCCTGTCTGCAGAGTTCTCTCTGCATGTGTACCCATTGCTGGTAAGCGACCAGATTTGGTCTCTACCATTTATGCTTTTGTGACGGGAGAAGCGCGGATATGGCTTTCCGCACCACGGGTTTGTTTGTTGGCCCGGAGAATAATTGAATTGAGCGATTGGTATCCCCATGAGCTCCTTGCAGAAGAATTGAAGAAAATCTCTGACGAAGAGAACTGCAAGGAAGCTGAAAGGGAGATTAATCTCAAATATTTAGAAATCTCCAAGGCCACAGAAAACATGCGTGCCAATGGTTTTTTTTCCAAACTTAAAGGAAAGGCACAAGACCTGTGGACAGGTATAGTGGACTTTGCCTCTCACCCATTCCGGAAATACATGGCAACTGCTGCAGAATTCGTTGAGGGTTTCTCTCATCGTGTAGTGGATGCTGTCATGTCTCGGGTGAATTCCGCTATAACACAATTTGCTGCCCAGCTCGATATTGCAAAAACTCTTGTGGATCAGCTTGTTGTGCACGTGAAGCGGTGGTACACCAATTTGTGCACCAGCTTTGATGATTCCCTGAAACTCCTTGGAAAGTGGGCTGGTTATGCCCTTGGACTTATTGTTGGAGTTGGAATATGTCATCTCGTTGAGGTGATTTGTGTGCATATGGGTCTACCGTTGGGTGGTGTTATCACTGGTGTTTTTACCACTGCATATATGGGATGGCTATTTGTGAAGACGCCCGTTGGCAGTGAACTCGTCATGAATTTGCGCTTACAAGTTTCACGTATTGCGCGTGATTTCTTTGACGTTCAGCGCACCGGATTGCCACCAGATATCCCGCCAAATCCAAATGTTGGTTTTTCTGTTCCTTATGAGGCTTTCGGTGGCATTGGAGGCCAACCTTTTCAAATGGGAGCAGACGAGCCAAATGCACGGGCAATCCCTGTTGTTAGCCCTATCATAAATGCTATGGCTGGCTTTGGAGCTAGCATGTTAAGCATGAAATCAATGGGCTTGATTGAAATGGGAAAATTGGGTGCTGCCTGTCATTCACTTAGAATGGGTAAAGATGCTTTATGTGAGTTTGTTTCCACTATTTTGTACTATTTTGGCCGTTTGGCTGATAAAGTTACTGGTAGGGAAACTGAATTCTTCGATGAATTATCCATTTTGGTGCAAATTGATGTCCAGGACTGGATTAAACGATCAAGGGGTGTTTTGCTTGAAGCTTGCTATACTTCATTGAACAACATGATTTTATCTGATGTTGTAAATAAGCTCGTTACTGATGGCGAGCGATTGCAGGTTACAATAGCAGGCACACCTCGAAGATTAAGCCTGGATTTTGGTCAATTGGTGAGTTCCATCATGAAAGATCTTCTTGATCTTCAGCAGCGGATTGTGCGCCATGGTGTGACTGTGGGTCGTCGAAAAGAACCTACTTGGATATATATTTTTGGCCCCTCACATTGTGGTAAATCTAATATGATGGATCACCTCACGTCCGAAGTTTGTCGTTACTTTGATTTGCCTTACACTTATATAGCCCGTAATGGACAAGACAATTTTTTTACTACGGGTTACAAACGACAAACCGTGCTCCAGATTGATGATCTCTCTTGTGTTGAAACTGTTCCTCCAATTGAGGGAGAACTCATCAATCTTGTTTCCTGCTCAGAATATCCGTTGAAAATGGCTGACCTTTCTGACAAATCTATTTCGTTTCAGTCGCCATTTATTATTTCAACCTCAAACCAGCGCACTTGTTTGCCAACATGTGGTATAACCCACTGTGAAGCATTCAATAATCGGCGAGCAGTGGTGCTGGAAATGAGAAGGAAACCAGGGGTCATCTTTGATCCCATGGATTGTCATGCTGCTATGCAAGGTCGCTTTCTTGATAAGCGCGATCACACTCCATTGTTTGGAGTGCAAGGGCAGCCAGAATCTTTCTGGAAGGATGTCCCAGAAATGACGACAATTTTGCTCAATATCTGTGCTGCACATAGACAAGAGCAGGACATCCTTCAGGAGCAACATATTCGGAAGCATGCCGTTAATGATCCTCTCATCTTGGCTTCTGAAAGATTCTTGAAACAAGAGAGTAAGAAAGCTCTCTGCTACATGCCCCGGGTTGAAATGGAAGTGAGTGGGGTGCAAAGTCAATCAGCGGGTTGTTATTATCTTTGCGTGGACCAGAAGTTATATACATGCGAAGATGATGGCAACTTGGTCGAAACCCACTGCACACAGCCAGAGTATGAGCGATGGGAAAAGAACTCCTCTGAAAATTTTGTTGGAGGAGTTCAAGCTTTGGATGCATTGGAGTGTAGATCCATTCTAGTATCTGGTTTCTTGCGTAATCTTGTGCAGGGACAATGCTGTGTGTTATCTGTTGACGAAATGTCTACAACTGCTACAATGGCACAACAGCGACTTTTTAAAGCACTCCAATTGCAAGAAAGAGTCTACCTGAGACTCATTCAAAAGAAAATTTCACCCATCCTAAGTGAAGATGAAAGTAATGTTTATTCAAAAGGCGCTTGGATGAGGTGTTTGGAATTCGCTGCAGCCTCCAGGGACTATTTGAAAGAACATGGTTTGGAGGTGTTGTTGTTGCTTGCAGCAATGATGATTTTGTGTGTTGCCCTCTACTACTTTATTGGTGCTTTTATAAGCGTTATGGGGGGCGCACTTTCAATGGGAGCGGCTATGGCTGGATTAAAAGAAGTTGATATGAAAGCCCAGTATTCTTCTGGAGCTCAAGAAGGTCGTTACCGCTCTCGCAATATTCCCATTAGGCAACGCTACCGCTACGCACGCGGTGAACTAGATGAGGAAGTTCCTTTAGGAGGACAACTTGCTGTTGCACTTTATGGGTCTCAAGGCCGCTTTATCTCTGCCTTGCAGTACAAAGGCAAATCTGTGATGCTTACGAGGCATCAAATGTTAATGTTTTCAGAGAAAGAGCGTGTCACCTGCATATATCTCGCTACTGGTGAAAGTGTTGTCCTAACTTTCAATCGGGATGATGTGCAAGAATTTCCCAACCATGAAACTTGTATGTGGCAAGCTGCTGGTATGCTTCAATTACCAGCGAAATTCAAGGATTGTTTCTTGGAAAAAGGGGAAACTGAATTGTCCCCAGCTTTTGAGCTGGAAGGGTATGTGCTGAGACCTGACTCAACTGCGTTTCATTATGATCATCTTAAAACGTGGGCCAGAGTTCAGTATGAACCCTTTGTTGTGCGTGGTAGCTTAGCAAAAGAGAGGTATGTCAACGAGTTACCAACTTCAATCTGGTTCCAGTACCAGTCGCGCAACAATGACTGTGGAATGATCTGCTTGGCACAAGTTGGCGGTAAGAAGAAAATTGTTGGACTTCTTGTTGCTGGGGTGGATCAACAAACTTGGGCTGATATTCTTCCAAATCCTTGTATGGCCGAAATGAAAAGTCAGATTGATTATGAATTCAAACTCGGAACACATACAGAGGGTTATACTAAATTGGGGTATTTGACAAAAGATAAAACGCCCCATTTGCCCAAGAAGAACAGTGCGGTGCTAGTGAAACCAGAGTACCGTATTGATAGTCCTGTGCCCATCAAAGAGCCTTCAGTTATTTCTGCTGAAGATCCTCGCTGCCCGAAAGATGCTGAGGGTAAGCCTGTGGATCCCATCATGAAGGCCTTTGAGAAGAAATTTACAACTCCTATGGATTTGCTTGAAGACGATATCTTGGAGTCCATTGCACAGGAGATGGTTGAGGAGTGGCAAGATTGCGAAAATGAGCCACTTCGTGATGTGCCTTTGGAGGTAGCTATCAATGGTGTTCCAGGAACTCAAATGGATGATGATGATGAGTTTGAGGACGCTGTTGAATGTTTTAAGATGCGAACCTCTCCTGGATATCCCTATGTGTTACACAAAGAACCGGGGATGAAAGGAAAGGAAGCTTATTTTGAATTGGCTCCAGATGGCACAAAAAGTTTGAAAGAAGGTTCCCTTGCTGCTGAATTGTATGAAAATATTGTCCAATACAGCAAGAGTGCCATCCCAGAACTTGTGGTGATTGAATGCCCAAAAGATGAGTTGCTAAAGTCAGAAAAGATTAAGCAAGGAGCATGTAGACTTTTTGAAATAATGCCTTTGCATTATAATCTCTTCCTTAGAGAGAAAACTCTTGCTTTTTCTTTATTCCAGCAACGAAATCGCCACAAGTTGGCCTGTCAAGTGGGAACTAAGGCATATTCTCATGATTGGACCCATATGTACCAGCGCTTAGTTGCCAAATCCGACCGTGCTATAAACTGTGATTATAGCGGTTTTGATGGGCTTTTGAATTCTCAGGTGGTGAGTTGTATTGCAAATATGATAAATTCCATGTATCATTCACCTGAAGAGACTATTGTTAGCAAGCGGCAAAGATATAATATGATAAATGCTTTGTTTGGCCGACTTGCTATTACTGGCCAGGAGGTGATGCGTGTGCGGGCTGGTTTGCCATCTGGATTTGCCTTGACTGTAGTCATCAATTCTGTTTTTAATGAGATTTTGATGCGCTATTGTTTTAAAGTGTTGGTACCAGGCCCTCAGCGCAATTCATTTTCCACTTATGTTACTTTATTAGTGTATGGCGATGATAATTTGATGAGTTGCACTGATAAAGTTGCTACATATTTCAATGGTGAGACAATTAAGGCGACTTTGAAGAAGAAAAATGTTACTATTACTGATGGTAGTGACAAAACCTCACCTGTTATAAAGTGGAAGGCTCCTGGTGAGCTTGATTTTCTGAAACGCCGTTTTTTGAAGTTGGAAACTGGCGTGGTGCAAGCACCTTTGGATTTAACTGCCATATTTTCTTGTTTGCATTGGGTAACTCCCCACCCTCAGAAGATGCCGAAAGGGGGTGCTCAACTTCAAGTTGAAAATGTGGATACACTCTATGAATTAGCTTTAAATGTGCAAGTTGCTTTAACAGAGTTGTATTTACATGGTGATCGAGAGGAGTTCCAGCGGGTGCGTAATTTTTATGTGAAGAAAATGAATATTCTTCCCGCTGGCTACTACACATGGGCGGACAGGGAAGCTTTCCATATGTCAAAACAAACTGGAATGGAAGCTTATCAGCCTGCCAAAGAGATTGATCTCGACGTAGGGCAAGAATTTGCTCGGTTCATGCATACTTCAGACATTGGTAATCAAGTTCATTTTTATACACCAGTGCTTGGAGTGTCAGGACCTTTTTATAAACCTACACCTGATCAACTTCTCGTTTCCACCACTCCTCTCAAACAAGGTGAATGTGGTTATTGGGTGCCAGTTGAAACCGGCATGGGCATAGGTAGTCTACCAACTATTTCATGGGTCCATCGCTTTATGCGTCCAACCCAGCTTGTAGATGCTTATGGTTATAAAATATGGGAAACACTTCGATCACATGTTGATAGTGGGAAAAGTTTAATTTTTAGAAGTGAGGCCCCATATGTTGCCGGTAATGCAGCTTTAATGGCTTTTGGTCAAGCAGCAAAGTTGCTTGAGATCAAGGCAGCTTTGAATTTGTATCGTAATGTCATTCCGGAATCCACTTATGGTCTGGAACAATATTTCGATGCTGCCATACCTCAAGCTTCTCTGCCTGGTTCTTTTTACCTTGCCAATGCAGAAACAGAATCCCTTTTGCAAGAGCACAAAACGGGCACTGTTGTTGGATTAACAACAGAAAAGGTCAATCTGAATGGTGCTAGGGATTTAATTATGCAAGGTCAAAAACTTGGCAAATTGCCAATCATGGCTGCTACGCAGGCTCCCAACAGGTTTTATGTTGGTTTGTGCTGTCAGAAAAACTTTTGTCCTGGACACGCTTGTTCATCTGATAGCATTGCCAAAGCATTTTCACAGTGTTGGGCTATGCGTTGTGCCCCCAATTCCTCTAGCCGCAAGGTGACTTTTGAGCCAGAGTGGCGGAGGAACAAAGTCTTAGGTATTTCTTAGAGAGAATATCCCCCCAGCTCCAGGGGTCTGTTTTGGAGCATAATTGGTGTCGGGATAACCAATTCAAAATAACCCGTCTTATCCATCTGAATGATGCGCGTTTACTACACACGCGGCGAAGCTCAAGTGTAGATGCATTTTCTTTTGGTTTGTTTCTTTGGTTTGTGTTTTAGTTATTGTTTTCTTTTAATTTTTGTTTTAAGTGGCGATAAATGAGGTTTGTCCTTTTCCTCATTTTGCTTTGTTGGACACAAAAAGATTTTCTGCATTTGTTTGTTTATTTTCAGAAAACCC
>PB.30.1
ATCTTATGAACCACAGGATAGCGCCTGTGGAAACTTTGTGAATCTTGGGATAGCGCCCAAGAAATATTTGAAGTCAAGGATAGCGCCTTGCACTTTATTTCTTTGCATTTCTTCTTATTTTATTTTGTTGAAATGGGCTGGATTTGCCCAAATGCTTCCTGTCTAGGGCACATTACAGTGCTCTCAAATAAGGAGATCTCCCGTGAAGGGAGATGTGAGAGGGCCATGTGCGGCTCTCTTCTTGTGAAGGTTGTGGCTTCTCAGCCACAAAAGAAAACTGTTAAGCAGGCAACCCCTGCCCCCAAGAATCCAAAGAGGGCAATTCCCTCAGAACCACTTCGCAAACAAATGTGCGATGTGGTTGTTAATGTCGATCCACCTGGGATCGAATTTGTGTATCCTTCGCTTGTTAAGGAGGGAGCTGCTGCCGCCCCAGCTAAGGTGGAAAAGGCGAAAACTGTGGAAGTGATTCCCACAGTGCCTCGCCGCCTTGCCCAGATTGGATGCAAGGAAATATAAAGGAGGAAGGGACTACTGTAAAAACACCAAAACAGATGGTGTCTAACTGGGTGCACCAAAGGAGGCGGCTACTGAAAGCGGCCATTTCAGGAGGAAATACCTTTGCCCCTCGTTTTAAACGAGCACATTTTACAAGAGCAAGGATGTGTTGGGTTTATTCCCAAGTTTGTAATGTTGCCCCCTCCTCGGTGGAGTGGGGAAGGAGTTTGAAGAAGTCCTCCCTGGCATGGCTTGCAAGAATTGAGGACGCCAAGCAGCAGAAAAAAAGCTGCTTGGGAGCAAAAAAGAACTTGCTCAACAGAAGAGCAAGAGAGAAAAATAGAAGAAGAAAGCTCTCCTCCTTCCTCTTCTTGAAAAATTGAAAGTTGAAATCCTGCGTGAGGAGGCAGGTAAATTGAGGGAACAATTGTTCCCATCTGGAAGTGGTGGTACTGATGCCACCAAAGTTGCTGCAGCAACAAATGCTGAAATTAAAGCTGCAGCACAGCTGAAGGCATACCAAGATGTGTGTGCCAAAGTCTGGCGTGTTAAGCGCCAAGAAAAGAAGGCCCAGCAGGCCAAACTAGAAGAGGAATTGCTTTCCTCAAAATTTGAAGAGAAGCCTGCTGTGAAACAAGCGGTGCCTCCGAAGCGCCGTGCTGAAATGGTACATTTTGTACCTCAGAACCCCTTGTGGGGTTTGTATCCTTTTTTTGGCCTTGGTGCCAACTTGTCTGATCCTGTTTGCAGATGTCTCTCTGCATGTGTACCTATTGCTGGTAAGCGATCAGATTTGGTCTCTACCAGTTATGCTTTTGTGACGGGGAGAAGCGCGGATATGACTTTCCGCACCACGGGTTTGTTTGTTGGCCCGGAGAATAATTGAATTGAGCGATTGGTATCCCCATGAGCTCCTTGCAGAAGAATTGAAGAAAATCTCTGACGAAGAGAACTGCAAGGAAGCTGAAAGGGAGATTAATCTCAAATATTTAGAAATCTCCAAGGCCACAGAAAACATGCGTGCCAATGGTTTTTTTTTCCAAACTTAACGGAAAGGCACAAGACCTGGTGGACAGGTATAGTGGAATTTTCCTCTCACCCATTCAGGAAATAAATGGCAACTGATGCAGAAATCGTTGAGGGTTTCTCTCCTCGTGTAGTAGATGCCGTCATGTCTCGGGTGAATACCGCTATAACACAATTTGCTGCTTAGCTTGATATTGCAAAAATTCTTGTGGATCAGCTTGTGTGCACGTGAAGCGGTGTGGTACACCAATTTGTGAAACAGTTTTGATGATTCCTTAAAACTCCTTGGAAATTGTGCTGGTTATGCCCTTGGATTTATTGTTGGAGTTGGAAATATGTCATCTCGTTGAGGTGATTTGTGTGCATATGGGTCTACCGTTGGGTGGTGTTATCACTGGTGTTTTTACCACTGCATATATGGGATGGCTATTTGTGAAGACGCCCGTTGGCAGTGAACTCGTCATGAATTTGCGCTTACAAGTTTCACGTATTGCGCGTGATTTCTTTGACGTTCAGCGCACCGGATTGCCACCAGATATCCCGCCAAATCCAAATGTTGGTTTTTCTGTTCCTTATGAGGCTTTCGGTGGCATTGGAGGCCAACCTTTTCAAATGGGAGCAGACGAGCCAAATGCACGGGCAATCCCTGTTGTTAGCCCTATCATAAATGCTATGGCTGGCTTTGGAGCTAGCATGTTAAGCATGAAATCAATGGGCTTGATTGAAATGGGAAAATTGGGTGCTGCCTGTCATTCACTTAGAATGGGTAAAGATGCTTTATGTGAGTTGGTTTCCACTATTTTGTACGATTTTGGCCGTTTGGCTGTTTAAGTTACTGGTAGGGAAAACTGAATTCTTCGATGCATTATCCATTTTGGTGCACAGTGATGTCCAGGACTGGAGTAAACGATCAAGGGGTGTGTTTTGCTTGAAGCTTACTATACTTCATTGAACAAAAAGATTTTATCAGATGTTTTAAAAAAGCTCGTTACTGATGGCAAGCGATTGCAAGTTACGAAAGCAGGCACACCTCGAAGATTAAGCCTGGATTTTGGTCAATTGGTTGAGTTCCATCATGAAAGCTCTTCTTGATCTTCAGCACCGGAATGTGCGCCATGGTGAGACAGTCGGTCGTCGAAAAGAAAACACTTGGATATATATTTTTGGCCCCTCACATTGTGGTAAATCTAATATGATGGATCACCTCACGTCCGAAGTTTGTGTTTAATTTGATTTGCCTTACAATTTTATAGCCCGTAATGGACTTGACAATTTTTTTACTACGTTTTACAAACGACAAACCGTTGCTCCAGATTGATGATCACTCTAGTGTGTGTGAAACTGTTCCTCCAATATAGGGAGAACTCATCAATCTTGTTTCTTGCTCAGAATATCCGTTGTATATGGCTGACCTTTCTTATTAATCTATTTCGTTTCAGTTTCCATTTATTATTTCAACCCTCAAACCAGCGCACTTATTTGCCAACATGTGGTATCACCCACTGTGAAGCATTCCATAATCGGCGAGCAGTGGTGCTGGAAATGAGAAGGAAACCAGGGGTCATCTTTGATCCCATGGATTGTCATGCTGCTATGCAAGGTCGCTTTCTTGATAAGCGCGATCACACTCCATTGTTTGGAGTGCAAGGGCAGCCAGAATCTTTCTGGAAGGATGTCCCAGAAATGACGACAATTTTGCTCAATATCTGTGCTGCACATAGACAAGAGCAGGACATCCTTCAGGAGCAACATATTCGGAAGCATGCCGTTAATGATCCTCTCATCTTGGCTTCTGAAAGATTCTTGAAACAAGAGAGTAAGAAAGCTCTCTGCTACATGCCCCGGGTTGAAATGGAAGTGAGTGGGGTGCAAAGTCAATCAGCGGGTTGTTATTATCTTTGCGTGGACCAGAAGTTATATACATGCGAAGATGATGGCAACTTGGTCGAAACCCACTGCACACAGCCAGAGTATGAGCGATGGGAAAAGAACTCCTCTGAAAATTTTGTTGGAGGAGTTCAAGCTTTGGATGCATTGGAGTGTAGATCCATTCTAGTATCTGGTTTCTTGCGTAATCTTGTGCAGGGACAATGCTGTGTGTTATCTGTTGACGAAATGTCTACAACTGCTACAATGGCACAACAGCGACTTTTTAAAGCACTCCAATTGCAAGAAAGAGTCTACCTGAGACTCATTCAAAAGAAAATTTCACCCCATCCTAAGTGAAGATAAAAGTAATGTTTATTCAACAGGCTCTTGGATGAGGTGTTTTGAAATAGCTGCAGCCACCAGGGACAAAATGAAAGAACATGGTTTGGCGGTGTTGTTGTTGCTTGGTGCAATGATGATTTTGTGTTTTGCCCTATACTACTTTATTTGTGCTTGTATAAGCGTTATGGGGGGGCGCACTTTCAATGGGAGCGGCTATGGCTGGATTAAAAGAAGTTGATATGAAAGCCCAGTATTCTTCTGGAGCTCAAGAAGGTCGTTACCGCTCTCGCAATATTCCCATTAGGCAACGCTACCGCTACGCACGCGGTGAACTAGATGAGGAAGTTCCTTTAGGAGGACAACTTGCTGTTGCACTTTATGGGTCTCAAGGCCGCTTTATCTCTGCCTTGCAGTACAAAGGCAAATCTGTGATGCTTACGAGGCATCAAATGTTAATGTTTTCAGAGAAAGAGCGTGTCACCTGCATATATCTCGCTACTGGTGAAAGTGTTGTCCTAACTTTCAATCGGGATGATGTGCAAGAATTTCCCAACCATTGAAACTTGTATGTGGCATGCTGCTGGTATGGTTCTATTACCAGCGAAATTAATTGATTGTTTCTTGGAAAAAAGGGGGGAAACTGAATTGTCCAAAGCTTTTGAGCTGGAAGTTTATGTGCTGAGACATGACTCAACTGCGTTTCATTATGAGCATCTTAAAACGTGGGCCTTTGTTCAGTATGAACCCTTTTGTTGTGCGTGGTAGCATAGCAATAGAGAGGTATGTCAACGAAGTTAACCAACTTCAATCTGGTTAAAGTACCAGTCGCGCAACACATGACTGTGGAATGATCTACTTGGCACAAGTTGGCGGTATTAAGAAAATTGTTGGACTTTTTTCTGGGGTGGATCAACAAAACTTGGGCTGATATTCAACCAAATCCTTGTATGGCCAAAATGAAAAGTCAGATTGATTATGAATTCAAACTGTGAACACATACAGAGGGTTTATACTAAATTGGGGTTTTTGACTAAAGATAAAACTCCCCATGTGCCCAAGAAGAACAGTGATGTGCTAGTGAAACCAGAGAGTACCGTATTGATAGTCCTGTGCCCATCAAAGAGCCTTCAGTTATTTCTGTTGAAGATCCTCGCTGCCATAAAGATGCTGAGGGTAAGACTGTGGTTCCCATCATGATGGCCTTGGAGAAGAAATTTACAACTTTTATGGATTTGCTTGAAGATATCTTGGAGTCCATTTCACAGGAGATGGTTGAGGGAGTGGCAAGATTGCGACAAATGAGCCACTTCGTGATGTGCCCTTTGGAGGTAGCTATCAATGGTGTTTCCAGGAACTCAAATGGCTGATGATGAGGAGTTTGAGGACGCTGTTTGAATGTTTTAAGATGCAACCTCTCCTGGATATCCAAATGTTTTACATAAGGAAACAGGGATGAAAGGAAAGGAAGCTTATTTTGAATTGGCTCCAGATGGCACAAAAAGTTTAAATGAAGATTGTTCCCTTGCTGCTGATTGGTATGAAAATATTGTCCACTACAGCAAGAGTGCCCATCCCAGAACTTGTGGATATTGAATGCACAAAAGAAGAGATGCTAAAGACAGAAAAGATTAAGCAAGGAGCATGTAGACTTTTTGAAATAATGCCTTTGCATTATAATCTCTTCCTTAGAGAGAAAACCTCTTGCTTTTTTCTTTATTCCAGCAACGAAATCGCCACAGTTGGCCTGTCAAGTGGAAACTAAGGCATATTCTCAACATTGGACCCATATGTACCAGCGCTTAGTTGCCAAATCCGACCGTGCTATAAACTGTGATTATAGCGGTTTTGATGGGCTTTTGAATTCTCAGGTGGTGAGTTGTATTGCAAATATGATAAATTCCATGTATCATTCACCTGAAGAGACTATTGTTAGCAAGCGGCAAAGATATAATATGATAAATGCTTTGTTTGGCCGACTTGCTATTACTGGCCAGGAGGTGATGCGTGTGCGGGCTGGTTTGCCATCTGGATTTGCCTTGACTGTAGTCATCAATTCTGTTTTTAATGATTTTTTTATGCGCTATTGTTTTAAAAGTGTTGGTACCAGCCCCTCAGCGCAATTCATTTTCCACTTATGTTACTTTATTAGTGTATGGCGATGATAATTTGATGAGTTGCACTGATAAAGTTGCTACATATTTCAATGGTGAGACAATTAAGGCGACTTTGAAGAAGAAAAATGTTACTATTACTGATGGTAGTGACAAAACCTCACCTGTTATAAAAGTGGAAGGCTCCTGGTGAGCTTGATTTTCTGAAACGACCCAAACGCCGTTTTTTTGAAGTTGGAAAAATGCGTGGTTCAAACACCATTTGATTTAACTGCCATATTTAATTGATTGCATTGGGTAACTCCCCACCCTCAGAAGATGCCGAAAGGGGGTGCTCAACTTCAAGTTGAAAATGTGGATACACTCTATGAATTAGCTTTAAATGTGCAAGTTGCTTTAACAGAGTTGTATTTACATGGTGATCGAGAGGAGTTCCAGCGGGTGCGTAATTTTTTGTGTAGAAATTGTTTATTCTTCCCGCTGGCTATTTCACATGGGCGGACAGGGTTGCTTTCCTTATGTCAAATCAATCTGGTATGGTAGCTTATCAGCGTGGCAATGTGATTGTTGTCGACGTAGGGCAAGATTGTGCTCGGTTCATGCATACCTTCAGACATTGGTAATCCACTTCATTTTTATACACCAGTGGTTTGAGTGTCAGGACCTTTTTTTATAAACCTACACCTGATCAACTTCTCGTTTCCACCACTCCTCTCAAACAAGGTGAATGTGGTTATTGGGTGCCAGTTGAAACCGGCATGGGCATAGGTAGTCTACCAACTATTTCATGGGGTCCATCGCTTTATGCGTCCAACCCAGCTTGTAGATGCTTATGGTTATAAATTATTTGAAACACTTCGATCACATTGTGATAGTGGGAAAAGTTTTAATTTTTAGAAGTGAGGCCCCCATATGTTGCCGGTACTGCAGCGTTAATGGCTTTTGGTCAATTAGCAAAGTTGCTTGAGATTAAGGCAGCTTTGAATTTGAAACGAAATGACATTCCCGAATCCACATATGGTCTGCAACAATATATCGAAGCTGACATACCTCAACCTTCTCAGCCTGGTTCATATTACCTAGCCAAAGCAGAAAAAGAATCCCTTTTGCAAGAACACAAAACGGGCACAGTTCTAGGATTAACAACAGAAAAGGTCAATCTGAATGGTGCTAGGGATTTAATTATGCAAGGTCAAAAACTTGGCAAATTGCCAATCATGGCTGCTACGCAGGCTCCCAACAGGTTTTATGTTGGTTTGTGCTGTCAGAAAAACTTTTGTCCTGGACACGCTTGTTCATCTGATAGCATTGCCAAAGCATTTTCACAGTGTTGGGCTATGCGTTGTGCCCCCAATTCCTCTAGCCGCAAGGTGACTTTTGAGCCAGAGTGGCGGAGGAACAAAGTCTTAGGTATTTCTTAGAGAGAATATCCCCCCAGCTCCAGGGGTCTGTTTTGGAGCATAATTGGTGTCGGGATAACAATTTTAAAATAACCCGTCTTATCAATCTGAATGATGCGCGTTAAATACACACGCGGCGAAGATAAAGTTTATATGCATTTTCATTTGGTTAGTTTCTTTGGATTGTGATATAGTTATTGTTATCTTTTAATTTTTGTTTTCAAGTGGCGATAAATGAGGTTTGTCCTTTTCCTCATTTTGCTTTGTTGGACACAAAAAGATTTTCTGCATTTTTTTTTATTTTCAGAAAACCCAAAAAAACCCT
>PB.31.1
AAGGCAATCGATATCATTCCCACCGTTTAGCTCCTAGAGAATCGACCTCTTTCTGTCTACTCCGTTAAGTGTCTGAGCAGGTACTGTACCTGTTCACATCAGAGAGAGAACAAGAAAGATCGGAAGTACATGGCTTCGGGGCCTCCGAGGTGGTCAATATACTGGCATCAGCTATATCATTCTCTTTGCCATAGTCAATCATTCATAAAATCTGCCCAAACGCTCCTCATTCACGTCTGGTCCCTACTTTCGCACACTCTACTTATCAGTACATCGCAAAGAAACTCTCTGAACTTTCACACACAGCTTGATGGCATCCACAAGTGCCGCGGACACTCGAGTTATCAAACTCTCGAAGTTCTTCAGCGATGTTATCTATGGCAAGAGGGCACTGTCAATGTCTCGAGATGGGAAACTCTTTCTCGAAGCTATATGTGTTCAACCGGATCCTGCAACCACTGCCCACAAGCTATATCAAGTCCCTCTGGCCTTTCATGTCTCCAGACATCCATGCGATTTGACACTTCAACCCAGTTCTTGAATAACAACGCTCCGGCATTACTCCAGTATTTGCAAGCACCGTCCCTGAAAACTATCAATTCAGGTTCTGTCTTGACCCAAATCCTGATCAAATTAGTAGACCCGCCATTCTTCTGGGACTCCTTCGTCCAATCGTTTCCGTGATGGCCTTCTTAATCAGGATGCTTCTCAGACCTTCGCGTGGCTCCTTTTGCAACTCGTCACTCTACCCGGCACTTCCTCTTCAGCATACCAAGCTGTCGCTGCCTCGCCGAATGTCCTTGACTCAATTTTGACAGCTTCTGATGGCGAAACTCGAAACATCGGCCAAAAAAATTAAGCACTCCTTGCCATTAGATTCATCCGAGTTGCATTCTGATGCTGAGGCAAAGCCCGGAGGAAGGCATGACAACGATCATGCTGACTACAGACAAATCTCAATTATGCCAACAGCGGATGAGTTGCTATCTACGGAACGCCCATACTTTCGCACCGCCGAATTCCTCGACGACCAAGAACTTATATCGAATGACCGTGTCAAACATATTCATATTGACAATCAGTTCCGGTTGCTTCGTGAGGATATGCTGGGAGATATTCGGGAGGAGATGAGAATCCTCACCCGCATCAAGCGTGGCCGTCATAAAGGTCTTACACTCGATGGACTCTCACTTCACGGGGTAGAGATGGGTGATTCGAAGAAACGATTTCCTTGGGGATTGAAATTCAAGTGTAAAGGCGACTTGCCACACTTCAGTATCAACAAGATCAAGCCTGGAAGGCGGGTTGAATTCTTGGAAAAAAACAGACATATTTTCCGGCATGGTAATTTAGCGTGTCTTCTGTTGGACAATGAAGCTGTGGCCTTTCCTACGATACATCGAGATGAAGCTGACCTTGCGAAATCTCCTGCTCTGGTTACTATACAGTTTTCGGATGATCTGACTTTGAGGCGCGCTCTCTCCAAATTTAAAACCGCAGAGAACATCAAAATCGTGGAGTTGGATTCAGCCGTATTTGCATTCGAGCCGTTTCTGAAGAGACTTCAGGATATGGGCGACGTACCACTGTCAGAGGAGCTATTTCACTGGACTACGGACACTACCATCAACCCCCCTTCTTTCGCGTCACTTAACAAAGTCATGCAGATTCGAGATCAAGTTGGCCAAGACCTCCGAGGTGTAATGAAATTGAAAAAGAAGGTCGTCTTAGATGAATCCCAAATGAAGTCACTCTGTGCATGTCTTTCGCAGCGAGTCAGTCTTGTTCAAGGACCACCAGGAACTGGCAAATCTTTTATCGGCGCCCTCGTAGCCAAGACACTGTACAGGTCAACTAAACAGAGAATCTTGGTGGTATGCTTTACGAACCATGCCCTCGACCAGTTTCTAGAAGATCTCATGGATATTGGTATCCCACAAGATGCGATGGTTCGCTTAGGAGGAAAGTCCACACAGAGAACCAAACCACTCATGATTCGAGAACAGACTGCGGCTCGACTGGGCCCATCCCAGGGCAAGAAATTGATAGGTTAAGGCTTGGTCTACTGAAACACGAGACTAGACTTCGAGATGCTTTCAAACGATATCACCATGTCAGCATCCAGAAAAAGCATCTCATGGAATATTTGGAGTTTCTGGGCGAAGATCTGCCGTACTTCGAAGCGTTCACCGTGCCTCAAGAATCGCCCGATGGGATGACTCAGGGTAGGTAAACGAGGAAGAAAATTGAGCCCTTACTACTTGCTTGATCGTTGGATTATAGGAGCTCAGAATGCAGGCTCTCTGCAGCACGTTCAACCAAAAGGTACGGCTGAGATATGGCGAATGTCACCAGAACTAAGGCAGGCGGCTCTTATGCGGTGGCAAACTGCCATTTTGGACGATCTGGTTAGAGAGATCCAGGATATCGGAAAGCAATTTAACATTCACAATGCTGCGATTGACAGTATCTTGGCCTCGAGAGATACGGCTATTATCAAAAGTAAGAGAATCATTGCCTGCACGACAAACGGAGCCGCAAAGTTCTCTTCCGCCATTCAAGCTGCTTCTCCAGGAGTTGTTCTTGTTGAGGAGGCTGGAGAAATCCTGGAAGCACACATCTTGACTTCACTGGGACCACATACGGAACAGTTAATCATGATTGGGGATCACAAACAACTCCGCCCAAAATGCTCATATGAACTTAGTGTTGAGAATGGTGATGGCTATGATCTCAATCGATCACTTTTCGAGAGACTTGTCCTCAGAGGTTTCCCACACGTTACCCTCACTCAGCAACATCGTATGCGACCAGAAATATCGTCGATGATCCGCCATTTGACATACCCTGACCTTACAGATGCCCCGTCAACTCTCCAGCGTTCGGATCTACGTGGTTTCCAGGACAATGTAGTTTTTGTGAATCATTCCGAGCCCGAAATTGAGAACAAGAACGGGACTGAGTTAGTCGATGCTCGAACATCTTCCAAGCAAAATGCTTTTGAGGGCATGATGATATTGAAATGTGTTCGCTATCTTGCTCAACAAGGATATAACTCCGAACAGTTAGTGGTTCTTACACCTTATCTGGGTCAGCTGAGATTACTGCGCGATCAACTTGCTGCAGAAAATGACCCTATCCTCAATGACTTGGACAAGTATGACCTTCTACGTGCAGGGCTTCTTACGGATATAAGCGACAAGACCTCGAAGCCTTCTCTTCGAATTTCTACTATTGATAACTACCAAGGTGAAGAAAGCGATATCGTCTTGGTATCGATGACCCGAAGCAACAAATCTCACGATATTGGTTTCATGGCCGCTCCAGAACGCTTGAACGTTTTGTTATCAAGAGCAAGAGATGCTCTGATCATGATAGGCAACGCAGAAACATTTATGAATGCCGTAAGGGGAAGGAAGGATGGCGCAAATTTTTTGACCATCTGAAAGAAAATGGTCACGTTTATGAAGGATATCCGATCAAATGCGAAAGACACCCAACAACGTTAGCATTACTTTCCTCCCCAGATCATTTTGAGCTAAATTGTCCAGACGGAGGATGTAAAGAGCCTTGTGGTGCGATATTAAAGTGTGGAAAGCACAAATGTCCTAGTAGTTGCCACCAGCTATATGATCTTTCTAAGATGAAGTGCCACACGGTGGAGAGTAAAAAGTGCCCTCAAGGTCATAAGCTCATCTGGGAGTGTCATTTTGGAACTCCGAAAGCGTGCCACAAATGCGAAAGAGAACGAAAGGAAGCTCTTAACAAGGCACGAAAAGAAATGGAGGAACAAATCCAACGAGAAGAGAACATCCGAAATCACATGGAGGAAGTTTCGAAAATCGAGGACGAGATCAAAAATATCACACAAAGTACGAAGGATGCCCGCTTAAAGTCGGAGCAGCAAGCAATCCTTTCTCAGAAGCGGAGCGATCTTGCTGCTGCAAAAGACATGGCTCAGAAGGCACGACAACCACAGCCGCTAGGAGATGCTGATGATATATACAGCGACGAGGATTCCAAGCCCAAACAGCCTCCGACAGCTAACAATGATCCTTTAAACAGCCCGAAGAATACAAAGCCTTCTCCCAACTCACCTCAGAGCAAAGCGCACTGGCTCAACCACCTTCGTACACATATCAAACAGGCTATAGACCACAATAGCTCTCCGTCGAAGAAAGAGTGGCAACGTCAGAAGGACCAGGAAGGCGCCAAAAATCCCGCTATTGATAAAATCATGGAGATGATTGGTTTAGAGGATGTAAAGGCACAAGTTCTCCGTATCAAGGCAAAAGTCGAAACTTCCATCCGTCAAGGAACCGATCTCAAGAAGGAACGCTTAGGACTGGTTCTTTTGGGGAACCCCGGAACAGGGAAAACTACAGTTGCGCGACATTACGCTCACATTTTGACCTCGCTCGATGTGCTGCCAGGCAGTGGTTTTGTCGAAACGACGGGATCTAGACTCGCTCATGGGGGCACAGCTGAAGCCAAGAAACATCTTGATGAATTGGAGAAAGGAGATGGAGGCGTCTATTTCATAGACGAAGCATACCAGCTTGCAGAAGGGCATAACCCTGGCGGAAAGACTGTCCTCGACTTCTTACTTGACATGATCGAAAACCTTACCGGCAAGGTTGTTTTCGTATTTGCGGGATATCGAAAGCAGATGGAGAAGTTCTTTGAACACAATCCGGGTTTCCCCAGTCGTATCCCGTATACCCTACATTTCGAGGATTATACCGATGCTGAATTGCTTACAATGCTCCAGTATCACATGAACAAGGCATTCAAATCTGGCATCGATATTGAGGATGGTCCAGATGGACTGTACATGAGAATTGCAACTCGTCGCTTAGGAAGAGGCCGAGGGAGAGATGGCTTTGGGAATGCTCGAGCATTGGAAAATCTGTTTGACAAGATTCGAAGTCGACAAGCTGAGCGATTGACAGTCGAGAGAAGGAAAGGCTTGGCCCCGGATGATTTCTATGTCACCAAGGAGGATTTGATAGGACCAGATCCATCGCAAGCCATCGTCGCATGTGATGCCTGGACTAAACTGCAGAAGCTAATCGGGCTGGACTCTGTCAAGAAGTCTGTGGAGTATCTGATTGATCTCATCGTTTCCAACTATCGAAGGGAATTAGAGGAAAAGGCCCTTGTCGAAGCAAGCTTGAATCGTGTGTTTTTGGGCTCACCTGGAACAGGAAAGACTACAGTTGCTAAATTGTACGGAGAAATATTGAAGCATATCGGGATGCTGAGTAATGGAGAAGTTGTCGTTAAGAATCCTGCCGATTTCATTGGAAGTGTCATCGGTCAATCTGAGGCCAACACCAAAGCCATACTGGCCAATACTGTTGGCAAAGTTCTAATTATCGATGAGGCGTATATGTTGTACGGCGGTGCTGGATCGACTGGTCACGGAGCCGATGTTTACAAAACGGCAGTAATTGACACGATAGTCGCCGAAGTCCAAAATGTTCCAGGTGACGATCGGTGTGTTCTTCTTTTGGGATATGAACCACAGATGGTGGAGATGTTTCAAAATGTCAATCCTGGTTTAACACGACGATTTCAGCTTTCAGAGGCATTCCGGTTCAACGATTTCAGTGATGATGAACTTCGAGAAATCCTCCTACTCAAATTGAAGAACCAAGATTTGGGCGCTACACCACAAGCCATCGCTACTGCTATTGATGTACTCAGTCGAGCGCGGAACGGACTTAATTTTGGTAACGGTGGTGATGTCGAAAACCTGATTTCAAAAGCCAAAGCAAGCTTTCAGGCTCGTCAATCACTGCTTCCCATGGAGGACAGATCCATTGATTTTATATTCGAACCTCAAGACTTTGATCCTGACCATGACCGCTCTGGAAAGGCAGAAACTAACCTGGATGAGCTCTTCCAAGACGTCATTGGTTGTGAACATATCGTTCAGAAGCTGAGAGGCTTTCTGGAAGTTGCGAAAGGAATGAGAGCTGTTGGGAGGGATCCGCGAGGAAAAATCGGAATGAACTTTCTGTTTCTAGGACCACCAGGGACTGGCAAAACAACTACCGCTCGGAAGTTTGGTCAATTTTATTTCGATCTCGGCTTCCTCTCCCATGTCGAAGTCGTTGAATGCTCTGCAAGTGATCTCATCGGCCAGTATATCGGACAGACTGCGCCAAAAGTTCGCAAGCAAATGGAGAAGGGTTTAGGCAAGGTACTCTTTATCGACGAGGCATACCGACTGGGTGAAGGACATTTTGCTCAGGAAGCAGTCAACGAACTAGTGGATAGCATGACAAAGCCGCAATTTGCTGGGAAAATGGTGATTGTCTTGGCAGGATACGACAGCGACATGAAGCAAATGCTCCAAGTCAATCAAGGATTAAGCAGTCGCTTTGCCGACGAAATTACTTTCCGATCATTAACTTCAGCAGAACGCTTTGATTTGCTCGAAAGCAAGCTTGGATTGGAGGCAATCATCACACCCAGTTGGACAAATCACCCCGATCAACTTTCAGACTTGATGGCTGGACTTACGGAACTTTCGAGGCTTCCAGCATGGGGCAATGCGCGTGATATTGGAAACCTTGTGCAGAGAATGGTGCAAGCCGTCTATCGAAAATCGGGCAATATGATTATCACGCCCGAGATGATGATTGATTGCCTGAACGAAATGGTAATCGAGCGGCGAGCAAGAGCATCCGTCAACTTCACTTCTCGCTCTCAAGCATCACCCCCACGCTTTGCTTCTGCTCATGACTCCCAGACACCGCCAATCTTTACCGCTGGAACATCTACTCAGACTAACAAGGCAGATCAGCCACAAAAGGTAGAGAGTAGCAGTTCATCAACTGCTAGCACACCCTCTGATAGCACTCTTGACGAGCAATCTGTGACTCGAGATGCCAATGTATCAGATGAGAGTTGGGAGCAGCTCCAGATAGACATGGCCGCCGCCAAACTTAGAGACCAAGAGCTACTGCATCAACAGATCCTGGTGGAGAGGATTACGAGAGAAGAACAAGAGCAGGAATTAAAAAGACAAACTCTCCTCGCCAAGCAGAATCTGGAGCAGGAGAAGCTCGGAACGGAGGAGCACGAGCCTTTACGACGTGCTATCATGCAAGAGCGAGAAAACGAGAGGATTCGTTTCCTTAAAGAGAGAGAGGAGAGTGAGAGGCTTCGCAGAGAGACCGGATGTAAGTTAAAGATGATGAAAGAGGCAAGGGAGAAGGAACAACGAGCTCAACAGAAGCTAAGGCAGATGGGTGTTTGCGTTGCGGGTTATCGGTGGATCAAACAGAGTTCTGGATACAGATGTGCTGGAGGGAGTCACTTCGTTTCAGACTCTCAACTTGGGATTTGATTCTTTGAAATTTTGAATCATTTTGTTTCCATCTATCTAGTTAGGGGTTTCGGGTTAGGATTGGGGGCGTTGAAAATTTGGATCTGCGTAAACGCGTGAAAAGTTTACTGAGTATTGATAGTATCTTTCTCTCTGGAATGATATGCCAATCTGGCAATTCCTCCAGAAATAAATTGTTCGACTTGTCATCCCTT
>PB.32.1
GCGCATCAACGTCTCTTCTCGTCTGTCACTCTCTCCTCGAGTGGGAGAACTGAGTAGTACTAGTGTGTTTTGCGTTTCTCCTTCCAGCGGGGGAAAACACTCCCAAAACCCTAGTCCCAGATTTTGAACTTCTTGACAGCTCCTGAAATTTGCATACGAACGCATCTTCTCTCACCGTTCGGAGTCTACTTCGTTTTAACCGTGTAAAGTTCCAATAGGAATCGATTGGGGAACCATTTTTTTTTCTTTCTTTCTAGGGTTTATGATTAACTCAAAAAATCATGTATAACGGTCAAGAGATGTGGAATAACAACGGGATTATTGCGCCTCCGGGAACAGGAGGAGGAGGCGCGATACTCCCACCGGGAACAGGAGGAGCAGGTGGTTCTATACCACCGCCTCCTGCCGCCCAACCTTCCTATACTGTTTTGCCTTCTCCCGCCGAAGCGGAGGCCCGGCTTGAAGAAAAAGCTCGAAAATGGATGCAACTTAATTCTAAGAGGTATGGAGATAAACGCAAGTTTGGATTCGTGGAGACGCAAAAGGAAGATATGCCCCCTGAACACGTTCGGAAGATCATTAGGGATCATGGAGATATGTCCTCCAAAAAGTATCGCCATGATAAAAGGGTATACCTAGGTGCTCTGAAGTTTGTTCCTCATGCAGTCTACAAGCTTCTGGAGAACATGCCAATGCCTTGGGAGCAGGTTCGGGATGTAAAGGTTCTGTATCACATTACTGGTGCCATAACATTCGTGAATGAGATACCATGGGTCGTTGAACCCATCTATCTAGCTCAGTGGGGAACAATGTGGATTATGATGCGAAGGGAAAAAAGAGATCGTAGGCATTTCAAGAGGATGCGGTTTCCTCCTTTTGATGATGAAGAGCCGCCGTTGGACTATGCTGATAATCTTCTGGATGTTGATCCTCTGGAGCCAATTCAATTGGAGTTGGATGAGGATGAAGATTCTGCTGTATATACCTGGTTTTATGACCATAAACCTCTTGTAAAGACAAAACTGATAAATGGTCCAAGTTATCGGAAATGGCATCTATCCCTCCCCATCATGGCAACACTCCATCGGCTAGCAGGGCAGCTGCTTTCTGATTTAATTGATCGCAATTATTTCTATTTGTTCGATATGGAGTCATTTTTTACTGCTAAAGCTCTTAATATGTGCATACCTGGTGGTCCAAAATTCGAACCTTTATATCGCGACATGGAGAAAGGCGATGAGGACTGGAATGAGTTCAATGACATAAACAAACTTATCATCCGCTCACCTTTGAGGACGGAATACAGGATTGCTTTCCCTCACTTATACAACAATAGACCTCGGAAAGTAAAGCTCTGCATCTACCATACTCCAATGGTTATGTACATAAAAACCGAGGATCCTGATCTGCCTGCATTTTACTACGATCCTTTAATACACCCGATAACCTCCACCAACAAGGATCGGCGTGAGAAGAAAGTCCTTGAAGATGACGACGATGATGACTTCTGTTTGCCGGAGGGTGTGGAACCACTGCTTAAAAGTACTCCAATCTATACTGACACAACAGCCGCTGGTATTTCTCTTCTGTTTGCCCCTCGTCCTTTTAACATGAGGTCTGGTCGAATGCGGCGTGCTGAAGATATACCCCTGGTGTCAGAGTGGTATAAGGAACACTGTCCTCCATCATACCCAGTTAAAGTCCGGGTGAGCTACCAGAAGCTATTGAAATGTTTTGTCTTGAATGAGCTGCACCACAGGCCACCCAAGGCTCAAAAGAAGAAACACTTGTTCCGGTCCCTCCAAGCCACTAAATTTTTCCAGTCTACAGAGCTTGATTGGGCTGAGGCAGGTCTGCAAGTTTGCAAGCAAGGGTATAACATGCTGAACCTGTTGATCCACAGGAAAAATCTTAATTACCTTCACTTAGATTATAACTTCAACTTGAAGCCTGTTAAGACTCTTACTACCAAGGAGCGCAAGAAGTCGAGGTTTGGTAATGCTTTTCATTTGTGCCGTGAAATTTTGCGCTTGACCAAGCTGGTAGTTGATGCAAACATTCAGTTTCGTTTGGGTAATGTGGATGCATTCCAGTTGGCTGATGGCCTGCAATATACATTTTCACATGTTGGCCAGTTGACGGGCATGTACCGTTACAAATACCGTCTGATGAGACAGATTCGAATGTGCAAGGATTTGAAGCATTTGATTTATTACCGATTTAATACTGGGCCAGTTGGTAAAGGACCTGGATGTGGCTTCTGGGCACCTATGTGGAGGGTGTGGTTGTTCTTCCTCCGTGGAATAGTGCCTCTTCTGGAGCGGTGGCTAGGAAATTTACTTGCTCGCCAATTTGAGGGGCGCCATTCTAAGGGGGTGGCCAAGACTGTCACCAAGCAGCGTGTTGAAAGCCACTTTGACTTGGAGCTTCGTGCTGCTGTGATGCACGATGTTCTTGATGCCATGCCAGAGGGCATCAAGCAGAATAAGGCAAGAACAATATTGCAGCATTTGAGTGAAGCATGGCGCTGTTGGAAGGCAAATATTCCTTGGAAGGTGCCTGGTTTACCTGTTCCGATTGAGAACATGATCCTTCGGTATGTGAAATCCAAGGCTGATTGGTGGACAAATGTTGCGCATTATAATCGTGAACGTATTAGAAGGGGTGCTACTGTGGATAAGACTGTCTGTAGGAAGAATCTAGGGAGATTGACTCGTCTTTGGCTGAAGGCGGAGCAGGAGCGACAGCACAATTATCTGAAAGATGGCCCGTATGTCACACCAGAAGAAGCAGTGGCTATTTACACCACCACTGTGCATTGGTTGGAATCTAGGAAATTTTCACCTATTCCGTTTCCTCCACTGTCTTACAAGCATGATACGAAGCTTCTTATTCTTGCTCTTGAGAGGCTGAAAGAATCTTATAGTGTGGCCGTGAGGTTAAATCAACTCCAAAGAGAGGAGCTGGGACTGATAGAACAAGCTTATGACAATCCACATGAGGCCTTGTCACGGATCAAGCGTCACTTACTTACACAACGTGCTTTTAAAGAAGTTGGCATTGAGTTTATGGATTTGTACAGCTACTTGATTCCAGTTTATGAGATTGAACCTCTTGAGAAGATTACAGATGCATATCTTGACCAATATCTTTGGTATGAAGGTGACAAGCGCCATCTCTTCCCAAATTGGATTAAGCCTGCGGATTCAGAGCCACCGCCACTCTTAGTTTATAAATGGTGTCAGGGCATAAACAATTTACAAAGCATATGGGACACTAGTGAAGGCCAGTGCGTGGTGATGCTTCAGACCAAGTTTGAGAAGTTCTTTGAGAAGATTGATTTGACGATGCTCAACAGGCTTTTGCGTTTGGTACTTGACCACAATATTGCTGATTATGTCACGGCAAAGAACAATGTTGTCTTGTCCTATAAGGATATGAGTCACACAAACTCTTATGGGTTGATACGTGGTCTTCAGTTTGCTTCTTTTGTAGTCCAGTATTACGGACTGGTGCTAGATCTTTTGCTCCTTGGTTTGACACGAGCAAGTGAAATTGCTGGTCCACCACAAATGCCCAATGAGTTCATTACATATTGGGACACAAAGGTAGAAACACGGCACCCAATTCGGTTGTACTCGAGGTATATTGAGAAGGTGCATATTTTGTTCCGGTTCACTCATGAAGAGGCTCGCGACCTAATCCAGAGATATTTAACTGAGCATCCTGATCCCAACAATGAAAACATGGTTGGTTACAATAATAAGAAGTGTTGGCCACGAGATGCAAGAATGAGGCTCATGAAGCATGATGTCAATCTTGGAAGAAGTGTTTTCTGGGACATGAAGAATCGTCTTCCTCGAAGTATTACCACACTGGAGTGGGAAAACAGCTTTGTTTCTGTTTACAGCAAAGACAATCCGAACCTGCTTTTCAGCATGTGTGGGTTTGAAGTTCGTATACTGCCTAAAATAAGAATGACTCAAGAGGCATTCAGCAATACAAAAGATGGAGTTTGGAATTTGCAGAATGAACAGACAAAAGAGCGTACCGCAGTTGCTTTCTTGCGAGTTGACGATGAACACATGAAAGTTTTTGAGAATCGTGTTAGGCAGATTCTTATGAGTTCAGGTTCAACAACATTCACGAAGATTGTCAACAAGTGGAATACAGCTCTTATAGGCCTGATGACATACTTCCGCGAAGCAACAGTGCATACACAGGAACTGCTAGACTTGTTGGTTAAGTGTGAAAACAAAATTCAGACCCGTATCAAAATTGGATTAAATTCAAAAATGCCTAGCAGGTTTCCTCCTGTTATTTTTTATACACCAAAGGAAATTGGAGGACTTGGTATGTTATCAATGGGTCACATATTGATTCCACAGAGTGATCTCCGGTACAGTCAGCAGACAGATGTTGGCGTAACACACTTCAGGAGCGGAATGAGTCATGAGGAGGACCAGTTGATTCCAAATCTTTATCGTTATATACAGCCATGGGAAAGTGAGTTTATTGATTCACAACGAGTTTGGGCTGAGTATGCTCTGAAGAGGCAGGAAGCTCAGTCACAAAATAGGCGTTTAACCCTTGAAGATTTGGAAGACTCATGGGATCGGGGAATTCCTAGGATCAATACCTTATTCCAGAAGGATCGGCACACACTAGCTTATGATAAAGGATGGAGGGTTAGAACGGATTTCAAACAGTATCAAGTACTGAAACAGAATCCGTTTTGGTGGACACACCAGAGGCACGATGGAAAACTTTGGAACTTGAATAACTACCGGACTGATGTAATCCAAGCGCTCGGAGGTGTTGAAGGAATTCTGGAGCACACATTATTTAAAGGAACATACTTCCCGACTTGGGAGGGTCTTTTCTGGGAGAAAGCTTCAGGTTTTGAGGAGTCCATGAAGTACAAGAAGCTGACCAATGCTCAAAGATCTGGGTTGAACCAGATTCCCAATCGTAGGTTTACACTTTGGTGGTCGCCTACAATTAATCGTGCCAATGTTTATGTTGGTTTCCAAGTACAGCTGGACTTGACTGGGATTTTCATGCATGGAAAGATTCCTACACTGAAGATTTCTCTCATTCAAATATTCCGTGCTCACTTGTGGCAGAAGATTCATGAGAGTGTAGTGATGGATCTCTGCCAGGTTTTGGATCAAGAGCTGGATGCACTTGAAATAGAAACTGTGCAGAAAGAGACGATCCATCCCAGGAAGAGTTACAAAATGAACAGTTCCTGTGCAGACATTCTCCTTTTTGCTGCACATAGGTGGCCCATGTCAAAGCCCAGTCTTGTGGCCGAGTCAAATGATGTGCATGATCAAAAGGCAAGCAATAAATACTGGATAGATGTGCAGCTTCGTTGGGGTGATTATGACTCGCATGACATTGAGCGGTACACTCGAGCAAAGTTCATGGACTACACTACAGACAACATGTCTATCTATCCTTCACCCACTGGGGTCATGATTGGTCTGGATCTTGCATACAACTTGCATTCTGCATTTGGGAATTGGTTCCCTGGCTCAAAAACTCTACTTGCTCAGGCCATGAATAAGATTATGAAGTCAAATCCAGCTTTATATGTTCTTAGGGAGCGAATAAGGAAAGGGTTGCAGTTGTACTCGTCAGAGCCAACTGAGCCATATCTATCTTCGCAGAACTATGGAGAGATTTTCAGCAATCAGATTATCTGGTTCGTCGACGACACAAATGTGTACCGTGTCACTATCCACAAGACATTTGAAGGAAATCTTACTACTAAACCTATTAATGGTGCAATCTTCATATTCAATCCACGCACAGGGCAGCTATTTCTGAAGGTAATTCACACAAGTGTGTGGGCAGGGCAAAAGCGTCTTGGTCAGCTGGCCAAGTGGAAAACAGCAGAAGAAGTGGCTGCTCTTGTGAGGTCCTTGCCAGTTGAAGAACAGCCAAAACAGATCATTGTTACTCGTAAAGGGATGTTGGATCCCCTGGAGGTTCATTTACTTGATTTTCCAAACATTGTCATCAAGGGTAGCGAGCTGCAACTTCCATTCCAGGCTTGCTTGAAGATTGAGAAGTTTGGTGATCTGATTTTGAAAGCTACTGAGCCTCAGATGGTTTTATTCAACATATATGATGACTGGTTGAAGAGTATTTCATCGTACACAGCGTTCTCCAGGCTCATTTTAATCCTGCGTGCTCTTCATGTGAACAATGAGAAGGCAAAGATGTTGCTTAAGCCTGACAAGACAATTGTCACGGAACCCCATCACATCTGGCCTTCCCTTACTGACGATCAATGGGTGAAGGTTGAGGTTGCTCTAAGAGATCTTATACTGTCTGATTATGCAAAGAAGAACAACGTTAACACATCAGCACTGACACAGTCTGAAATCCGTGATATCATACTTGGTGCAGAGATTACACCACCGTCTCAACAGCGGCAACAAATTGCAGAGATTGAGAAGCAGGCTAAAGAAGCTAGTCAGCTAACAGCAGTCACTACAAGGACGACAAATGTGCATGGTGACGAACTCATTGTCACTACAACTAGTCCTTATGAACAAGCAGCATTTGGCTCCAAGACTGATTGGCGTGTGAGAGCAATTTCAGCTACAAACCTTTACCTCCGAGTAAATCACATATATGTAAATTCAGAGGATATAAAGGAAACGGGCTATACGTACATCATGCCGAAGAACATTTTGAAGAAGTTCATTTGCATAGCTGACCTGCGGACTCAGATAGCGGGGTACTTGTATGGTGTTAGTCCTCCAGACAATCCTCAGGTCAAGGAAATTCGATGTATAGCCATGCCACCCCAGTGGGGAACACATCAGCAAGTGCATCTCCCGTCAGGTCTCCCGGAACATGACTTCCTTAATGACCTGGAGCCCTTGGGATGGATGCACACACAGCCGAATGAGCTTCCGCAATTATCACCACAGGATCTAACCTCTCATGCTCGTATATTGGAGAACAACAAGCAATGGGATGGAGAAAAATGCATTATACTGACTTGCAGTTTCACTCCTGGATCCTGCTCCCTGACTGCATATAAGCTTACGCCGACTGGTTATGAGTGGGGTCGTGCAAACAAGGACACGGGGAGTAATCCTCATGGTTATCTGCCAACTCATTATGAGAAGGTGCAGATGCTCCTCAGTGATCGTTTCCTTGGCTTTTATATGGTTCCTGATAATGGTCCTTGGAACTACAATTTCATGGGTGTGAAGCATACAGTTAGCATGAAGTTTGGGATAAAGCTGGGGACACCACGTGAGTATTACCACGAGAACCACAGACCGACCCATTTCTTGGAGTTCAGCAATTTGGAAGAGGGCGAGACCGCTGAGGGGGATAGGGAGGACACATTCACATGAGGACCATATTGTAATGTTAGATTTTTCCAGACATACGGTTTTTGTATCTTCGGATGTAACTAAGAAAAGAGAGGCATCCTTGCTTTGTTGTAATAGGTTGTCGAATTGAAAGATATATGTAAAATGAGTTGTTCCCTATATATGTTTCTAAAATTGGCC
>PB.33.1
AGAAAACCCGTACACTTGGCGCTTCGTAACACTCAAATCGACCTCAATCAAAATCCTATTGAGTCTAGGGTTAGGTCTTTCTCCTCCCTCATTCAGATGATCGATCCCCATGCTAATTCAAACCAGAACGTTTCCTGGAATCACTAGTTATTAGAAAAAGTAACGATGCCGCTATTCCTGTCGGACGAGGATTTCGACCGCTGCTCACACGACGTCTCCTTGGTAGCGCAGAAGGCCGACGCCTTCATTCGCGATCTCTGTAACCAACTCGAGACTGTAAAGGCTCAGGCCGATGCCGCCTCCATCACCGCCGAACAAACTTGCTCCCTCCTCGAGCAGAAGTTCGTTTCACTTTCTTCGGAATCCTCGAATCTTCAGTCGCAGCACGCCCAACTCAATTCGTCGCTCGAGCAGCGGCTCTCTGAACTGGCGCGGCTTCAAGCCGACAAACATCAAATTCACCTCCAATCTATTGGCAAAGATGGGGAGATTGAGCGGTTATCACTGGAAGCTTCTGAGCTTCATAAATCTAAGAGACAGTTGATTGAAATGTTGGAGCACAAGGATTCAGAAATTAGCGAGAAAAATGCGAGCATTAAGAGCTATCTCGACAAGATTGTTACCTTGACTGACAGCACTTCTGTGAGAGAATCACGTTTGAGTGAGTTGGAGGCAGAGCTGGCGCGCTCCCGTGCTTCCTCTGCGCGTCTTACTCAGGAGAAAGAATTAATTGAGAGGCATAACACTTGGCTTAATGAGGAGTTAACTACCAAAGTGGACAGCTTAATGGAGCTGCGGAGAGTACACAGTGAACTGGAGGCAGATATGTCATCGAAGCTTGCAGATCTCGAAAGAAAGTACAAGGAAAATTCCAACTCATTAAAGTGGAAGAATGATAGGGTAAGGGAGCTGGAGTCTAAGCTGAGTTCATTACAAGAGGAATTATGTTCATCTAGGGATGCGGCTGCAGCTACTGAAGAGCAATTTTCAGCTGAAGTATCGACTATAACGAAGCTTGTTGGACTGTACAAGGAGAGTTCAGAAGAGTGGTCTAAGAAGGCAGGAGAACTTAATGGTGTTATCAAGGCATTGGAGACACATGCAAGTCAAATTGAAAATGATTACAAAGAGAGGCTTGAGAAGGAAATATCTTTGAAAAAGGAGTTTGAAAAGGAAGCTGCAGAGTTGAAAGAAAAACTTGACAAGTGTGAAGCGGAATTGGAGGGCAGAAGAAACTCAGATGAGCTTAATCTTGTTAGCTTGAGCAGTTTCAACCCAAAAGTATGGGAGGACCCAGTTGGTGCCAGTGATATGGATGAGGACAGTCGCCAGCTTGTCCCCAGTATTCCGGTTGGTGTTTCTGGAACAGCACTAGCTGTTTCCCTTCTTCGTGATGGTTGGAGTCTTGCAAAAATGTACACAAAATATCAGGAAGCTATTGATGCTCTGCGGCATGAGCAGTTAGGAAGAAAGCAGTCCCAAGCGATATTGGAACGAGTGCTATATGAAATAGAGGAGAAGGCTGGGGTCATTATGGAGGAGAGAGTGGAACATGAGAAATTGGCTGAGGCATACTCTGCGGTAAATCAAAAATTGCAGTATTCTCTTTCTGATCATGCTGCGTTAGAGAGAAGCATCCAGGACTTGAAGGCTGACTTGAGAAGGCATGAAAGGGACTATGCTGTAGCTAAGAAGGAGATCGTTGACCTTGAGAAGCAGGTGACAGTTTTGCTGAAGGAATGTCGTGATATACAACTTCGTTGTGGATCTGTGGATTCAAAGTATGGTGATGGAGTCTCCACACTTCCTGTCATTCAGTTGAATGCGGGGTCTGATGGTGAAGATATTATTCCTGAGCGGCTGTTGACATTCAAGGATATAAATGGGTTAGTTGAGCAGAATGTCCATCTTCGGAGTCTAGTTCGCAGCCTTTCCGAACAGGTTGATAATAGAGAAGTAGAGTTAAAGGTTGAGTTTGAGAAGGAGCTTGAAAAGCATTCTAATGAAGCCGCATCCAAAGTTAATGCAGTATTGGCTAGAGCTGAAGAGCAAGAGCGCATGATTGAATCACTTCATACCTCTGTTGCCATGTATATGAAGTTATATGAAGAAGAGCATAAACTACGTTCTGCTGATCCAAGTTCTCAAGGAATGGCTACAGAAGAAAGAAGGAAGGATGTTATGGTTCTGCTTGAAGGTTCTCAAGAAGCTGCAAAGAAGGCACAAGAGCAGATATCTGAGCGTGTGAAGTTGCTTGAAGAAGAACTGACCAAGTTAAGGGGCGAGACTATTACATTACGTTCACAGCGTGACAAGCTGGCTCTAGAAGCAAATTTTGTCCAAGAGAAATTTGATAGATTTATGAAAGAATTTGAACATCAGAGGGAAGAAACAATTGGCGTGACAGCAAGAAATGTTGAGTTTTCGCAGCTAATAATTGATTACCAACGGAAGCTGCGTGAAGGTTCCGAGTCTTCGCGTGCTGCTGAGGATCTCTCTCGCAAGCTGACCATGGAGGTCTCTGTTTTGAAACATGAAAAGGAAATGCTGTTAAATGCTGAAAAGAGGGCTTCTGAGGAAGTCCGAAGTTTGTCAGAGAGGGTTTATCGATTGCAAGCTACGCTGGACACCATTCAGAGTGCGGAGGAAGTTCGTGAGGAGGCCAGAAGTGCAGAGAGAAGAAAGCAAGAGGATTATGTGAAGCAAATTGAAAGAGAATGGGCTGAGCTTAAGAAAGAGCTTCAAGAAGAGCGCAATAACGTGCGAAATCTCACACAGGACCGGGACAACACCATGAAAGGTGCCATGCGACAAGTGGAGGAAATGGGAAAAGAGATTGCTACTGCCTTGCGTGCCGCAGCTGATGCTGATTCCAGAGCCGCTGTTGCTGAGGCTAGGTTATCTGATTTGGAGAAAGCCAAGAATTCAGAACTTAAGATTTCTGAGAGAGATGGTGAATGCCTACCCCCTTCATCTTCAACTAATGATGTTATGGCTGAGTTACGTGCTGCAAAGGAAGAGGTTGAGAAATTTAGGGAAGAAGCAAAGGTTAACAAGGATCACATGTTACAGTATAAAAGTATAGCCCAGGTGAATGAGGCTGCATTGAAACAGATGGAAGTTTCTCATGAGAACTTCAAAGTTGAGGCTGGCAAGGTAAAGAAGTGTCTTGAAGCTGAAGTTTTATCACTCAAGGTGCGAGTTCGTGAACTTGAGAGCGAGTGCAGTCTGAAGACAAGCGAAGCAGCATCTGCAGCTGCTGGACGAGAGGAGGCCCTTGCTTCATCACTATCAGAGATCGCTAGTTTGAGGGAAGAAAACTCTGAAAAATTCTCAAGGATTGCAGTTTTGGAATCACAAATCTCTGCGATGAAGGAAGATTTGGAGAAAGAGCATCAAAGGTGGCGTACTGCTCAAGATAATTATGAGAGACAGGTTATACTGCAATCCGAAACAATTCAGGAGTTGACGAAAACATCACAAGTATTGGCTAAATTACAGGAGGAAGCATCTGAACTCCAGAAATTGGCAGACTCGCTTAAAATTGAAAATGAAGAGCTGAAGGCCAAGTGGAAAACAGAGAAATCTGTGCTTGAAGAATCAAAAGGTAAGGCAGATAAGAAGTACAATGAGATTAATGAACAGAACAAGATACTGCACAGTAGGCTTGAGGCTTTACACATTAAGTTGGCTGAGAAGGATCGCAGATGTAGTGGAATATCCTCTGAAAGCATTAGTCACGATTTACCTGATGATGCTGGACTACAAAATGTTGTTAATTACCTTAGACGGTCGAAGGATATTGCAGAAACCGAGATTTCTCTTTTAAAACAGGAAAAGCTGAGGTTGCAATCACAGCTTGAGAATGCTCTTAAGGCTGCAGAGACAGCCCAAGGATTACTTCGTGATGAGCGAGCGAATTCGAGGGCAACATTATTCACAGAGGAAGAATTCAAGGCGTTACAAATTCAGATTCGGGAAATGAACTTGCTTCGTGAAAGTAACATACAACTTAGAGAGGAAAACAGACACAACTTTGAGGAATGTCAGAGGCTGCGCCAATCTGCTCTGGAGGCTAGGACACAAATTGAGAATTTAGAAAGTGCACTTGCCCATAGACAAACGGAGGTGGAAGCTTGCAAGAGAGAAATTGGTTTGTCAAAGACAGACAGAGAACACCTAGAAAAGAGGATTGACGAGTTACTTGGGAGGTGCAAGGATATCGATCCAGAAGATTACAATCGTATGCGAGAAGAAGTTCAGCAGATGCAGGTGAAGTTGAATGACAAGGATGGTCACTTGGAGGAAATTAAAAAACTTGTTTCTGAGAAACAGGATGTAATAACACGGTTGGAGCAGGACCTTGCAAGGAGCCGGACGGAAGTAAATGAGAGAGAATCCAGAATAACTGCTGTTACTCAAGTTGAGGCCTCTCTGAAACTAGATATTGAAAGGCAACGAAAGGTGAATACTCAGTTGAAGAGGAAATTTGATATCCTGGTTAAGGAAAAGGAGGAGTTAATCAAGGGGAACCAAGCTCTTTCCAAAGATCTGGAGGACTCGAACCAAGGCAAAAAGATCATTGGGGATGCTCCAGGTGAACAGGCCATGCGGGAGAGAGAGAGGGAGAAAGACACCAGAATACATATGCTGGAGAAAACAGTGGAGAGGCTAAGGGACGACTTGCGGAGGGAAAAGGATGCGTTTAACAAAGAGAAATTATTGCGTGCAAAGACTGAGAAGATAATCAGCAACTCTTACAAGAGTGTAACTCAGCAGAAATCAAAGTTGGAAGATGACTTGGGAAAGCAGAAACAGGCTCTAAAGGCTTTTTGGGAGGAAGTTGAGAAGCTGAAGCTGGGGAATCAGTCGGTGGATTCGTCAACGGTTCATGTCCCTGCTGTTGGTCTCATTGATGATCTTGCCACTCCCTATCTGCAGGCTGTAGACAATTTTGAACGGGTTGCACATCAGGCGTCCACCGAGTTGGGAGCTCCTACTCCCTCAGTTACTCCTTCAGCTGCGGGTGCTTCTTCTTTAACTGCTGCTTCGGACGAGATAGTTCCCTCCCTGCCTCTGTTGACCCCAGTGATCCCTGCAACTAATTTAGCTGAAGAGAGAGGGAAGAGATTAGTTTTGCCAAAGCCAACTATTGAACCCCGCAAAGTTGGGCGGAGGTTGGTCCGTCCTCGTATTGTCAAGCCCGAAGAACCTCAGGGTGATACAGATATGTTGGAAACAGAGGGAGGAGATGGTGCAAAGCTTGCATCATCCTGTAATAATGAATCTCAGTCCAACATCACGCTGGCAATTGAATCTTCTAATCGCAAACGTGCATCTGCCTTGTCCACTTCAGAAGTACAAGAAGAATCAGTTTTCCCGCGGGAAAGCGGCTCATCTGAGATAGCAGCACCTGTCCCGAAAAAGTCCAGAGTCATGGAATTGCCACCGGATGGTGCTGAAGTTCAACCTGCTGCTGTGCATATGGAAGTTCCTGAAGTTCTACCTTCCATCACAGAAGAATCTCTTGGGCAGATTGAAGATGAAACATCACATTTCAAGGAGGAAGCTGCTGATGCTGAAAGGGATGAGGAGGTTGAGACTGCTGAGGAGCAGCCCGTGGATCCAATAGTGTTCCAGAATAACAGAAGTGATCTCGGTGAAGAAAATTCGGGCAGGCCAAATGAAACAGTGGTATCCGAGGATCAGCCTATGATCTTCGAGTCTGAGCAAGAAATTATGCAGCAACCAACTCCTGAATCTGGAAGTGAGCGTGAAGAGGGAGAGCTGGACCCAGATGTTACTGCAGATCCTAAAGATGGCGCTTTTGGTACCAATTTATCTTCTGGTGCTGTAATTAGCAACCAAGAAAATGAGGAAACTCAGCCTGATGACCCCTTTGTAAGTTCTCCCTCACCTGCTCGCTTTGATGAGGCAGCAACAATTGACACTCTAGGGGAGATGGAGATTAGTTCTCCTCAAGTGATTCAGGATGATGGTGAAGGCGATGGTGATGAGGATGGCGAAGGCGTTGGTGACGATGATGGTGATGGAGATGATGATAAGATTGAGGAAGGTGATACTGCTGTTGAAGAAATCATACCAGAGGTTTTGTCAGATAAGCTTACTACTGATAGTAACGATAACAGTCTAACAGCGGCAGATGCAACAGAAGACAAGCAGGAGGTTGCAGCAGTGGAGACTTCTATCGATCTGGTTCCTAAGTTTGGTGTGGCAGCTGCTGTGTTTCCCAGTGGTGACGGAACAACCTTGACCTCCTCTTCTGCTGCTTCTGTGGTGGTTTCAAGTGGTGAGAGAACAACCTCAAGGTCCTCAACCAACATGGGTGATGCAGCTTTGGTGGTTCCTTCTAGTGAGAGAACAACCTCAACTACCACCACTGCTGTTGAGGTTGATGTCACAAGACAAGAAGGTAGTACTCTCAGTAATCTTGCTGCTGCCGATACAACACAAGTAAAGCAGGATGATTCAGTTGGGTCCAGCTCAAGAACAATTAATTTGAATGAGAGAGCAAGGCAGCGTGCTCTGTTGAGACAGGCTGGGACTGCTTCATCTCCTCCTGTGGCGGCTAGGGGGCGAGGAAGAGCACCTCGGGGACGTGGTGGCCGTGGTGTTCGTGGTGGCCGTGGTGGACAAGCATCTGGTTTTCAAGGAAAATGACCAAGATGCAAAGGGGTGTTCGTATCTTTTGTTGCATCTAGACCATATTGTATAAGAAAAACGTTTGGGGTGTACAGTTAGAGTAAAAGATTAACAAATAACTCAACTCATATTATGAATCTCTTGTAGTTGCTTATAATGAAGTTGGTGGGACCGACAGCGACACGGACATGCACACCTTTGGAAACTGTCAGTGCTCCATGTTGTGCAATCAAGAACATGGAGACCTTTGGAAAATGTCAGTCCGCTATACAATTTTGTATAAACTTATTCTGGTACGAGAAAGAAAGCTTAGAAAGGAAGCTCTGTTAAACAGATGATGCAGCAGAAAGCTTTATTTGCATGTTCTGATAACAACCACATCACCTGTAATACAAACTTTTATCAGTTAAATTTACGAAGTTAGGTGTACAAGACCGATGAAGTCTCTCCTGCGGATCACAAGACAGAACCAATTGTTTCATAAGAGGCTTGCTCTACATATCCCAGCCAAAGCAGCATGGAGCCTGGTATGTGAGCTGGACTAAGATTTTCAGTGATGAAATGAGTCTCTGATACTGGTAACTAGTAAGACCGTACGAGATGGATCAAGTTGCATGCAGTGTCCTTAGAAGAAGTTGAAGGAATTGGATCCAGTGGTACTTGTATAATTCAGTGAATCCAATGGTTATGAAGCCGTACTTAATTGTTATTCGTAGAAAATCAATTTTTGTTTCAAGTGACTATGCTTCTATGGTGTACAGAAGTATAGCTTTGGAAGTAAATTTTGTCAACAGTTTGTTCGATCGCTACTTTTGACGAAGTAGCTGTTATAGAAGACCCCATTGTGGTTATCCAT
>PB.34.1
AGAGTAAAAATAACAGCTTAGGGTTTGACTGAATTGCAAATTGGTGTGATTTTCTCACACACACACACACACACACACCGGACGATTCCGGTAACTACGGGGTCTTCTCGCCGGCCGCAAGATCGATCCCATCAATTGGCCCCACAATTTTTTTCCCACCCAAAAAAAAAACCCCCAAATCGTCTTGTGCTGCAAAATTATCGCTTTCTAGAGAGAGAAAACAGGAAAAATATACACACACATTTCTAGAGTGAGAGAGAGAGAGTAGTTATTTGAACGTTGGGATCGGGGGGGTGTGGTGGGCAGTTTAAACGACAACGCTTACCCGCGTGAATTTTGGAGGGGGATTTCGATTTTGATTTTTACTCACATAATTAATTTTTTGTTTGTTATATGCAATCGGGCGGTGGGGCCCAGCCAGGAGGAGGCGGGGGTCATGGCCGGAACACGGCGGTGGGACCACCCTCCTCCTCCGCATCACCCTCGTCGTCGTCGTCGGCGGTGTCAACCCCTCAATTGGGAGGGTTCGACTCAATGCATCAGCATCACCAGCAGCAGCAACAACAACAGCAGCAGAGACAGTCGCTGCAACAGCAGTTACTTAGAAAACCTGAAGCTAAAGAAGCCATGTTAGCCTATCAGTCTGGTGGTCTCCATGGTGTTTTGGGAGGAGGCAACTTTGCCTCAAGTTCTGCCTCTATGCAACTGCCGCAGCAGTCAAGAAAGTTTATGGATTTATCCCAACAGCATGGCCGCGATGAGGTACAAAATAGGAGTCAAGGTTTTGATCCACAGATGATGAATCCAATCCAGCAGGCTTACATGCAATATGCTTTCCAGGCTCAACAGGCCCAGCAAAAATCACTACTTGGAATGCAACCTCAGCAGCAAATGAAATTGGGAATGGTGGGGCCTTCTGCAAAAGATCAAGATCCACGGATAGGAAATATGAAAATGCAGGATTTGATTTCCATTCAAGCTGCTAACCAGGCCCAATCATCATCATCCAAGAGGCCATCTGAGCATTTTGTTCGTGGTGAAAAGCCAATGGAGGATGGACAACAGATGGTTTCTGATCAGAGGGGTGATCCAAACCTAAAACCTCCCGCTATGCCAACATCACTTGGTCAATTAACGTCTGGAAACAATACAAGACCTATGCCGGCTCCACAATCTCAGCCAAGTGTCCAGAATATGGCTAACCAGAATATGGCTAACAGCCAGCTAGCAATGGCTGCACAAATGCAGGCAATGCAGGCTTTGGCACTTGAGCGGAATATTGATCTGTCACTTCCTGCAAATGCTAATTTGGTGGCACAACTTATTCCACTCATGCAGTCAAGGATTCTTGCTCATCAGAAAGCCAATGAAAGCAATATGGGTCCTCAGTCCTCGTCTGTCTCTATGCCCAAGCAGCAGGCTAATTCTCCACAAGTTGCAAATGAAAGCTCCCCGCGTGCCAACTCTTCAAGTGATGTGTCTGGTCAATCTGGTTCTAACAAGCCAAGGCAGACAGTTCCACCTGGTCAACTTGGTGCTGCTCATAATGCTATGTTAATTAGCAACCCTAGTAATACTCCGGCCCAACAGTTTCCCGTTCATGGCAGGGAGGGTCAGTTTCCCCCTAGGCAGCCTGCTATTATTGGTAATGGGATGTCTGCAATGCAACCCCCCCACTCATCCGTGAACTTGAACCAGGGTGCAGATCAGTCGTTGCTTGCAAAAAGCTCGTTAACTAGCCCTGAAGCTTTGCAGATGCAGTATGCCAGGCAGATGAACCGAGCTTCTCCGCAATCTGCAGCTACATCTAGTGATGTAGGCTTAGGAAACTCTTCAACATCCCAGGTTACACCAGGGCCCCTGATACAAAAATCTTCGGCGTTTACGAAACAACAACTGCATGTCCTTAAAGCACAAATACTGGCATTCAGGCGTCTGAAGAAAGGAGATGGAACTCTACCCCGTGAACTACTCCAGGCCATTGCTCCACCACCCCTTGAAGCACAGGTGCAGCCGGGGGTACCACCTGCTGTAACAGTCAATCAGGATCGACCAACGGGGAGAAGTGTTGAAGACCATGCTAGGCATTCTGAGTCTAGTGAGAGGGATCTTCAATCTGTGACATCAGCTAGTGGACTGAACAATGTGAAAGGGGAAGCTTTTGCTGCAGATGAAAAAGCAACTGCATCGGCAGTTAATATACAAGGGATTACAGCTGTGATGAAGGAACCTGTACCAGTGGTTCCTCCTGGAAAAGAAGAGCCAAAAACTAGTGCATTTTCTGCGAAACAGGAGCAGGAGGTCGAATGCGGGAGTCAGAGGGCTCCTCTTGTAAGTGATACTGCTGTAGATAGAGGTAAGGCAGTTGCAACACAAGTAGCTGCTGTCCCTGACACAGTTCAAGTTAAGAAGCCTGTACAAGCAGGCAATGCACCTCAGCCTAAAGACGTTAGCTCTTCTAGAAAGTATCATGGACCACTGTTTGATTTTCCTTTCTTCACTAGGAAACATGATGCTTTTGGATCAAGCATGATGCTTAACAACAATAACAACTTGACACTGGCATATGATGTAAAGGATATCCTCATTGAGGAAGGGTCGGAAGTGCTTAACATGAAAAGGTCTGAAACTATAAAGAAGATTGGCAATTTACTAGCTGTGAACTTAGAGAGGAAAAGAATTCGACCGGATCTTGTATTAAGGTTGCAAATTGAAGAAAAGAAGCTTAAACTTCTGGATCAGCAGGCACGTGTGAGGGATGATGTTGAGGAACTGCAACAGGAGATAATGGCAATGCCTGACAGGCCATACCGGAAATTTGTTCGGTTATGTGAGCGTCAGCGCAATGACCTTGCCAGGCATGTACAGGCTTCTCAGAAAGCCATCAGGGAGAAGCAACTGAAATCAATATTTCAGTGGCGTAAAAAGCTTCTTGAGGCCCACTGGGGGATCCGTGATGCACGGACTGCTCGCAACAGAGGAGTTGCTAAATATCATGAGAAAATGTTAAGAGAGTTCTCAAAGAGGAAGGATGATGATCGTAATAAAAGGATGGAGGCTTTGAAAAATAATGATGTTGAGAGGTATAGAGAGATGTTGCTTGAGCAACAAACTAGTGTTCCGGGTGAGGCTGCTGAAAGATATGAAGTTCTCTCTTCGTTTTTATCTCAGACAGAAGATTATCTTCATAAACTTGGAAGTAAAATAACAGCTGCAAAGAACCAACAGGAGGTTGAGGAGGCAGCAAATGCAGCTGCAGCTGCTGCAAGAGCTCAGGGTCTCTCTGAAGAAGAAGTGAGAACTGCAGCATCTTGTGCGGGAGAGGAAGTAACAATAAGAAACCGTTTCTCTGAAATGAATGCACCAAGGGATGGCTCATCTGTTAACAAGTATTACACTCTTGCACATGCTGTAAATGAAAGGGTGATAAGGCAGCCCTCAATGTTACGGGCTGGAACCTTGCGGGACTATCAGCTTGTTGGGTTGCAGTGGATGCTTTCATTGTATAACAACAAACTGAATGGAATACTAGCTGATGAGATGGGTCTTGGGAAGACTGTGCAGGTCATGGCGTTGATTGCTTATCTAATGGAGTTCAAAGGAAACTATGGCCCACATCTGATAATTGTCCCAAATGCTGTGTTAGTGAACTGGAAGAGTGAGTTACATAATTGGCTGCCATCTGTGTCCTGCATTTATTATGTTGGTGGGAAGGAACAGAGATCAAAATTGTTTTCTCATGAGGTTTGTGCAATGAAGTTTAATGTTCTTGTCACAACCTATGAATTCATCATGTATGATCGTTCAAAACTTTCAAAAATTGATTGGAAGTATATCGTAATTGATGAAGCACAACGAATGAAGGATAGGGAATCTGTTCTGGCTCGTGATCTTGATAGATATCGCTGCCAAAGGCGCCTGCTTCTAACGGGGACACCATTACAGAATGATCTCAAAGAACTTTGGTCGCTTTTAAATCTTCTGCTACCAGAAGTTTTTGATAATCGAAAAGCATTTCATGACTGGTTCTCAAAACCCTTTCAAAGAGAAACTCAAACTGCGGAGGATGACTGGCTTGAGACCGAGAAAAAAGTTATCATCATCCACCGACTTCATCAAATTCTGGAGCCATTCATGCTCAGACGTCGTGTTGAAGATGTGGAAGGCTCACTTCCTCCAAAGATTTCCATCAAGTTACGGTGTAGAATGTCAGCTATCCAGGGTACCATTTATGATTGGATCAAATCTACCGGTACTCTTCGAGTTGACCCAGAAGACGAGAAGCGTAGAGTTCAAAAAAATCCCGTCTACACCGCCAAAGTATATAAAACTTTGAATAATAGGTGCATGGAGCTCCGGAAAGCTTGCAACCATCCTTTACTAAATTATCCTTATTTTAATGACTTTTCCAAGGATTTTCTTGTTAGATCATGTGGGAAGTTGTGGGTTCTTGATAGGATCCTAATAAAGCTTCAGAGGACAGGGCATAGAGTACTGCTCTTTAGTACCATGACAAAACTTCTAGATATATTGGAGGAATATTTGCAGTGGCGGCGACTTGTGTACAGAAGAATCGATGGAACAACCAGCTTGGAAGACCGTGAATCAGCCATTGTGGAATTTAACAGCCCTGATACTGATTGCTTTATCTTTTTACTCAGTATTCGTGCAGCTGGACGAGGTCTGAATCTTCAAACTGCTGACACAGTCATCATATATGATCCTGATCCAAATCCTAAAAATGAAGAGCAAGCAGTTGCTAGAGCTCATCGCATTGGGCAGACGAGAGAAGTGAAAGTCATCTATATGGAGGCCGTAGTTGACAAGATCCCAAGCCATCAGAAAGAGGATGAATTTAGGAATGGAGGTACGGTTGATTCAGAGGATGACCTTGCAGGTAAGGATCGATATATCGGATCTATTGAGAGTCTCATACGTAATAATATTCAGCAGTATAAGATTGACATGGCTGATGAAGTAATCAATGCTGGGAGGTTTGACCAGAGGACGACTCATGAAGAGAGGCGCTTGACCTTAGAGACGCTGCTACATGATGAAGAGAGATATCAAGAAACTGTTCATGATGTTCCCTCACTTCAGCAGGTAAACCGCATGATTGCTAGAAGTGATGAAGAAGTAGAGCTCTTTGATCAAATGGATGAAGAGTTTGATTGGGCAGAAGAAATGACAAGATATGATCAGGTTCCTAAGTGGCTTCGTGCTAGTACTCGGGAAGTGAATGCTACAATGGCCGCTTTATCCAAAAAACCATTAAAGAACAATTTATATGCTGGAAACATTGGTGTGGAATCCAGTGAAATGGCTTCTGAAGTGACTGAGAAAACAAGAAGACGACCAAAAGGAAAGAAGGTTCCTAATTATGCTGAACTGGATGATGATGGGGAGTTCTCTGAAGCAAGTTCTGAAGAGAGGAATGGATATTCTGGACATGAAGAGGGAGAAATTGGGGAGTTCGAAGATGAAGTTATTGGCGCTGCTGAGGCACCTACAGTTGATAAAGACCATTTAGAAGATGGTTCAGTTTCTGCTGGTGGGTATGAATATCCTCGCCCTTCTGAGTCCACTAGAAACAATCATATCCTTGAACAGGCAGGTTCTTCTGGGTCGTCTTCAGATAGTCGAAGAGTAACACAGATGGTCTCTCCTTCTATCTCTTCCCAGAAGTTTGGGTCGCTTTCTGCCTTGGATGCTAGACCTGGCTCACTTTCAAAAAGGCTGCCTGATGAACTGGAGGAAGGGGAGATTGCCCTGTCTGGAGATTCTCATATGGACCATCAGCAATCTGGTAGTTGGACTCATGATCGCGAGGAAGGTGAAGACGAGCAGGTTTTGCAACCAAAAATAAAACGTAAACGTAGCATTCGTGTTCGGCCAAGGCATGCTGTTGAGCGAACGGAAGAGAAGTCCACTGACAAGTCATCTCTCTGTCGTGGAGATTCTTCTCAGTTACAATTTCAGGTGGAACGTAAAAATGAAGTACAGGGTAGGATTGACACTGAACACAGATTGCTTGGAGAAGCCAGTGCTTACAAGCATGATCACGTTGATTCCTCCTTAAAGAGTAAGCGAAGTCTGCCTTCTCGAAAAAACCCTAATAAGGCAAAAATGAATGCTCCACCGAGATCCAGCAGAATGTCCGCTCCTCCAGAAGATGCTCTGGAGCACTCTAGAGAAAGTTGGGATGCCAAAGTTATGAACACTAGTGGAGCTTCAATAGGTGGAACTAAGATGTCAGAGGGAATCCAGAAAAGGTGCAAGAATGTAGTTGGCAAGATCCAGAGGAGAATAGACAAGGAAGGTCAACAAATTATACCGCTGCTAACTGATCTTTGGAAGAGAACTGAAAATTCTGGATACATCAGCGGGCCTGGGAGTAACCTTTTGGATCTACGAAAGATTGAGCAACGTGTTGACAGATTTGAGTATAATGGAGTCATGGAGTTTGTGGCTGATGTGCAGCTTATGTTAAAAAGTGGAATGCAGTATTTTGGATTTTCTCACGAGGTGAGGTCTGAAGCAAGGAAAGTGCACGAGCTGTTTTTCGATATACTGAAGATTGCATTTCCAGACATGGATTTCCGAGAAGCAAGGGCTGCACTTTCTTTCTCTAGCTCCATGGCTCTCTCTACATCTATTCCTTCTCCAAGACAGGTATTACCTGGTCAAATCAAGCGACAGAGACAGGTAAATGAAGTAGAGCCCGACCCAATTCCTCCACAAAAACCATCATCTCGTGGAGCCGGACCTACTATTGAAGAGACACGAACCCCCCGAACCCACATGCCTCAGAGAGAGACAAGATACGGAAGCAGCAGCAGAGAGGTGGTCACACAGGAAGAACCTCGGCCATTCACTCATCCCGGTGAGCTTGTTATCTGCAAAAAGAAGAGGAAAGATAGGGAAAAGTCGGGGGTAAAATCAGGAAACGGATCAGTGGGCCCGGTGTCACCTACTGGCATCAGTCGGGGCATTAGGAGTCCAGGTCCTGGTTCGATCCCCAAGGATACAAGATTGAATCAACAAATTCCTCAACAGCAAGGTTGGGCTAATCCGTCTCTTCAGCAGGCTAATGGGAGCGGTGGGAGCATTGGTTGGGCTAATCCTGTGAAGAGGATGAGAACAGATGCAGGGAAAAGGCGCCCAAGTCATCTATGACCGTCCGATGATTTATCTCTGATGTAATGATGAAACTAGTTGTTGGTTGGTTACGATAAGGCCCGACAGTTGTAAGCCCATGTATTGCCAGAAAAAAACAAATGAAAGAGAAGAAGATTAAAAAGTATACACATGCGTTGACTTTGTATTTTTATTGTCCTCTATGAAAAGCAGGATCTGATCTGATCTGTTCTGTTCTTTAGCTCTGGTTTGGAAAGCAGCAGTTAGTCCCAAGATTAGTTTCCCATTCCCATGTTGGGTATCGGTAGTTATGTAAAAATACTCTTAGCTCCGATTTCCAGATTTAATGAGCATGCCATTC
>PB.35.1
GTCGTCTCTCCCGGATTCCTCTGCCTTACGCCATTGGAGCTTCAAAGGAGATTCAACTTTAAAAGATCTTGCCATCGCAAAACCCTAAAATTTTCATTTTTGCGATTAACCCCCCTCGATCTGGCCAGTTCGAAGGAAGTAGGAAGTTGAGCTCCAACATATTGAAGGGTGGAACAATGGTTCTCGTATGGGTTGTTGGCTTCTGAAGTCTTGATTAATTTTTATAATCTTGGCAGGGGAAGCATGAACATTGTCAAAGGTGTTGCTGAACTTATCCGGAGGACATCCACCAGCCATGGCGTAGAGTCTGGTTTGGGGTCATCATCAGAGAGGTTGCCTTCTCCTACTCCAAAAATCCGCTTCAGCGACGTTGGAGATGAGGCAATATTAAGTTCTCTTTGGGAAAGATATAAAAGTTCCTATGATAAGGAAGAACGGAAAAAATTATTTCAGATCTTCCTTAAGCAATTCCTGGTAATATACAAGAACTGGGAGCCGGTTGGTATAGGCCAATCGCCAGAAGCTGCTTTGCATTCACAACATTTTGATGAAGTCGTTATTGGCTGTTCTGCTGCTCATCCTGCTGAAATCATACTGATCTTAATAGAAGAAGTTACTCATATAACTGCATTAATCACTGAATTCAACACCACTGGGGTGCCATCAACTTTAGACCTATTGGGGACTTCAACGAGCTTGACTATCATATCTGAAGGATTTCCTGTCTTGGATGCTTTGACTATTGTGACCCGTTCTATGCATAATTGCAGAGTTTTTGGCTACTATGGTGGAATTCAAAAGCTTACTGCTCTAATGAAAGCGGCTGTTGTCCACCTCAAAACCATTGCTAGTACTGTCTCTGCTGATGAAAGTTTGTCAACCTCTATCATAGAGAAGGCTGGGACTTTGCAGAAAATACTTGTACATGTGGTTTCAATAATATTCACATTTATAAGTTTACATTTTGATGCAAGTGAAAAGGCTCGGGTACGCAGAAACAGTGCAGAGTTTTTTTGTTCCAAGGGGTGATGCAACTTTTATTGAACCTTCTACTACTATAAGGGATCCTATTTCTGAGACAAGGTTGAGTTGGCATCAGAAGGCAGTTGTATCAGTGATGGAAGCTGGTGGCCTTAATTGGTTAGTAGAGCTGTTGCGCGTCATAAGAAGGCTGAGTATGAAAGAGCATTGGACAGATACGTCTCTTCAGTATTTGACTTTAAGAACTCTTCGATCAGCGCTAACTGAAAACCCACGCGGTCAAAATCATTTCCGAAGTATTGGGGGACTTGAAGTTTTGTTGGATGGACTTGGCATTCCATCAAGTAATGCTTTGAGGTCAAAAAGCTCTCCTTCGAATGATGAAAGAGATGAAAATCCCTTGCCGGCTATTTTGGAGCTCCATGTTCTTTCTTTGGAGGTTCTCAGGGAAGCTGTCTTTGGAAATTTGAACAATTTGCAGTTCCTGTGTGAGAATGGAAGAGTGCATAAATTTGCAAATAGCTTTTGTTCACCTGCATTCATGTTTCAGGAGTTTAAGCAGCAGAGAAACTATCAGCTGCAGGATGATTCAAAACTATGTTTGTCAGACAGTAAATATGATAGTAATATGAAATTTCGGGATACTGAATCTTCTGCTTCAGCATCTATGAATCCATCTTATTCTCAATATTGGAGTGATTATACTATCAAGTTGAGCAGGATCCTTGCTTCCTTCCTTCTCACATCAGAAGAGATTGGATCTCATCATGTGCAAGAATTAGCTGGTAGAAGTTCCTTGCCAGTTTCTTCTGTATATGGAGAACTTTCAATAAAGTGGATCATGAGGGTTCTTCAAACAGTATTTCCCTGCATTAAGGCATGTTCTAATCAAAATGAGCTTCCTAGTCACTTAAGGATTTTCGTTTCTGCGCTGCAGCATTATATTCTCTTTGTGTTCAGGAGAGTTCTTATGTTATCACCCTCATCGCTTGATGTATTCCGGACTGAGGGAGTGTGGGACTTCATCTTCTCAGAGCACTTTTTCTATTTTGGTCCAGCTTCAGGAGAACTTTCTGAAGATTTTCGCACATATAATGAGCTTCTTCTATTAGACAAATATTCAGAATCAAAATGCGTCAACGATCAAGTACACACTAATGAAACCGAATACCTTCAGATAGAAGTAATTTCAATTGTGGAATTCGCAGCGACTTTGGATGGAAGTTCACATAACTTGCCTGAATGTTCGATTCTGCTGGATGCCCTTGAACAATCTGCTTGTCATCCTGAAGTTGTCAGTAGTCTTGCGAAGAGCCTGCTCCGCATTTTTCAGCTTGGAGCTGAGAAAACAATCTCCTCTTTTAAGGCACTTGATGCTATTCCTCGGGTGCTCAAAGTTGCTTGTATTCAAGCACAAGAGTCTAGAAGGCCTCTAACTGATGTGAGTAACAAGGCTGAAGTGGCTTCCTTGCAAAGTTGGTATGAAAGCATGGAAACGTCTCTGGAGCTCTTTGCAGAATATTTTTCGGTTACTGATGAAGCGAAAAATTGGGTGTTACATAGTTCCACTTGTATTGATTCTTTGTTTGACTTATTTTGGGAAGAAGGTCTGAGACGTCGCGTGCTTACTTACGTTCTCGACCTAATGAAGATTATTCCATTTTCTGAGGAAGACCAAAATGCAAAGTTGTATTTATGTTCAAAATACTTGGAAACTTTTACTCGTGTAAAGGAACGGGAGAAAAACTATGCAGAATTGTCAATTGATCTACTGGTTGGGATGAGAGACATGCTTTTAACTGATGAATTGTACTTCCAGTCTCTGTTTCGTGATGGTGAGTGCTTTTTACATGTTGTATCTTTATTAAATGGGAACCTTGATGAGGACAATGGTGAGGCATTGGTTTTGAATGTTCTTCAAACTCTAACCTTCCTGCTTACAAGGAACGATACCTCAAAGGCTGCATTTAGAGCTCTTGTAGGCGAGGGTTACCAGACACTAAAAAGTTTGCTATTAGACTTCTGCCGACGTTGGTCAAGTGAAGGGCTTTTAGACGCTCTGCTAGATATGCTTGTTGATGGGAAATTTGATCTTAAAGCAAATCCTGTTATGAAGAATGAAGATGTTATCTTACTTTATCTAAGCGTCCTACAGAAGAGCAGTGACTCATTGCGAAATCACGGGCTTAACATATTCCTTCAGCTAGTGAAAGATTCCATATCGAATCGTGCTTCATGTGTGAGAGCAGGAATGCTTGACTTCCTTCTAGATTGGTTTCCTCAAGAAGATGTTGACAGTGTAGTCTTGAAACTGAGTCAGTTAATTCAGGTTGTTGGTGGGCATAGCATATCTGGAAAGGATATCCGCAAAATCTTTGCTCTACTCCGAAGCGAGAAAGTGGGGTGTCGGCAACAGTATAGCTCATTGTTGTTAACCAACATTTCATCTATGCTAAATGAAAAGGGGCCAACTGCATTTTTTGATTTCGATGGGAAGGATTCTGGGATAATAATCAAAACGCCAATGCAGTGGCCTCTTTATAAGGGAGTTTCTTTTTCTTGTTGGCTTAGGATAGAAAACTATCCAAAAAGTGGAACGATGGGGCTTTTTAGTTTTCTTTCAGAAAATAAAAGAGGGTGTTTGGCGGTCCTTGCAAAGGACAGGCTTCTGTATGAGTCTATTAATCAGAAACGACAGAGTGTTTTGCTGCCTGTTAACCTTGTTAGAAAGAAATGGCATTTCTTGTGTCTAACTCATAGCATTGGCAGAGCTTTTTCGGGAGGGAGCCAATTAAAATGTTATGTGGATGGAGTTCTTGTTTCATCAGAAAAATGCAGATATGCCAAAGTTAATGAACCAATGACCAGTTGCGTGATTGGCACAAAAATGAACTTGCTTTCGTACGAAGAAGAAAGTGTTACATACTCCATTCAAGAGTCATCTCCATTTCTTGGTCAGATTGGTCCAGTCTATATGTTTAGCGACGCCATTGCTTCTGAACAAGTGCAGGGGATCTATTCCTTGGGGCCCAGCTATATGTACTCGTTTCTAGATAATGAAATTACAGTTTCTTCTGATAAACCATTGCCTGGTGGAGTTCTTGATGCCAGAGATGGTCTTGCTTCCAAAATAATTTTTGGACTTAATGCACAGGCTAGTAATGGTAGGACACTTTTCAATGTTTCGCCGCTTCTGGATCATGGACTTGATAGGAATTCATTTGAGGCAGCTGTAAAAACCGGGACACAGTTATGTTCACGACGCTTGTTCAAGCAGATAATTTACTGTGTCGGGGGAGTGTCCGTATTTTTTCCTCTTTTCACTCAGCTTGATTTCTATGAAAATGAAAGTAGTCAACATCACGAGGAAACTCTGTTTACACCTATCTCGAAAGAGCGTCTAACTGCTGAAATCATCGAGCTTATAGCTTCTGTTCTAGATGAGAACTTAGCTAATCAGCAGCAGATGCTGCTTCTTTCTGGATTTTCAATCTTGGGATTTTTATTGCAGTCAGTTCCTCCACAACAGCTCAATATTGAAACGCTTACAGCCTTAAAACACATGTTTGATGTTGTCGCAAATTGTGGTTTGTCTGACGTGCTGGTGAAAGATGCTATCTCCCACATATTTCTCAATCCTCTTGTCTGGATATACACAGCTTACAAAGTTCAACGAGAATTATACATGTTTCTCATCCTGCAATTTGACAATGATCCAAGGCTGTTTAAGAGTCTCTGTCGTCTGCCTCGTGTTCTTGATATAATTCGTCAATTTTACTGGGATAACATGAAATCCCGTTTTGCAATCGGAAGCAAGCCTCTTCTGCATACCATAACGAACCAGATTATTGGAGAGAGGCCTAGCAAGGATGAAATACAAAAGATCAGGCTTTTGCTATTGAGTCTTGGCGAGATGAGCCTCAGGCAGAACATTGCCGTCTCGGATGTTAATTCTCTTATAGCCTTTTTCGAGACAAGTCAGGATATGGCATGCATAGAAGATGTTTTGCATATGGTTATTCGTGCTGTTTCCCAGAAACCTCTGCTTGCTTCTTTTGTTGAACAAGTCAATTTTATTGGTGGCTGTCAGATTTTTGTCAATCTTCTTCAAAGGGATTACGAACCTATCAGATTGCTTGGTTTGCAGTTCCTGGGAAGACTTTTGGTTGGCCTTCCATCAGAGAAGAAGGGATCTAAATTTTTTAATATCTCTGTTGGAAGATCCAACTCTCTCTCAGAAGGCCACAAGAGAGTCAGTTTACGGATGCAGCCTATATTCTTTTCCATATCGGATAGGTTGTTCAGATTTCCTCAGACAGATTATCTATGTGCGACTTTGTTTGACGTTCTCCTTGGTGGTGCTAGCCCTAAACAGGTTTTACAGAAAAATAACCAGCTTGCTAGACAGAGAAGCAAGGGAAACAATTCTCACTTCTTTCTACCTCAAATCTTGGTTCTAATTTTTCAATTCTTGTCAGGCTGTAAGGATGCAACTACGAGAATAAAAATAATTGGAGATCTACTTGATTTGCTTGATTCCAATCCTTTGAACATTGAAGCTCTTATGGAATATGGTTGGAATGCATGGTTAGTTGCTTCTTTGAAGCTTGATGTTTTGAGAAACTACAAATTGGAGTCACTAGTTCATAGTGAAAGTGAATTGGTCGAGCAAAACTTTGTGAGGACCTTATTCTGTGTTGTTCTTTCTCACTACATGCACTCCGTAAAAGGAGGCTGGCAACATTTGGAAGAGACTGTGAATTTTCTACTGATGCAATGTGAACAAGGCAGCATTTCATACCGGTATCTGCTTCGTGATATCTATGAGGATTTGATAAGGAGGCTGATGGACTTTTCTTTAGAGGAAAATATTTTTGTCTCACAGCCATGTCGAGACAACACATTGTACTTTCTGAAACTAGTTGATGAGATGCTGGTATCTGAAATTGATAATAAGCTTCCGTATCCTTCAAGCAGCTCAGATTTTTCTCCTGGATTTCTAGAAATAGGAAGCGACAAAGATCTTGGTTCTGCCTTGTACGAAGCCCTGCAGGGAGAACATGATGACCACTTCTCCAGAAATCCAAAGGCTCACATGAAGTTTGTCATAGACAAAGATGAGAAGACTGATGAAGACTGGTGGAATATATATGACAATTTGTGGGTCATCATTAGTGAGATGAATGGAAAGGGTCCAAGCAAGCTGTTACCCAAATCATCATCGTTGGTGGGACCATCTTTTGGCCAAAGAGCACGTGGCTTGGTAGAATCACTAAACATCCCTGCTGCTGAAATGGCTGCAGTTGTTGTATCAGGAGGAATTAGCAACGCACTGAGTGGAAAGCCCAATAAAAATGTTGATAAGGCCATGCTATTAAGGGGAGAAAAGTGCTCAAGAATTGTTTTTAGACTTGCGATCGTATATCTGTGTAAGTCTTCTCTTGAAAGAGCATCACGATGCGTCCAACTGGTCATTCCCCTTCTGCCATGTCTCCTTACTGCTGATGATGAGCAAAGCAAGAGCAGATTGCAACTTTTTATCTGGTCTTTGCTTGCTGTTAAATCGCAGTACGGGATGCTGGATGATGGTGCTCGGTTTCATGTCATATCACACTTGATCCGCGAAACAGTCAACTGTGGGAAGTCAGTGCTGGCCAGCAGTATCATGGGCAGAGATGATTCGTCTGATCTGGGCAGCATTTCAAAGGAAGCAGGAACCATTCAGAATCTGATCCAAAAGGATCGATTGCCTGCTGCGGTGTCCGATGAGGTAAAATATATAAATACCTCAATTCTGGAGCGGGCCAAGCAGTTACGTGAGCTCCGGGTTAGGATGAATGAGAATTCATCTGTAGATTCTAGCCAAAAGAAAGCTTTTGAAGATGAGATACAGAGTAGTTTAAAAGCTATTCTTGCCACAGATGATCATCGAAGAGCTTCCTTCCAGCTGTCTCATGATGAAGAGCAGCAAGTCATCGCTGAAAAATGGATACACACATTTCGCTCTCTGATTGATGAGAGAGGTCCATGGTCCGCGAATCCCTTTCCAAATAGCATTGTTACACGCTGGAAACTTGACAAGACGGAGGATTCATGGCGTCGTAGGCAAAAGTTGAGGCGAAATTATCATTTTGATGAAAAGCTTTGTCATCCCCCCTCTAGTCTGCCTTCCAATGATGCTACTCTTCCCGCTTACGAAACCAAATCTGGTTTTGGGGCTCACATACCAGAACAGATGAAACAGTTTTTACTGAAAGGAATTCGTAGGATAACAGATGAGGGGTCCACAGAAGTACCCTTTGAAATTGATGCTGACACTAGTGGTCATAGGGTGCCTGCAATTGAAGATCTTTCGGACAGACAGTACTCTGAGGGCACAAAAGGCGACAGTGAGCAGTTGGATATAGTTCAAGAGATAAAATGTCCTTCCTCTACATCAACAGAATCAGAAGCAAGTGAGGTTCTTATGTCTATCCCCTGTGTACTTGTCACACC
>PB.36.1
GAACGATTGAATCTTATGAGAATCGTGGTGAAATCCCACGATGTTTAGAATCCATTGTCTAGATTACTAGCTTTTGGGGATTTGATTGATTTAAGTGTACGTACCTGACACTTGTGTTATAGAGACACCATTGAGCTCCTATGTGGTTTTGTGGTTATGACAATAATGTCCATAATCGTATGAGTTTAGTAGAGCATTATATCTACTTGAGATGTTATGACAATAATGTGCATATTCATATGAGTTTAGTAGAGTATTATACCTACTTGAGATTTGACAAGTAAATATCTACTTGTGCATTTGCATATAAGTCCAGCTGGCATTACTTGCGTGTTGTCCTCCACTACTGATCATAGTGGGGAAGTAGCCCCCATTGTCGCAACCATTAGGGCGAGCAATGGATAGTGCTAATGTGTCTGAGTAGAGAGCTCGGCACCCGAGTAGAGAGCTCGGCACCCGAGTAGAGAGCTCGGTATCCTCGATACACCAATCATGGGTATCTCCGGTATGTCCGTGGATTATGGATTGTGATTGCAGGAGCAATCACAATGGTTCTGACTTGGTATCTTCTCTACCCCTTATATGGCTTACTACGAGCACTTATGTGACAACAAAGTGTTAATGTAACATAAGGTCTATATGACCGTGTTCATCTTGACTGTTGAGTGTTTGGGTGATTTCTTATGTATATTATATATGTACATACGTGTTGTTAAATGAGACATCTATATGACTGTAAGTTATATGTGAGTATTAGTATGATTATCTAGATATACATGTATATATCGACATCCTTGACGGGTTTTATAAGCATGAATTACTTGACATGCTAGACTGGATTATATACTTGATATACTTATTAATATCTCGTACTTAAAAATGGTTTTATCTTGTTGAGAGACTTGATATGTGTTTATACATATCCTTTTGCATAATGATATTATGATTGAGATATTCTAATCCGTTTAGTTTATGTTGATCAGGGAATTACACCCCTGTTTAAGTGGACGGTTTCGTAAGTAAAGAGAGATTCCTTGAGTCTACCGGACGTCTCTTTGGGTTTCGATTTAGTAGCTGTTTATGCTTTTCTTTACAATATTTCATTTATGATATATTGTTGTTGTAGTTGCGTACTGAGTCTTTATGACTCACTCCGTACTCTGTTTTCCAGTGTGCAGTGTTCGTTAGCCGCGTTGAGACCGAGTAGATCCTGTCTGTAGCGGTGCAGTAGATCGATAGCTGAGTTGAGATCGTGTGTTCGGGTTGGTAGCAGTTGTCCCTTCTGGACTTTGGTCCGTGGAGGCCTATCTCCCGTTATTTCTTTATTTGTCCTTTATGATTGTTAAGGACCGTATTCTGTTGTAAAGTTAATTAAACTTTACTGTTGGGTAGCTTATCCTTAGTTTGTTAGCCTTATGTTTGTAGCCGAGCACTTATGCTCGGGGCTTGATATTCCATCTGTTGTACTCCGATCAGTTGTAGCCTTGGAGATTTTATTATTCTAGTTACTCCTGTCATTCTTCTTGTTGTTGCTACCCCGGTATGCTTTAGCCGTGGGTTCTTGTTATATCAGGTTGGTTCTGTGTTGAAACGCCGGCCTGAAGGGCCGAGGGTTTGTCCTGCGTCTGCAATGTTGCGGCACGCGAGTTTCGGTTTCATACCTCGTGAGGCTACGCCTCTCTTGGTCTCTTTGGTTTCAGTCTTGAGCTCTTAAGCTCGAGGACTTGTTCTATAACGCTTCCGCACCTTCGAAATTTTGATAGCCGTATTTTTAGGACGGCTTCTTATTCGTGTTTAGAGCTTGTTAGCTCGCATATCCGACTTGCACTTTGTTTTAGCAAGTGTTTGTCCCCTCTATTGTTGTTCCAGCAGCACGACCTCGGGATTCCGTATTGAAATCCGGGTCGGGTTGTCACAGTTGGTATCAGAGCTTAAGTTGGCTATAAGCCAGGATAGGTTCCATGGCCTAGGTTGGGTTGGGTTTATCGTCGAGTATTTACCGTCGAGTGTTGTATATCGTGCCTTATCGGCTGATGTCTTGTGAAAGGATAGGACTTGGAGTACTAAGTTCGTTCGGTCTAGACTACCGTGAGTGCAAGTTTGTGTCTAGGAGTATAGTATTTCTCCTATGCGTTGCTTAGTCGCAGTGACACCAAGAGTGGGTAGTACTGCCTTATAGAGCTATTGTTTCTAAGTCCGTTACTTATGAACGGATAATCTAGACTGCCGGTCTTGAGAGTAATCGTCGTGGTATTCATTAGAGCCAATGTTCGATGTTATATGTGTCCAGAGCGGAGTGGCTAAGCCTCCCGTAATACCCCCTTGTGTCCCTTAAGTACTATATATGTATATATAGTTATTGTATTATTGACCTTAAGTTAACGCGTTGCGTGATGTTGGGAAATTGAGGACCCTTTCCCTGGTGACTGTTTGGTAGTATTGGGAGGATTACTCCAAAAGAGGAAGTTATGTTCTTGCTTCATGTGGAGACTCGGTGATTAACTTATAAGTGATCACATGACTTATGATTGGATTGGTTGTCAACTCGTACACGGTTTGACCCACAATGATTGAGATCTACTAGTTAGTAACCAATTGCTTCCTAGAGATTCATTGTTTTGCCTTGTCGTTAGTCTAATACATTATTAGAGTATTAGCGATGTATAATGCGTTTTATCTACATTTGGTAGATCATTTATAGTATGAATAATCCATACTAGGTATATGAGCATAGTAGATTAATATGCTATGATTGCATGAAGTTTATAACATGCTTGTATGCGTTTTGATTTGTGTTTATGAGACCGTGTTTTAAAGGATGCTTTTATGTGATTTATAAACACCCTGCATCCTATACGACGAAAGCTTTTGAAGTCATTTACAGAGGGCCCCTGACTTGATTATCAAGAGGTCTTCGTCGGAGAACTAGAATGATATAAAATAGATAGAAATTGACTGAACCCGTTACCAAAATGGAATGAAACTAAAAATGGTATATTGTTATACTTGTGCGAACATGTGCAACTTGTATATTGAAATCATGCCTTGAATTAATTGAACTTGTGTTGCTTGATTGAACGAGTAACTTGTTATTAGATGTCTTTCGTGCTATAAACGAGTATGTGATCTGTGGTGATTAAATATTATGACCCACGTGTTAGGGTGTTAGACCCTAGAGATTTGTGTTGAGACCAGAGTAATTTTATTAACCCGGAAAAGTCTTGTTATTGTTAATTACGGTGTATATATTGCACTTGATTACGATTCGTTTGAGGAATTGATAGAGAGACATTTAAATCTTGATATCCACGTTTGATTGAAACTTAGTAAGTCTCGTTTGTGATTTTGAACCTAGTCGAGAGTCAAGCATGACTTGACTTCGAGATTGATTGAGGTTGATAGTTTAATGTTCCCCATCGTGTTAGGAGGCACACCAAGGTGGTCGTCTCGATTGCATTATAAGTCAAAGTATTGAAGTTTTGGTTGATTTGAAATTGTGAATTCGAGGACGAATTCTTCTAAGGTGGTGAGGATGTAAGACCCCGGAAATTATGGAATTTTATTTGAGAATTAAATTGATCCAACGGGATTAATTAGTATGACATTATTGGTTCGTGAGGGAATATTATATTATTCCCTAAGTGTTGGGAATATTTATTTGGTAATTTATTTGACTTTACGGAGTCAAATTGGAGTTGTTTAAAAATTATGTCAATTGAGTGTACGGACCGATTTCGGTACGCTGTTGAATTGTTTGGTCGAAGAACCCTCGAAATATTTTTGTTTGGTTTGAGATTTTTAAGGCTTTTACTTTAGACATTTACAGAGTGTCAGGCGAAGAAATCGCGTCGTTTCGTCGAACGGTGTTCGAACTGGAGCCGTTTGAAAATCACCGTTTTCGTGTCGGGTACTGTAGCAACCGGGACAGCCTTGTATTTTCTGGTTTTGGGCATGAAAATCCTATCATACCCCCATTGTAACCCCTCCCCTTTGGCTAAGTGAGGGTAGGAGAGTCCTTTAACCTCAATTATATACCAATTACTCCCTTCCCTGATCCCTCTCCCCATTTCGTACACAACCGAGAGAGAGCAGAGGAAGAGAGTGTGTGGGAGATGAGAGTGAGATTAGTGTGTGTGATTGCGATTCCCGGAGCTTCGGACCACCGATCGTCGAGCCGCGACCGCCATCGCGAAGCCCTCGCCGAGTAGAGTCTTTCCCTCCGGTTGGTTTTCGTGTTCCTAGTGGTTTGTGTCACGATTGAGGTACGTAACTTTGAGCCCTAATTCTCTCTTCGTCTGATTTCTAAATTAAGTTGATAGAGATATGATTTCTATGGGTTATTGTTGATTAAATGGGTCTCTAAGGCTCGGTTTGGTGAGGTTTGGGACTGAAGGGAAGTATAATTTAGATTTGTTAGGTTCTAAGACTAGTAAGTATGCTACTCTTTGGAAGAACATGCAACACATGAGGATACCATGATTTTTATGACTTGAATGCTATGACTTGTTCCATGAACGAATTACAATCTGTTTAAGGAGTTTGTAACCTGAAATGTTATGATTCTACCTTGATTTTCATGACCTAAATGCTATGAAATGATATATAAAAGAGTTACAATCTGCTCTGGGACTTTGGAACAATTTGTTGCCCATAAATTTGTGAAGAAACAAACTATATAAATTATGTCTCTGTTTTGATCGAATTTCTGGAAAATACTGGTATGAATCTACTTAAGGGAATTTTCTAAAAATGGAGTATGTTATACCTACATGAGTTAGGTAACTCCCTGTAAAGTTTCAAGAAATTTAGAGTTCGGGAAGTATTTTTAATGATTCACGGAGCATGGCTGCGACAGTGAGACTGTCACAGGGGAAAACAGATTTCACCTTGGGATTGAGGTGACTGTATTTTGATGAATACAAGTCCAAATGAAGTACTTTAAAGTGCTAAATTATAGTTTCAAGAATCTAGTTTCTGAATATATAAAATTCATGAAATTTAGAGTTGTGAGGAATTAATGGTTGATTTTACAAGTTGACTGGGCAGAACGTGTAACAACAGAAATACAGATTTCTGACATGAACTTGGAGGGACTGTAATTTGAGGAATACAAGTCCTATTGGAGTCTTTTAAAAGGCTAAAATATAGTATAAAGAGTCTAGTTTTATACTAAGAAAGAATCATATCCTTTTGAGTTGTGAGCTATTAATGGTGGAATTTACAATATGGCTGCACATAGTAAGTCATAACAGAAAAACAGATTATTAGCTTGATCTTGAAGTGACCATGACTTGATGAATACAAGTCTGAATTGAGTGTTTTAAAAGGCTAAGTTATAATTTGAAGAGCCTAGTTTCGGAATATGTAAGATTCATGAAATTTAGAGTTATGATGAGTTATTGGTCAAATTTACAAAATGGCTGCGCATAATGAGTTTGAGACTATAGAATGATTTATCATTCTAGAAATATTGTAGTAAGTATAACCTTGTTGATTAACTACCCTAGACTAACAAAGTAGTCTTGGTGAATATATGATGAGTTAATGGTTAAGTAAATAACTTAGCTTGGTTGTATATTAGAATATGAAATTCTATGATTTATTTAGATTATGACTAAGCGAATAATTCCTACCTTTGTTGAGATTTGTATCTTGTATGCGTTTGAGAATATGACTCATGAAGCATATATTGCTTTTGATTACTTAGTGATTTTTATTGGTGTTGATTTCCCGACTTGTATTTAAATTATATTCCATTAACAAGTGGAACTGTGAACTTGAAATCAACTTAGGCTACCAACTCGTACTTGACTTATTGATACGTGAACTAGGGTTCCTAAATGGAACGAGAACCTAGCTATGCCTTAAACGAGAACGTAGAAGGGCAAGAAATGCATATAGCATTTATACCCTATTTGGGATTGATTGTAGTGAAGACTCAACGGAGTCGAGTTTAAGGAACGATTGAATCTTATGAGAATCGTGGTGAAATCCCACGATGTTTAGAATCCATTGTCTAGATTACTAGCTTTTGGGGATTTGATTGATTTAAGTGTACGTACCTGACACTTGTGTTATAGAGACACCATTGAGCTCCTATGTGGTTTTGTGGTTATGACAATAATGTCCATAATCGTATGAGTTTAGTAGAGCATTATATCTACTTGAGATGTTATGACAATAATGTGCATATTCATATGAGTTTAGTAGAGTATTATACCTACTTGAGATTTGACAAGTAAATATCTACTTGTGCATTTGCATATAAGTCCAGCTGGCATTACTTGCGTGTTGTCCTCCACTACTGATCATAGTGGGGAAGTAGCCCCCATTGTCGCAACCATTAGGGCGAGCAATGGATAGTGCTAATGTGTCTGAGTAGAGAGCTCGGCACCCGAGTAGAGAGCTCGGCACCCGAGTAGAGAGCTCGGTATCCTCGATACACCAATCATGGGTATCTCCGGTATGTCCGTGGATTATGGATTGTGATTGCAGGAGCAATCACAATGGTTCTGACTTGGTATCTTCTCTACCCCTTATATGGCTTACTACGAGCACTTATGTGACAACAAAGTGTTAATGTAACATAAGGTCTATATGACCGTGTTCATCTTGACTGTTGAGTGTTTGGGTGATTTCTTATGTATATTATATATGTACATACGTGTTGTTAAATGAGACATCTATATGACTGTAAGTTATATGTGAGTATTAGTATGATTATCTAGATATACATGTATATATCGACATCCTTGACGGGTTTTATAAGCATGAATTACTTGACATGCTAGACTGGATTATATACTTGATATACTTATTAATATCTCGTACTTAAAAATGGTTTTATCTTGTTGAGAGACTTGATATGTGTTTATACATATCCTTTTGCATAATGATATTATGATTGAGATATTCTAATCCGTTTAGTTTATGTTGATCAGGGAATTACACCCCTGTTTAAGTGGACGGTTTCGTAAGTAAAGAGAGATTCCTTGAGTCTACCGGACGTCTCTTTGGGTTTCGATTTAGTAGTTGTTTATGCTTTTCTTTACAATATTTCATTTATGATATATTGTTGTTGTAGTTGCGTACTGAGTCTTTATGACTCACTCCGTACTCTGTTTTCCAGTGTGCAGTGTTCGTTAGCCGCGTTGAGACCGAGTAGATCCTGTCTGTAGCGGTGCAGTAGATCGATAGCTGAGTTGAGATCGTGTGTTCGGGTTGGTAGCAGTTGTCCCTTCTGGACTTTGGTCCGTGGAGGCCTATCTCCCGTTATTTCTTTATTTGTCCTTTATGATTGTTAAGGACCGTATTCTGTTGTAAAGTTAATTAAACTTTACTGTTGGGTAGCTTATCCTTAGTTTGTTAGCCTTATGTTTGTAGCCGAGCACTTATGCTCGGGGCTTGATATTCCATCTGTTGTACTCCGATCAGTTGTAGCCTTGGAGATTTTATTATTCTAGTTACTCCTGTC
>PB.37.1
AGCCATTCCGAAAATTAGTCTCCTCCTTACTTTCTCTCTCTACTTTCTCTCTCCTCAAAGAAGCTCTCATCTCTTCTCCTTGGCCCATTCATCTCTCTAAAATTAGGGGCTTAACGGTGGGTGGTGTTTTACAGCTAAAGCTGTAAGTAGGAACACACACAGTAGTAGGATTGAATACGTTGAGTTTGAGTTTTAGATTTCGGGTGGTTGTTCAGATTGGATCAGTAAAATGTGTTCGAGGACTTTACTGTTGTAAACTGTACTGAAAAAAAAAGAAGCAGAAAGAATTGCAGGGAATAAGAAAAGAGAGTGAGAAAGCTTTACGGTTGGATAATCTTGGAGACATGTCGGTTTCAGGGAATCAAGAGACTGGGGTTTATGCCCGGTACTCTAGTATTTCTTCTGCAGGTGTTCCGATTAAGAAGAGGAGATTCCCTATGTTTCGGCCTAATTCTCCTCCACAAGAAGAAACATCACCTCCTCCTGAACAAAAACCATCTTCTCCTGCACAAAAGGATGCAGGTCTGAACAGGCAATCAAGTCCAAGTCAAGAGTCATCCCTTTTGAACACAAGTGTTGTAACAAGTTCTGCTGCTCAATCTGATACCAGCAAGAATGGCTTTTTAGAGATTAAAAAGGAAAGTTCATCGGAAACTAATAGCTCTAGTGTTACATCAGTCCAAGAAAACTTGAACCTTTCTAAAGCTAGAGCTCAGGAGCCAAATGTTGCCTTTGACTCAAGTTTACCGGATAATATAGACAGCAAAGAGAAGGTTATCATGCTGACTAACAAATCTGCACAAGACAATAATCAATTACAGACTGAGCTGCATTTAACACCTACTGAAGCTCCTGCAATGTGTATTAGGAAGGAAGCAGTTAACAAACATGACTTTGGGACAGATTTTAAGCTCAGGCTCTCTAATATTTCAGAGGGTTCTATACTGTCATCAGGACTAAAGGAATCATCTGCTTTGGCCGGTCAAAAAACTGATGGGAGTCACCGGATGCCTGACAAATTAGATTCAGCATCGTTGTCATTGTCTTTAAGCAAGGGAGAGTGTTCTAGCTCGCTTGTAAGTGATCATCCTACTGCAAGAAAAGAAGATATGCCTGTACGTTCGAATAGGTCTAACTGGGATCTGAACACTACCATGGATGCATGGGAGGGCTCAGCTGGCGAGGCTGCTATTCCAAGGACTGTTTTGTTTTCTGGTTTAAATGAGATGGGTGGTGCACATGCTATTAAATCTTCTGCAAGCATGTGTGAAGTTGGTGATGTTAGAGGGAAGCACATTGTTGAAGCAGGGGAGCATAGTTCTAGTTTGCCCATATCTTCATCCTCTAGTCAGCAGTACAAGTCTGAGGATTCCCTCAGTTTAAGCCTTAGTACTACTTTTCGTCAGCCAAATGTTAGGGCAGAAGACTCTGGTTTATCTGCTAAAATTGATTCACGCAGTCTGTTGCCTAACTCAAATGCACCTGGAGTGCTTGTTTCTACTGGGAACAGGAATGCTATTGGTCGTCCGACAGTTAAATCAGAGCCGCGAGATGATAGTGCCAAACATGACCATGTGGGGGCTAGTGGCCTTCCTGCCAAACCTGACCATGCGGGGGATAGAGGCCATCCTGCTGGAATATTGGACCCGAGAACTGTCAAGATGGAAATTGCAGAGAGATGCAATACTGGAGTTGATAATTTGTCTACTATCAACCCTCGTACAGTAGTTGAACCTAAATCTATAAAATCTGAACCCGTCCAAGATGGTAACCGAGGAACACATAGAACAGTAGAACCAATGTCACTGAAATTAATTGGGCTGAGTGTGAGTCAAGAAAACGCTTCTTCTAGTACAGCAATGCATTCACAAGCTCGGAATTCATGTGCTTCAGGTGAGTTAGTTATGCAAGCAGATATTTCAGTGAGTGGGAAAGCAACAAATGTGGAATTGGCTACCTCTACGGTACATAAAGACCACCAGCTTAACACGGATATCTCTCAGGAAGAAAGTGGAAATGTTGTTCAAGCTCCTGTAGAGAAAGTTTCTGCATTTCAGAATCAAGAAGACAGGGAATCAAATGCAGATGTTGGTACTTCAAATGCATGCATGGTGGAATATACACATGTTGATGGTCCTGAGACACGCAACATGACTGTAATGGAAGAGGCTCCACAGGATTCCCGTGGACGTGGTGAGGCTGGAAGTGAAGATGAAAAGGTCAACATATCAAATGACATACTTGAAGAGGATTCTTATGATTCTGACTTTGAGTCGGGCAGTGAGAAAGCCGTAGTTGCTCCAACTGACATACATCAGAGGAAGTATGGGAAAGAAGATGATGAATATGAAGATGGTGAAGTTCGGGATCCATTAGTGCAAACGGCAGCACAAGGTTCAACTGATGAGGAGGCCATAAATGTTACTACTGGCAATTGCAATAACGAGGACTCAAATTCTTTTGGTTTTCGCAGTGATGATAATATTGCTTCAGCCCCTACTGATGAAAAAGACAGCAAGGAGGAAGATTGTGGAGAAATGAATGATGCTCTTATGAAAGAACGTGCAAATACTTTTCCTAATTTGAAATCGAGGCAGGTTGTAGACGAAGATAGTTCTTTACGAGAATCTGTGTCGGGGGAGATGTTGACAGTTGGACCTGATGGAAGGATGCCTTCTAATGCTGTTTGTGCTCTTGATGAATGTATAAGGAGTGATTTGGAAATGGGATGCGATACAGAAACATTGTCTGATGGAGCAAATAATGAAGGTCAGGGCACTGAAATGACAGTTTTTCAGGCTGCAGATGAGAATATGAAAGGGACTGGCGCAATGGACGGAAATGGTTCAACTTTTCCCAGGACAGAAGCACTAATGAATGTCAATGAAACTGCTAAAGATTCCAACACCGGAGGTAATCGAAGCCGAATTATACATCTACCTCGAGCTACTAATGCGACGACGCCATACAAAACAAGGTGTTATCAAGAGCGATCATTTGGAAGAGAAAGATATGCTGATTTTGATGGAGAGAAAATGCATCCACCAAGGAATAGAGATGAAATCTACACTGATGGTCCCCGGAAATTCCTAAGAGACAGGTATCAAGGTCAGTCGTTCAGAAATTCTAGACAAAACTATGGGCGTGGAAGAGGGAGGGCTTATGGCCGGACAGACTCCTCAAGAACTGATTGGGATTCAGATCGGATTTTTATTCCAAGAAGTTATAATGACCAAACTGATTTTCGGTTCCCCAGACATAAACGCAATTCTGCTGTGGGTGATGAGGAGCTCGAGTGTAATGGTTATCTTATGGATCCAGATGGAGATCTTGTAGGTTCTGGTAGGGGAGGAAGGAAGCCTGTAGGTGATGAATTGCCATCATTTCGTCATCCATCATCAAGGAGGCTCTCTCCTGGAGCTAGAGATGGGCCTGCAGCGAGGGGCATTCAGGTGTTGCGTAGGATTCCGAGAAATATTAGCCCAAGTAGATGCACTGGTGAAGATGGTTCCGAGTTGGTTGGACTCAGGCATGGTGATAAGTTCATGAGGGGTGTATCGGATGATATTATAGATCCCATATTCACCCGCGCTCAGCCTCCATATGAAGGACTCGATCGACAGTTTGTTCGGGGTAATAGAAACTTCCCTTCTGGTCAGAGGAGGGGGGGTGGTCCTAGGGTTCGATCCAAATCTCCTATAAGATCCAGAACACGCTCCCCAGGGCCATGGTCATCTCCTCGAAGGAGATCTCCGGATGGTTTTAATGGAGTTTCAGAATATAATCAACGAAGATCTCCAGTCATGTATAGGAAGGAGAGGATTAGATCTCCCGATCTTCCTTGTTCTCCTGATGAGATGGTAGATAGAAGGCGTGGATCTCCTTCCTTTATGACCCGACCTTCTAATGATGCGAGGGATATGGATTCTGGACGGGTACATGGTCATACGAGGTCTATAATTCCTAATAGGAGTCCTTCTGATAGAGTAATACCTAGAAGCGCTAGGAGATTTGATGTTCATGACCCTCGAGAAAGAACAGATAGTGATGAATACTTTGGAGGACCACGATTACGTTCGGGTAGATTTCATGAGCTCGGGGGTGATGGAAATGCCGATGATAGAAGAAAGTTTGGTGAGAGGCGGGCTATTGTTCGTCCTCCTTTTAGGGCTTCTGGTGGTGGGGCTGATAATGAGAATTTCCGTTGTCATCCAGAGGATGGACCTCCTAGGTCTTTTAGGTTGAGTCCAGAAGCAGATTCTGAGTTTATTGAAAGAATTAACGCAAGGGAAAGGGAGTTTGATAGGCGCATTAAGAACAGACCTGTAATTGCACCTAGGAGAATAGAGCAGGAAGGAAACTACAGGCAAGGTGGGCAGGTGTGGCATGAGGAGGGTTTTGAGGATGGCTCCCGAACAAAGAGAAGAAGATTTTGACATTCCTTCCCTTCTGCTCCCCTGAACTGAAATCACCGGCAACTGCATCTGCGCTTAGCAAACACTTGAAGATGGCTACAGCAGGGTTGTTAAAGATGGTCATTGGAATGCTCTTATCATAATGGAACTTGCCAGGAAACTGAGCTATTTGTGCTGTACCTCTGCACCAGATCCTGCCACAGTAAGACCTGAAGGAGTTTAGAACAAGCTCGCCATATGATTCAAAAGGTCCCAAGAACTATCTTTACATATGCAACCAATTAAATTCTGTTCGCCAAGTGCTTACTGTGCTCCATATACGAATTGAGCCAACTGTCGAGGTCCAGGAAATGCATGCTGATTAGTGATAGAAGTTGGAGTTTGAATATAATCAGTTGACCCAGGAGCATCTTCTGTTACGTTGTCTGCTTGCTTGGAGCTTGTGGTGCTCTATGTTTGATATCTGAGGTGAGAGTGGGTCTGTCTGAATTTGGTGGGCAGTGTTTGGTTTGTTCCGGAGTAAAGAGGAATTCAACATCTTTCTGGAACCTGCACTTTCGTTCTCTCTTCTGCGGGAGAGAATGTTCTTTTATGCTTCTCTCTGGGCTGAAGCTTTAGGTGCTTTTAGAGGAGTACATATTGCTGATCTCTTGAGAAATTGGAGGGCAGTTCTTTGTTTTTTCTAGCTTTAGGTCCTTTAGACGAGTACATGTTACTCCCTGTGTCCTAAAATAAGTTTCCCGTACACCAGTTTAGGATGCCTCAAGGTAAGTGCCCCCTTCCATTTCTCAGGAATTTTTTCTAAACCAATTGTCTTTAGTACCCTTCTTAACTGTGAGCACTAAGATAACTCGAGGGTAGGGCTGGCAATTGTGACCCACAACTTGAAAACCCACCCGACCTACAAATTACACAACCCAACCCAACCCATTAACATTTACGGGTAAATTTGGGTCATCCAACTTTACCCAATACAAATTCTGGGTAAATTTGGGTTACCCAAGAATCAATCGTCCGTTTTGTGAGCCCAATATTTACATTCCTCTTTCTCTGTCTCTCTCTACCGTTCCTCTCTCTCTATATCGATTCCTAGGGTTTTCGTTTTCGTTTCTTCGATCAAAATTAGTCGACCTAGTCTCTCTTGCCATCGCCGCCTCCCTCCACTGGTACCTGCTCGTCGCCACCCTTGCTCGCCATCATGTACCGGCACTCGCTCCCTAATCCTAATCCCTCATCTCACTCCGGGTCTTTCTCTCGCTCTCTCCCTCGTCTTGCCACTGCCTCCATCTGCTGCGCCACCGCCGCCGCCACTACAAACAGGTGCGTTCCCTTCCTTAGTGATTTCCAGACGTGCAACTTCTTTAATTAACACGAATTTGTCAATGTCCGCAAAATAACATTTGTGGGTTTATGCTTGAAAAATGTACTGTTCAATTCAGATATTGGGGAAAGGGTTTTCGGGACTTCTTCAATTTATCTAATATCCAACTTGGGTGTGGACACTGTAGCTTGGTGTTGAATTGGGGATTCTTTTTTACTATTGTCTACTCTGTGTTCTGTCTACTCTGTGTTCTATGTGTGTTTGGATAAGAAATTGCGTGCTTTATGACATCAACAAAATGCAGAAGCCGTAGAAGTTTATCAGAAAATTCACGCAGCAATGATACTCTTGCGATGAACCGGAATTGTAGACTATTTTTGGTCCTTTAATCCCAAAATTGTTTAAAACATGGGGATGTTGAATTTGTAAAGTCAGGTGCATACTTTTGTGTGTAATTCCTTCTCTGTAGGTTAACGATGTGTCGGGAATTCGGTTCCTTTCATTGCAAAAACAGAGAGCTGTCAAATTGTTCATCTAACTTATGCAGTACCACCAGAAATCATCTAAATGGGATACTAAAAATTCTTGAGAAAGTTGTTTTTTTTTTTAATATTCTTTTGCTCCTTCCAGTAGAATGCTTGGCCTTTGAAGATGGTAAATATCTACTTTTGAACTTGTTCCCTTCGTTATGTTTTGGTCCATTTGATGGTTTGACTGTGCTTTTAGTTTCTAATGCTCCAACTACATGTATGGCACTACGGCTGAAACAACCCAAATATTTTATCTACAATTCAACCCTGACCCCCATTGCTGCCGAGTTTACATTGCTGTCATTTCTTTTACTCTCTTCGTTTCACTTTTATTCATCTGATTGTTTATTTAATTTGTGCACTTGCTAATCATCGTTGGTTGTTAATATGTAGCACCTGATGATGTTTATTTAATTCACATCTGATTGTTTGGTCATCTAGTGCTTTTTCTTCAGCCTTATAGTTTATTTGTAATAGTATGTGATTGAGAAATCTGGGAACACTTTTGGGAAGACTCCGTTATGAATGTTAATTGTGTCTGTACCCTCTCTTTTTTGGTATTTAAGGTAATTAAGATAGCAGAACCTTTTCAATTGCCATGAGTATGATTGTTTTGTCTTATGAACTGAATTGCTATGCTATATATGTTATATAAATTCATTAATTGACTTTTATGTGCGGTTCCATTTTTGTGTATTCATGGAATTGTGAATTTATTGGTTAAACATGCTTGTGTTAGTGATGACATGCACTCAGCAACGAAACTGCTACACCGAATCGTGATTAACTCCTTGTCTTTGATATACTATATAGACTAGCACTCTGTTTTACCTGTCTTGGAGTTGGCCCCAGCCTAGATAAAGGAGGATGGGGAAGCAGTTCACTTGCCTGCAGCAATTTAAGGTTATAAGTTATAACAGCAAGTTTGATTTCTGGTTTCAGGGAACAATACAAGCAGTAGCACAAGTAGCAGTAGTACCAATAGCAGCTTTGGTTTTTGTAATTGATATTGAATGGACAATGGAGCGAGTGTTAATGATGTCTGTAACTAGGGGTGGCAAAATTTTATCCTATTTCAGCAGTAGCAGTAGTAGTTACCTTAATCTGGTACCTTGTTTTGTTTGGGAGCTGTGTCTATGCAATGAGCCAAACTTTTTTTATGAACTTGCATTCTCT
>PB.38.1
ACAATCGAACATATATAGGGAGGAAATGAGTTTCAAACGGGACTCAGATGGGTGGAACATTTTGAATTAGGGCACAATTCCTTCTTTTGATTTGAAATTGAGGTGAAGTTCTTGCAATCAAGGCAAAACCCTAGGAGAGAGAAAGTGATTCAAGGATGGCTCAGTGCTAGCCTAAGCTGGCAATTGTTGTATAGCTCGTTGCAATTCAGGTGTAATTTGATTTAGGTCTTGAATCAATGGAGGGGAACACCTGTAGGTGTTAAGGAGGAATGCATGTATGTAGTTCAGGATCTGTTCTCCTAGTCAATGCTGAGGTTGATTCCATGGGAGGAGTTGTTGACGGCGGAGTTAGGATCGGTGTCTCATCATCTCCGCAGCGAGCAGCTATTGAGCAGGCTCAAGCAGAGCTTAGGCAAAAGTATGATGTTCGAGAGGAGAAAAGAAGGGAGTTAGAATTTCTTCAGAAAGGCGGTAATCCATTGGACTTCAAATCTGGGAATGCCGCTTCAGTTAGTGTTCAGTCGACTTCGCTGACGGATCAACACCCTGAAAATTTTGTGACCAGTGAAGCAAAAGGCAGTTTTGCATTGACTGCTTCACCTCATGGAGATTCCGTTGAAAGTAGCGGTATATTAGGGGCACCTTCAGTTTGTGAACCAAATAGTGCTGATAACCTCATGCTTTTTGACGGTGACAATGAATTTCGTGAAGTTGAAAGGAAAATTGTGCATCCTCGTAGGAGTAGCATTGCCTCTCAGTTGGAGGGTAGTCTAAATGCCAAGGAATCAAGTGATTCCGCTGCATTTGGGCTCCCTAAAAAAGCATATAAGCGAAGAAATAGGTCCCGCCCAAGTCGTGATGGTGCTCGATCAAGTTCTACTGACGCAGTTCCAACTCGTGGTGGACATGCCTCTCTACCTTCTCGCCATGCTTCCAGAGATGCAAAGGGATTGATTCATGATGCAGACAATCAAGAGCGGAACTTTTCTTCCAATTCTAACTCAAAACCTACAAGTCCGGAAGCTAGTATGGTTTTCAAAACTGTACCTTCTGATAGTCAGTTACATATGGAGTTGGCTGGTGTGCAGACTGTGGAACCTACTATCGGCTTGACCAAAGGTGGACCTTCTAGTGCTGCGTCAGATTCAAATGCTTCCAAACTTCTGCAAGACCATCAAATGATTCAGCCTTTAGAATCTGATGTTCACGAGACCCTGATTAATATGGCGTCTGGAGAACCTAATTCTGCTGGAGGTAGGGAATTGGTCATTTTAGCGGGTTCTGAATGTCTACCCAGTGTGGTTTCTCAAAAAGTTGAGGATCATGCAATTACTGGTCAAATGAATGGGTTTAGCTATAGAAAAGGAGATAGGACAAGCATACTTACTGAAGGTCAGAATAGCAATGCACGACTCACCACAAAGGGTTTGGACTCAGAGTCATCATGCACACAAACCAGCCTTAGCTTAGATGGAAATAATGGCAGTGATGTATGCACTAGTTTAAAAAATGTTAACTCTAATGGTAGTAACATGGATCAAACTTTGGCATCTGAAGAGGTACCAAATATGGAAGGTAAAGAATTAATTAAAGAAAAGACTGAAACTAGAGCTGATAGTGTTGGTACTATCATCAATGGTGATAATTCTAATTCATTTCATCCAAGCAACCATGAGAATGGCTCTGTAATTAGGGCAGAGGAAGAATTGCAAGGAACTGGATCTCCCATGTTAAATGAGGTGAAGAACCCTGTCACCATTGAAGGAGTGGGACCAGATGGCCGTAGAGAATCACAGACAGAGAGGAAAACCAGGGATTTGTTGGTCCCCTATTCCACTTCCCACGATGACAATGCTTGCACTGGAAGGCCCCAGGGCTCAGTTGATTCCTCTATTCCTGAACTTCCAGAGACTACCTTACGTGATAGGGGTTCTATTGTTGCTGCGGAGCAACATACTTGCTTGCAGAACAACCTGAAACTGGAAACCAAGGCACATGAAGACTCAATTTTGGAAGAAGCCCGTATTATAGAGGCAAAACGTAAAAGGATTGCTGAATTATCTGCTGGTATCCTGCCAGTGGAGATTCGCCGAAAATCGCATTGGGATTTTGTTCTTGAGGAAATGGCATGGCTGGCTAATGATTTTGCACAGGTCTGATTATGTTGTTATTTCTATAGGTGACCTTGTTAATAGTTTTCTCATACTTCCAAGGATATCTACTAGCGTTGGAGTGGTCCAGTTTCTTAATTTTGTCACATATTATTCTCCTTTATTCTTGAATTTTTTCGTACCTACTTTAGCTCTGCCATCTGTCAATCTTCAAAACAGGAGCGCCTTTGGAAGATTACCGCTTCTGCTCAAGTTTCTCGTCGAGTTGCTTTTACTTCCAGGTTAAGATTTCAAAAACAAAATTCACTACGGAAGCAAAAAGAAGTAGCTCACACGTTGGCAGATGCTGTTATGGAGTTCTGGCGCACTGTACAGGACACAAGCAAAGAGCTGGAGTTGCAATGTCCTGAAAAAGACTTTGCACTTCCCCTGCAGAAGTATGCAGTGAATTTTTTGAAATATAATGGGTCCCTTGCCCAACTTGGTGCAGCAGAAGCGCCCATGACACCAGATAGGATGACCGATTTGGGCATTCTGGACGATTCATGGGAGGATCACTTGACCGAAGTATGGACCAAAACTCGATATAACCAGTTGAACCGTCCATCAACCTTGATCACTGCACTTCAGTTCTCTACTTCTCTTCCACTGTTCACTTACATGCTTCCACACACATAAGAAACAACATGGATGGCGATCTAATTATATGAACATGTTTTAGGGTGTTGGATTACCTCAGAGATTATATTTGCTGTAGTTTGGAACTAATTTATTTATTTTTTTTGAATTTATTTTTATGTGCAGGAGAACCTCTTTTATACTGTCCCCTCTGGTGCCATTGAGGCGTATAGGAAATCAATTGAATCTCATTTGCTACACTTTGAGGTGAAAATACTGCCGATTAATGAGTATGCTATGTTTGGTTACCGGAAGATGTCAACTACTGATTTCTTTTTCCATTATTTCCTTTCTGCTTTATTACTGAATCAGCAGGCTAAGAAATAAGGCTCCGTACCTGCGATTTTCTTGGGTTTCTATTACAAGTCTCAACTATTTTGTTTAACTTATACCTGGTTTCGAAGCGAAAAATTGTCTGATACAGTAATTTCTTCTGTGACAAATTATTAAATAGTTAATCACTTCTGGTAGTTTTCAACGGTGATAATATAAGCCCACTATTGATTTTTTTATTTTTTTTTTCCTCCCGTCTCTTTCCTAGAAAACTGGCAGTAGCATGCAAGAAGAAGTTGAGACCTCTGCGTATGATGCCACCACAGATTTTGGATCTCAAGAGAACGTGTTTGAAGAGGATGAAGGAGAGACAAACACATATTATTTGCCTGGAGCCTTTGAGGGTAGCAAGTCATCAAAATTTGCTCAGAAGAACAAAAAGAACTTGGTAAAGGGGTACAGTGGAAGATCGTATGAAATGATGGGGGCAGACTTGTCATTTACGCATTGCATGGAAAATAAAGTTGGGACTCAACAATCTGCTTTAATTGGAAAACGACCATCCAATAGTCTTAATGTTTCAATTCCCACAAAACGTGTGCGAACTGCTTCCCGTCAGAGGGTCTTAAGTCCTTTCAGTGCTGGAACTTCTGGGTGTGTTCAGGCACCAAGTAGGGCAGATGCTTCAAGTGGTGATACCAATTCTTTTCAGGATGATCAAAGCACTTTGCATGGTGGATCCCAAATCCCGAACTGTTTGGAGGCTGAATCCGTGGGGGATTTTGAAAAGCAATTACAATTTGACTCGGCAGAAGTATCAAATAGACCTAAAAAGAAAAAGAAGGCAAAACATGTGGGTCCCACATATGAGCACAGATGGCAGCTTGATTCTAACTTTCAGAATGACCAGAGGGATCATTCAAAAAGGAGATTGGAGAATCATCAGTTTGAATCCAATGGAAGCAGTGGTTTATTTGGTCAACACATCACAAAAAAGCCGAAGATGATCAAGCATTCAGTAGATAATTCATTTGACAATCTTACTCCGATGGCTGGCTCAATTCCATCTCCAGTGGCTTCCCAAATGAGTAACATGTCCAACCCTAATAAGTTCATTAAAATGCTTGGTGTGCGTGATCGGGGTAGGAAAGCCAAAGCACTTAAGACACCTGCTGGGCAGCCAGGTTCAGGAAGTCCATGGTCACTATTTGAAGACCAGGCCCTTGTTGTCCTGGTTCATGATATGGGTCCCAACTGGGAACTTGTTAGTGATGCTATCAACAGCACCTTGCAATTTAAGTGTATCTTTCGTAAGGCCAAAGAATGCAAAGAGCGCCACAAAATTTTAATGGATAGAACCGTTGGTGACGGGGCCGATAGTGCAGAGGATTCGGGGTCATCTCAACCTTATCCATCTACTTTACCTGGAATTCCAAAGGGTAGTGCAAGACAGTTGTTTCAAAGGTTGCAGGGGCCAATGGAAGAGGATACCCTCAAATCTCATTTGGAAAAAATTATAATGATTGGACAGAAGCAACATTATCGCAGGATACAGAATGATAACCAGGACCCAAAACAACTCCAACAGCCTCATAGTTCTCACACACTTGCTCTTTCTCAAGTCTGCCCAAATAACCTCAATGGAGTCCCTGTCCTCACGCCTCTTGATCTGTGCGAGGCAACTGCCCCTAGCCCTGATGTTCTTCCCCTTGGTTTTCAAGGTGCTCATACTAGTGGATTACCAATTCCGAATCAGGGTAGTGTAGCATCAATGCTTCCTGCGCCTGGTGCAAATTCCTCCGTACAAGGGTCTTCCACTGTGGTTCTTGGAACTAACTTTCCGTCTCCATCTGGTCCTGTTAATGCCTCGGTCAGGGATGGAAGATACAGCATCCCCAGGACGGCATCTTTATCAGTTGATGAACAGCAAAGAATGCAACAGTATAATCAAATGTTATCTGGTAGGAACATTCAGCAGTCCAATTTACCTGTTCCTGGGGCTCATCCAGGAAATGATCGTGGTGTTCGTATGTTACCTGGTGCGAATAGTTTGGGCATCATGTGTGGAGTGAACAGAAGTATGCCAATGGCAAGACCAGGTTTTCAAGGCATTGCTTCATCATCTATGTTAAATTCTGGGAGTGGTGTGGTGGCAATGCCAAGCCCTGTTAATATGCATGCTGGGCCTGGTCCTGGTCAAGGAAACTCAATGATGAGACCTCGTGATGCTTTGCAAATGATGCGACCAAACCAGAGCACTGAACATCAAAGGCAGATGACAGTACCAGAACTTCAGATGCAGCAGGTATCACAGGGTGGGAATAATCAAGGAGTCCCTCCTTTTGTAGGTGGGTTAAGCTCCTCCTTCCCGAATCAAACAGCTCCACCACCTGCTCAGTCATACCCCCTCCACCACCAGCAGCAGCCACATCCATTATCCCCGCAACAGTCACCCCACTTGATCAGTAATAACTCTCATCATCCTCATCATCTTCACGGTACTCCCAATCATGCATCCAATGCGCAACATCATCAAGCCTATGCTATGCGCTTTGCTAAAGAGAGGCACCTTCACCAGCAGCGTTTACTACAACAACAATTTGCTACCTCCAGTGCTTTGATGCCGCACGCACAATCGCCTGTTGCTCAACTCCCCATTTCATCTCCACAAAATAGCTCCCAAATTCAACCGCAAACTTCGTCTCCGCCGGTATCGTTATCGCCGATGGCGACACCCTCCCCTTTGACTCCAATGTCTCAGCATCCTGCTCAGAAGCATCATGTGCCACCGCCTCATGGTCTTGTGAGGAACCCTCAAGCCGGTGGCAATCAGATGGGGAAGCAGCAGCGACAACGTCAGCAACAGCAGTTTCAACAAGCTGGCCGGCAGCATCCTCAGCAAAGGCAACAGGCACAGCAGCAGGCTAAACTTTTGAAAGGAGCTGGAAGAGGAGCCATGATGATGCATCAGAACCTTCCCATTGACCCCTCTCTTCTAAATGGCTTCTCAGGAGGCCAATCTACTGCAGAGAAAGGTGAGCAGCAGGTTGTGAATCATTTGTTGCAGGGTGGTCAGAGTGGGTTATACTCTGCATCATCAGGACTAAATCCTGCTGTTCAGCCTGCTTCTAAGCAGTCAGTGCCTCATTCTTCTTCGAATCAGTTGCCCCCTCAGCAGCAAAAGCCTTATTCTGGCCAAGCACAAACTTCTTCATTGAAGCAACTTCCACAGCAGATGCCTTCTCATTCGTCTGATAATAGCAATAATCAGACTCATGTTGCACCAGCAGTTACCTCCTCTGGTACACCATCAGTCGTGGCCTCTTCCAACCACCAGCAGCTACAGCCACACCCAAAGTTAGTGAATCAATCTAAATCGGCAGCTATGCAGAGAGCGATTCAACAGAATAGGCAAGCAAATTCTTCTGAACCGCAATCAAGCAAAGGGCAAGCTAGAGAAGCAGCTCAAGCTGAGCAGCCTCCTGGTCCAGTGCCTCAAGCGCATAGCACTGATGCGGCTGCTACTGAGATACAACCAGTTGTTTCAGCCAGTGCTCCTCAGTGGAAGGCATCAGAACCATTCTTTGACTCGTCTGGTTTAATTCCCGATCATGCAACACAATTGGGTAAGAGTTCTGTCCGGCCAACTCCACCTCTGACAAGTGCTGCGGTGATTGGGAGTGAACCCTCGGGGCCTGTGGTTAGCCAAGGGCTAGTCCAAAGGCAGTCTTCTTCAGACAGCTTGTCCAATCCTGTTGGGCATGATGTTGGTGTACAGTGGCAGCAGCAGCAGTGGTAGCAGCAGCAGCAGCAGCAGCAGCAGCCTTCTTCATAGCTATTTAAAGCCCACTAACTCTAGGCTGAATGAAGCACTCTAATGGATTTCTGAGTGATCCTGGAGCAGATAGTCCTGCTCTGGTTGGGTTGGCATGCCCGTGTATCAGCAATGTACAGATGAAGCTCATAGTTCCATCAGGCAATTAATTACAAGATGGAAACAGGTGGCGATTGTTTTTTTAAAGTTACCATAGAGTTAACCTAAGGAATGTTAGCAGGGCTAATTGTTGGGTATTTTGTATATTACACCCTAGAGCTTTTGGGAGATTGAGACTGATATAGAGGTATGTGTACAGGAGTTTCATCTCTCCTCTCTTTTCTTTTCTTTTCTTCTTTTTGTATCATTTTAATTTTGCCAGTGCCCCCTACCAAATCGGTTCCTCTCTGTTCATGTGTGGAGGGGCATTTTTCGTTTTTTGAAACCCATAGATTAGCCCATGTATTATTGCCCTTTTGTAGTAGGGGTAGCTTATCATATCATTGTTATGGCAAAAGCCTGTGGGAAATTTTGTGAATACAAAGTCTTTCTGGTGTATAAGCTC
>PB.39.1
GTTCCACACTCTCTCTGTGACTGCGTGTCGGAAGTCGTTCAGCAGTCGGAAACCCAGTGGCGTCGCCCGTCCGGTATTTGACGAAGAGTAAGAATTAGGAGAGGGAAAGTAAGAATTAGGAAATGGAGATGGAGTTGGAGCCGCGGGTGAAACCGCTGAGCTACAAAGTGAAGGTGATGTCTCGAGAATCGGTGGCACAGAAGGCATCCCATGTGCTCGATACTGACCTTCGCAATCATTGGTCCACCGCTACCAATACCAAGGAATGGATTTTGCTTGAACTCGATGAACCTTGCCTACTATCACATATAAGGATCTATAACAAGTCAGTGTTGGAATGGGAAATATCAGTAGGATTGCGCTATAAGCCGGAGACTTTTGTGAAAGTTCGACCGCGGTGTGAAGCACCTCGACGTGACATGATGTACCCCATGAACTACACAGCGTGCAAATATGTGAGACTATCATGTTTGCGTGGGAATCCAATAGCTATCTTTTTCATTCAGTTGATTGGGGTTTCAGTCACTGGCCTTGAACCAGATTTTCAACCAGTTGTAAATTACTTGTTACCGCATATAATATCACACAAACAAGATGCTTACGATCTGCATCTTCAGTTGCTTCAAGATTTGACAAATCGGTTGGTCATGTTCCTTCCACAACTTGAGATCTTAACGGTTTCCCAGATGCTGTAGAGTCTACTATGCGTTTTCTTGCTATGCTCGCCGGGCCGCTTTATCCGATTCTTAATATTGTGAATGAGAGAGAGACTGCTAGGCTGGCAGGGAACACCTCTGACTTTGAAGCTTCTAAGAACAGTCTGCCATCACCAGCTCTAACAGTTTCCTCTAATTTTGAGCCAAGAAGATCACGCAATGCATTGCCCAGTTTTTCTCCTACATTGAGTTCCTTAGTTTTTCGTCCTGATGCAGTCCTGCTATTGCTGCGAAAGGCTTATAAGGACTCTCACCTTGGTACTGTCTGCAGGATGGCTTCTAGAGTTTTGCTGAAGCTCACCCAGCCCAGTTCTGTGCAAGAAGCATCTTCCTTGGATATCACAACATCGATTTCTGATGAGACATCAAAATCTGAGCCATCTAATACTCTTCATGCAGTTGATTACTCAAACTTGTTTGGGGAGGAGTTTCAAATACCTGATGATCACTGGGACTTGAAGTATCTTGATGTTTTAGATATTGAGGCAGTTGAAGAAGGAGTTTTGCATGTCCTTTACGCTTGTGCATCCCAGCCTCTACTCTGCAGCAAATTGGCAGAAAGCAGTTCTGACTTCTGGTCGGCGTTACCGCTTGTACAAGCCTTGCTACCAGCGCTTCGTCCTAATGTCACTGGTTCCGATCAGGTTGATGATAATTTCTCTCATTGGAAACAACCTTTTGTGCAACATGCCCTATCTCAGATTGTGGCAACATCAACTTCCTCGGTATATCGTCCACTGCTTCATGGTTGTGCTGGCTACTTGGCGTCTTTTTCACCATCACATGCTAAGGCTGCATGCGTCCTCATTGATCTTTGCTCTGGTGTGCTGGCTCCATGGGTGGCACAAGTGATTGCAAAGGTTGACTTGGCTGTGGAGCTGGTGGAGGACCTTTTAGGTGTTATCCAGGGTGCTCGTCATGCAGTAGCTCGTGCACGTGCTGCTCTCAAATACATTGTGTTGGCCATATCCGGGCATATGGATGATATAATGGGAAAATTTAAGGAGGTTAAGCACCGGATTCTCTTTCTTGTGGTGATTCTGGAGCCTTTCCTTGATCCTGCCATTACACCCTTAAAGAGCATGATAGCATTTGGAAATGTATCTCCAATCTTTCTTGAAAATCAGGAACAGAATTGCACAGTTGCACTTAATGTGATCCGGACAGCAGTTAGAAAGTCTGCAGTTCTTCCATCTCTGGAATCTGAATGGAGGCGTGGTTCAGTTGCTCCTAGTGTCCTTCTATCAATTCTGGAACCTCACATGCAATTACCACATAATATTGACCTTCGGAAGTTTTCTGTTTCTGATGCTATGGAGCCACCAGCTAGTGCTTCACCTCTTTCTTCTGTCCCGCACTGTGGAGGTGCTTCTTCGAAGTTTAGCAGCCATGACGATGGTGATGGAAAAACAGATGCTTCCGATGCCTTGTCAAACATGGATATTTATGATGATGGCGGTCTACTTTTCGCCCCACCTGAAGTCCGGGGTATGGCACTTGCAAATGCATCTGGAATCCCAGACCATAAGAGTTCAGATCTGAGCCATTGCAGTGCCAGCACCGAGGATAAACATTTGGCCGAGAAAAGTGTCAGCAACAGATTCCACCAAGAGGAAGCAGCTGATACCGGCTATGCCGTTGAATACTCAGATTTGCTTGCAGACTATTTTCAACTTATGAACTATAGGGACTGTGAGTTGTGGGCTTCTGAGTTTAGGCGCTTGGCATTAGATTTGCACTCTCAGAATGATATTACTCATGAGGGTCACAATGCTGCTATAGATGCTCTTCTTCTGGCGGCAGAGTGCTACATAAATCCCTTCTTTATCATGTCTTTTAGAGACCACCCAAAGTTCATCCCCGGGACAAATATTAACAGGACCACTGAAAATTATGGCTTTGCAGATATCAGATGGGATTTGAAAAAGAATGACAATAACTTGGAAACTGTAGCTCTTCTTGAGAGGAAAAGGGACAAAACTGTTCTCCAAATTCTGCTCGAGGCTGCTGAACTAGACCATAATTATCAGAAAACAGTGTCCGCTAGTGAACATTGTCCCTCCCACGCTGATGCAAATGAGGAGGTTATAAATTTGTCTTTGTGTGATACGGCATCAATGGATGCCATCACTTTGGTTCGACAAAATCAAGCGTTATTGTGCAAATTTTTGATAGATTCTCTGATAAGGGAGCGACACTCGATGCGTGAAATTCTCATGCAGAGTCTTGTCTTTTTGTTGCATTCGGCAACTAAATTATACTGTGCTCCTGAACATGTAATTGATATTATATTAGAATCTGCTGAATACTTGAATGGGCTGCTCTCATCTTATTATTATCAATCAAAAGAAGGAAAATTACCATTGGATTTGATTAAGGTAAATGAGGTACAACGTCACTGGATACTTCTTCAGAAATTGGTCGTTGCTTCCAGTGGAGGTGACGAAGGTTCTGATATTTCAATTAATATGAGCAATGGTATTAGATTTGCTAATTTGATTCCTCCTTCAGCCTGGATGCAGAAAATACCTACTTTTTCTTCTTCTGCTTCACCTCTTGTTAGATTCGTTGGTTGGATGGCTGTATCTCGTAACGCGCAACAGTTTCAGAAGGAGAGGCTCTTCCTTGCTTCAGATCTCACACAGCTGACAAATCTATTATCTATATTCGCTGATGAACTTTCTGTGGTAGATGACATTGTTGAACCCAACATTGAGAAAATGAGGATTGAAGGATCTAAAGTCAAGCAAGATGTAAAAATTGCTGAAGGACATGAACTTCCTTGTCAACAATACGGAGACCTGTCTTTTCGCTCCATTTATCCGGACGTTAGTCGGTTTTTTCCTAGTATGAAGAAGCAATTTAATGGATTTGGGGAGATTATATTGGTGGCGGTTGGATTGCAATTAAAATCCCTTGCTTCTAGCCTTGTGCCGGATATGCTGTGTTGGTTTTCAGACGTATGCTATTGGCCTTTTCTTCAGAAAGATGACCAAGCTTTTTCTAGAAGTGCGGACTTCTGTAAGGGTTTTCTCGCAAAAAATGCAAAAGCCATTATTCTGTATATACTTGAGGCAATTGTTATTGAGCACATGGAAGCAATGGTACCTGAAGTACCGAGAATTGTACAAGTTCTGGTATCCCTGTGTAGGACCTCATACTGTGATGTTTCCTTTCTGGGTACTGTATTGGGTTTGCTAAAGCCAATCATCTCCTATTCATTAACTAAGATGTCTGATGAGGAAAAGATAATGGATGATGATTCATGTGTTAATTTTGAGTCCTTATGCTTTGATGAGCTTTTCAGTAATATTAGACACCATAATGAGAATGAAGGAAATCCAGATGAAAAAATATGTAGTAGGGCTCCAACAATTCTTGTTCTGGCCTCTGTGTTTCCTGATTTATCCTTCCAACGTAAACGCGAAATTCTGCAGTCCTTGGTCTTCTGGGCTGATTTTGCTGCCTTTGAGCCGACTACTTCCTTTTATGACTATCTTTGTGCATTTCAAGCTGTACTTGAGAGTTGCAAATTGTTGCTAGTTGAGAATTTAAGAGTATTTAGTATCATTCCCATTGAAATACCTGTCTTTTCTTACACGAGCAATGGTGGACCTTGTGATGATAACTCTGAATCAGATTCATGGTTTCTTAATGATGCTTACAGCGCTTGTCCAGCAGAGACATGTGATAAAAAGCGAAGTATCATTGATAATTCTGTTATTTTGGATAAAAATGTTTGCCTTTTACCTGTTGAGGAAGTGGTAGATTTCTCCAAAGACCTAGAAGCTCTTGTTTCCAAACTTAATCCAACTACCGAGTTTTGCTGGAAGCTTCATTATCAACTGGCAAAGAAATTGACTCTTACATCAGCCCAGTGTTTTGTGTACTCAAGATGCTTGTCTTGTTTCTCGGAAAAAGTTACTGCAGAGGTTGACAAAGAGTGTCCCCTTCCATCCAATTCAGTTGACCGTTTTCCCCTTCACTGGAAGGTTAGTCTGGAAGGACTTGCTGAAATGGTTGTGGTGCTACAGGAGAACAATTGCTGGGAGGTTTCATCCATGATACTTGACTGTTTACTTGGAGTCCCTCGTTGTTTTGGTTTAGATAGTGTGATTGGTTCCATGTGTTCTGCTATAAAGAAATTTTCATGCAGTGCACCAAAAATTACTTGGCGGTTGCAGACTGATAAGTGGTTATCATTGTTATTTGCAAGAGACATCCAGAACCTTCATGAAAATGAAAGTCCCCTGTTTGATCTGCTTCGCTCAATGCTAGGTCATCCTGAACCAGAGCAACGCTTTGTTGCCCTCAAGCACTTGGGGAAACTTGTTGGCCAAGATGTAGATGCTGAAACAATGTTCCAATCTTCCACATCTTATGTTAAGTTACCTTCACCTGGCTTAGGTGCTTCAGCTTACGAGCCAGTCACGTCTCCTCTTGTTTCAAGCACATGGGATTTGGTGGCCATACTTGCATCATCGGACATGTCTTTACTTTTAAGGACTCGTGCAATAGCGCTTCTTATCAATTTTGTTCCATTTGCTGAACAGCGCCAGTTGCAATCTCTTCTAGCTGCAGCTGATAACATTCTCCCAAGTTTAATCAACCTTGGGCACCGGGCATGTGGAAGCCCTGTTACAAAACTGTCTTTAGCACTCATAGCCAGTGCTTGTCTGTATTGTGCAGCTGAAGATATTAGTCTGATTCCCCAGAATGTCTGGAGAAGTATTGAAACTTTAGGAATGACCGATACCGAGATTAGGTGTGGGGATCTTGAGGTTGAGGCTTGCCAAGCTTTATGTAGACTTAAATCTGAAGGGGACAAAGCTAAAGGGATCATACTAGAAGTTCTCTTGTCGAGTTCTTCCAAAGAAGGAGATCCAGATTTTGGAAGCACACGTGAATCACTTCTTAAGGTCCTTGCCAATTTGACTTCAGTCCAGTCATACTTCGATTTTTTCTCCGAAAAAAATGACGAAAAGCTCATGGAAATCGAGGAGGCTGAAATTGAAATGGATCTTCTCCGGCAAGAACAGTCGCTACATGAGTCATCCAATAACTTGAAAGATTTTAGTCGGCTTCCTTTCCTAGCAAGTAATGTGAAGGAAGATAATCGCCTTCAGGAAATCAAGGATGGGCTTCGAACTCTAGAAAAGGCCAGACTCAAGGAAGAGATCATAGCCCGTAGGCAAAAAAAGTTACTCATGAGACGTGCCCGCCAAAAATATTTGGAAGAAGCAGCTGTGCACGAAACAGAACTTCTTCAGGAACTTGATAGAGAGAGAACCGGTGAAGCAGAAAAGGAGATTGAGAGGCAACGGCTATTGGAAGTTGAACGTGCGAAAACTAGAGAACTGCGGCACAACCTAGAGATGGAAAAAGAAAAGCAAACACAGAGAGAACTGCAGCGTGAATTAGAGCAAGCCGAGTCAGGGCTTCGACCATCAAGGAGGGATTTTTCTTCCTCAACACATAGTAGTAGGCCTCGAGACAGATACCGTGAAAGGGAAAATGGAAGATCAACAAACGAAGGTAGCTTGAGAACAAGTAGTGGCAGCTTGCAGCCTGACATTTTGAACCCTAGTTCATCTATGTCAGCTATGCCAACAGTTGTTCTGACTGGGTCTCGGCAATTTGCTGGTCAACATCCCACCATTCTACAATCACGTGACCGTCTAGACGAAGGAGGCAGTAGTTATGAAGAAAATTTTGATGGAAGTAGGGACTCCGGTGACACAGGTAGTGTTGGTGACCCAGACTTAGTGTCAGCCCTTGAGGGGCAATCTGGTGGATTTGGATCCGGTCAGAGACAAGGGTCTAGGGGAAGCAAATCCAGGCAGTTGGTGGAGCGTAGAGAACGAGATGGTAGGCGTGAAGGGAAATGGGAAAGAAAGCATTAGTAGTGATGGTATGGTGGAAACAACGTATCGTTAGGGTAGAAAATAGTTTGACAGATGTATCAATGTAGAAGAAATGATATGACATGCTGCAACATGTTACTAAAGGCTAATCATGAACTACCGCCGCGTCTTTATGATAGTTGACATCGTTTGCAGTTTTGTTGCCCGGATCTTGCTGGACTGTATATCTTGCTTCAGCACTATTGTTCTCAGGTGCGACAAACTTCTCTGCTTGGCCTGGAGCAATATGAAAGTAAGATGATGTGACCTAATCTGATGTATATCTGACCTGAGAAGCCAGAGGTTCATTATCATTAGAACGACCACTCCCTATTGTCAGATGTTCGAACCATAGTCTGGCCACGGGAGCTGTGGAGCTTCTCTTGTAGAGATGAAGGTGAAAGGATCCAGTCCTTTCGCGTTTTATGTAGCATTAAGCTCGATTTTAGCCAGTTGGACAATCACAATCCCTATTTAAATCGATTACCTAGACAATAGGAGATCGCTTCGTCTGTGGAGAGTGGAGACCATCTTATTTTCGTTATATTACTTATAGTTGCAGTTGCAGTTGCAGTTGCAGACACTCAACAGAGATCATATTCATCCATCTTTGACACACTCAAAGGTATTAAATGCCAGGGAGATCTGAGTTTTCGTATATTCTTTTTCTGTATTTTTTAAAATCATAAAACATATAATTTGTAAAATTCTTTTGACTAAAAAAGTCAAAATAAGACAATAATTTAGGAGCGGGAAATGGTACATATCTTAAGAAATAACTTGGGGGTGCGTTTGAGTTTTTTCTTTTAATAATC
>PB.40.1
GGACGAAAGACAAAAGAATTGTACATTTTCGCTCCTCGGATTTCGTGCAGTCTAGGATCCAAGTTTGAACTGCATCTTGATGTGCAAGGTCAAGTTATACCGTTAGCGGTGTCTTCAGTCCTCCCAGAATGGCAGCTGCTAGTTCTTTGCTGTTTTCTGGGGAGCTGGGCATTCATAGCAGTTTTGTATATAATAGCCAATCTAAGGCAATTGTAGGGAAAGGACACTTACATTTGTTCACTTTCGGCCTTCCATCCCATGCTCTGGTACACCTCTCCTTCAGCATCTTATTCATCCTTTTCTTACCCATCCTCCCACCTCTAATTTTTGCATTAAAAATAATGTGAAGAAATTACATTGCTTTCATTACAAAAACATTGTAACCTTATCTCTGTGTCAGATGTTTTCAGGGTCTCACAGTCAATGTACTTTCAAAGATCCGCTATGTTATACTTTTTCCTAGCTTTGAGGTTATCCATTGTAGACTTTGTAGTTAACTATCTGAAGAATGTTGGACGTGTCTTTGTGCTTCCACTCTTTGAAAGAATCTTTCGTCCAATCAATTTGAGAAGGATATGTGATGGACTACATGTAACTCCAACATGTGCCATTATGTACTTTTCTTGCAGTCATTAAGGATTTCAGTGTTCCCTTGTTGTTTTGAGAATCTATATATGCTCATGCCTGTGCATGGTTGATGAGACTTGAAATATGTTTGCCAAAACTGATTGCAAAGTGTCCCGGTTTCTTTTATTGCATGTGCAGCGGCAGGAGGCTTGGAATCTGCATCTTCTTAATGGTCAACGTGGGACACTAAGCCCTATGCCTAGTAGATTTCTATGCCGATCCCTTTTTGCCCCAAATGGCGGAGAGGCGGTTCCTGTTCTCCGAACAGCTGCAGCAGTTTTAACGAGGACATATAAAGCATTTCATGGAAGCCCTCTTGTTCTTCAGTTGATTCCAGCAGTTGGTATTATTGTCTTTTCAACATGGGCTCTTGGACCGCTATTGCGTCTGGGCAGGGTTACAATTCTTCATAAGAGCGATAGTACCTGGGAAAAGAGTAGAACACACTATGTTCTGACATCCTATGTTCAACCGTTGCTGTTGTGGTGCGGTGCAACACTTATTTGCAGAACATTGGATCCAATTATTCTACCTTCTGAATCAAGCCAAGTTGTGAAGCAACGACTTCTAAATTTTGTACGATCATTTTCTACTGTGATGGCATTTGCCTACTGTTTATCAAGCTTGATTCGACAAACACAAAAATTCTTTGCGGAGACGAAAGACTCTAGTGATGCAAGAACTATGGGCTTTGATTTTGCTGGGAAAGCTATTTATTCTGCAGTATGGGTTGCTGCTGTTTCATTGTTCATGGAGTTGCTGGGGTTTTCTACCCAAAAATGGGTCACAGCAGGTGGTTTTGGCACTGTGTTGCTTACTCTTGCTGGTCGTGAGGTACATCCTGTTTATCCCTTTGGAACTTTGTTTTACCTTGCAATAAGAATGGTAATGTTACATGGGTAACTCTATGTATTACCGTATTCCTGCTTTAACTCTTCTTGAAGCAATTTCATTGTCTCCCTCTCCAAACAGTCCACATTTGAATAGTCTTTTTTTTTTTGATAAGTAAAAGTAATATATATCACAGCGTCAAATTAGGTGATGCGTCCTTGTACATAGGGAGTATACAAGACAAAAGAATTAATAAGTAAAAGTCCTGTCCACTATATCTACAAAAAAGTTCTCTGAATTTGGGTCAACTATCAAACACAAGCGAAGAGTCTGAGACACATCCTTCTTAATTCGAGCAACATCAGACTCCAAACTTTCAAAAAGCCTTTGGTTCCTCTCCTTCCAAATGGTCCACCAAATGGTCAAACGTGCAGAATCCCACAAAAAATTCCGTTTTCTGCGTTTATATAAAGACCACCCTCGAAACAGCTCAATGACCGATCTAGGCATCACCCACGGGACACCTGCTAGGAGAAAAAACCAGCTCCATATCTCCCTTGCTATAGGGCAGTGCATTAACAGATGGCTAACAGTCTCCTCATCTTGTTTACACATGAAGCACTTATTAACGTAGATCTTTCCGCGGACTCTTAAATTGTCGCCCATTAAGATAGCTTCTCGAGCTGCTTCCCAAACAAAAAAAGCTACCCTGCTAGGAACTTTAGCTTTCCATATTTCTTTCCAAGGAAAGGGATTGCTGTCATCTTCATTTAACTTGGCGTAAAACGACTTGACCTAGAATCTTCTAGCCTTAGAACCATCCCAAACAACTTTGTCTTCACCTGATCCTTGCCTCTTGAAAGCATACAGAAACTCCAAAAGTTGAACCCCTTCCTCGAACTCCCAGTCTTGGAGATCTCTACGAAATACCGGATTCCACGAATCTGCCCCATTTGATGTTGTAAGAATGGAACTCACCAGTTTTTCCCGATTAATCACTATATTGTATAGATTGGGAAATCTGTGCTGAAGTTTCGTTTCCCCACACCAAATATCCTGCCAAAATCTGACCTGATTCCCGTTTCCTACCATAAAGGAGATGAAACGATTGAAGATATCCCATCCTTTCATGACACCTTTCCAAATGCTAGAACCATGAGTTGAAAGCACGTCCTTGGGGAATCAAACATGATTACCATCCCCATATTTCCCAATCACTACATTCCTCCAAAGCGCTTCTTTGTCAACTAAATACTTCCATAACCATTTTCCCATCAAAGCACCATTGAATTTCCTTAGGTTTTTTATTCCCAAACCACCCTTTCGCAAATTGGAACACACCTACCCCAACCCACTAAATGATATTTCCGTTCCTCCGTGCCCCCTTCCCATAGAAAATCCTTTTCCAATTTCTCGATTCTCTTCACCACGAAGCAAGAATCATGAAAAGGGTAAATAGTACGTAGGGAGGTTAGAGAGAGTACTCTTGATCAAAGTCAACCTCCCACCTTTTGATAGAAACTGCCTCTTCCAACTTGCCAATCTCCTCTCAAATCTTTCGATAACCGTATTCCACATAACTGTACTCTTGAATGGCGCCCCTAGAGGAAGGCCCAGATATTTCGTAGGGAGGCTAGCTATCTTACATCCAAAAAAAGAAGCCAGATTCTCCACGTTTTCCACCCCCCCCACTGGAATAATCTCACTTTGAGATATTAATCTTGAGACCCGACATCGCTTGAAAAAATAACAAAATCAACCGGAGATATCCCAGCTGAGCTCTTTTAGCATCACATAAAACCAAGGTGTCGCAACGCCCGGAGAAGGAGCTCTGCCAACTTCAAAATCCTGAATGTACCCCTCCTGCCACTGCTTTATCAATAAGACAGCTCAAGGCCTCCATAATCAAGATGAAGAGGAAGGGAGAAAGAGGGTCCCTTGGCGCAGCCCTCTCGAGCTTGGAAAAAGCCCGGCCGGCTCCCCGTTCACCAAGACTGAAAACCTCACCGTAGATATGCAAAAATAAATCGTTCCTCCATTTCTACCCAAGGCCCATTCTCTTTAAGACATAAATCAGAAAATCCCATCTCACATGATCGTACGCCTTCTCTATATCAAGCTTACGTAGAACACCCGGAACCCCTCTTCACCCTGGCATCGACCAACTCCTTGGCTATCAAGGCTGCATCTATTATTTGATGATCTCCCACGAAAGCATGCTGAGATTTTGAGACCACCTTTCCTACTACCCTTTTAAGCCTTGACGACAAAACCTTCGCTATCAGCTTATACATATTCCCGATGAGACTAATACGCCTAAAATCCCTCAAATCCTCCTCTCCCTTTTTTTTTTCACGGAAGTAGGGCGATAAAAGATACGTTTAGACTTTTTTTTGAAGCCCTCCCCCTCAAAAAACAACTGGAACACCTCTAAGATATCATTCTTGACTACCTCCCAACAATGTTTGAAGAAAGCTATTGTGAAACCATCGGGGCCCGGGGCTTTGTCCCCTTTCATGCTTTGCAAAGCCTCCACCACTTTGTTTCTCCGTGAACGCCTGTTCTAGAAGGTCCTTGTCCTCCTCGTGTAACGACTTAAAATCAGTCCCATCTAAATCCATGCTCCAATATGTAAGTATCATTAGAGTCGGTCATAATAACAAAAAATGTTTGAGCATAGTCAACATATATCAGATGTGGAGGGTAAAGTTGAAAAGAATTAAGATTGTAGGCATCATTTTTTAAAGTGAACTTAAAAGTAAAACATCCCAAAATAGAATAATGGACTCTTTGCCTGAAATGGAGGGAGTAATTAGTAGCATTTATTTGTTTGCTGTATACAGATATTCACAAATTTCCTTTCAAGTGTAATGATCCATGCAACGAGACCTTTTGTTTTAAATGAATGGATTCAGACAAAGATTGAGGGCTATGAAGTCTCTGGCACAGTTGAGCATGTGGGCTGGTGGTCTCCAACAATCATAAGAGGGGATGATCGCGAAGCAGTTCACATACCAAACCATAAATTCACAGTGAATGTAGTGAGGAATCTTAGCCAGAAAACTCACTGGCGCATCAAGACCCACCTTGCTATCAGTCACTTGGATGTTAATAAGATTAATATCATAGTTGCCGACATGCGCAAGGTTCTGGCCAAAAACCCTCAAGTGGAGCAGCGAAGATTGCATAGGCGAGTATTTTTGGACAATGTTCACCAAGAGAGTCAAGCCCTTATGGTAAGCCTTTTCTTGTCCATGTTCTCTTTCTATTTGTATTTGATGAGCATTCTTCTTTTCTTGGAATTGTTATTCTGAATACTTGTTTTCACTTGAGTTTCTTGAGCACAAAATGGAAATGTATCTATTTATGAACAATTCAATTTTCTTGGAGGAGTTGTTGTCATTACTTGGTCTTGCTTTAATGAAGACCTTAGGTTGAACTCATTAGAGTTTGTTGATATGATAGAAAGCAATTATTGAAAAGGATATATTCTCTTATAAAAACGAAAGGGTTAATTGCATTTTTAGGGTTCAATGTTGACTCATTTCTGTATTTGAACTTTGAAGGTTACTTTTGTACTTAATTGAGGGTCTATTGTAACAAAAATTAGGATTTTGGGGTTAAGTTGGTCATTTTGCAATTTATCATGATAGGCTTGTGTAAACTTTCTTATTTAAAAGGGGCTGAAAGTAATAATAAATCCCTCTCCCACACGAACCCACCATCCAATTAAACCAAATTCAGTTTTGTATAGAACAATCACCTAACGCGTACATCTTCCATGATTACTATTATGTGATTAAAGCCGAACAAGACAATCTTCTTACATGAATTGGCACACAAATCACAGCTCAAAGAAACATTACAAACCCAATTTCGATCATAATCAGGTCGTGACCATTCACCGCATTATTCTAACTTGTGTCCGAGCAATTGAGTTATTTTAGTGCTCCAAAACCATATATACCCATCAACAACTCCACTTGTTTTTGTGGTTGTAAGAATTAGGGATTTGTATTGATCAAATCACATATTTTGTTCTCACACACACACACACACACACATATATATAAATTCAATCGTGACTATATTCATTGACAAATGATTGAATCTTTTGTGAATTTAAGGCCTTGCGTGCTTCTCTTTTTTGAAAGAAGGTGAATTAGATTAAAGTACAAAACTTAATTTGGTTTGAGTGGGGGGGTGGTGGGTTTGATTTGGTTAGGTGTTGGTGGTGACTGGTGAGTGGTGGTTATGGAGTTTGTAGGTTCGTTAGTAAGGAAGAGGGCTTTATTAATGCTTTTAGCCCTTTAAATAAGAAAATTTACCCTATCTACCTTTAGTATCATGATTAATTGCAAAGTCACCAACTTAACGCCTAATTCCTAGCTTCTGCTAAGCTAGACCCTCCATTTAGTACAAAACTGGAACACTGGACCCTAAATTGCTAAAATTGAAACCAGGGACCCTAAAATGCAAAAAACGTGTCAACATTGGACCCTAAATCGCAATTAACCCAAAATAAAAACGAAGATCAGAAAACTACTTTTTGGCAACAAGAAGATGATATGCTCATGCATGTATACTCTCTCTTTATCACTCGAGATTCTTGCGAAACGAATTTTAACTTTTCACTAGCTAAACGATTACATTTTGAACTTTATATGCTAGGTTTCTCATCAAGTTAGATACGGTTCACTCGTGTGTTACCCTTTAAGTTATAGTAAAGTAACTGTCCTGTATTTTCCGGCTGGTCACCTTGCCATTGAGATTTTGGTTAACTGTGCTTCGGCTTCAACTTGAATTGTGTATGTAAACTACAGAATCAGCTGCTGCTTGATTTTTTATGTTGTGGCCTCTATCCATTACAGGTTATGGTGTCTTGCTTTGTGAAAACCTCGCATTTTGAGGAGTATCTCTGTGTTAAGGAAGCTGTACTGATGGATCTCCTCAAAGTTATCAGTCATCATCGGGCACGTCTTGCCACACCCATTCGTACTGTGCAGAAAATATATAGCGAGGCGGACATTGAAAATGTACCATTTTCTGACACCATTTTCACTCGTAGTGGAGCTGCTGCAAACCGCCCAGTCCTACTGATTGAGCCTTCTTATAAGATAAATGGTGATGAAAAGGCCAATCCATCATCTCGCCCATTGAGTAATTACGAAGAGAAAGATGCGAAGCTTGGAACCCCAGTAACATCGTCCGACTCTGAGGCTGATGCCTGGGCTGAATCAACAACTGGCCTTGACACTACCAAAGGAGATGACGAGGTTGCATCAATCTCAAACTCTGATTCCAACTTGAAGTCCAAGGCTTCTGTAACCTCGACATCCAACTCCAAAGCCTCAACAATGGGATCCATCGACTCAGTGCAAAGTAACTCTGAGAAGCAGCTTGTAACTTCAGAAGGCTTGTCATCTTCAGGCAGAACACAGTCAGGAAAGCCGCCTCTTGTCGGTCAAGAATCTGGCAGTGATAAGACGGGGATATCTTCATCTGTTACGCCAGCAAAACAAGACAATGAGAGGACTATTTCATCAAGGCCTGCACTGGAGGATAACATTGTACTTGGTGTTGCTTTAGAGGGTTCAAAACGGGTGCTCCCTATCGAGGAAGAAATGCCTCCATCTCCTACCACTCCAGAATCCAAGGAGTTGGCAGCCTGTCGCAATGGGAATGGACCTACTAATAATGTTAAGGATAAGAAGGATGATCAGACTTCCTCTGGCCCAGGGGATACATCGAGTGATCAGCGAGACCAAGATCTATGGTAGAAAGTTATATTCTTACTGTCTTAACCTGTGCCAAATGCGATAAGCTGGTTTTTTGAGGCTTGCATTGTGCAATTGTCCTTGCTCCCACGGTTTGTACATTATCAATGTGGAAAAGGAATTTGGTACTATTGAAATACTGCTTATCAATGAAAGATTGGGAGAAATTCAGGCCGGTTCACTTTCAC
>PB.41.1
AGAAACGAAAAGCAAGATTTTCTCTCTCCTCAGATCCCCTCGAATCCGTTTATGCCCTCCATTGACGACCCCATTTGATGTTCTTTCTCTTAAATTATATATTTCAATTTCAAGGAATTTCTTTGTTTTTTTTATTATAAACTCTTATCAATTTTTTTAATCTCCCATCTTTATTACACAATTATTATATCTCTGCTAACTATATATATACATAGCTAGTTCCTCTAATTGCTTATCTGATCTGATCTCCGTATACTCACTTTGTCATTTCAATCTTTTCTACGAATCGTCACATTTTTGAATGTTAAATGTCCAATTCTCTGGCTGATTTGTGTGTATCAAAGTGTGCAATGGGGTTCAATTTTGATCTTTTCTGGTGTTATGGTGGGGGATCAGATATCGGGTTTATGAGATTGTGAAGTTTAGTTACCCGGGTGGAGGAGCTTAAATCTGCATTTGCATTTTTGTATCTGCTGAGGAGGCTAAGGGGAGTGCTGAAGTGGAGTCTTGGTGCAAATGTCAAAGTCTCCCTCTCCTGATTCAAGAGAACGTCCTACCTCGGGGAGTAGGAAATCTAATGGAAGTACAGAAATGGATGACCCAGAAAAAACAATGTCCAGGGTTGCTCATTTTGTTGAGCAGCTGCATGCCAACATATCTTCACCGCATGAAAAAGAACTTATTACAGCAAGATTGCTTGGAATTGCTAAAGCGAGAAAGGAAGCACGTACTCTTATTGGTTCACATTCTCAAGCAATGCCATTGTTCATATCCATTCTTAGAAGCGGCACTCCTCTGGCAAAAGTCAATGTTGCTACAACATTGAGCGTTCTGTGTAAAGATAAAGAGTTGCGTTTAAAGGTGCTTCTAGGTGGCTGCATCCCACCACTATTATCACTTTTGAAATCGGAGTCAATTGACACTAGGAAGGCAGCAGCAGAAGCCATCTATGAAGTTTCTTCAGGTGGACTTTTAGAGGATCACGTGGGCATGAAGATATTTGTTACAGAAGGTGTAGTACCGACCTTGTGGGAGCAGCTAAACCCCAAAAACAAACAGGACAAAGTAGTTGAAGGGTTTATCACCGGAGCTCTGAGAAATCTTTGCGGCGACAAAGATGGATACTGGAGAGTGACCCTTGAGGCTGGTGGAGTAGATATTATCGTGGGGCTTCTTTCTTCTGATAATCCTGCTGCTCAATCTAATGCAGCTTCCCTCTTGGCACGTCTAATGTTATCTTTCAGCGATAGCATATCCAAAATAATTGATTCTGGTGCCATCAAGGCTTTGTTGGGACTCTTGGGTCAAAAAAATGACATTTCTGTCAGGGCCAGTGCTGCTGATGCTTTGGAGGCCATTTCTTCAAAGTCAACCAAAGCTAAGAAAGCTATTGTTGATGCAAATGGTGTGCCAATTCTCATTGGAGCTGTAGTTGCTCCTTCCAAGGAATCCATGCGAGGAGAGGGAGGTCAGGCTCTGCAGGGGCACGCAACACAAGCTTTAGCATACATATGTGGAGGGATGTCTGCTCTAATTCTGTATCTCGGAGAACTTTCCCAGTCCCCGCGCTTAGCTGCTCCAGTTGCTGATATAATTGGAGCACTTGCGTACTCTCTGATGGTATTTGGGCAGAAATCTGGTCTTGAAGAAGAACCATTTGATGCAACACAGATTGAAAGTATTTTAGTAGTAATTCTCAAGCCTCGAGACAACAAGCTGGTTCAGGAGCGTATCCTTGAGGCCATGGCTAGTCTGTATAGCAACAGCTGTCTCTCAAGAGGGCTTAATCAAGCAGAAGCGAAGAAAGTGCTAATTGGGCTCATAACAATGGCTACCTCTGATGTTCAAGAGTATCTGATACTGTCTTTGATAAGCTTATGTTGTGATGGAGGTGGTGTCTGGGAGGCCATCGGAAAGAGGGAAGGAATCCAGTTATTGATATCTTTGTTGGGCTTATCCAGTGAAGAGCATCAAGAGTATGCCGTCGGGTTGCTAGCAATCTTGACTGACCAGGTTGATGACAGCAAGTGGGCAATCACTGCTGCTGGAGGCATTCCTCCACTTGTTCAGCTGTTAGAAACGGGATCCCAGAAAGCTAGGGAGGATGCAGCACATGTTCTGTGGAGCTTGTGCTGTCACGGTGAAGATATCCGTGCCTGCGTCGATAGTGCTGGAGCTGTCCCAGCATTCTTGTGGCTTCTGAAAAGTGGTGGAACAAAGGGGCAAGAAGCTTCAGCAAAGGCACTAACAAAGCTTATTCGGATGGCTGATTCTGCTACTATTAATCAGTTGCTAGCTTTGCTCCAGGGAGACACTCCTAGCTCAAAGGCCCACATTATCAAAGTGTTGGGTCATGTGCTTACCATGGCATCTCATGCTGATCTCGTGCAAAAAGGATCAGATGCTAATAAAGGGCTAAGGTCGCTTGTCCAGGTTCTGAATTCTTCAAACGAGGAAACCCAAGAGTATTCAGCTTCGGTCCTTGCTGATCTATTTAGCACTCGTCAAGATATTTGTGATAGTCTTGCAACCGATGAAGTCGTGCATCCTTGCATGAAGCTTTTGACCAGCAATACCCAAGTAATTGCAACACAATCAGCAAGAGCCTTGGGTGCTTTGTCTCGTCCAACCAAGACTAAGTCAAAAAACAAAATGCCTTATATTGCAGAAGGAGATATCAAACCTCTGATCAAGTTGGCCAAGACGTCATCTGTTGATGCTGCTGAGACTGCAGTGGCTGCATTAGCCAATCTTTTGTCTGATCCCCAAATTGCTGCAGAAGCACTGGCAGAAGATGTTGTTTCTGCTTTAACAAGAGTACTGGGAGAAGGAAGTTCTGAAGGTAAGAAAGACGCATCACGTGCCCTTCTCCAATTACTCAGGCATTTTCCAGTAAGTGATGTACTCACAACTGGTGCCCATTGTCGATTCGCTGTTCTTGCGGTTGTTGAATCCTTGAATGAAATGGATTTGGATGGGACTGATGCTGTTGACACTTTAGAAGTTGTTGCTCTATTAGCTAGGACAAAGCAAAATGGGAACTTAACTTATGCGCCATGGTCTGCCCTTGCTGAAGTTCCATCAAGCTTACAGCCTCTCGTGCACTGCCTGTCTGAGGGCTCTCCTATAGTTCAAGATAAAGCGATAGAAATTCTGTCTAGGCTTTGTGGGGATCAACCTGTTGCGTTAGGTGACCTGTTGGTTGTAAAATCAAGATCCATAGGATCATTAGCTAATAGAATAATGAATTCTACCAGTTTAGAAGTGAGAGTTGGGGGGACAGCATTGCTCATTTGTGCTGCGAAAGAGCACAGAAGCAAGTCAATGGATGTTCTTGATGCGTCAGGATACTTGAAACCCCTTATATATGCATTAGTAGATATGATGAGACGAAATTCTAGTTGTTGCTCTCTGGAAATTGAAGTCAGAACTCCTAGGAGTTTCATTGAAAGAACTGCCTTCCAGGAAGGAGACGAGTTTGAGGTTCCTGATCCAGCCACTGTGTTGGGAGGTACTGTCGCATTGTGGTTGTTATCTATAATTTCATCAGTTCATGACAAGAACAAGATTACTGTGATGGAAGCTGGGGGGCTTGAGGTCCTCTCTGACAAGCTTGCTCGCTGTACTTCTAATTCGCAGGCAGAGTTTGAGGATACCGAGGGAATATGGATAAGTGCCTTGCTTTTGGCTATACTTTTCCAAGATGAAAATGTGGTTTCATCTCCAGTGACCATGCGCATTATGCCATCACTTGCAGTTCTGCTGAAGTCTGATGAGATAATTGACAAGTTCTTTGCTGCCCAGGCTATGGCTAGTCTTGTTTGTAAGGGAAGCAAAGGAATAAATCTTGCAATTGCAAATTCAGGTGCAGTCGCGGGCCTAATAACTCTAATTGGCTACATAGAATCAGATATGCCAAACCTTGTTGCTTTATCTGAAGAATTTTCGTTAGTAAGAAATCCCGATCAAGTGGTTCTACTACACCTTTTTGAAATCGAAGAAGTAAGAGTTGGTTCGACAGCACGTAAGACTATCCCTTTGCTGGTGGATCTTTTGAGACCAATGGCTGATCGTCCAGGTGCCCCTCCGTTCACTGTTCGCCTCTTGACCTGCATTGCAGATGGAAGTGATGCAAACAAACTACTTATGGCTGAAGCTGGAGTACTGGATTCTTTGACAAAGTACTTATCTTTGAGCCCTCAAGACTTGACTGAGGTCACTATATCTGAGTTGTTGAGAATACTCTATAGCAACCCTAATCTTCTTCGATATGATGCCGCAGTTAGTTCCTTGAGTCAACTCGTAGCTGTTCTTCGTTTGGGATCAAGAGATGCTAGACTAAGTGCTGCTAAGGCTCTTCATGAACTTTTTGGTGCTGAGAACATTAGAGACTCTGAATTGGCCTTGCAGGCACTTCAGCCCTTGATTGACATGCTTGATGCAGCATCAGAGAGTGAGCAACTGGCTGCTCTTGTTGCCTTGATCAAGTTGACTTCAGGAAGTATGTCAAACGCAGCTATGATGAATGATGTGGAAGGAAATCCCCTTGAGAGTCTGTGCAGAATCTTGTCTACGAGCCCTTCCTTAGAATTGAAGAGTAATGCAGCACAACTCTGCATTGTGCTTTTTGGAACTTCAAAATTCAGAGCAATGCCAAATGCCTCTGAATGCATTGAGCCTCTTATAATGCTGATGAAATCTGATAATTTTACTGCAGTAGAATCTGGTGTTTGTGCTTTAGAGAGATTGTTGGATGATGAACAAGCAGCAGCGCTTGCAGCAGAGTATGATATTATTGATCTTCTTGTTGGTATGATATCTGGGTCAAATCATCGGCTTATTGAAGCTAGCATCTGTGCGCTCATCAAGTTGGGTAAAGACCGGACTCCTCGCAAGTTGGATATGGTTAATTCTGGGGTCATTGATAATTGCCTTGCGCTACTCCCAACTGCACCAAGTTCATTGTGTTCCACAATTGCGGAACTTTTCCGAATTTTGACAAATAGTAGTGCAATTTCTAAAAGCACAGCTGCTGCAAAAGTTGTAGAACCTCTTTTTATGGTGTTGCTTCGTCCTGATTTTGGCCTTTGGGGACAGCATAGTGCCCTCCAAGCACTTGTTAATATACTGGAGAAGCCACAAAGTCTAGCATCTTTGAAACTTACTCCTAGCCAAGTGATTGAGCCCCTGATATCATTTTTGGAATCCCCATCTCAAGCTATTCAACAACTCGGTACTGAACTGCTCTCCCATCTGCTAGCGCAGGAGCACTTTCAGCAAGATATAACAACAAAAAATGCAGTAGTTCCCCTTGTGCAGCTAGCGGGAATCGGAATATTGAATTTACAGCAAACAGCAGTAAAAGCATTGGAAAATATTTCGACAAGCTGGCCAAAGGCAGTTGCTGATGCTGGTGGTATATTTGAGCTTGCAAAGGTTATTATTCAAGATGATCCCCAACCAACCCATACATTGTGGGAATCAGCTGCATTGGTTCTCTCGAATGTGCTACGCTCCAATACAGATTACTACTTCAGAGTTCCTCTGGTTGTTCTTGTGAAGATGTTGCACTCAACTTTGGAGAGCACCATTACCGTGGCTCTTAATGCATTGGTTGTTCAAGAAAGGACTGATGCTTCTAGTGCGGAATTAATGAGTGAAGCTGGTGCTATAGATGCTCTTCTAGATTTATTGAGGTCTCACCAATGTGAGGAAGCATCAGGAAGACTACTTGAAGCTTTATTCAACAACGCAAGGGTACGAGAGATGAAGCTCTCAAAGTATGCAATAGCACCTCTGGCACAGTATCTTCTAGACCCACAAACTAGATCTCAATCAGGTAGGCTTCTTGCAGCACTTGCTCTTGGTGACCTTTCACAGCATGAAGGACTTGCCAGAGCCAGTGATTCTGTCTCTGCATGTCGTGCATTGATAAGCTTGCTTGAAGATCAGTCAACAGAAGAAATGAAAATGGTAGCGATCTGTGCTTTGCAAAATTTTGTCATGCACAGTAGAACCAATAGGCGAGCTGTTGCAGAAGCAGGTGGCATACTGGTGATTCAGGAATTGTTGCTGTATCCAAGTCCAGATGTTTCTCGACAGGCAGCGCTGCTGATCAAATTTTTATTTTCAAATCACACACTTCAAGAATATGTATCAAATGAGCTTATCCGGTCTTTAACAGCTACATTAGAGAGAGAACTGTGGTCCACGGCAACTATTAATGAAGAAGTTTTGAAGACCATACATGTTATATTTTCCAACTTCCCTAAGCTCCATGTTTCTGAAGCCGCTACTCTATGTATTCCCCATTTGGTAACAGCTCTTAAGTCAGGTAGTGAGGCTGCTCAGGATTCTGTATTAAACACATTATGCCTCTTGAAACAGTCCTGGTCAACTATGCCAATAGATGTCTCGCAGTCTCAAGCAATGGTTGCAGCCGAAGCCATTCCCATCCTGCAAATGCTTATGAAGACGTGCCCACCTGGTTTCCATGACAGAGCAGACAGCTTGTTGCATTGTTTACCAGGTTGTTTAACTGTTACCATCAAGCGCGCCAACAATTTAAAGCAGGTCATGGGAGGCACAAATGCCTTCTGTAGATTGACTATTGGCAATGGCCCCTCACGCCAAACCAAGGTTGTGAACCATAACACTTCTCCAGAATGGAAAGAAGGATTTACATGGGCCTTCGATGTACCGCCAAAGGGGCAGAAGTTACATATCTTGTGCAAAAGCAAAAATACATTTGGAAAGACAACTCTAGGGAGAGTTACCATCCAAATTGACAAAGTTGTGAGTGAAGGAGTATACAGTGGTCTTTTCAGCCTTAGCCATGACAGCAACAAGGAAGGCGGGTCTTCAAGAACGCTTGAAATAGAGATTACCTGGTCCAACAGGATGGCCGAAGAGAATCTGTGAGGAGGGATCAGTCTGTAAGATTATCCTTGTGTAACCCAAGTGCAAACTCAGGCAAGCAAAGGCTATCCCAGCTTCGCAAACTAGGAAAGTAGATCTGTGATGATTGCACGTGTCCCAGTGAGATGGGGGATGCCCGGTATAGGCTGTGTACATAAGTACACATATCATCATATATGTTAAAATGTCCAGTTTTGTAGCTTGAAATGTTTATGCTGCCTAAGATGTAAGTTCTAAAATAGTTTGCGGAGGCAAAACGAGTCGAAAAAGGAGAAAGTTACCCACAATCTAGGGAATGTCAAAGTTGTTCAGGACTCGGGAGTTATGATTGATGTAATTGTACAGGTCAGTTTGTAAATGCTAGTAGTAGCTTTTTGGGGGCTCTCGTATGAATCAAAATGAGTGCTTCTGCTGTTAACGCAAGAAATGGCTGCACTTGATATCTTTTGTGTTACCTGGAAATATCTTACAGTATAATACAAGAAGAATAGTTGCCATTGTC
>PB.42.1
ATAAGGAGAATTAATGGGGTGGTTGCTTGGAATCCAGTCTTCCGTAGAAATCTCTTTTGACTGGGAATTAATTGCGATGGATCAGTTCCTGAAATTTTTGTATGAGCAGAATGTTTCCGAATGTTCATCTGATAAAGTGTGCTGGGCAGCGTAAAAAAAGGGGAGTTTACGGTCAAGTCTTTCTACCAGGAAATGTCGGGGACTATTGAAGTGTTTCCTTGGAGGATGGTCTGGAAATCCAAGGCGCCTTCTAGAGTGGCTTTCTTCATGTGGGAAGCTGCTAGGGAAAGGATTCTCACAGGGGATAATCTTCGGGCACGCAACATTACTTACTTCAACTGGTGTTATATGTGTAAAGGGGACGAGGAATCCACGAATCATCTGCTAATGCACTGCCCTGTGGTGAAAAAAATCTGGGACCACGTTTTTAAAATTTTCCAGGTCGCTTGGGTAATGCCTGGGCAAATTAGGGATCTCTTGCTTAGTTGGACCTTGTATAAGAAGAAAAATAGGAGCATGTGCTGGGATGTTGTTCCTTTGGCAGTAGTCTGGACTATTTGGCTAGAAAGAAACAACAGTCTTTGAAAATGTGGAAACCAGTGTGGACAATCTCATTGAGAGAACTCTCAGGCTCGTGTTCTTTTGGTGTCACGGGTCTCCCCTGTCCGTAAACTCTTCTTATGCAGAATTCTTGGATAGTCTTTCTATAGGGCTCCCAGCTTGCTTCACTATCCGGCAGATTTTTCCATTTCACCAAGTACTCCTTATAGCTGGGTAACCCGTGTCTCCTTATCGTCTGGTCTCCGGTCTGATAGGATTTCTTCAACTTCTTTCTCGAATGAAGTGACAAAGGCCGTTGGTGCCCGCTTGGATACTCCTCGGTTAAGGTCTTCCATGTCTTGATGGTAGGGCTTGAGGAAACTGATGTGGAAGACTAGATGAATCTTCAACTTAGGTGGCAATTGAAGTCGATACAAGACTTTGTCTACACACGCTATTACAGGGAAGGGGCCCTCATATCGTCGTGTCAACCCCTTATGGACCTTTCTTATGGTCTTGAATTGTTGGGGCAAGAGCTTCACCATGACTTGGTCCTCTTCCTTGAACTCCACCATTCGCTTTTTATCCACCCACTTTCTTCATTTTCTTGGCCGCCTTGTCAAGAGAAGCTCGTGCCAAGTCGGCTTGTTCATGCCATGCTTTTACTGCTTTGTAGGCTGCCTCGCTCTTTCCATTGTAAGATGTTGCTAAAGCATTCAACGTTAAAGGTTGTTGCTTAGTGACGATCTCGAAGGGACTCTGTCCCGTGGCCTCGCTCCTTTGCATGTTGTATGAAAACTGGGCCACGACCATGGGCCTTGCCCAATCATGCTGGTTGGCACTCACGCCGTAAATAGAGTTCTAACAAGGCATTGACCCACTCCATGGAGAACTTGTAGAGAAGCTTAGTTCCGTCCCTAATTGCTTGACGAGCTCTGTCCAAAACCTCCCTGTGAAGCGGGGATCTCTATCGCTGACGATCACCTGTGGCACTCCCCAATACTTCACAACATGCTTGAAGAAAAGCTTGGCCGTCTCATCGGCTGTGCAGTCGGCAGGGGCAGGTATGAATGTGCCATATTTAGAGAATCTGTCGACGACCACGACGATACTCCCAAATCCATCCGACTTAGGCAAGCATGTTATGAAATCCATGGAAACACTTTCTCATGGTCCTTTAGGGATTGGTAGTGGCTCCAATAGACCACTGGGTTGGCATTGCTCTATTTTATCTTGCTGGCACACCAAACATGTCACGTATGTCTCCACATCGTCGAACATGCGTGGCCAATAATAGGATGCCTTCCCCAATGCTTGCGTCCTTTTGATACCCGGATGACCAGACCATTTGGAATCATGACATTCCCTTAGTATTTCCTTCTGCAAGTCGCCCCATTTTGGCACAAAGAGCCGATCACCCTTGGTGAATAACAAGTCTCCCTTTAGCCAAAACCGTCAAGTTTTCCCTTCGCGAGCCATGCTTGTGAGATTTTTGGCTAAGGGATCGTGATCTAACCCATTATTGATCTATGGAGAATTGTGGTTGACTAATAGCAGCAAGCTCCGCCTTTCGACTTAGTGCGTCAGCCACGACAATGTTCATTCCCCGTTTGTACTCGAATCGGTAGTTGAACTCTGCCACGAAGGAAGTCCCGCCAACGAGCTTGCTTAGCGCTTAAGCTTCTTCTGAGTGTGGAAGTAGCTCGTGGCAACATTGTCTGTCTTGATGACAAACTGAGAACCGAGTAGGTAATGCCTCCAAGTGTGCAAGCAATGGATAACCGCCATCGTCTCCTTCTCTTGCATTGTGTACTGCTTTTCCGTGTCATTAAGTTTTCGGCTCTCATATGCGATGGGATGCTCGTCTTGTATGAGCACGCCCCCAACGGCAAAGTTTGAGGCATCCGTGTGTAGTTCGAAAGGCTTGGAGTTGTCAGGTAAGGTAAGCATAAGACTGGTTCCTTCGTCACAAATTTCTTTAATTCCTCAAAAGCCGCTTGACACTTTTCGTCCCAACTCCATGCCTTATTCTTCTTGAGCAAATCTGTCAAAGGGGCTGCCCTCGCCGATTAGCCCTTGATAAAGCGGCGATAATAGTTCACCAATCCAAGGAATGATCGTAACTGCGGTAACTTTGTTGGTGGCTCCCATTCTTGAATTGCTTTGACCTCGACCCATCCATCATAAGTCTTCCAACCTAGATCTTATTCCCTAGGAACATGACCTCCGTTTAGGCAAATGAGCACTTTTCAAGCTTGACATAGAGTTCGTTTTCACGTAGTACTTGGAAGACTTGTCGCAAGTGTTCGACATGCTCCTCCAAGGTGTTACTATAGATGACAATGTCATCCAAGTAAACCACAACAAACTTGTCGAGGAATGGGTGGAACAACTTATTCATTAATGTGCATTAGTGAGACCAAACAGCATGACTAGAAATTCGTAAGAACCGTACCTTGTCACGCACGTTGTTTTCTCCTCGTCACCTTCAGCAATTCGCACTTGATAGTAACCCGACCTCAAGTCCAGTTTTGTGAAGTACTTGGCTTTGCCAAGTTGATCGAATAGATCCGCGATGAGAGCAATCGGGTACTTGTTCTTTTTTGTGATCTTATAATTGATGCACATCCGCAAGGACCCATCTTTCTTTCTTTGGAATAGCACGGGGGCACCATATGGGAACTTTGAAGCACGGAGATAGTCGGAGTCGATCAATTCCTTTAACTGCTTCTTTAACTCTTCTAACTCCGGTGGTGCCATCCGATAAGGAGCTATTGCTGGCGGCTTGGCGCCCGACTCGAGTTCAATCTTGTGGTCCACCTCCCTCCTAGGTGGGAGCTTCTTTGGCAACTCTGTAGGCATCACGTCCTTGTAATCCGCAAGGACGACTTGAATCTCTTTTGGGGCTTCTGAGATGATGTGGTCAAGCTCGTCCCCATGCATGTATTTCCTCCATCTAGGATGCACAATGAATTAGCGAAAGGCATAGGGAAAAACTTTTACCTTGTCAAGGAATTCCATCCCAAGTACAAGCTTGAAGTCATCCATTGGCACGACCGACAAATCTATTGAGCCAACCCAATCACCGATTTCAGCTTCCACGCCTCGAGCTATTCCATTCATTAGCTTTGCATCCGAGTTTACTGCCTTGATGGTGTCCTTCTCCTTTGAAGTGTTAATGCCAAGCCTCTTGGCTTCATCCATTGAGACAAAATTATGTGTGGCACCCGTGTCAAGTAAAGCTTGAGTAGGGACACCGTTTACTTTGGCTTTGACGTACATGAGGCCTTTGGCTGCCGCCTTTGGTACCTCTGCCTTAGCTTTGATGGCATTCAGCATCCGTAGTGATCCCATTTGAGCTTCCTCCTCCTCATATTGAGCCATCATTGCGTGGAAGCCCTTTTTCTTGGGACAATCACGTGCCCAATGAGGTCCATCACATATGAAGCAAGTGTTTGGGGGTTTGGACACTTCCTTGCCCTTATCACCTTGCTTCTCTTTCCCCTTGAACGGCCTACGGGTGGCATAGGATTTCTCTTGGGCTGGCTTGTCTCCCCCACCTTTGCCATGGCTGGTCCTTTCCTTGGGCTTCGACGGCTCCTTCTTGCTATAATCAACAAATGACTCCACGTCGACAATGGCGGTAGCAAGATCTTGCACCCCACGCCGCTTGAGCTCCGTCTTTGCCCAAGGTTGTAAGCCATCCATGAAGTAGAAGAGAGACTCCTTGTCGGATAGGTCCGGTATCTCTAAAGTAAGAGTTGTAAACTCTTTAGCATAATTCTTTACTGAACCTGTATGCGTAAGTCTTCGGAGTTGGCTCCTTGCTTCATCTTCAGCATTTTCAGGGTAGAATTGCTTTTTAATTTCTCGAATAAAATCAGCCCAAGTATCCATAGTGCACGTACCTTTAGCGATGTCGCTAGAACATCGTCGCCACCATAAAGTCCGTTGTATCCTTCAAGTATAGTCTAGGAATTTGGATCTTGTCAGCATCGTCCACAATGCCAGTTACCTTGAAGTATTGTTCGAGTCCCCACAAGAAGTTCTCGACCTCCCTCGCATTCCTGTTGCCAACAAACTTTGATGGCGTTGGGACTTAAATCTTTGGGGTTGCCTTAACGGTGCTTACCCCGCCTGCTACGGCTCTATTGTATAGTGTGTAGTTCGCTCAGGCTCCCTCCACTTGTTGGCAGAATACATAAAGTTCCTCCCCAACTTGAGCACGAAATGATGAAATCTCACCCATCAACTCCTCACGAAGGGCATGAAGCTCTTTCCTTAGGTCTCCACCTAAGATGTTGAGGGCGGCTTTGACACCAGCATGGATCTCCGCGTCCTCCTTCTCCAACCCGTCAAGGCGTTGGTGGATATCCTCAAACTGCTGCCCAAAGTCCATAACTGAAGTCTCCACTCCGACAACCATCCTATCCAACTCTGCCAGCGCGTCTCTGGACTTGCTTCGGTGCCTTGCTCCTCGTGCTTGGGCGTTCTCATGCCCACTTGCTTCGTCTTGAACGACACCTGAGGTGGTGTGTTCTTGTCAGCGTTCTTTGCCATTGCCACGAACCTTTGCTCTGATACCAACTGTCACGGACTTGTATTCTTCAAGCTTCCGTGCGGCACTTAGCGCTCCCAAACTTCTTGGTCTTGCTCTAAGTAAGCCTTCTGAACTTTGAAAGGGACTAGGCAAAGATAGAGAACTTGAGAAAAGGAACTTATATTGCTTTTTGAAAGTACTTTACAAGAGTTGCATGGATGGATAGGCCAAATGAGGCCTCCCCCTTTATATAGGCCTCCACCTCCTCAATGGACGGCTAGGATTAAATTACATCAATGGCTAGGATTGAATGTCTAGAACTATCCTAAGAAAGATGTAGGATACATTTACATGAATCAACTTGTAGCTTCTGGAGCTTCCTAGAGAGATTTTTACCTCTTGGTTGGTGGGACGTTGCATTATTATATTGATCAATGATAATTGCTTGACTATTGTCTATTGTCAGGCATCTGAAACTGCTGGGAATGGTTTTGACCTTGTTGGTGTAAAGGTTAAAGTATGGTGGCCTAAAGATTGTGTGTAAGTTCCTTTGTTATATTGTTATCGTTTAATTGCTGATTTTCCTTTCATCTGCTGTGCTTGTATGACACCTCTTTGCTGTAGATTTTTCTGTGGTTATTAGCTAAAGTTGAAACCTCTCCACTTTAAATGATATGTTGGGAACCCATATTCACTCCTCTTTTGAACATTTTGACTCATCTGATATTACGTTACTGTACTTGAAGTGCTTAGACATTAGTTTAGTTGGATATTGCGGTGATGACTTTTGTGGAATTGTTAGAAAATAATGCATAGCTGACATGGTCTCTCATACATTAGATTATCAAACTCCATTCAATTCTTGGCGGAAATTTGTATGTACCCAGGATTCTCCTTATGGTTGCTGACACTGACGGATTTTGTCAATGCATAGGTTAAATGCCTTTAAAACAATATATCCAACCGGTCAAGTCTTTCATGAAGATACAATGGAGTTTGCCATAGTGGTGTCCTATAAACTAGATCTGTATTTATCAACTAGATGTCGTGTCAGGTTCTGGTGGCTTCTATATTGATACATATTATATATATGTACATATATATGTATATGTATGTATGCTCTCATGCACGAGCACGCCCGTGGAGCTGCGTCCCGAGTGTCGGACACGTATCCGATACGGATACAAGTGGGATACGGCAGACGCCCTCAGATACGTACATGGGTCAAATTTGCAAATTTTCAAACTTTGGACACGGGACCCAGATACGGGAGTCCAAATTGGGATACGTATTACTTAAAAACGGACACGTTTTTGGCTTATATACTACGATTCGTCATTCTCAAATCCGAATTTCAGACCCACCTGCCGTCAAAGTCGAACCCTAGCTGCTACTTGTGAAGTCGAAGATGTCGACGAAGAGAACCCTACCCCCTTACGAAGTGAAGTCAAACTCTAGCCCTTCAAAGTCGAAGCCAAAACAACCATCGTAGATTCACACGCGAGGTCAGGTAAGTCCCCATCGAACTTTTTCTTCCTTGTGATGCTTCTTCCTTCGATTTTATACGAAGTCGAATGCAAAGTTGACTTTTTGCGTATTCTGAAAATATGGTGTAGATATGCATTTGCAGGTATTTACATTTTGGTTCTTATTGTTTGAAGATTTACATTTTGAATATATACTTTTTGGTCCTTATATTTTGAATATATACATATTACCCCCTTGTCGGTACCCCATTTCGTATTTTTTAAAATCCTGTATCCCCGTATCTCGTGTCCGTGCATCCGTATCGGTGCAACATAGTATGTATGTATATATATATATACAGCCTCGGTTTTAATTCTCCAGTTAAGTCAAAGATAAGGTCGATGGGCTTATAACCAGAGGTGGGCCCGATGGAGGACGGTGGGCCTGTGGGGAATTTTGAAGGGATAACAGGGGGAAGGATCTTTGGGCCTTTTATCTCGAATATCAATGAACAGTATGGGGCTGAATCAAATAGCCACTTCGTCTTTAGTCTTGAGACGAGGCAGGACTTCAGCAAGGATAGATGCGAGGCTCAGTCCAAGGAAAGCTTCTGTCCCATTTCGGGGGTACCCAGGTTGATAATGAAGACGTAGTCCCTTGCGATGATGCATTGAAAGTGGGTTCAACTGTTGTCGAAGCTCCAACGTTCCAAAGTTCCAGCTGAGATTTCTAGGAGTAGTAGTTTGAGTTTCTTTGTGGACGACAGGGAGGGCAAAGAAGACGAAATCCCCTGTGAGGATGTTTCGCAAGAGAGTTCAATCCCTGACGTCGAAGCTACAGTTGAGTGCTCC
>PB.43.1
CATCTTTTAGCTTTCTTTAGGCTTTTGCTTCTTTATTTTTCTATCCGCTCTCTAACCTGTGTAGTTTTAGAAAGAGTGAAGCTTATTACTGCGATTAGAAGTAGCACGCGCCATCCAGAATATTTCCCGGGATGAGATAGAAGAAATGCCTATTTACTCTTAAGGGGGTGCCTCCTAATTGTCTGTTATGTAGATTTTTCTTTTAATCCATTTGTTTTGTATTCTTTTCATCTGTTTTTTCGTATCTAATCACATTTCCTGTTTTTCCATGTTGTAGCTCCCACTGGCTGTTGATTTTCCAGAGTATGGAAATATTTGGACATGTCTTGCTCGCTGTGATATCTTGAACTAGCCTTGGACCTTTATTTCATACCTGGAACTTGCTTTGGACCTATAGTATTTGTACCAGTCTTTCTCAGTATTTGTACCATTCTTTCTCACAGTATTTGTTGATTTCCTTTATACTTTAGCGTTGGTTGACAATATTGGTTTCGCTTAGTTATATTTTCCTTTCTTGATCCCCTCCCATCACAATATTTTGTGATGCAGATCTTCAAGTTAAGCTTCCGTTCTGATTATGTGAAAATTTGATATCATAGGTGGTTGGTCTGTAAGAGATTAGCCTAATCCTTTGAAGACCTGATTTTTTTGTGTTACATTAATTTTAGTTGTTTATGTGTTGTAATGCTTGATTGTCACCAGCAGTATAACCAAAAGGTTCAATCGGATGAGTCAGATGTGGTGAGACAGAAGTGGTGAGAAGGAGATTCTGAGATTGTCTGAAAGGGGGGTGCCTTGTTAATGGCGTGTCTTCAAGATACAGGTTCTATCCATCTTAGCTTCTATTTGTGCTTAGTTCCTATTGTTTTTTTTGAGTTGCTGGCAGTGCGCTTGGATGTTCTCTCTTCTTGGATTTTCTCTCGAGTATCAAGAGAATTTGCTGCTTTTTTTTCCAAGCCATATTTGTTGGACTTATGTTTCATTAACTTCTTTCCCGTTTAGTACAAAGCTACTCTTCATTGATTTTCATTAAACTTCAACATAAGGTAGTGGTCATTTTATGTATCTGTGTTCTCGTTTCATTATGTTTACATTTTATTAGTCGTGTTGATTAGGTACATGTCTAGCTCGTCAACAGTTGCTTTCCTTTTGATCTTGAGTCAAGCTTGAAGTTAGGCTGGTGTGTTGCATGTGTGAGGGTTGGATTGTTTAAAAGGGTGTAGTTTGTTGACATTTTTTCATAAACTTTCAACCTTTTCAACTTGTGTTCATTTCTAAACGTTATGTGTTGGTGCCAGAGCTTGTGGAGTTTGTCGGGCATGAATTGTTTCTATCGAATCTCGTTGTCTTGGAGGTTATCTCAAACTATGTGGACTGGAGGTTTCATCAATTCCTTCGCTTTGTAAAACTTGGACTATTCTTCTTTACTGTACTGTCTTATATTTATCCGAGTTGACCATTGTTTGGCAGTCACTTTTTGCTGCAAGGATTATGCTACCTGTTTTTCCGGGGGCTTCATGACTAACATTCTGTAGTAGTCTTTTGATGTTGTTTTGGGTGGCATCTTTTGGCTTTCTTTAGGCTTTTGCTTCTTTATTTTTCTATCCGCTCTCTAACCTGTGAAGTTTTAGGAAGAGTGAAGCTTATGACTGCGATTAGAAGTAGCACGTGCCTTCCAGAATATTTCCCGGGATGAGATAAAAGAAATGCCTATTTACTCTTAAGGCGGTGCCTCATAATAGTCTGTTATGTAGATTTTTCTTTTAATCTGTTTGTTTTTTTATCTAAATCTCATTTCCCGTTTTTCTGTGTTGTAGCTGCCAGTGCCTGTGGATTTTCCCGAGTACTAAGATATCTTGTCATGTCTTACTCGCTTTGTTCGGGTGATATCTTGAACTAGCCTTGGACCCTTATTTCATATCTGGAACTAGCTTTGGGCCTATAGTATTTGTACCATTCTCTCTCACAGTATTTGTTGATTTCCATTATACTTTAGCGTTGGTTAACAATATTGGTTTAGTTTGGTTTTATTTTCCTTTCTTGATCCCCTCCCATCACAATATTGTGTGATGCAGATCTTCAATTTAAGCTTTCATGTTGCTTATGTGAGAATTGGATATCATAGGTGGTTGGTCTGTAATCGATTATTCTAATCTTTGATGTCCTGAATTTGATGGTTACATTAATTTTAGTAGTTTGTGTTGTGATGATTGATTGTCACCAGCAGTCTCAGTAAAAGGTTCATTCGAATGAGTCATATGTGGTGAGAGGGATATTTTGAGGTCATGAATCCAATATCTTCTATGTTTCTAGTTTTATATATCATCTGATGATTGGTGGTTTGAATCATTGCCTCTGTCTATTTCGTTAGATTGTCTGAAAGGGGGTGCCTTGTTAATGGCGTGTCTTCAAGATACAGGTTCTATCCATCTTAACTTCCCTTTGTGCTTTGTTTCTATTATTTTTTTGTGTTGCTGGCAGTGCGCTTGGATGTTCTCTCTTCCTTGGATTTTCTCTCGAGTATGAAGAGAATTTGCTGCAGTCTTTTACCAAGTGATATTTGTTTGACTTATGTTTCATTAACTTTCTTCCCGTTTAGTACAAAGCTACTCTTCATTGATTTTTATTAAACTTCTGCATAAGTTTGTGGTCATTTAATGTATCATGGTTCTCGTTTCTTTATGTTTACATTTTATTAGTCTTGTTGATTAGGTACATGTTTAGCTCGTCAACAGGTGTTTACCTTTGGATCTTGAGTCAAGCTTGAAGTTAAGCTGGTTTGTCGCATGTGTAAGGGTTGGATTGTTTAAAAGGGGGTAGTTTGTTGACATTTTTTCATAAACTTTCAACCTTTTCAACTTCTGCTCCTTTCTAAACGTTGTTATGTGTTGGTGCCAGTGCTTGTAGTGTATATCTTCTGATGACTCGTCAGTCAAACCTATTTACCACCTATGAACCATCCTCTGGTCATCATAAGATTAGGGTAGCAGATGGAACCGTTTCACCTGTTGGAAAGGGAGTAATACCTATCTCACCCACTCTTAATCTCATATCTGTGTTACATGTTCCAAAGGTATCCCGCAATCTTTTTTCCATCGGTAGATTTACTAAAGATAACAACTTTGTTGCTAAATTCTACTCTGAACGTTGTGAATTTCAGGATTTGAACTCGGGGAAGATGATTGGCAATGCTAGGGAAGCCCAAGGACTGTATTATCTTGCAGAAAATGAACTAAAGGAAAATGTGTCAAATAAAGCACCCTCGATTTCAGAGGAGATTATGTTATGGCACTGGAGGCTTGGACATCCAAATTTTCCCTACTTACAAAAATTGTTCCCTTCTTTGTTTATCAATAGAAGGATTGATGAATTTCAGTGTAACATATGTGAGTTAGCCAAACACAAACGTTATGTTTTCAAAGCAAACCCCTACAAAAGTTCTTCCCCTTTCAGCTTGGTCCATAGTGATCTATGGGGTCCTTCTAGAGTTCCTAACCTTTCCCACACCAAGTGGTTTATCACCTTCATTGATGACCATACCAGAATGACTTGGGTATATCTAATGAAGGATAAATCAGACACAAGTGTTGTGTTCAAACAATTCTATGCTATGGTCGAAACAAAGTTTAATACCAAAATCAAAATACTTCGAACAGACAATGGAACTGAGTACTTCAACTCTGTTCTGAGCCCATTTCTATCAGAAAAAGGGATTATTCATCGATCCACATTCATAGACACCGCACAACAAAATGGGGTGGCCGAAAGAAAGAGTAGACATTTGTTGGAAGTCGCTCGAAGTCTTAGGTTCACTATGAATGTTCCTAAACGTTTCTGGGGAGACTCCGTAGTCCGTTCTTACAGCTGCCTATCTAATCAATCGAATGCCTTCCAGAGTCTTACAGTATTTGGGTGTCTTGCCTTTGTTCATGTTCATTCCCAAAATATAAATAAACTTGATCCAAGAGCAATACAAACAATCTTTGTAGGTTATTCACCCACTCAAAAGGATTATAAATGTTATGATCCTGTCAAACAGAAATTCTACAATAGTTTTGATGTTACCTTCTTTGAAAATCAGCCATACTTAAAGGGGAATGAACTTCAGGGGGTGAGTTTGGGTGATGAAGTTCAGAATTTGGAAGTACAAACAGTTCAACCTCTTGTTCCAAATCAGTCTAATCCATTTATGACTCCTCTCCTAGAATCAAAAATCCTTGAAAATCCTCAATCTCAGTCACCGCCTTCAATGCCTATAACTGTATCAGAGGGACAAAATGATGGAGATCAAGACTATTTGGGTCGAGATAATCCCGATCCATTAAGCATAAGAGGAGGTCCAATAACTCGCGTGTATGTGAGAAGGATTCAAGCAACTTTAATCAGGCTTGTGGAGGAGATTTGGAGTGAAATAGAAGCTAAAAAGGACCAAGGGAGTCAAGCTCAATTCATATGCAAGTTGGAGGGTCTAACCAGCAATTCTGGAGAAGTCCAAGGACCTGCAGAACTGATTTAAATTCTCTTGGAATTTGGATGGTTTCTTCTTTAAATACTCTTGGAATTTGGAAGGTTTCTTCTTTAAAAACTCTTGGAATTTGGATGGTTTTCTTCTTTAATATTTTCAGTTTTTTTAAGTATTTGTAAGCCTATAAAAGGCATGCTAAGATTCTTTGTAAGATCATCTTGGATCATATATGCTAAGTGCATTTCACACTTGTTCAGTATTCACAAATAGATTTTGTGAGTTTTTAGGTTTCTTGGACTGGAAACCAACCTTGAACTTATCATGCTCGTTAGAGTCAAGGGCTTGTGGCGTTCCGTGTTCGTGGGTCGTAGGCAATCGCGTCGACGGTTCTCGTTCGCACCCCGAGGTTCCTAGTCAATCGCGACTAGTGGGTCAAGGGAGACTCTTATCTATCCTTTAATTTTTCTGTTAATTTCGTTATTCCGTTGTCTAGTTCCGCGTTCTTTGTTTGTCCTTGAGGTTCCGAGTTCTTCGATTCGGTCTTGGAAGGAATCCGTATCCGTCTTCCGGGTAGGGTTCACATCACAAAAGGAACTCATGGTTTATGCAAGAAGACAATGAGGGAACCCTAGCACTGCCATGAATCCTACTCAGAGTTCAGATCCTTGTCACACAATCGTTGGGTCAGAATCAATCGTCACAGCAGGAGTCAGAAGGTAAAAAACAAGAACAACAGGTTGAGGAATTTCCCATTGCTCTTAGAAAAGGCACTCGTACATGTACACAACATCCTATTGATAGGTTTGTTTCTTATAATGCTTTATCGTTGAACTACAAAGGCTTTGTTTCTAATCTGGAAACGGTAGTTGTACCAAAAGATATTTCAGAAGCTATGAAGGATAACCTTTGGAGAAAAGCCGTGCTAGACGAGCTCGAGGCCTTACAGAAGAACATGACTTGAGAGATTGTTGACTTACCGTTTGGAGTAAAACCAGTGGGTTGTAAGTGGGTGTTCACAATCAAACGTAAAGATGATGGTCTTATAGAAAGACATAAAGCTAGACTTGTGGCAAGGGGCTTACCCAAACCTATGGGATAGACTATCTTGAAACCTTTGCACTGGTTGCAAAGATGAATACTATCAGAATTCTATTGTCCTTGGCAGCTATGTATGATTGGCCTTTACATCAAATGGATGTCAAGAACGCATTCTTGAATGGTGAACTTAAAGAAGTTTTTATGAAATTACCCCTAGCTTTGGCAACAGATTAGGAAAAACCAAGGTCTGCAAATTGCTCAAATCCTTGTATGGATTAAAGCAATCACCTAGGGCAATGTTTGATCGTTTTTCTAAAGCAATCTATAAAGCAGGATACAGTCAAGGGCAAGCTGACCGCACTGTTTTATCATCATACAAGTGGAGGGGAGTTACCATACTCGCAGTGTATGTGGATGACATAATCATCACTAGAAATGATACAGCTGAAATTCAAAGACTAAAAGGGATTTTGGCAGCTGAATTTGAGATAAAAGACCTTGGCAACCTCAGGTATTTCTTGGGAATGGAAGTAGCAAGGAGTAACAAAGGGATCATGGTATCACAACGAAAGTATACTCTTGATCTACTCAAGGAAGCTGGTATGTTAGGAAGTAAACCTGTAGATGTACCTTTGGAAGCTAATCTCAGAATTGGAAGGCTAGAAGAAGAAGAGGCTGTGGATATGGAAAGGTATCAGAAATTGGTGGGAAAGCTAATATATTTATCTCATACAAGACCTGATGTCTCTTTTGCCATTAGTACCATATGTCAGTTTATGCATGCTCCAAAGAAAGGTTGCCTTGACATAGTCTTCAGTATACTCAAGTATCTTAAAGGAAGTCCAAGAAGAGGATTGTTTTTTCAAAGGGGAGCAAACATGACAGTAGCTGGGATATATGCTGATTGGGCAGGTTCAGTGGTTGATAGGAGGTCTACCTCAGGTTGGTGCATCTATGTGGGGGGAAATTTAGTCGGTTGGAGGAGTAAAAACCAATCTGTTGTTACTAGAAGTAGTGCTGAAGCTGAATATCGAGCCGTGGTTCTAGGAATTTGTGAATTACTTTGGGTAAAAAGGATTTTAGAAGAGCTAAAGCTGTAGCATGAAGAACCGATGAGGCTGTACTGTGACAGCAAGGCAACTATCAGCATCACCCATAATCCAGTCCAACATGATTGAACTAAACATGTGGAGGTTGATAGACATTTTATAAAGGAAAAGCTGGAAGCTGGGATCATTTGCTTAATCTATGTTCCTTCCAAGTTACAAGTCGCAGATATGTTTACTAAAGGTCTATCAAAGCCTATGTTTGAGTTCTGTACAAACAAGCTAGGGTTGCAGGATATCTACAAACCTGCTTGAGGGGGAGTGTTAACAGCTCTATGCAGTGTTGACTTTTTTATTAGCACATTTAAAATATGTAAAACATGTTCAGATCCCGTGAATTCAGGGATTTGATTTGATAGGACGTAAGTTAGGTAGTTTCCTTGATTATAGGCTGATTTACTTTGATTTGATTGACATATTTTAGGACTCTTCTTTGTATAAAAAGGGAGCTTTGTACCACAGAATTATTATGAAAAATATCTTTTTTCATCTGTCTTAACTTTCTTCTATATATTAGGCTATTAAGTGAGAGTAGGGGCCCCTATTTTGGTAGAAAAAATCAGGGCCGACCATGACTTGTTGCAAGTTATTTGGTATTTTATTAACTTGCTCTAAATTATTTGGCGCTTCATTAACTTGATCTTTGTTGTATTTTGTTTTTTTAAGTGAAAAATTTACTAGCTCCCTTTTGTGATTGAATAAATTCTTTCACCTTTTCTTTTCTTTTTGATTTTGTCGCATCCAGATTTTCTATAAGAAATAATTTC
>PB.44.1
GTGTACAATTCCAAACCCTCTTCCTCCCTCAATCAAGAAATTCTTCATTCTCCCTCCTCCGAATTACCTCCGCCCATAACTTACTTGCCTTTTCAATTCTGCCTCAGTCGTTGATACCCCCCCCACAGCCTCCTCTCCTCGAGGTATCTAATTCGGCGCCCGTCTCAGATTCGGCGACTTTGAACGACCACCAGCTCCTCAGCCCCCCGAATCCCCCTGCTACTCTACCTCGAAAGAAGATACATATAACACCAGGGCCAAGCAAGCAGATCACTTTGTACAGTTTTGGGATACAGCAATTCCTCGCAACACCACTGGCGACCTCCCTCTGTTCGCTCCTCCGCGAGCATTGATTTCTGCACCATGGCCGCAGTCAATGGCAAAGGGAACGGTGTCAAGGCCTCAAACGGCACCGTCCCCATCACAAATGGCTCAACCTCATACGCAGCCAAACACAAGCTGGCAGACCACTTCATCGGTGGAAACAAGCTGGAAAACGCTGCCCCGGGTCCCGTTAAGGACTTCGTGGCAGCTCACGATGGCCACACCGTCATCACCAACGTTTTGATTGCCAATAACGGTATTGCCGCAGTCAAGGAGATTCGATCCGTACGAAAATGGGCTTACGAGACTTTCGGCGACGAAAGGGCCATTCAATTCACAGTCATGGCTACACCAGAGGATCTGCAGGCAAACGCAGATTATATCCGGATGGCAGATCAATATGTTGAGGTCCCTGGAGGAACGAATAACAACAACTACGCAAACGTCGAGTTGATTGTAGATGTTGCTGAGCGTATGAATGTGCATGCGGTTTGGGCTGGATGGGGCCACGCTTCAGAAAACCCAAAGTTGCCAGAATCGTTAGCAGCTTCGCCCAAAAAGATTGTTTTCATCGGCCCTCCTGGCTCGGCCATGCGATCGCTCGGTGACAAGATCTCCTCTACGATTGTCGCACAACACGCCAAGGTTCCCTGCATACCATGGTCTGGAACTGGTGTCGACAAGGTGGATGTCAACGAAGATGGAATTGTCACAGTCGAGGATGATGTCTACATGAAGGGCTGCGTTCAGTCATGGCAAGAAGGTCTCGAGAAGGCGAAGCAGATTGGCTTCCCTGTCATGATCAAGGCCTCTGAAGGTGGTGGTGGAAAGGGTATCCGAAAGGCGGAAACCGAGCAAGGCTTCGAAGCACTGTACAAAGCCGCTGCCAGCGAAATCCCTGGATCCCCCATCTTCATTATGAAGTTGGCCGGAAATGCCAGACATTTGGAGGTTCAATTGCTGGCCGATGAGTACGGAAACAACATTTCGCTCTTTGGCAGAGATTGTTCCGTACAACGCAGACATCAAAAGATTATCGAGGAGGCACCAGTCACGATCGCAAAGCCTGAGACTTTCCAGGCAATGGAGAAGGCTGCTGTCCGTCTTGGTCGCCTCGTGGGTTACGTTTCGGCTGGTACTGTTGAGTACCTCTACTCGCACTCCGATGACAAATTCTACTTCTTGGAACTTAACCCCAGATTGCAAGTAGAGCATCCAACGACCGAGATGGTCAGTGGTGTCAATCTGCCTGCTGCGCAACTCCAAATTGCGATGGGTCTTCCTCTGCACAGAATTCGCGACATCAGATTACTGTACGGAGCCGATCCCCAAACCTCAAGCGAAATCGACTTTGACTTTTCCAAGGAGAACAGCTCTCTGACCCAGCGTCGCCCTAAGCCAAAGGGTCACACCACTGCCTGCCGTATCACTTCCGAAGATCCAGGAGAGGGCTTCAAGCCTTCGAGCGGTACCATGCACGAATTAAATTTCAGGAGTAGCTCCAACGTATGGGGTTATTTCTCCGTGGGAACTGCTGGTGGTATCCACAGTTTCTCTGACAGTCAATTCGGTCACATTTTCGCCTATGGCGAGAACAGATCGGCATCGCGGAAACACATGGTTGTTGCTCTGAAGGAATTGAGTATTCGTGGTGATTTCAGAACCACTGTCGAGTACTTAATCAAGCTTTTGGAGACTCCTGCATTTGAAGGCAACACCATTACAACTGGATGGCTCGATGAGCTCATCTCGAACAAGTTGACCGCCGAGCGACCAGACCCCATGCTGGCTGTTGTTTGCGGTGCTGTTTGCAAGGCACACATCGCGAGCGAGGCATGCATTTCCGAGTACCGAAACAGCTTGGAGAAGGGTCAAGTCCCAGCAAAGGACATCCTGAAGACTGTCTTCCCCATTGACTTCATTTACGATGGCCACAGATACAAGTTCACCGCCACTCGATCAAGCTTAGACAGCTACCACTTGTTCATCAACGGCTCGAAATGCTCAGTGGGTGTTCGTGCCTTGAGCGATGGAGGTCTCTTGGTTCTCCTCAGCGGCAGAAGTCACAACCTGTACTGGAAGGAAGAAGTTGGAGCCACTCGCTTGAGTGTTGACAGCAAGACTTGCTTACTCGAGCAAGAGAACGACCCAACTCAACTCCGAACTCCATCTCCAGGAAAGCTTGTCAAATTTACAGTCGATAACGGCGAGCACATCAAGGCCGGTCAGGCATTTGCTGAAGTCGAGGTCATGAAGATGTACATGCCTCTCATTGCTGGTGAAGATGGTATTGTTCAATTCATCAAGCAGCCAGGAGCAACTTTGGAGGCTGGTGATATCATTGGTATACTTGCTCTTGATGACCCCTCAAGAGTTCAATCTGCCCAGCCTTTCCTTGGCCACCTTCCAGATCTTGGACCACCACAAGTCGTTGGCACAAAGCCCGCTCAACGATTCCTCCTTCTGCACAGCGTCCTCACCAACATCCTCAACGGCTTTGACAACCAAGTCATCATGGCCTCCACCCTCAAGGAACTCATGGAGGTCCTCCGTGACCCAGATTTGCCATATGGCGAGTGGAACGCTCAATTCTCTGCTCTGCACGCCAGAATGCCTCAACGACTCGATGCCACCTTCACCCAGATCGTTGACCGTGCCAGGGTTCGCAAGGGCGAGTTCCCAGCAAAGAACTTGTCCAAGGCCTTCTCCAAGTTCCTCGAGGAGAGTGTTGCACCTTCCGATGTTGAGACTCTGAAGACTACTCTCCTGCCTTTGACTGAGGTCCTCGACAGATACGCCGAAGGCCAGAAGGTTCACGAGTTCGATGTGTTCTCTGGCCTCTTGGAGCAATATGTCGAGATCGAGAAGCTGTTCTCTGGTCGCCAGTCCCGCGACGAGGAAGTCATCTTGAAGCTCAGAGATGAGAACAAGGAAGACAGCTTCAAGGTTGTCCAAATTGTCCTTTCTCACAGTAGAATTGGTGCCAAGAACAACCTGATTCTTGCTATCCTCGACGAGTACAAGCCCAACAAGCCAAATGCAGGCAACGTCGCCAAGTACTTCCGCCCAGCACTTCGAAAACTCACCGAGCTCGAGACAAGACAGACCGCAAAGGTTGCACTCAAGGCTCGTGAGCTTCTCATTCAGTGTGCCATGCCATCTTTGGAAGAGCGTGCAGCTCAGATGGAGCACATTCTCCGATCATCCGTTGTCGAATCACGATACGGTGAGACTGGATGGGAGCACCGAGAGCCCGATCTCGAGGTCCTCAAGGAGGTTGTGGATTCCAAGTATACTGTCTTTGATGTCTTGCCCATCTTCTTCGGTTATCAAGACCCATGGGTTTCGCTCGCTGCTCTCGAAGTCTACATTCGCCGAGCTTACCGTGCTTACTCGCTGAAGAAGATCGAGTACCACAATGACTCGTCCGAGCCACCATTCATTGTCTCTTGGGACTTTGTTCTCCGCAAGGTCGGTGCCTCGGAATTCGGTATGCCCATTCAATCTTCCGCTCCTTCGACCCCAGCAACCCCGTCATACGAGAGTGGCAATCCATTCAAGCGTGTCAGCTCCATCAGCGACATGTCATACCTCGTCAACAAGACCGATAACGAGCCAACCAGAAAGGGTGTTATCGTTCCAGTGCAATATCTGGATGAGGCCGAAGAGTACCTCCTGCGCGCTTTGGAAGTATTCCCAAGCTATGGCAAGAGCAAGAAGTCTGCCCCCAATGGGTTGATGCCAGATTTGAATGGCAAGCGCAAGGCTCTGCCAGCAATTGCCACTGAGGATGAGCTTACCGCCGTGTGCAACGTCGCCGTCCGGGACTCCGAGAGTCTCGATGACAACGAGACCATCGCCAGAATCAATCTCATCGTTAAGGAGTACAAGGAGGAGCTTTTGGCTCGCCGCATCCGCCGTCTCACATTCATCTGCGGCCACAAGGACGGATCATACCCAGGATACTACACTTTCCGTGGTCCCGAGTACGAGGAAGACCAAAGCATTCGACACATCGAACCCGCTTTGGCTTTCCAACTTGAACTTGGAAGACTTTCAAAGTTTAGGATCAAGCCAGTCTTCACTGAGAATCGCAACATTCACATCTACGAGGCCACTGGCAAAGATGTTGAGGGTGACAAGCGCTACTTCACTCGTGCTGTTGTCCGTCCTGGTAGACTCCGTGATGAGATCCCAACTGCAGAGTACCTCATCTCCGAGTCCGACAGATTGATGAATGACCTCCTCGATGCTCTAGAGATCATTGGCAACAATAACTCCGATCTCAACCACATCTTCATCAACTTCTCACCCGTCTTCCCTCTCCAACCACCCGAGGTCGAGAAGGCTCTTGGTGGTTTCTTGGAACGCTTCGGACGTCGTCTCTGGCGCCTCCGTGTTACCGCTGCTGAGATCCGCATCATTTGCACTGAGCCTACCACCGGCATGCCATACCCGCTTCGTGTTGTCATCACCAACACCTCCGGATATGTCATCCAAGTTGAGATGTACGCTGAGCGCAAGTCCGAGAAGGGAGGCGATTGGGTTTTCCAGAGCATTGGAGGCACCACAAAGATAGGCTCCATGCACTTGCGACCTGTATCCACACCATATCCTACCAAGGAGTGGTTGCAACCAAAGAGATACAAGGCTCACATCATGGGTACTCAATATGTCTACGATTTCCCAGAACTCTTCAGACAAGCTATTCAAACCAGCTGGGTCAAGGCTGTCAGCAAGCACGCATCGCTAGCAGACAAGCAACCGCCAACTGGCGAATGCATTGATTACAGCGAGCTCGTCTTGGATGATAAGGACAACCTTGCTGAAGTCTTCCGTGAGCCTGGTACGAATACTCACGGAATGGTCGGCTGGATCGTGACTGCCAGAACTCCCGAGTATCCTCGTGGACGAAAGTTCGTCATCGTCGCCAATGATATCACGTTCAAGATTGGTAGTTTCGGACCTAAGGAAGATCAGTTTTTCAACAAGTGCACAGAGCTTGCGAGAAAACTCGGTATCCCCCGTATCTACCTGTCTGCCAACTCTGGTGCCCGTATTGGCATGGCCGAGGAGTTGATTCCTCATTTCAACGTTGCCTGGAACAACCCCGAGAAGCCAGAGGCTGGCTTCAAGTATCTGTACTTGAAGGCTGATGCCAAGAAGAGATTCGAGGATGGCAAGAGCAAGGATGTCATCACTGAGGAGGTCACTGAGGATGGCGAAGTGCGATACAAGATCACTACCATTGTCGGTGCCGAAGATGGTCTTGGTGTTGAGTGTTTGAAGGGCTCTGGTTTGATTGCCGGTGCAACTAGCAGAGCCTATGAGGACATCTTCACCATTACTTTGGTGACTTGTCGATCAGTTGGTATCGGTGCATACTTGGTCCGTCTTGGACAGAGAGCCATTCAAATTGAAGGCCAGCCAATCATCTTAACTGGTGCTCCAGCTATCAACAAGCTTCTCGGTCGTGAAGTTTACACATCCAATTTGCAACTTGGTGGCACTCAAATCATGTACAAGAACGGTGTGTCGCACATGACTGCCAATGATGATTTCGAGGGTGTGTCCAAGATTGTTGAGTGGATGGCCTACGTCCCAGACAAGAGGAACAGCCCATTGCCAATCGGACCAGCTGTCGACTCCTGGGACCGTGACATCGTCTACACTCCTCCTCCCAAGCAACCATACGACGTGAGATGGTTGATTGCTGGTAAGGATGATGACGAGGGATTCATGCCGGGTCTCTTCGACAAGGAATCATTCGTCGAGACTCTCGGTGGCTGGGCGAAGACCGTGGTTGTTGGCCGTGCACGACTTGGCGGCATCCCCATGGGTGTGATTGCGGTTGAGACCCGCTCGGTTGAGAATATCACCCCTGCCGATCCCGCAAATCCAGATTCGATGGAACAAATCTCCAACGAGGCTGGTGGAGTTTGGTACCCGAACTCCGCCTTCAAGACCGCTCAAGCCATCAAGGATTTCAACAACGGCGAGCAACTGCCATTGATGATCTTGGCCAACTGGAGAGGTTTCTCTGGTGGACAGCGTGATATGTACAATGAGGTCCTGAAATATGGATCTTACATCGTCGACGCGCTTGTCAAGTATGAGCAGCCAATCTTCGTCTACATCCCACCTTTCGGAGAATTGCGTGGTGGTTCATGGGTCGTCGTCGATCCTACGATCAACCCAGAATTCATGGAAATGTACGCTGATGAGGATGCACGTGGCGGTGTCTTGGAGCCAGAGGGTATTGTGAATATCAAATACCGACGAGACAAGCAGCTCGAGACCATGGCACGCTTGGACCCCGAGTACGGTGCGCTTCGCAAGCAGTTGGCCGACAAGTCCTTGACCCCAGAGCAAATCTCCGACGTCAAGGTCAAGGCCACGGCTCGGGAGCAATTGCTCCTCCCAGTTTACATGCAAGTCTCATTGCAATTTGCTGATCTCCACGACCGTGCTGGCCGAATGAAGGCCAAGGATGTTATCAGACAATCTCTGGTGTGGAGAGAATCGAGAAGATTCTTCTACTGGCGTGTACGCCGTCGTGTGAACGAGGAGTACATCTTGAAGCGCATGGCATCTGCCTCCAAGAACCCTCTCGCATCACGGACACGCAATCTCGAGACTCTCGCAGCGTGGACTGGCATCCCCAAGTTCTCGCACGCGGATCGCGAAGTTGCCATGTGGTATGAGGAGAACAGAAAGACTGTCCACGAGAAGGTTGAGTCTCTAAAGACAGAAGGTGTTGCTTTTGATGTTGCCAGCTTGTTGAGAGGAAACAGTAAGGGCGGCTTGAAGGGTGTGCAACAGGTGCTCAGCATGTTGCCAGCTAATGAGAGAGAGGAGGCACTGAGGTTTTTGAGCCAGGCATAATTAGAACGGGGGTGTTTTGTCTTTCTGTTTTTCTCGGGAATGGCGGACGTATGGATGGAAGGATGGTCTTTCCTGCTTGCGTCAAGCATGTACATTGATTGCACTCAACATTTGTAAATTGAGGGTCATATAGGCGTTATTAAGAAAGCAATGCATTTCATCACTTC
>PB.45.1
AAGACAGAGATGTATGTACCTTACAATATACTTCCTCTTGATCCTGACAGCTCAAACCAAGCAATCATGAGATATCCAGAGATTCAAGCTTCTGTTTCTGCTCTGCGCAACACCAGGGGTTTGCCATGGCCCAAGGGTCACAAAAAGAAAGTAGATGAAGACATATTGGATTGGCTACAGACTATGTTTGGTTTTCAGAAAGACAATGTGTCAAATCAACGGGAGCACTTGATATTGCTGTTGGCAAATGTTCACATTCGACAATTCCCAAAGCCTGACCAGCAACCTAAGTTGGATGATTGTGCGCTTACCGAAGTAATGAAGAAACTTTTCAAAAACTACAAACGATGGTGCAAGTATTTGGGTCGCAAAAGTAGTCTTTGGTTGCCAACCATACAACAAGAAGTGCAGCAGAGAAAATTGTTATACATGGGGTTATATCTTCTCATATGGGGCGAAGCTGCAAACTTGCGGTTTATGCCAGAATGCCTTTGCTACATATATCATCACATGGCATTTGAACTTTATGGCATGCTGGCTGGTAGCGTCAGTCCCATGACTGGTGAGAATATTAAGCCTGCCTATGGGGGGGAGGAAGAAGCTTTTTTGAAGAAAGTGGTAACTCCGATCTACAATACGATAGCAAAGGAAGCTAGAAGGAGCAGAGGCGGAATAACAAAGCATTCCCAGTGGAGAAATTATGATGACCTAAATGAATACTTCTGGTCTGTTGACTGTTTCCGCCTAGGTTGGCCTATGCGTGCAGATGCTGATTTCTTTTGTCTGCCTCCGGAACAGCTTCGACCTGATAAGAACGATGAGATCAAACCTGCTACTGGAAATAGATGGATGGGAAAAATCAATTTCGTTGAGATAGACTCGTATTGGCATATTTTCAGGAGTTTCGACAGGATGTGGAGCTTTTTTATTTTGAGTTTACAGGCAATGATTATTATTGCCTGGAATGGGTCAGGTCAACCAACTTCAATATTTGACGCAGAGGTGTTCAAGAAAGTGTTGAGCATCTTCATAACAGCTGCAATATTGAAACTTGCCCAAGCTGTTATTGATTTAATAATGATGTGGAAAGCACGGTACAGCATGTCGTTTTATGTCAAGCTGAGATACATTTTAAAGGCTATTTCTGCAGCAGCTTGGGTGATAGTCTTACCAATTACTTATGCATTTAGTTGGAAAAATCCTACTGGGTTTTCACAGACCATTACGAATTGGTTTGGCCGTGGTCAGGGGAATTCTTCTTTGTTCGTTTTGGCGGTTCTCATTTACTTATCTCCAAACATGCTTTCTGCATTGTTATTCCTGCTTCCATTCATCCATCGGAGTCTAGAGGGTTCAGACTATAAAATTATCAGGTTTATCATGTGGTGGTCTCAGGTATGTCAGAGATTTCACCAGCTTATGCCTATTTCTACGCTTCCTCTAAAAATCAAATTGAAGAGACTTGAAGTGTCAATTTTCTGGTTTTTAAATATATACTATTGTGATGTGTACCTGTCTTCAAGTGAATTCCTTATATTGTTCCCTTATATTTGCAGCTCTCCCTCTATGTTGGGAGGGGAATGCATGAAGACGCTTTCTCTCTTTTCAAGTACACCATGTTCTGGGTTCTGCTCTTAGTGGCAAAACTAGCCTTCAGTTTCTACGTAGAGATAAAGCCTCTGGTGGATCCAACAAAAGCCATCATGCGAGTTCACATAAGAAATTACCAGTGGCATGAGTTCTTCCCTCGAGCTAAGAAGTGGTCCGCGATTGTCATTTGCTTTGATGTTGATACAAGAATGAGATTTTGCTCTTTTTTGCAGCTAAGAACAATATTGGTGTTGTGATTGCTCTCTGGGCTCCTATTGTTCTTGTGTATTTCATGGATACTCAAATCTGGTATGCCATTTTCTCCACAATATTTGGTGGTATATACGGTGCATTTCGACGACTTGGAGAGGTTGGTGGAACTGCTTTACTCTAGATCAGAGTAATATAAGTTAACAGTCTTTCTTGTTTTGTTATTTATCTTACAACTGAATCTGATACTTTCAGGTAAAAGTTACTATATTATTTGCTTTTGATCAGTGCCTCAGCATTGAAGTATAACCGAAAACTGTTATGGGTATTTTGTGCCAGCTAGATGATGTGGTAATAAGAAGTTACGTGTTATAGCATAAACGTCGTTGTACTGTGGTAAAGGAATTTTGGGCCTCTTTAGGGTAAAAATCGGGTAAATAAGATATGCTTCCGGCTATGGATTGGCTTGAAAATACCAAATACAAAGAGAAAGCAGAAAAAGAAAAATCTTTGCTTTACCCTAGCACTTTTTTTTTTTTTTACATAGGAAGTGGTCCAGAATGATGATTCAAAGCTATGCAAAAACCTTTATTTTCTGAATTTATTCAACAATGAATCAGCTAGTGGGATACAGAAGTAAATTGTCAGTCCTCATCCTTATTTGTAGAGGTTATTAACTTAATATGCATTTCCAAACCGACGGAAGGGAGTATGTATTTCTTCTCCCTATCACTGATGGCTCCGTAGGGTGATAGAAATTAATTTCCTGCTCCAACGCTGTAAAAGAAATTTTTTAAGGTCCTAATTTCTGTAAAATGCATTCTTCAATTCTCCTAAAGTAATTCAGTCGACATGAATGACTTGGACATTGGTATGGCAGATGGATACCTAAAGCCTTACAAAGCAATGAGTAGGTCTCCTGTCAGACCGTTTTACGGATCCTTATTCGTAAGACGGAGCCATTGGAAGATTCTGTGGAAGTCCAAAGTTCCTAGTCGTGTAGGTTTTTTTTTGCTTGGGAGGCTAGTCATGGAGCCATCTTAACTGGAGACAACTTGCGGGCTCGTCGCAAGATCTACGTTAATTGGTGCTATATGTGCAAAAAGAGCGATGAAAGTGTGGATTGTCGCAAGATTTATTCTTGAGCTGGTCCCTCTATAAAAGGAGATGGAGAAACTCATTATGGGAGGTTGCCCCGTTGGCGGTTTGTTGGATCATTTGGAAGGAGAGGAATAGGAGGGCTTTTGATAATGAGGAAGGGACTTTAGAGCAGCTTAAAGATACTTTTCTGCGCACTATCTTTTTTTGGTGTCCTGAGTTAGTGGATCTATCCCAGACTCCTACTTTCTCTCTTGCAGAAATTGTGAATTCCTTCCATCTCGAGTAGCTCGAGATCTCTTGTATTTTCACTCTTTTGTACAAAGGATGCATCACCTGTTTTGACGCTTTTCGTATATAATACTTTACTTAACAAAAAAAAAGACGGAGCCCACTCTCTCATAGCTCAACCCACCAACACAAGGTGGGTCGGGTAAAGGGGATCCAACTTACAGAAAATATCTGTAAGACGGTCTTTCCTAAGTTTTTGCCTAAAGCAATATGGCACTCTTCATTTCACCTAAAAATCATAGTTTTGGAGAGTGAAGAGGTGCACACCCGTACCTATACCCAATACCGGCACCTGAGCTCTTGCAACACTGTTCGTAAGAGCAGCTGTTATTGTTCTAGCATCAACCTAATGCAGGATTGCCATGGAGGACTACTCCCTAGGGACTATGACACCAACATTATTGTCGTACAATGGCTAGATGTTGGGTTCTAGGACTCGTAAAAGATGTAAAATTAGCATAGTGTTATGGCCTTCTAACTACCACGATAAGGGATAAGGGAGTTAGGATGCTGCAAATACTATCTTTAACCAGGAACCGTCGATTTGACTATTTGATTATCCTTCGGTGAGTTATGGTTGAGAAGAATGAAATGTAACAAATAAAGCAAATTCTGACTTCCGTGACCATTGCACATAGGGTTTGCTTGCATTAGCAAATCCATTTAAACATTAAGTTACAGCTTCTTTTTTGGTTTCATTTTTCATTTCAGTTTGTAGGATTTCTGGTCCTACCCCTCTGTAGTTCATTCCAGCAATAGGAATGAAGCTTTCATTCTCTTATGAAAAATAATTTGCGAAAACAAAAGAACCAAAAGTTAACTTTTTCTTATAGATGTATGAAAGTTAACGTTTTTTATAGATGTATGTCGCCAACACTCAACTGTAGGGGCTACCTCCCATGCTGCAACACCACTCTCATGGGAGCCTTTGTTTTCTATACTTCCTTCTGAGGAAAGGAACCCAACTCATCCTTAGTCAAAATTTGGTAATATGTTTTAGACAAAAACATTCCTCCTATACCCCCCCTTCCAGCGTGATAATGTACTTTTGTTCAACGTGGGACGACTACCTTCCTATTGGTACAGTTCTTTTTCTACCTGCTAACAGCCTTTATGATTCTTTCTTTCACCGTGTTCCAAACAGATTTATGTTGATGGCCTGCTCCAATCGAAGGCCCAAATTTGTGGTTGGGAGCCTAGAAACCTTGCACCTAGATTAGGAAGCAAAAGCAGCATTGTAAACATCGCTGATTGGAACAATCTAGCTCTTGGTTATGTTAATCTTGAGCCCTGGGATAGCTTGAAAAACTATCATAAAAAGCCGAAGTAACCTGGCTGAGAAATATTTGCTACACAGACAATAGAGTGTCATATTTGAAAAGCATTTATGAAACAACAGCAGCGTCCCTCACCTGAAATCCTGAAAGGCCAAACCCTCGTGTAAATCTACCATCAACTGCTCTATCTATCAACCTACATAAAGTTTCCATCACCACGAGAAACAGAAAGGGGGGAAAATCGATGCCCTTCTTGCAGGCCTCTTTAGTCGGAAAAAGAGCTTACTGGCTCTTCATTTGACAAATACTGAGAATGGAACAGAGGAAATACATAATAGAATCAGCTACGATAATCTAGTCTCAACCACAACCTCAAAGTATGCATCAAAATATCCTAATTCACACGATCATTCACTTTTCCTGTTTCGAGCTTGCAAAACCAGTCCTGGAGCCACACTTCTTTTTCTTGTATCGATACACATGTTTGCAATGAAGGAAGCATCCAGGTTTTTTCCTATCTCAGACGCATGCATTTTAGAAACGATCCTGCCAATTACTTTTCTCAATCATATGGAAAGTACCTTCGCAATAACCTCTGCTCTTACCTTTTGGGATCAAAGCAAGAAAAGACAAGTTGAAGCTTCATCGAGATCTCTTGGCTCGAAGAAAAATTGGAAAACCTCCATCAAAATCTCAATGATGGAAAAGGGCATAAGAAAAGCCATCAGGCGTAGTGATTTGTCCCTCTCATGTTCCATAAATCTGTTGCCATCTCTTCTTTGAGAAGGGGACTTAACCAATCCATATCTGCCTGCCCCAGCATGTAAAATAAGCTCCTTTATTTTTGGCCTTTACCCTACATCATTCTTATGGCAAAACACATTTTTAATATCAATGTGTTTCTAGACCAAATAGATTTTGAGGAATTAGGGCTACTGATCAAGCAACTTTTTTAACAAAAAAAATTTTTTTTGTTTTGTTTTTTTTTTTTTGTTTTCTTTTAAAAAGAATTTACTGCTTCTATTGCTCAGTCTTCTTGCAATAAGTTTGTTATTTGTGCCATACTTTCAGATTCGAACATTGGGGATGCTGAGATCCCGATTTCGTTCACTGCCGGGTGCCTTTAACGCTTGCTTAATACCGGCAGAAAGTAATGAAAAGCCTAAGAAGGGACTCAGGGCCACGTTATCTCGCAGATTTGCTGAGGTTTAATTAGCTTTCCTTCTCCTAATTGACAACATGTGACAACATGATGCTGCCTTTTTAGCACCTGTTTCCTTGGGTACTGATGCTATATGTTGATTTTTTCTAATTTTAGATCCCATCTAACAAAGAGAAGGAGGCAGCGAGATTTGCTCAGATGTGGAACAAAATCATTACTAGTTTCAGAGAGGAGGATTTGATAAGTAATAGGTAATCTTTTTTGAAAAATGATTCTGAGGTGTTTCCCTATTTTTGTTTTTGCTACAATATTAATTTAGTTAATAATGTTTATAAGATACCTGCTTTCCTTTTCCAAACTTAATTTACCTATCTACTATTTTTTGCTTTCCAGGGAAATGGACCTATTACTCATGCCTTATTGGGCGGACCGTGACTTGGACCTTGTACAGTGGCCTCCATTTTTACTTGCGAGCAAGGTCTGTGACTCACTGGGTGCATTGCTTTTATAATGTTATGACAGCAGTGTATTCATCCATCAGATGTTAATTGTGCAAGCTCCCTATAGCATTGGATATGGCAAAAGACAGCAATGGGAGAGACCGTGAACTTAAGAAAAGGCTTAATGCAGACAGTTATATGCGCAATGCTGTTCAAGAATGCTATGCTTCATGTAAAAATATTATGAACTTTTTGGTTTTAGGGGAACGTGAAAGAATGTAAGTTAATACCAAGTGAGACACCTCAGAAATGTTACTGATTCTTCACCTTACTATGTTTTATTGACACATTTTATTTCCAGTGTTATTAGTGAGATCTTCTCCAAAGTTGACCAGCATATAGAGCAGGATGATCTGATAAATGAGTTGAATATGAGTGCTCTGCCTAGCCTCTCTGATCATTTCATCCAGCTTATTGAATATTTGGTGAAATATTTAAGAATGATGCACTTCCATCTAATAGTACTTCTTGACTAAAGCTAATAGAAAATTGACATGCTTTCTTTGCGACAGAATAAAAATAAAAAAGAGGACGAGGATCAGGTTGTAATTGTCTTACAAAACATGCTAGAGGTGGTAACAAGAGACATAATGGAAGATCCAATTCCTAGGTAAGTTAAGTGAAAGCATTTACCTCTTCGATTACTCAACACATTTACATGTAAATTTTGTTATTTTCCTATGATAGTTTGCTAGATTCAAGCCATGGGGGATCTTACGGTGTGCATGGAGGAATGCTACCACTAGATAAACAACATAAGTTCTTCGGGTCCCTTAGGTTTCCAGTTACAGAAGAAGAAGAAGCTTGGAAAGAGAAAGTAATTTACACTCTTATGATATGACTGGTTTCTTTCCTTCTTTTACCTTATTTCTCGGTTACGAAGGACTTATTTACTCTGGTTTCTTACCCTTTTCTGTATTTTGCTTGATATTTCATCCAGATCAGAAGGCTTCATCTCCTGCTTACTGTGAAGGAATCGGCAATGGATGTACCATCGAATTTAGAAGCCAGAAGGCGAATATCTTTCTTCTCAAATTCACTGTTTATGGACATGCCTGCGGCACCCAAAGTTCGAAATATGCTTTCATTCTCTGTAAGTTCGTTCAACAATTTTATAATGATTGCTGGATGTGTTGGTGCATTTATTCAATTACAAGTTCAAGAGTGGGTTTCTTTTTTTATTAATGATATGGATGGCTTAGAGAATTATTTTGCATTGGAACTATTCCTACTGATTTTGTT
>PB.46.1
CAAGGTAAGGGATTATACTTCTTACGGTCTATATTTGTAAACATCCTCCGTTAGACTTCCAATTATTTTTGTTGACATCGATATTCCTTTGAAACGTATGTCGGCGTGGGTCGGTAGTTGATTTGAATTCCGTTGATTTTACTTCTTCAAAAATCATGAGTTTGATTCATGTTTAATCTCACTTAATTATTGAATTTCATGTTAGTTATTCTTCATACATGAAATATATTATTGTTGCGATGCATAATTTTTGTGATTCATTACCCTTGTAGTGAAATTTGATTATTGTTTTCCTTGAAATTCTACCATGATCATTAAACTGATTTTTATGATTATCGAATGTCACTTAAATTGTGAGCATAATTATTGAATGATCGAACTTATCGAATACCACCTAGCTAGTGGTATATGGTTATCCGGATATACCAAACATGATCAAATTATCGATACTCTTCGGAGTAACTATTTGAACTGCTTATCGATACTCTTCAAAGTAAGTATTTAAAAATGTTTTTATGATCATGGGATTTTGTGAGTAATTTATTGTCTCCAATTGGTATGAGACGGTTGGTGACGGTTGATCACTCGAGTCGTTTTTATTGTTAAATCTTCATTTGGCTTCCTTTTATTTGGAATGAAAAATTTGATTAATTGTTTCCGCTTATCGATACTTGAACAGTAAACTTGGAATATTGAAAATTTATTCCTCTCTGATTTATTCTGGTCAACTCCTCCTTAGTAATCAGAGTTGAGAACATTTATGATTTTAAGTTGTGATTGTAAGTGACATGGTCAAATTGTGGGACCGCGCTGTCGGTACCGAGTTTGGGGCGTTACAGAATGGTATCAGAGCCTAGATTTCAAGATTTCAGATCCAGATGGGATATAAAGTTAAAAAAAAAAAAATCATAGGATTTGATCGTAGGGTAAGAATGGGACGTTATTGCACTTGAGGTTATCCAATATCATTAATTGGGCATATGACTTACTTAAAAAGACAATAGTGTTGTCAAAATAATTGATATACTTTCATTGAATTTGTAGGAAATGGCGCATAACAATACAGGTAGGACATGGGTCGCTCCACCCAGGACAGCTGTTGTAACGAGATTGAGTACGATGCACACTAGAATAGTCGAGCTCGAGGGGATTAACCAAGTATTGGTGCATGAAAACCAGTTGCTAAGGAATGATAATCAACTGCTAGTGAATGAGAACAAAGCCCTACTAGAACAAGCCAGGGAGATGATGAAGGCAATGAAACTGGCACAAAATGTCTTTTATCTACCCTTTGATGAATTAGATGATGCTAGGAGAGCCAACGTGGAAGTCGAAGCGAGGCTGAACAACACTGAATTCTTGGTTAAGATTCTTAAGAATGCTTGGGATGCGATCCAAATGGCCATAGATAACGGACCAGTTATGGAAAAGGATCCAGAAGACTTTGAGGAAGACGAGGAGATAGTGGACGTCGAGGCGGATGTCAATCCAGTAGTTAACATTCAGAATCGAAGTGATGAAGACTCTGACCCAAGTGAGGAGGAAGACGCCCAGGCAAAAGATAATTACAGTAGTTAACATTGAGAATCGAAGTGATGAAGACTCCGACCCAAGTGAGGACGAAGACGCCCAGGCAAAAGATAGTGGACGTCGAGGCGGATGTCAATCCAGTTAACTACATTGAGAATCGAAGTGATGAAGACTCTGACCCAAGTGAGGACGAAGACGCCCAGACAAAAGATAATTATAGTAGTTAACATTGAGAATCGAAGTGATGAAGACTCTGACCCAAGTGAGGACGAAGACGCCGTGGCAAAAGATAATTAGATAGGAAATTTTTTCTAAATGGTGGATCTAGTTGGGAAAAATGGCCACCTAAAGTAGAATTTGGAGGACTTTCTTTTTTTGTTGCTTTTGTTATTTGAACAATGGAACGCATTTAATGCTTCCGAGTTTTGTTTATCAGACAATTAAATGAAATTTGAAATAAATGAATAAATGTTTTGTTTTATTTTTGAGTGTATGAATGTGTAATTTTGTATAGTGTACTCCTTAGAACTTGACGGTGTATACTAAATTGTTCAAGTCCCACTAGAGACACTCTGGACTTTACATCTTTCAATAGAAATGTCGGGTGTTCAAGCCTCTTTAGAGGCAACGTTGTTGTTCAAGCCTTACCCAAAGGCACCATTTGTTCCACATTTAGCTGCTCGCTTATCTTAACGGAGAGGTCGAGTGTTCAAGCCCTACCAGAGGCACCCTGGTACATCACTACTCTCAACCGAGAGGTCGGGTGTTCAAAGCCTCACCAGAGGTACCATTTGTTCTAGCCACACCAAAGGCATCATATATCTATAATTGTAGCCTTTCAAAGCATTAAAATAATAAAAATTAAGGGTTGGGGTAAGGCCTATGTCCCCTCCAACCTTAAAAAAAAAAAGTATACTAAATTGTCTTTTAATGTCATACTGATTGAACTATGCCACTATAAGAGTAGTGACCTGTGAGTGCCCCGGATTTCTCTCAATCCTCCCGCTGATGAAAGCGGGTGGTTTCAAAATAAACCTTTAAGCGCGTGGAATACGCTTGGCCTCGTTGTGGACTCAAAATATTAAAACAGAGTCGTCATCTTTATTTTAAGGAAAAACAAAGAAAAAATTAAAATGAAAAACCAAAAATACCAGAATGTATGGGTTTAGAGGCTAAGTTATGAGGTGGGAAGGGGTTAGGCACACAATTTGCCCTTTCGGTCTCAAAATGATTTTTGGCTAAAATATGCTTATATTATATTTATTTATCAGATGAAATAAAGCATTTAAATAAAATATATTTGTACATATATTATTACAAACTTGCCGCAACTTCCTTCCGGGAGTTACAAATATATTTTTAAAATTTTGGCCATAATAATGGCTCTTTTTAGTGCTATTTCCTATAGAAATTCGGGCAGCACAACTGCTTATTTTTATTATATCGGGCCGGTCTAAATAGCACTTTTTATATATTAAAACTTTAAATAGCCTACCTCTTGAAGTGTGGGGGTTTTATCCCGTACCAACTAGCTTCTAGTAGATTTTAGGGTGTGCTCGCTCTGTCCTTCCGGGAGAGGGAGTCTTTTTGCTGTTGTTTTGCTGTTGCGGAGATTCGGGCAGAGTAACTGCTTCCGAAAGTTGCTTTTGGCCTCGGAATCCGGGCGGAGCAACTGCTTGCGTTTGCTGTATTTGCAGTTTGCTGACGGCGGAAATCGGGCAGAGCAACTGCTTGTTTTTTGCTGATTTGGCGTCTGGATTCGGGCAGGGCAACTGCTCCTTTTGAGATTTTTGGATCGGTGGAATAGGGCGGAATCCTAGCAGGGCAACTAGGTTTCACTTTGGCCGGCTGAATTAGTGTTTGTGGGAGATTTGGCGGAGCGTCAGGGCTAGAGGAATAAATCTCTTGGCGTTCTGGGAGAACTCACTGCGTAAACTGCGTGCGATAACTGTGTGCGTTGTGTTTTTCACTGTGTGAGGAGTGAATTTTCTGAAGGCCGAGCACCTCTATTTATAGGCTGGGAGAGGCCTTCCTTCGCAGTTAAGATTTCTTCTTTGATCTTCATCGGCTTGTACCGCGCGTTTGAGAGATTGCACCTTAGGCAAAGTGCTACAGTGCATTTGGGCACTATTGGGCGCCACCCATGGAGGGTGTTGGCGCGGCGCCCAGACATGCTGTGGGTGGCGCTAGGGGCTTTTTTGATGTTATTTTTGGCACTTAGGCCCCTTGCATTTCATCTGTTTGCGCATCCTGCTTTTTCTTTTGCATTTTCAACCATGTAACTTGACATTCGTTAATGTTTAACAAGTCTTGATATTTCATGTCGAATGTTACATACCAGGGGTACGAAATTGGGGTGTCTACATGATCTTATTGACGTCTCAACGTTTCTATCTTAGTACCTAATGGCACGAGGAGGTCGCGCAGGAGCTCGTGGTCGTGGACGTCGTAGGGGTACTCGAGCTACTAGGGTCACGGTGAACTCCATTTCAGAGAGTGTGGGAGAATATAGTGTATCTGCACCAAACGTGAACGCTAATGAACCATAACGTACATCAACCCAGTCTAATGCAACGGCTGCTGGCCCAACGCCATTAGACCCTACTCTTTTTGCACTGCTTCAAACTATTGCACAAGCTCTGGTGGGAAATAGAAACCGGGATAATCCAACAGCTAGAGCACCAGAAATACCTACACCGCCTGCAACGTCGGCAGCATTTGTAGCGACTGCTACTCCACAACCACATCCTGCAGCACATCAACCTGGGTCAATGGTAAAGGATCCATTGGACATCTTCCAAAAGAGAAGCCCTCAGACTTTCTCAGGCGCACCAGGAACCTTTAAGTCGGAGTTATGGATTGAAAGCATGAATAAGATTTTTAGGACTATGACTCTCACAAGTGAGCAGAAAGTTACTCTTGCAACGTTCAAATTCGAGGGAGAAGCTAATCAGTGGTGGGAGTTGGAATTAAGGATTGTTGAAGCAAATGGGTTAGGAGAATACACCTGGGATGCATTTCTTGAGGTCTTTAATAAGAAATAGCGTAAGAAGACCCGTGGTTCAACTAGCAGTGTGAAGGCAGTAGAGCTGTCAAACGGGCCGGGCCGGACCGATCCAAACCCGTCGGGCTTCGCTTGGCAACGGGTTGGGCCTAAACATTGACGGGCCTAAAAAAACTCAAGCCCAATCCATACGCAGTTCGGGCCTATGGGCCAAAAAAATGACTAATTTTTTTTATTCAAAAAAATCACAAATTAGCTAATAAAAGTTATAAAACACATTAACACATCACATTAATAATGTACCTCATTAGCAAAACACATACCAACTAAATTTTATCCATTTCCACAACAAAATTATAGAAAAATAAAACATACATTAAAATTTAAAACCAAAACAACCTCTGCAAATACTTTTGAGTCTCTAATAATTCAATTAAATGGTGGAGTATATTGTTAATTAAATCGTGGAATATACTGTTAAAATTAATAGTGTACTAGTTGATGATTTTTTTATTTTTAGTTTTTAATTTTCTAATTTCTTTCTTTTAATATTAAGTTTGACTTTAGTCAATTATGCGGTCGGGCCGGGCCTGTAGGGCTTTTTTAGGTCCGGGCCTTCTAACTTAAGGCCCAAACCTATAAAAAAAATCGGATGGGTTGGATCGGGCATGTGGGCCGGGCTCAATTTTGACAGCTCTAGAAGGCACCAATAGCTGGTTAAAAAAAGAGTTAAAGTTAGAGTTTTAGCAAACACGTAAGTCTTTAAAAATAATATCAATTGAGTTATAATTTTCATTCCCGTCAAACATTCTAGTATAAAGTAAATTCGTCAATTTAATCAAAAGCATGTATCTTATATGGTGTACATGGATTATGTTGTCTTGCTACTTCATATTAGTTTGTTATTCAATTAGATATCTATTTTAGCTTGTAATGTGTTTAAAATATTTATGTCACTTTTAATTTTTTACATGTACTTAATTATTACAGTTTAGTTCATATCCAAGCACGTACAAAGATAGTTCCAATAATCAAACAACATTACACAAAAGCGATAACAAGCTAGAGAGACGTTAAAAAGGAACAAGTGGATCTGATGTGGAGGAATACTTGAAATACTTTCGCTTTGGTTCACATGAAGAAGAGGCTGGGGGTCGACGTGTTTGGGAGAAGATATTAAGCCGAAATTTTTCGAGCTACTTGCACAGTTGGAAGAGAGAAGCAATGAAAAAATATGGATCAGTTAGAGCCGCTCAGAATCACAAGCCTGGTTGGACAAGCCTTGAAGTATGCAGAAGTTGTGCGCTTATCGGGTGAGCGAAAAGTTTCTTAAAGCTAGTGCGTTATGCAAAAAAAATAGAACCTCTACAAAAGGAATCCCCCACGCTTCTGAAAACATCACATACAAATTCAACTGGTATAGTTTGACTTCATCATTTTGGTGTTTGTTTGAGTTTCGTATGTTTTGACTATTACGATAAAGCAATAATTTTGTTGCTTTCTTGATTCTCCATTAAATCTTTGTCATGTTCTATCAATTTCATGTATAGTTTAATAAGTTGGGTCGTGCGCCCACACAATTTGAGACGTTTAGCTTCACTCATTTGGTTCAAAGGGAAGATGGTACCCAATATTTTCCTAATGAAAAATCAACAAACCTTGCGGTAAGTAACAAATTCATAATGATTTGTTAATTTATTATTCGATCGCGATGAAAACAATTTTTTTGTTTATGATTCATATTGAAGTAGTTATTTATGAACTTAGATTCTGTGTTCTGTTAAACTCAACAAATCATGTTGACTCTCTGTGCATTCATACTTTCAACTAATTATAGATAGTTAAGTATGTTTCTAACTCTGAAAACAACCTATTAGATTAAGAATGTTTATATTAGACCCTTTTCAAACCCCATAATGGTTGGAGCTTGTGGACCATGATAACTTGTTGCCGGATGAAATCACTATACAAAGATTTGAATGTAAGAACAATGTTCATGTAACCGGTTTCAAATACCCTGGGCTGGAGTAAGTGTTAATATTCTTTGTTTCTATATTTGTTTTGATTTCATGAGAATATGGAATCTGTTGAACATACTACGGAACCCCCCTCCTTTTTCGTTGAAGGTGCTTGTGACGTATTCCTTATCGTATGATCAAATGTGGAGCTTATGGGATATATATCTTCATTATCCAAGATATTTGTATTCTATGTTGGGAGTGTCTATTTCTTAAAGGTTTTAAGCTTTATTTTTGCTAGAAGAAGCAAATATTATTGTGATTTAAGCCTAGTGTTTATGTTGCTTTTCTTGTTGTTCATGTTGTTTATTGTTTATGCTGATGCCTTGTTTTTATTCTCTCTTGAACATGCACATATATTAAATACATGTGTTTTATTTTGTTAGGAGGAATATGCAAATAAATTACGCGAAAAACATGGATTAGCCCCTGATGAAAGCGTGAATACAATTGAGGATCCTGGTTTGGAGATTTGGGAGGAATGTGTTATGGGTGTGATGAGGAGTAGGCTCATTGGACGACCCGACGAAAGGTGGAGTAAGATAGGTGTCTCAAAAGACTACGACACACACATTGCATCTCAAGAGTATTCGAAGAAATTGGAGAGGTTGGAGAAAAACAACAAGAAGAAATGAAAATGAGAAGTGAAACTGTACAAATTTGTGAATAGTGAGTAGTTATATTTCAGAGATGTCTCAATATTTGCAAGGCATTTCAGAGAAGTTTGGT
>PB.47.1
ACGAATTAACCAGAGAGCTTGCTTGCTCTGTGTCGGCCACAGTTGTTGCAGACTCTCTCTGTATCTATATATTATATATCTCCTCCCCTCCCTTAATCTCGCCATAACCCACTCCGGAGGACAAATCAAAACCCTTAATCGCCTGAAATTCTCAATCTCACTCTCACCATTCTCTCCCATCCAAATCGATTTGATTCCGTGCCGAACGACGGAGATCTAACAAAAATTCAAGATTTCCTTGTTTTAAACGCCCATAATTTTTTATCTTTGAATTAGCTGCACTGAACTGTTGATTGCTGTGATTTTTGTTGTATTCTGTAATGTCGGCGGCGGCGGGGGCGAGCTCGCCTCTTCAGGCTCGTACCAACAACAGCTTGCTCAGACCTTTTGGTAACCGTATCGCTCCGTTGGGTCGGGTTGGGGTAGTTAGCAGGATCGCCAGAGCCAAGGCGGCTCGCGGTGGTTCTGTTGCTAAACAGTCTAGCCTCTTAGATAAGAGATTCTATGGGAGTCGGTTGCAAGGTTCGGTTTCGGAGAAGCTCCATCTATGGCAGTTGGATGGACCGGGTCGAGATCCGAAGCTAAGGATGGTGGTACGATCAGCATTGTCGCTGGTGCCGGAAAAGCCTCTTGGACTTTACGATCCGTCGTTTGATAAGGATTCGTGTGGGGTCGGGTTTGTCGCTGAATTGTCCGGTCAAGGGAGTCGGAAAACGGTGACGGATGCGATTGAGATGTTGGTTCGGATGTCACATAGAGGGGCTTGTGGTTGTGAAACTAATACTGGTGATGGTGCTGGAATCCTTGTGGGCCTGCCTCATGACTTCTTCAATGAGGTTTCTAAGGATGTTGGGTTTGAGCTACCACCACCTGGGAAATATGCTGTGGGCATGTTCTTTTTGCCTACATCAGACAGTCGAAGGGAACAAAGCAAAATTGTATTTACAAAGGTTGCTGAGTCCCTTGGTCATACTGTTCTTGGCTGGCGTCCTGTCCCAACTGATAACTCTGGGTTGGGCAACTCTGCAATATTGACAGAACCAGTCATTGAACAAGTTTTTCTTACACCTAGTCCCAGGTCAAAAGGTGATTTAGAGCAGCAGATGTATATACTAAGGAGGGTTTCAATGGTAGCTATCAGAGCTGCATTGAACCTACAACATGGTGCAGTTAGGGACTTCTATATATGTTCTCTTTCCTCGAGAACTATTGTGTACAAAGGTCAGTTGAAGCCCAATCAGTTGAAGGAGTATTATTATGCAGATCTTGGCAATGAAAGGTTTACGAGCTACATGGCCCTGATTCATTCTCGCTTTTCCACAAATACTTTTCCTAGCTGGGATCGTGCTCAGCCCATGCGTGTCTTGGGCCACAACGGGGAAATAAATACTCTTCGGGGCAATGTAAATTGGATGAAGGCACGTGAAGGCCTTCTTAAGTGCAAGGAGCTTGGCCTCTCAAAGAATGAGTTGAAGAAACTTCTACCCATTGTAGATGCTAGCTCGTCTGATTCAGGTGCTTTCGATGGTGTCCTTGAGCTTTTAGTACGAGCTGGTAGAAGTCTTCCAGAAGCTATTATGATGATGATCCCCGAAGCTTGGCAGAATGACAAGAACATGGATCCTAGTCGGAAGGCTTTGTATGAATATTTCTCAGCTCTTATGGAACCTTGGGATGGGCCTGCTCTAATTTCATTTACTGATGGACACTATCTTGGAGCAACACTGGATCGAAATGGTTTGCGTCCAGGGCGCTTCTACGTTACTCACAGTGGCAGAGTTATAATGGCAAGTGAAGTTGGAGTTGTTGATATTCCTCCGGAAGATGTGGCTAGGAAAGGAAGGCTTAACCCTGGCATGATGCTACTCGTGGATTTTGAGAAGCATGTTGTCGTAGATGATGAAGCCTTGAAAAAGCAGTATTCACTAGCACAACCTTATGGGGAGTGGCTTAAAAAGCAAAAGATAGAACTGAAGAACATAGTTGACTCTGTTCGAGCATCTGATAGGGCCTGTCCACCAATATCAGGAGTTATGCAAGCTTCTAATGAGGATGACAACATGGAAAGTATGGGTATTCATGGTCTTTTGGCTCCATTGAAGGCGTTTGGCTACACTGTTGAAGCCTTGGAGATGCTGTTATTACCAATGGCTAAAGATGGTGTTGAGGCTCTCGGTTCAATGGGGAACGATGCACCCTTGGCTGTGATGTCTGACCGAGAGAAACTCACATTTGAATATTTCAAGCAGATGTTTGCTCAAGTAACAAACCCTCCTATCGATCCTATCCGGGAGAAGATAGTTACATCAATGGAGTGCATGGTTGGTCCAGAAGGTGATCTCACAGAGACAACTGAAGAGCAGTGCCACCGGCTTTCGCTTAAAGGGCCTCTTCTATCAATTGAAGAAATGGAAGCAATCAAGAAGATGAACTACCGAGGTTGGCGCAGCAGAGTTCTTGATATTACTTTTTCCAGAGACCGTGGCAGGAAGGGCTTGGAGGAGACCCTGGATAGAATCTGTTCTGAAGCACATGATGCGATTAAGCAGGGTTATACAACTTTGGTGCTTTCTGATAGAGCTTTTTCATCGAAGCGCGTGGCAGTAAGCTCCCTCTTGGCAATTGGTGCTGTCCACCAACATTTAGTTAAGAAGCTTGAGCGGACTCGAGTTGCTTTGATTGTTGAATCTGCTGAACCCCGTGAAGTGCACCATTTTTGTACATTGGTTGGGTTTGGCGCCGATGGTATCTGCCCATATTTGTCTGTAGAAGCCATTTGGAGATTGCAGGTTGATGGAAAGATCCCACCCAAAGCCAGTGGTGAGTTTCACTCAAAGGAAGAGCTAGTCAAGAAGTATTATAAAGCAAGTCATTATGGTATGATGAAGGTTCTTGCCAAGATGGGCATATCCACTTTGGCCTCCTACAAGGGTGCTCAGATTTTTGAGGCAGTGGGCTTGTCGACTGAAGTTATGGAAAGGTGCTTTGCTGGAACTCCTAGCAGAGTTGAAGGTGCAACATTTGAAGCGCTTGCCAACGATGCTCTTCAGTTGCATGAGATAGCTTTTCCAACACGAGTATTCCCTCCCAATAGTGCAGAAGCTGTAGCGCTGCCTAATAATGGCGATTATCACTGGAGGAAAGGTGGTGAAATTCATTTGAATGATCCCCTTGCAATAGCAAAGCTGCAAGAGGCGGCAAGAGGTAACAGTGTGGATGCGTATAAAGAGTACTCTAAACGCATACAGGAACTGAACAAAAACTGCAATTTGCGTGGGCTGCTGAAGTTTAAGGATGCAGAGTTTAAGGTTCCTTTGGAAGAAGTGGAACCTGCTAGTGAGATCGTAAAAAGGTTTTGTACTGGGGCCATGAGTTACGGATCTATATCTCTGGAGGCACACACCACCCTTGCCATGGCTATGAACAAAATTGGTGGGAAGTCAAATACTGGTGAGGGAGGTGAGAATCCATCTCGCATGGAGCCTCTGCCAGATGGTTCAATGAATCCAAGAAGGAGTGCTATTAAGCAGGTTGCGAGTGGGAGATTCGGAGTTACTAGTTATTATCTTACCAATGCCGACGAGCTCCAGATTAAAATGGCTCAGGGAGCTAAGCCTGGTGAAGGTGGAGAACTTCCTGGCCACAAGGTTATTGATGACATTGCTGTCACCAGGAATTCTACTGCTGGGGTAGGATTAATTAGTCCCCCTCCACATCATGACATCTATTCTATTGAAGATCTTGCTCAATTGATTCATGATTTGAAGAACGCAAATCCAGCTGCTCGAGTAAGTGTGAAGTTGGTTTCTGAAGCTGGTGTTGGAGTAATTGCTAGCGGGGTTGTGAAGGGTCATGCTGATCATGTCTTGATCTCGGGTCATGATGGAGGTACAGGGGCTTCAAGGTGGACGGGCATTAAGAGTGCTGGGCTTCCATGGGAACTTGGTCTTGCGGAGACCCACCAAACTCTGGTTGCCAACGACCTTCGTGGACGAACGGTTCTCCAGACAGATGGTCAGCTAAAAACTGGTAGAGATGTGGCCATGGCCGCTCTCCTTGGAGCAGAGGAGTTTGGTTTCAGCACTGCCCCCCTCATAACACTTGGCTGCATCATGATGCGGAAATGTCACAAAAACACTTGCCCCGTCGGCATTGCTACCCAAGATCCAGTCCTTCGAGAAAAGTTTGCTGGAGAACCCGAGCACGTTATAAATTTCTTCTTCATGATAGCAGAGGAGATGAGGGAGATCATGTCTCAGATTGGATTTCGAACAGTCAATGAAATGGTGGGACGTGCAGATATGCTTGAAGTGGATAAAGAGCTGACAAAGAACAATGAGAAGCTAAAGAATATTGATCTCTCTCTATTACTTAGACCTGCAGCTGACATCCGGCCAGATGCTGCCCAAGTTTGTGTACAAAAGCAAGATCATGGTCTGGACATGGCTTTGGATCAAAAGTTAATAACCCTCTCTGAACCTGCTTTAGAAAAAGGTTTTCCTGTATACATCGAAACTCCAATATGCAACGTGAATCGTGCCGTGGGAACAATGCTTAGCCATGAAGTGACAAAGCGCTACCACAGGGCGGGCCTTCCTGCAGATACAATCCATGTCAAACTTAATGGGAGTGCAGGTCAGAGTGTTGGAGCCTTTCTTTGCCCTGGCATAACGCTGGAGCTTGAAGGTGATAGTAATGACTACGTTGGCAAAGGATTATCAGGTGGCAAGATTGTAGTTTATCCCCCAAAAGGTAGTGGGTTTGACCCAAAGGAAAACATTGTGATTGGCAACGTGGCACTCTATGGAGCAACAACTGGTGAAGCTTACTTTAACGGGATGGCAGCTGAACGATTCTGTGTTCGCAACTCTGGGGCTAAAGCAGTTGTGGAAGGTGTTGGTGATCATGGATGCGAGTACATGACCGGAGGAACTGTGGTTGTGCTGGGGAAAACTGGAAGGAATTTTGCTGCTGGCATGAGTGGAGGAGTTGCCTACGTTCTTGACGTGGACTCAAAGTTCCGATCGAGATGCAATGCTGAGCTGGTTGATCTTGATAAAGTTGAAGAAGAAGATGACATTATGACGCTTAAAATGATGATCCAGCAGCATCTGCGACACACTAATAGTCAACTGGCCAAAGAAGTACTTGCGGACTTTGACAATCTCCTACCAAAGTTTATCAAAGTTTTCCCTAGGGACTATAAACGAGTCCTTGCAAGCATGAAACAAGAGGTAACTGCCAAAAAGGCTGCAAAAAAGGCTGCTGAAGAAGCTGAACTTCGAGAGGAGGAAGAGTTAATGGAGAAAGATGCTTTTGAAGAACTCAAGAAGTTGGTAGCCAAGTCATCAATTGAGAAAGTGGATCAGGTGGACACAATTTTACCGATGGAGAAGACTGAACAACCCAATCGACCAACTCAAGTTCCTGATGCTGTCAAACACCGTGGTTTTGTTGCTTATGAGCGTGAGGGAGTTTCATACAGGGATCCTAATATTAGAATGAAAGATTGGAAGGAAGTTATGGAAGAGTCCAAACCTGGTCCACTTTTGAAGACACAATCTGCCCGCTGTATGGATTGTGGTACTCCCTTCTGTCATCAGGAGAACTCTGGATGTCCCCTTGGGAATAAAATACCTGAATTCAATGAATTAGTTTACCAAAATAGATGGCGAGAGGCATTAGATCGGCTGCTGGAGACAAATAACTTCCCAGAGTTTACTGGTCGGGTGTGCCCTGCGCCATGTGAAGGTTCTTGTGTGCTTGGCATAATTGAAAACCCTGTATCTATCAAAAGCATTGAATGCTCCATCATAGACAAAGCCTTCGAGGAGGGTTGGATGGTACCTCGACCACCCCTTAGAAGAACAGGGAAAAATGTGGCTGTTGTTGGGAGTGGGCCTTCTGGCTTGGCTGCCGCTGATCAATTGAATAGAATGGGTCATTCGGTGACCGTGTTTGAGCGTGCTGATCGCATTGGTGGACTTATGATGTATGGAGTCCCTAACATGAAGACTGACAAAGTCGATGTAGTTCAAAGGCGGGTTGATCTTATGACAAAGGAAGGCGTGAATTTTGTTGTTAATGCGAATATTGGAAATGATCCATCATATTCCCTTGAACGGCTGCGAGAGGACAATGATGCCATTATTTTGGCGGTTGGTGCCACAAAGCCAAGGGACCTTCCTGTTCCTGGACGAGAGCTATCAGGAGTCCATTTTGCAATGGAATTCCTTCATGCTAATACTAAAAGCCTGCTCGATAGCAATCTTCAGGATGGCAACTATATCTCAGCTAAGGGGAAGAAGGTCGTTGTGATTGGTGGAGGGGACACTGGCACAGATTGCATTGGCACGTCTATCCGACATGGTTGCACCAACGTTGTAAATCTTGAACTTCTTCCTGAACCACCACGAACAAGGGGTCCTGGCAACCCTTGGCCACAGTGGCCTCGCATTTTCCGTGTTGATTACGGGCATCAGGAAGCTGCTGCAAAGTTTGGGAAGGACCCAAGGTCCTACGAAGTGTTGACTAAACGCTTTATTGGTGATGAGAATGGGGTTGTGAAAGGATTGGAGGTAGTACGTGTCCACTGGGAGAAGGATGCAAGCGGGAGGTTCCAGTTCAAGGAACTTGAAGGTTCGGAGGAGATCATTGGGGCTGACCTAGTCCTACTTGCCATGGGGTTCCTTGGTCCAGAGTCGACGGTGGCGGATAAACTTGGTTTGGAGAAGGATGGCAGATCAAACTTTAAGGCAGAGTATGGTCGATTCTCGACCAATGTAGATGGGGTCTTTGCTGCTGGTGATTGCCGGCGTGGCCAGTCTCTGGTTGTATGGGCCATCTCGGAAGGCAGGCAAGCAGCTGCGCAGGTTGATAAATACCTTATGGGAGAGAAAGAAAGTTCAGAAAGTTTACTGGAAGATGTTGCCAAGAGGCAACAAGAAGATAGCAGCAAACAGGCAGTTAGGATATAGATTGGGGATTTGGGTTTTCTAGTTATGATATTAGATATGAAAATAGGTATGATTTCTCGAAGGGAGATGGTTTTGTTTTGTTTTGTTTTTTTTTCAGATCAGATTAGGAGCGGTATGTAAAAGGATTAGGAGTGTGTGAAAAGCTGTTTGTTCCTTGTAATCGGTTGTTTATAACTTTTCCCTGTTCGTTGTTTTGAAGGGGGCTCTCCTGCCAGAAAAGGAATAAATGTACAGTACATTTTGTTTTATTTATTTTTTCTCAAGTCGGAATTGATTCGAG
>PB.48.1
ATATATATATATATAGTCCTGCTCATGCCCAGCACTGTTCAATTTATTATATATCTGTTGGGCGCAATCGAGATACCGACCGACCTTGTCGTTTGAAGAAGACCGATTGCTGAAGTGGGCACTGAGCTAGACTTCTACGAGGCCATATCGCGAGCTCCACCGTTAACAGGTCTGACCTAAACCTTACCAGCTCCGTTCATGCAAGCCCTTTGTCCGTTTAATCAATCTTTTCATCCGTACATATGTATACATTGATTGGTCGTTTGTAGAGATTGTACGAGCATTTGACAGAACATGCACATGAGTTATTTGTTGCTTTGTTTGAAAGAAAATTGAATTGGCTCTGAGTTTTGGGTTGGCTTCATTTGACATGGTTGTGGGTTTGAATTGTTGACATTTTTTGAGACATGAGTGTTATTGGTTTGGGATTAGAGAGATGGAAAGTGATGGTTTGGATTCAGGATCGGTTCTAGGGTTGCAAAATGAGTGTGAGAAGAAATTTGTGTTAGGGTTGGATGAAGAGTGTGTTGTGGGGAGAGCAGCTAGGGTTGAGAAGATGGAAGGAGAGAAATCTGTTAGTAAGAAGAGATTTTCTCAGGCTGAAATCGGGTTTGATTCGGATGATGATGAGCCGATTGGGTCGATGTTTAAGCTGAAAAGTAAGAGAAACCCTAAGAAGGTTAAGGTGGAAGTGGATGGTGGTGGAGATAAGGGAAAGCAGGTTGAGGTTAGGAAAGTTAAATTTGGGGGTAAAGATGAAGACTTGGGTGGTATGGAAGATACATTGGCTAGTTTTAGGAAGAAGTTGAAGGCTCCCAAGAAGGATTCTGGATCTGGGTTGGCTGTGGCGTGGAATCTGGGTACCAATGCGGGGGAGCCACCGTGTCAATCTTCAAATGGGCCGGTGAAGGATATGGGGTTGGTTGCAAATTCAATCTCAGAGATAATGGAGAAAGGTCGAATGACTGATGATGATGGATTGAATGTGACTGTCTGTAAAGGGTCAGAAAAAAGCAAGAGATCCAAGATTGCTCCGCAGCCGAAGAAAGTGGGGGATGTCGAGTTTGATACTGTTTTGGATGGTCAGAGATCTGGGGAAAACTTGACTGACAACGAGAATGAGTGTGGTTTAGAGCCTGCAGGAGGTTCTGTTCCCTGTATGGATGAACATTTAGAAGATTCTTTGTCCGCCTTTTTTCGAAAGGCCCAATCTGGTTCAATTAGGAAATCTCGCAGTTCTTTGAGATCTAAAGAGGTAAAATCGACTGAAGCTTCAAATGATGAAGTCATCCCAAAATCAGACTGTGTTTTGGAGGACTTTGTGGCAAGGAGATCTCAATCTGCCTCAAATTTGGTCAATGAAATTCCTGGATCCGGTGGCAGTAGTTTGTATGCATCGTCTTGTAGAGGTACACCGGTTTCAACTTACCATCAGAGTCAGACAGAGATACATCAGGATGTCCACACTTCATCTCAAGTTTCAAATTGCAGACAGGGGAGTGGATTGTCTGGTGAACCAAGGCAAGAACTTTCTTCTGGCCTAATTGCATGTCTGACCCTAAGACCACAAGATGGTGAGGATAAATTGGTGACAAACAAGACTTTTGAAAGACCACCAAGAGACCCCCTTGTCCCAGATCATCGTCTGGACAAAAACCTCAATGAATTCTCTTGTGCAAAAGCAAAAGCAATTTCAAGTCAAGATCCTCTTGTGGGTTCTTTTGAAGATGATTCAGATAATTTTTACAAGGGAAAAGCACGTGAACCGGTACACGAGGTTGCTGAAATGTCCAAATCAGTATCTGCTAAAAAAGTGCAAACAGTCTGTCAAATCCATGAGGGTATGTCACCAGGAGTTTTTGATGACAGTCTGTGTCAACAGTGTAAGGATGTTTCAATGAGCCCCGCTGTGACCACAGATCAGAAGATATTCTCTCCATCTTCAAAAGACGTTCAGGGACCACCTTTTGGCAATGATTCATTGAGCAGGTCATGTGAAGCTATACTTCCAAAAACCATTAAGCAGATTTCTGATGAAGCACTGGAGCCATTGGCGTCCCTATCTCGAGACTCATTATCCCTCAATGTAAAAACATGCACAGTTTTGAAATGTATTGATGGGCTTGGTATTGACCAGTGTCCAAATGATTCCCTTTGTGCTCAACATCATCCATCATATTCAGCTTTTCCATTACCACAGAAGGATGTAACTTCTAGTGAACGCAATCTTCCTAAACGAGAACGGGGTGCTTGCGTTGAAGAGCCGGACATAGCTTCAGCGTCTTCACAAAAAGAGGACGCATCAATGTCAGACTGCAAGTTATCTCCAGTGTCATCACGTGGAGGAAGTATTCAAGAATTTTCTTTCCAACTGAATCGCTTAGAAAAATCCCGAGAAATTGACGATGAAGAACCTCCGTCCATTGCACTAGATCAAACTGAACGTGACCCAGATGATATTGGATCTATGCCAGATCCTGAAAGTACAGATCATAAGCAATCAGTAGGTCAGCGTGCTGGGCGAAATGCTAAAAGGCATTGGCATGGTGATATGTTTTATGAGGGGGATGCTGATTGGGAGATTCTGATACATGAGCAAGATTTTCTTGCAAGTCATCAGATTGGAGTCAACAACCTGTCTTCTGTTAAGACAAGGGAAAAGATGAACTCTTTGTCGACCATGGCTTCAGAGGTAGAAAATGGAGGGGCCGCAGCAGTATCAGCTGGGTTGAAAGCTCGTGCAGCTGGTCCTGTTGAGAAGATTAAGTTTAAGGAAGTACTGAAGCGTAAAGGTGGGCTTCAAGAATACATTAAATGCAGGAATCATATCTTATATCTTTGGAACAAGAATGTCAATCGAATCTTGCCTCTCTCAGAATGTGGAGTCCCTGATATTCCTGATAAGGATGAACCACCACGTACTTCTCTAATTAGAGATATCTATGCCTTTCTTGATCATTATGGTTTTATAAACGTTGGAGTTGCTTCTGAGAAAAGGATATCAGACATCAGTATGCATAATATCAGGCTTTCAGGAGAAAAAGCCGTTGGTCCAAAGTCCAGGCCTCCTGCTGCTGATTCAGAGGATGGAGTTTCCTTTATCCTTGGTGGGGTCAAGAATTCTGAGACATCCATGGAGGAGAAGAATGAGGCAGTACTTGATGATGCAACAGTTAAGCCAGACCGAAGGAATTTCGATCCGCTGGCTGGGGAAACATCCACTGCAATTGAATGTGAAGAAAATGTTGCTGAAACTAACCTGGAAAATGGAATCCGTAATTTGGATCTTTTGAGTTCAACTCCATGTATTGACGTCGAGAATGACGGAACAGTCCCTCCCATACTTTCAGAGCTTCGAAAACATTCATCTGATGCTCGATCTTCTTCATTTGATCACATGGAGGCGAATCAAGTTACGCAATGTGATTCAGAAACGAGAAGGAGAATCATTGTAGTTGGAGCTGGTCCTGCTGGCTTAACTGCTGCACGTCACTTGCAGCGCCAGGGTTTTCATGTTACTGTGCTAGAGGCTAGGAATAGAATTGGGGGTCGTGTTTTTACTGATCGCTCGTCCCTTTCAGTGCCAGTGGATCTTGGAGCCAGCATTATTACTGGAGTTGAGGCAGATGTGGCTACTGAAAGAAGACCGGATCCTTCTTCTTTGGTTTGTGCACAGTTGGGTCTTGAGTTGACGGTTTTGAACAGTGACTGTCCTCTTTACGATATTGTTACGGGGCAGAAAGTTCCTGCAGATTTGGACGAAGCTCTAGAAGCAGAATACAATAGTCTACTTGATGACACATTATTGCTGGTTGCTCAGGAGGGGGACCATGCTCTGAAAATGTCTCTTGAGGATGGGTTGGAATATGCTCTTAAGATGCGGCGTATGGCTCGCTCTGGAAGAAACTATGTAGAGAGTGAACTGCACAAGCCAGCACATGCCTTATCTAATGGGGAGATCTTGAGTCCTCTTGAAAGGAGGGTCATGGATTGGCATTTTGCCAACTTGGAGTATGGTTGTGCCGCGTTGCTCAAAGAAGTCTCCCTTCCTCACTGGAATCAGGATGACATATATGGAGGATTTGGAGGAGCTCACTGTATGATTAAAGGGGGTTACAGCAATGTTGTTGAATCTCTGGGAGTCGGACTCTCCATTCACTTGAACCATGTAGTCACAAATGTTTCTTATCCTTCGGAGAATCATTTAATAAGTGATGATCAGTGTAACAAAGTTAAAGTTTCCACATCAACTGGCAGGGTTTTTTCAGGAGACGCGATCCTGATCACAGTGCCACTTGGATGCCTAAAAGCAGAAACCATAAAGTTTTCCCCACCATTACCGCAATGGAAAGATTCATCCATTAAACGACTTGGGTTTGGTGTCCTCAATAAAGTGGTTCTGGAATTTCCTGAAGTGTTTTGGGATGATTCTGTTGATTACTTCGGAGCTACTGCTCAGGAAACAAACCAGAGGGGTCAGTGCTTTATGTTCTGGAATGTTAAAAAGACGGTCGGGGCGCCTGTTCTTATTGCACTGGTGGTTGGTAAGGCAGCTATAAATGCCCAAAACATGAGTTCATCTGATCATGTAAACCATGCGGTGGCAGTTCTTCGGAAACTTTTTGGGGAGGTTGCAGTACCTGATCCTGTTGCATCAGTTGTTACAGACTGGGGAAGGGATCCATTCAGCTATGGTGCTTACTCCTATGTTGCTGTTGGGGCATCTGGAGAAGACTATGATATATTGGGTAGACCTATTGAGAACTGTTTGTTTTTTGCCGGTGAAGCCACCTGTAAGGAGCACCCAGACACAGTTGGTGGTGCAATGATGAGTGGGCTTCGAGAGGCTGTGCGTATAGTTGATATATTGAGTACAGGAAATGATTATACAGCAGAAGTAGAAGCCATGGAGGCTGCACAGAGACATTTAGACAGTGAAAGGAGTGAAGTTGGGGACATTATTAAGAGACTTGATGCCATTGAACTCTCGAATGTTCTGTACAAAAACTCGCTGGATGGGTCCCAATTTTTGACGAAAGAAGGTTTGCTACAGGATATGTTCTCTAGTGCAAAAACTACAGCTGGGCGGTTGCATCTTGTCAGAGAGTTGTTGAATCTTCATGTGGAAGTCCTAAAATCCTTTGCTGGGACTAAAGAGGGGCTTAGCATTCTCAACTCATGGATATTGGATTCAATGGGGAAGGATGGGACCCAATTGTTGCGTCACTGTGTTCGTCTGCTTGTGCTCGTTTCTACAGATCTTCTTGCAGTCCGTTTGTCAGGTATTGGGAAAACTGTGAAAGAGAAAGTGTGTGTACATACCAGTCGTGATATACGTGCTATAGCGAGCCAGCTTGTTAGCGTTTGGGTTGAAATTTTTCGCAAGGAAAAGGCTTCTAATGGCGGCTTGAAGTTACTTAGGCAATCTAGTGCCGTGGATACTTCAAAAAGCAAATCTTATTTAGCCTCAGGAAAACCACCTCTGCGTACATATCATGCTGCGATAGAGAACAAAGCCAACACAATAAAAAAAGTGAATGCCAAGCATGTGAAGTTGGAAACACGAACTAGCTCAAAGTCTGAGGTTAAACCATCAAAGTCTCAAGGTTCAGTTGGAAAACAGGATTCGAAGGGAGAGGAGGACACAGATTTTGTCATGTCCGAAGAAGAACAAGTTGCCTTTGCTGCTGCAGAAGCAGCTCGTGCCGCAGCCCGTGCAGCTGCTGAGGCCTATGCGTCGTCTGGTGCCATGTGTAATACGTCGCTGCAGCTTCCTAAGATACCCTCATTTCACAAATTTGCTAGACGTGAGCAGTATGCACAAATGGATGACTCTGAATTCAAAAGGAAGTGGTCAGGTGGTGTCCACGGAAAGCAAGACTGCATATCAGAAATAGATTCTAGGAATTGCAGAGTGAGGGATTGGTCTGTTGATTTCTCTGCTGCTGGTGTCAACATTGACAATTCCAAAATGTCAGTTGACAACCGATCGCAGCGAAGCCATTCAAATGAGATAGCATGCCAATTGAATTACCGAGAGCACTCTGGAGAAAGTGCTGCTGTGGACAGCAGCATATTCACAAAAGCATGGGTAGATAGTGCTGGTAGTGAAGGGATAAAGGACTACAGTGCCATTGATAGATGGCAATCTCAAGCAGCTGCTGCAGATTCTGATTTCTACCAGCGGACTATGCACATAATGGATGAAGAAGATTCAAACATGAGTTCAAAACCATCTATTCAGAAGCATGGCCTGGCAAACGAGAGCTCCATTTCGCAAGTTACAGTGAACAAAGAATTGGTTGGTAACCAACCTAGAGGAGCAGAGAATATTAAACAGGCTGTTGTGGATTATGTTGCTTCGCTGCTCATGCCTCTGTATAAAGCAAGGAAAATTGACAAGGAAGGTTACAAGTCAATAATGAAGAAAACGGCAACCAAGGTCATGGAGCAAGCTACAGATGCAGAGAAAGCCATGGCTGTTTTTGAGTTTCTTGATTTTAAGCGCAAAAACAAGATTCGGGCATTTGTGGACAAGTTGATTGAAAGACACATGGCAATGAAGCCACATGTGAAATCTTGATGGTTCTGAAGTCTGACTGGTCTTACATCTTGGCCTCATTCGCAAAGATCTGAAAGGGTTCCTATTCCTCATGAGTTCTTAGACTTGTTGGGATATGGAATATCAAAAGGCTGCCTTTGGATTTTCTCATTTAAACTGCTTTATTCAAGCTACTGTATGTGCTGACAGAGTCGGAAGGTTCAGAGGAAGACGAGGAACGATTTCTGTAAGCATGTAACAATCTGTGATTGCTAGGCGAGTTATGATTTCCTCCAAAGATTTGGCTGCATTGTGCTATTTCATCTGAAATTATCAAGAGCATGCGAAGAAAACCTTTTTCTGGGATGGCGAAGGCCTCCTGTATTTACAATTCAAAATGGGTGTGCCATGCATATGGTTTCACATAGCTCATCCTCGTGATAGGCAACATCAATTCCATATGAAAATATCTGATTACCTCTAGGGTAGGTAGTTGTAATTCAAGATTGTACTTTTGGTAGAAAGTAAAGACCCCCCCTTTTGTTTTTCCTTCAGGGAATCCCATAGATAAGACATTGTTTTCCTTTTCTTCTTCTGACTTCCCGTTCTCAGAAATCTGTACAGCTTAGGATCAATTATGTGGCAACAAGAATACAAGAGAAAATTTCTTGAAGT
>PB.49.1
GTAGAGATTTTCTTAAGGAAAAGAAAAAGCTAAAGAATAAAAGTCAGCTTAAAATCAATCAAAGCAACCCAGGAAGCAATTGATGGCGGCGATTATGAGAAGTTAAAGGAAATTGGGTCTTGAAGCGGAAGCGAAGAAAGATTCCATTTGGTCCAGACAAGTCCAATGGCAATAAAAATAACTGCATGCCATCAGAATCTCATACGAATACTTTGCCAGCACCTAAAGATGATATAGCTTCTCTTCGTTCTTCTAGCAAGAAGAAAGGACATGATGGGTACTATTATGAATGTGTCATCTGTGATCTTGGTGGCAACTTGCTCTGTTGCGATAGCTGTCCAGGAACATATCATCTTCAGTGCCTAGAGCCACCTCTTAAGCGCATTCCAAATGGTAAGTGGCAATGTCCAAAGTGCTGTCTGAAAAATAATCCAGTTGACACCACTGACAAAATGGATCCTATCTCAAAGCGAGCAAGAACAAGGATAGTGATTGGAAAATCTAAAACCGGAACTAAATCTGTCAGAACTGACAAGGTATCCCGGATTTTGGGGAGCTCTATTACCGGGAAAAAAAGATCATCGGGCAAACGGAAATCTTCTTTATCTCACCCTAGTGGAGATGCATCTTGCTCTATTAAGCTTAGTCATCCATCTGGCGATGATTCTGATGAGTATAATGCATCATTTTCGGATATTTATACCTTGAATGAGTCGAAGTCGTCTCCTAATGTTGCATTTGAGGAAACAAAGTCGGTTTCTTCTGGGAAATCAGACCTGTCTCTACCCAGGGTTATGGAGTTGAAGACAAATGAAGTGACTTCAGGCAGGAAGCCTCTCTTGTCATGCAGTAATGGGTCTCCGGGAAATAAAGTTGTTCCTAAGTTAGATGTTTCCGCTAACAAAGTCAGAAAGAGAAAGCGCAAGGTTCCGTCTGGGGATGTTCAAAAGAAGGCGAGGACTGATAAAGGGCAATATGTGCAAGGTACTTCTCAAAAACGTGGGTCCAAGGCACATTTAGGATACCCTGGAACTAGTAAACCTCAACGAAAGCGCAAGGCAGCTGTGCATGGAACATCTGCATCTTTATCTAAAAATCGTGTAGGTCAAGAGACCGTTGATGTACAGCTGAAAAATGAGATGGTGCTCCAAGAAGCTGCATATGAAACAGGAAAAATGGAAGCTGAAACAGTGACATATGAAGATCATGCTCGAGATGAAGTTCAACAGGTTGATCGGGTTTTGGGTTGTCAAATACAAGGCTCTTCTCTCATCTTGATGGTGGATACCAGTGACACACATCCAGAGGATTTAGCGAATCTAGACAACCATAAGCAACCATCTGAAGAAAATCCCAGCTGCAATACCACTTTACCAACAGTGGATGCCGGAAGCCTTACTGTGGGGCCTGAGAATATTTTGAGCCATTCGGATGGGCAGAACCTCATTAAGGATGATTTGGGAGTGAAGAAGATGGATATAGACAGAAGATCTTTGACCAATGATTGTAGAAATGAGGATGCCATGCCTACAATAACCAGTGATGTCAAGAATTCTGGTTCCACATCTGTAAACGATGAAAGTAAAGGTCGTGAAACACCTATCTCTCTCGATATTGCAGCCAAAAAAGGGGTGGATGTAGAAGTGGCAACAATTAGCTGTCATAAGAGAAGAAATAAGGGGTCTGTCGTGCGTGATTCTATATCCTCTAATGGAGAGTCAATCTCATACGAGTTTTTAGTTAAGTGGGTTGGAAAATCTCATATACACAACAGTTGGGTTTCTGAATCCCAGTTGAAGGTCTTGGCTAAGAGAAAACTAGACAACTACAAGGCAAAGTATGGAACAACATTGATAAACATCTGTGAAGAACAGTGGAAGGTACCTCAGCGGGTGATTGCTCTTCGTTCATCTGAAAATGGTTCAACCGAAGCTTTTGTTAAATGGACTGGTCTTCCTTATGACGAATGCACCTGGGAGAAGATAGATGATCCTGTAACTGCTAAATTATCCCATCTGATTGATCTATTTAATCAATTTGAGCAACGAGCGTTTGAAAAAGATGCTGCGAAGGATGATACGCTGAGGAGAAAGGGCCATACACAACAAATGGATGTAGTTACTCTCAGTGATCAGCCAAAAGAGCTGGTAGGAGGTTCATTGTTCCCACATCAGTTGGAAGCATTGAACTGGTTGCGTAGGTGCTGGAAAAAATCCAAAAATGTGATACTTGCTGATGAGATGGGTCTTGGGAAAACGGTGTCTGCGCTTTCTTTTATATCATCGTTGTACTTCGAGTTTAAAGCTAGATTGCCTTGTCTAGTATTGGTTCCTCTTTCGACGATGCCCAACTGGATGGCTGAGTTCTCATTATGGGCTCCTAACCTGAATGTTGTGGAGTATCATGGTGCTGCGAGAGGAAGAGCTTTAATTCGGCAGTATGAATGGCATGCTAGTATTCCAGATGGATCAAAAAAGAAAACGGATACTTATAAATTTAATGTTCTCTTAACTACTTATGAGATGGTTCTTGCTGATTCTTCACATCTACGTGGAGTTCCTTGGGAAGTTCTCGTGGTTGATGAGGGTCACCGTTTGAAGAACTCAAGTAGTAAACTTTTCAGCTTGCTCAACACATTTTCGTTCCAGCATCGTGTGCTGTTGACTGGCACTCCTCTTCAGAACAATTTAGGGGAGATGTATAACCTATTAAATTTCTTGCAGCCAGCTTCCTTCCCTTCTCTATCCTCATTCGAGGAGAAGTTTAATGATCTCACAACTGCAGAGAAAGTGGATGAACTGAAGAAACTTGTCGCTCCACATATGCTTCGGAGGCTAAAAAAAGATGCCATGCAGAATATCCCCCCTAAGACTGAACGAATGGTACCTGTTGAGCTGTCATCCATTCAAGCTGAATATTACCGTGCAATGTTAACAAAGAACTATCAGCTTTTAAGAAACATTGGAAAAGGGGTTGGGCAGCAATCAATGATGAACATTGTAATGCAGTTGAGAAAGGTTTGTAACCATCCGTATCTCATACCAGGAACTGAGCCTGAATCCGGATCAGTGGAATTCCTTCATGACATGCGCATAAAAGCTTCTGCCAAGTTGACTCTGTTGCATTCAATGCTTAGGGTTTTGCACAAGGAAGGCCATAGGGTCCTTATATTTTCACAGATGACGAAGCTTCTTGATATCCTTGAGGATTATTTGAATATTGAATTTGGGCACAAAACTTTTGAGAGAGTTGATGGATCTGTTTCTGTGGCTGATCGTCAAACAGCAATTGCACGTTTTAATCAAGATAAAAGTCGCTTTGTCTTTCTATTATCTACGCGCTCTTGTGGCCTTGGGATCAATTTGGCAACTGCAGACACTGTCATAATATATGATTCTGACTTCAACCCTCATGCGGATATCCAAGCAATGAATCGTGCACATCGAATTGGACAATCAAAAAGGCTTCTTGTATACAGGCTTGTAGTTCGTGCTAGTGTTGAAGAAAGAATCTTGCAGCTTGCCAAGAAGAAACTGATGCTTGATCAACTTTTTGTTAACAAGTCTGGATCTCAAAAGGAGGTAGAAGATATCTTACGTTGGGGTACTGAAGAACTCTTCAATGATTATTCCACTGTGACTGGAAAAGATTCAGGTGAAAATAATAGCAACAAGGATGAATCATTTGTAGATGTAGAACAAAAGCATAAGAGGAGGACCGGGGGCTTGGGGGATGTGTACCAGGACAAGTGTACTGATGGAAACACCAAGATTGTGTGGGATGAAAATGCCATCATGAAACTACTTGACCGTTCAACTCTCCAATCTGGTTCACCTGATAATGCTGAAGGTGATTTGGAGAATGATATGCTTGGCTCAGTGAAGTCTGTGGAATGGAATGATGAACCAACAGAAGAACAAGGGGGAAATGAATTACTTGCTGTGGTGACTGACGACACTTCTGCCCAAAATTCGGACAAGAAAGAGGATACTTCAAGTATTGCTACTGAAGAAAATGAATGGGACAAGCTTCTGCGAGTGAGATGGGAGAAATATCAAAGTGAAGAGGAAGCAGCTCTGGGTAGAGGGAAAAGACAAAGAAAAGCTGTTTCATACAGGGAAGCATATGCTCCACACCCTATCGAAACATTAAGTGAGAATGGGGCAGAAGAGGAGCCAGAGCCCGAACCAGAGCCAGAACGCGAGTACACACCTGCTGGAAGAGCTCTGAAAGCAAAGTTTGCTAAGTTAAGAGCAAGACAAAAAGAGCGATTGGCTCAGAGGAATGCTGCCGAAGCATCTGCCCTTGTTGGACTGTCTGGACATGAATCCTTTCCACTTCCATCCTCCAATGTCCAAGATGGGCATCATATTCGTCGGTCAGATCAGCATGTTGTAGCGAAGGCTTTAACCATTAACATAGACGATAGTCAAGGTCAAACATCAAACGCTCCAAAGAGCAAGGCTGACCAAACTCTGAGGCCGGGCAAGATTCCAAAGCTTAAATTGAGCAGTCACATGGATATTCCTATACAACATTTTGGGCCATATGCTCTCGACAGTTTCGTGCCTAATCACCATTTACAGGGTACAAACTATGCAAATTTAGTGCCAAGCAGCAACTTGCTACCCGTTCTTGGACTATGTGCTCCTAATGCAAACCAGATGGAGTCATCTCAGAGGAACATTTCAAGATCATACAGCAAACAAATCAGAAACGGAATGGGGATCGATTTCCCATTCCATATAGCTCCTTGCTCTGGAACCTCGAATGAGATTGATGTTAAAGGACGGGAGACTGCCTCTGACAAATTTAAACTGGCAGATGTCTCATCTGAATCTTTTCAGCATCGGGAAAAGAATAGCATACCTGATCATTGTCTCCCATTTAGTACGCATAATCTGGCTGCCTCACGAGGAAAAGATGCTGAGGCTTCAGAGAGTTCTGGGGCTTTCACGGACTTTCCCAAGTTACCCTTTGATGAAACATTGCTGCCCAAATTACCTTTTCCAGGCAGGAACCTTCCTCATCCTCAGCCTGACCTGTTTCCGGGCTTATCACTGGGTTCAAGATTTGGAGTTTCAAATGGCCCTTCCATGCAAGACCTCCCCACGATGCCATTATTGCGAAATTTGAAATTTCCACAAGATACACCATTATATAATCAGCAAGAGCGGGAGGTGCATCCCACTTTGGGTTTGGGACAAATGCCACCGACATTTTCCTCATTACCTGAAAATCACAGAAAGGTTCTTGAGAACATAATGATGAGAACTGGGTCTGGAGGATCAAGCAACCTGGGCAAAAAGAAGCTTGTCAAAGATTTTTGGTCAGAAGACGAGCTCGACTTTCTATGGATTGGTGTTCGTAGGCATGGACGGGGCAGTTGGGATGCCATGCTTCGAGACCCAAGGTTGAAGTTTTCCAAATTTCGAACTGCAGAAGACTTGTCATCAAGATGGGAAGAGGAACAGTTAAAGATCTCCGATGTGCCAGCTTTTCCAACTCAAAAACCAATGAAGGCTACAAAATCTGGGAAATCTTCTTCCTTATTCCCAAGCATTTCTGATGGAATGATGAAGCGTGCATTGCATGGAAGCAGATTTGCTGGTCCACTAAAATTTCAACCCCACCTGACAGACATGAAATTGGGGTTTGGTGATCTGCCATCCAGCTTGCTCCCACACTTGGAAGCATCTGATCAACTTGGCTTGCATCATGAGCATCTTCCTCTTATTCCTACTTGGAATACGGAGAGGTTTCGAGGGAAGTTTTCTGGAGACGCATCTGCTGGTCCCTCGGACAGACCCGGAACTTCTTCAAGCGTAAATGTACACAGGGAACAGCCATTTATGCTTAGTTCATTGGGGACCAGTAGCTTGGGATCCCTTGGTTTGAATGGTTCTTCAAGCGGCTTGGATCTGCAACTGAAGGAGGATGAACAGCGAGCTTCTAGATCTTGGACATTGCCAAATTTTCTGGATCAATCAGTTAATCTTTTGCGTGAGTCCCGAAATAATGTAGGGAGTGGTGAAGCTGCAAATTCTGCATTGTTGGCTGGTTGTTCGAGCATAGTAGGACAAAATGTATCCCACAAGTTGAAGGGGAGAGATGAGGTAGCTACTGGGAATAACAGTTCTCCAGATAACAAGCTGCCTCATTGGCTTCGCAAAGCAGTAAGTGCTCCAGCTGCAAGACCCCCAGAATTACCGGACTTGCCTCCGACTGTCTCGGCAATAGCACAGTCTGTTCGGTTGATTTATGGAGACGAGACCCCAACTATTCCTCCCTTTGTAGTTCCCGGTCTACCTCCTCCTCGACCAAAGGATCCTCGACGGAGTTTGAAGAAGAAAAAGAAAAAGAAGCACAGGTCATCCTCATTTGCTGTACAACATCTCTTCCAAGATGTTCCCGGAAGCAGCCATTTTGTCCAAAACGATGTCCAAGGAGATTATACTGCCTCAACTTCAACTGCACTTAAGCTGCCCTCACCGTTCTCTCTACTCCCCCAAATACCAAGAACGTCCGGGGAAATGGCAAAAATCGAGCCAGACCTGAATATGTCTTCTCTCAATCTGAATATGCTGAATCTGGCACCATCCTCATCGTCAGTGCCCCCAAATCCAAAGAAGAAAACAAGTACTGTTGGAGCTGGACTATCACCCTCCCCAGAAGTGCTTCAGTTGGTAGCATCATGCATTGTTCCTACTCCTGCTCTAGTTCCTGGCTCAACAAGTTCAAGCTTACCGGAAAGTGATGTCCCTCTGGACTCTTCTGAGCAAGGAAAGCAAGATCATCCTCATCTTACTCCTCTATTGGGTTCTTCACCTGTCGAGGAAAAAACAGAGGAGACAGCAAGTGGCGATTCAAGCAAGACTCAGTCAGATCCTAGTAGACGGCCGCCTGGTGGGCCCCAAGTGGACGAAGAAGTCTCCTCGGAGGGGACCGTGTCAGATCATCGTGTTAGTGACCCTGAATCTTAGATCCTGATGTGGGGAGATTCATTACCGATGATTATACTAGTTATAATTGTGCTCCAAATTTTTGTAGGTATATGACGACTATGATGATGAATTCTGAGTGTTTTTCAAGTAGCAAATATAGGATTTATAGAACAACCATCTTATGTAAATCTTCTGTAAAAGATAAAGAAAATGTATGATCGATCTTCGAACCCTTTTGT
>PB.50.1
GTGTTTTGCCTTTTTGTATTCTTGCTATTGCTAATTTTCTTCCCCTTCCTTCGTAACCCTTTGGTTTTGTAGTCAATATTAACACCAAAGTTGCCCACCTGTCCGCATTCTCACCGCAAGTCGGCTTCAATCTTCTATTCCAATCACGTGCCCCGCAAGCCTTGCCTTGATGACACGTTGATATCTGATAGGTTCAAACCATCTAACTGGTCACTCGATGGGTCCATCTCTTTTCCGCCTGACCAAAAAGGCTCTTCCATAAACTGCAGTTGACCCCACTTCAGCTTTTCAAAGCTAGCCAGCTGTAATCATCATCGACGGCTCAAAACTCGCAAACGCCCATCCAACGGTCCGTGTTCCTCCTAATATTTACACGTGTCACTCCGAATTTTCTCTCTCCTTCCACTCCTTCGTTTACCCGGACTTGTCTGAAATACACACAAGCAGTCAAACACTCACTCACTGTGATCATCATTTTCGATGAGTTTGGGGGTTTCCGATTGCCGTAATCATTCGTCGCTATCTGAGATATAGTAGCGATTCAAACTTTGCCATCGATCGTAGTAATTGGTCGTACGGTTGTTGATTGACATGTGAAATGTAATCTGGTTCGTTTTGATGGAGGAAGGCTAGACTAGGCTAGGGTTTCTGGATTTCTCTGTGTGTGTGTGTGAATATGGATAGCTCTTGGCACGAAAAATGTGGTGGCGCTATGTGGCAGTCATCGACGTCCTCTTCGACGGCGGCGGCGGCTCAATCATCTCAGCTGCTGCATTCGCAGGATTCTCGGAATCTGATGTTGAGCGCAGGCCATAATTTTTATCGGCATGCTATGCAAGAATCAGGTTCATCAACTCATAAAGTGATGCTTGAGCCTTCATTTCCAGTTAATTCAAATACTAGTTCTTTCAACTTGTTGGCCCCTACTGAGGGAAGTCCGTTCATGTCTTTCCTTTCTGGACCACCATCTTTGTTGCAATATGATACACGGCAATTGGGGAATCCAAAGCCATTCATTCCCTCCAATAATGTTCCTGACATTGGTAGCAGTTTTGTGTTTGGTCCTCCCAGAATTGGAGCTTCACTTGCACCTTCTTTGCTTTTATCGGAAAATCATGACAATTGCTGTCTCACAGTTGGAGTGGATACTGGTCCAGTTGTATCTTCGAGGATGGAAGCAAGTGCTGGTCGAAGCAGCAATTCTTGCTCGCGTGATGTACGTCAGGTTGCAAGTGTAAATGGTCAAAGTTCAGAGCTGGCAAAGATAGTCAACCGAGAGATTTATCATGGCAATGAACAAGTAAAAGGTTTTTCTTCTCTGAAGGCCGGGCCACTTACTAGTCCTAGCCCAAGGCAGATTGGGCAGCTTCATAGGACAGCTTCTCAATCATTACATAGACTTTTGGAAGGAAACTTCTTTCCCCGTCATCAGTCATCTTCGATCACAACTGATTGCCCTCGCGTGTTCTGTTTGTATGCGAGGGGTGCTTTGCTTCTCAGTAATACAGGACTTCTTGGTGTTCTTTGTTCATGCCATGGTCTACATATGTCTATCTCCAAATTTTCTGAGCATTCAGGTTTGTTAGATGTCAACCCTGGACATGCTGTCCATGTGGATAGTGGTGAGACCATAGCTCAGTGGAGAAAGATCTACTTCCATAAGTTTGGGCACCAAGAACACTGGGTGGTGATATTTTTATCATGCTTTAGATTAGGATTCCAGAAGATCATTGCGGATGGGAGTGGCCTGAAGGATTCTCAGCAGAAGCTGGTTTGGTGAAAAGTAATGGAAGCGTGCCCGACATGTTAAGAAGTGTTGAATTATCTAATGTGGTTGGCCCCCCTGGAGCATTCCTATCATCTGGCCAGCCATGGAACAATGTGGTATTTACAAATAACCCTAATGCAGGTCAGAAGTTGGTTAATGAGGTCCTACCTATTAAAACCCATGGGGATGCTAAGGATAGTGGTAATTTTCGCTTCATTGGTACTTCACAGAGCAATGTGCAACCTGTGGCAGCTAACCAGATTACGGAGCACTCCATGCTTGGATGTTCACGAATGTCAAAGCTTGCTAGTGGCCCAGATAATGGTTCCCAGTCCAGTTTTGATTCAATCTCTAAGAGTAAAAGTGCTTTCATTTCCCTTACAAACATGCAGAAGGAAAAGAACCCTGCCATCCCAGCAGAATCAGACACTGGATTCAAATGTACCAGCCTTTTGTGCTCATCTGATTAGCTCAAAGGATCATCCCCCGAAATCGCTTGTAATGGAGCCACTGATTCATAAGACAGGCAGTGCCAGAGTTAAGGATGAAAGCAGGCAGTATCTAAAAGTTGATGCTCACACTGCTAAATCCAGTACAACAAGAGAACCAAGAATGATAAACTCTGTAAAACAGTCATCTGAAGTCTATAATGCAAGAGGAACTGTTCAAACAGTGCAAGTCAACGATTGTTCTGCTAGGGGTTCAGCTATGTCTATGTTTCTTTCACAGGTAGAAAATCCTTTCAATGGAAAATTGCAATCTAACATGTCTAGCAACGTGGTTGATGCCAGCCATGTTATGCCTAAGCAACCGCTTTGTGAATCTCTTACTGCCAAGTGTGACCCAATAAGCCATCCATGCATGAAAGGTAATATAATGGGAACAAAATCTAGTGTTTATGAATCGGGAGTTTTGAAGCAAATGGAAAGAGATAAAGGAGCACATACTGCTTTCAGTGCAAATGTTGCGCATGAAGTGAACTTCGGGTGTCCGATGAAGTCTATGGGAACTCTAATATCTTCTTGTGGATTTGGTGAAACTAGTCACGACACTTGTTTGGGCACAAGTGAAAAGATTTCTCATCCACACCAGCTATTTGCCATGCCAGTTGATGCATCTGATGGCAGGATCCCTTTCAATTATTTGGAGAAGACATCTTGTCTTGGACGTAGTGGATATTATGATCACGGCTTTATTAGATCAGTTAGTTCGTTGCGCATTGGTTCTGGACCAACTCCCCCATCACAAACAATCTCATTGGGTTTTTCCTCTATAACCACTACCTCAATGAATAGAGACGACATTGTCACAAGGCCATGTGTGGTGGATGAGAAATCGCAAATGCTCGCAGTAAGGGAAGTAATGGAGTACTCTAATCAGGATCATGTCATCACTTCCCTTGGAATAAACCAAGACCAAGGGGGAGCATACGCCTCTTTCAGCAACAAGGTAAAGAGTTCCATTGCTATTCCATCAAGATCAACAAATATGAGGGACAGAACCAGCCATGGTAGTAAAGAAGATGCGCCTGAACTTGCAAATAAATCAACCAATTCTAATGTTACTTGTTGGATGGAAGGTGGCTGTGAAAAATCATCTCATGTTTCGGCAGCCTCACAAGAAGCCCCACTGAGTTTGGGTGACTACGGAATGCAGTGCCAGCTGTTGTGTAATCCTCATCCAATCCAGCAGCCTTCTATAAGACTTGGTGGAAATGATAACCACATTGGTCCATCATGCGAGCAGGGGAATTCCTGTCAGAGAATGCCACATGCATATCTTCCAGATAAGTACATCCGTGTGGTTCAACAAAATTATTTGGATAGAAATTGTGACTTAAAAAGTAAAACCTCCCTTGATGCTCTTAAAGAAGCAGCTGGAAGTCTGAGCGGCCGAACCTCTATGTTAGTCGCTTCAACTTTGGACAAATGTTGCACTTCCCCTATGGACAAAGCTACTTCTGTAGGTCAAATTGGAGACTTATTGAAGCCAAACCTGAATCAGGTCAACTGTAATACTTTTCAGTGGAAAGATGTACCTTGCAAGGCAACGGTAATGGGCAAAGTAACATGCAAAGACCGTTCACCCCTGTTATTGGATGGCAGGAAATCTGTTGAGGACCAAATTTCTGATCCAGATTCCAGATGCTGCAACAGATCTTCTCAAGGGGCTGAATGCATAAAGGAGCAGGAACCGTCCTGTATTTCATCGAAATGTTCAGCTCCTGCTGTTACCCAAACATCAGTTAAAGTTAGCATTGAAGATTCATGTACCGATGATGCCCAGGATTCTAGACGTGCAAACAATCATGTTGTTGATAAAGGTTCAGGTATAGAAAAATGCTGGTCATCTGATGATGCACCTGATAGTGGAAGAAGTACCCAGTTTGACTGTTTTTCTAGTAAAAACAACTTGACAGATGAAGGATCACCTGAAGCATTTCCTGATCGATCATCTCGTAGCCTTATTGACGAACTCAGGCTTAGGAACTCGCGAGTATTAAAAAAAGTACAGAAAGAAATCCACACTGGACTTGCTACGCAAAAATGTGAGGGGAATGTAAAATTTGGGAAGAGAAAAAGAGCAACAAAATGGAAGAGGTTAAATGCATCATTCTATGCCCCTGCCAAATCTTCAGGCAATGATGAAAATCCAAATTGTACTGGCAGGTCTGAGCAGAAGTCCTATAATTTGGAGGGTGCACACATGTTACGTCAACATAGTCAAGGAAGATCTCATAATCTTGGACCTACTTTCAAAAGGAGAAGTTCCACATCATCTTCTTCCCTAACTATTGGTTGTAAGGGAGGTATGCACAGATTTTGTTATAACAGGGAGGGGGTAATTGATTGTCAGACTCTGAGCAGGGCTTGTGATAGTTGTATTGAAACCCCTGAATACTCACGTGGAAAGAGATTCAGATCCAATCAGGTTCCTTCAGTAACAAATCAGGTCTTGAATCAAGAAGCGCACTGCACAGAAGCTGAAATAACAATGAAGTGCAATTCAGTAAGTCGTGGGATTGTGTCTTCCAATAAACAGGTGAATGTTAGTAAAAGCAATGCAAGGCCTATAGTGTGCGGAAAGTATGGTATTATTTCAAACGGTAATACGTCTAAAGCAGTGAAGATCCTTTCCCTTGGGAAGATTCTTAGAAATACCAGAAGATGTACCCATGGTGAAAACATTACATTGAAATTATCAGCAGCAAAGTCGTTAAAGAATACAAGAAGACAAGAAAGTAAATGGTGCACTGGTAGAACATCTTCCTTAAAGGCAGAGAGGGACAAGAGAGGCCAAGGTGTTGCAAAATGCAGCCAATTGGATCTTGGCAGTTGTGTCGAAGTAATGGAGATGACAGGCTCCCCATGTGGTGAAAACAATGATCATGTATCATATATGATGGACAAGGAAAAAAATAGCAGATGTGAGAAAAGTCGTTTTATGCCTACCTGTGGTCCTTGTGCCAGTTTAAAATCAAAGAGTAAGGAAGTTCGGAAACGCAGCCTTTATGAGATAACAGCTAAAGGGAAGGATTCTAGTTGTTGTGCAAGCTTCTCGGGTATGAAGCACATGGATCCATCTCAAACAAAATGCAGATCCTCTGAGCAGAGTAAGTCTACTGCAGATATGGATTCATTCTGTTGTGTTTGTTGGAATTCAAACAACGATGAAGTTAATTACTTGTTGGAGTGCAGTCGCTGCTTAATCAGGGTTCATCAGGCTTGCTACGGCATTTCCATTGTACCCAAAACTCATTGGTATTGCAGACCATGCAGGACAAGTTCCCAAAATATCGTATGCGTTCTTTGTGGCTATAGAGGTGGAGCCATGACTATGGCTCTGCGGAGTCACAACATTGTCAGAAGCCTTTTGCATGCTTGTAACCTTGTAACAGAAGCAAGGCCAGAAAACTCAGTTTATCCTTGTGAAGCTTGGGAGGATTGGTTGAACATGGAGGCTTCCTCGAGATCTCAATTTGATAGCGGCTCACCTTCTAATACTAGACCTGCATGTATCAATTCATCTTTAATAGCTGTATGGAAAAAGGATCTGCGGAAGGAATTGCACACTACAAAGAACTCTTGTTTTTCCAGTGACACAATGGTGCAGAATAGTATAACAGCTGGAGTAGTTGACCCTACTGTTGAGCAGTGGGTTCATATGGTTTGTGGACTTTGGACACCAGGAATTCGATGTCCAAATGTTGACACCATGAGCGCTTTTGATGTATCTGGTGTCTCTCGCCCTAAAGCAGATGTGGTTTGTTCAATCTGTAACTGCCCAGGTGGTTCTTGCATAAGGTGCAGAGTTGTGGATTGTCCTATTCACTTTCATCCTTGGTGTGCCCATCAGAAGGGTCTGTTGCAGAGCGAGGTTGAAGGTGCTGATAACGAAAAGGTTGGTTTCTATGGAAGATGTGAGCTTCATGCAACACAATCCCAGTGCAGCCATGACACTGACTTGGGGGACACCAAAAGTAATCCTGGTGAAAAGGAATTGACATGTGCTCGTACTGAGGGTTACAATGGTCGAAAACGGGAAGGTGTTAGGCATAATAATCGTCGCCTCTCTGATGGTATTGCTGGATGCCTTGTTTCGCAAGAGCAATTTAATGCATGGATTCATATAAACACACAAAAGTCGTACACAAAAAGGCTTCTGAAGCTGCCAGTTGCTCGAGGCTCGGATATAGAGACTGATTGTCGGAAAGAATATACACGCTATAAACAGTTAAAAGGTTGGAAGCATCTGGTAGTATACAAGTCAGGCATCCATGCTCTGGGTCTATACACATCTTCTTTCATTTCGCGTGGTGCAATGGTTGTTGAGTATGTTGGTGAGATAGTGGGGCTTCGTGTGGCTGACAGAAGAGAGAACGATTATCAGTCTGGGAAGAAATTGCAGTACAAGAGTGCTTGCTACTTTTTTAGGATTGATAAAGAGCATATTATTGATGCCACCCGCAAAGGAGGAGTTGCTCGATTTGTAAATCATTCATGCCTGCCAAACTGCGTTGCGAAAGTGATTACTGTGAGGAATGAAAAGAAGGTGGTCTTTTTCGCTGAGAGGGACGTATTTCCTGGAGAAGAGATTACTTACGACTATCATTTTAATCACGAGGATGAAGGTAAAAAGATTCCATGTTTGTGTAATGCAAAGAATTGCAGGCGTTATCTAAACTAAGAGAACACATTGTGGCATTTGTTTCTTGTATGAATTGCTATACCATTTGCAATATGCTCCAATTAGGTTCCTTTTTTGGCCTCTATTAACATTTTTGCCCAAGTTGTGGAAAGACACCTTGCAGCATGTTAGATACTCGCATTTTATCTTAACTGGTGTTAAAAGTGACTTAAAACTTGTGCTTACTGGTATTCCCTTTGGGCTTTGATAGTCATATTTGGACCT
>PB.51.1
[truncated: 80,926,621 more chars]
