# Supplementary material for: Transcriptomic Analysis Provides Novel Insights into the Heat Stress-Induced Response in Codonopsis tangshen
Source: Life (Basel). 2023 Jan 6;13(1):168. doi: 10.3390/life13010168 (PMC9867074; doi:10.3390/life13010168)
Supplement: Supplementary file 1 [file life-13-00168-s001.zip › Table S3 GO classification of the unigenes.xls]

GO ID	GO Term	namespace	genes	gene list
GO:0000001	mitochondrion inheritance	biological_process	1	PB.11432.1
GO:0000009	alpha-1,6-mannosyltransferase activity	molecular_function	3	PB.8241.1,PB.18247.1,PB.19880.1
GO:0000012	single strand break repair	biological_process	2	PB.39.1,PB.163.1
GO:0000015	phosphopyruvate hydratase complex	cellular_component	9	PB.23114.1,PB.25471.1,PB.17588.1,PB.30061.1,PB.15971.1,PB.20535.1,PB.24453.1,PB.24033.1,PB.23932.1
GO:0000027	ribosomal large subunit assembly	biological_process	1	PB.31013.1
GO:0000030	mannosyltransferase activity	molecular_function	8	PB.14970.1,PB.7036.1,PB.11160.1,PB.23498.1,PB.22004.1,PB.22527.1,PB.11354.1,PB.23558.1
GO:0000045	autophagosome assembly	biological_process	1	PB.17308.1
GO:0000049	tRNA binding	molecular_function	15	PB.22956.1,PB.22776.1,PB.23657.1,PB.2948.1,PB.21394.1,PB.4338.1,PB.8474.1,PB.25083.1,PB.11011.1,PB.5510.1,PB.24819.1,PB.19703.1,PB.12215.1,PB.22984.1,PB.25711.1
GO:0000062	fatty-acyl-CoA binding	molecular_function	8	PB.32346.1,PB.26928.1,PB.17345.1,PB.19208.1,PB.16675.1,PB.16803.1,PB.6458.1,PB.26817.1
GO:0000079	regulation of cyclin-dependent protein serine/threonine kinase activity	biological_process	13	PB.9116.1,PB.3715.1,PB.5006.1,PB.27562.1,PB.10173.1,PB.8286.1,PB.10427.1,PB.25851.1,PB.3633.1,PB.10687.1,PB.14611.1,PB.29708.1,PB.4303.1
GO:0000103	sulfate assimilation	biological_process	6	PB.25061.1,PB.20947.1,PB.30338.1,PB.25569.1,PB.23535.1,PB.20090.1
GO:0000104	succinate dehydrogenase activity	molecular_function	3	PB.18172.1,PB.16056.1,PB.18797.1
GO:0000105	histidine biosynthetic process	biological_process	20	PB.14911.1,PB.20425.1,PB.19731.1,PB.9372.1,PB.6409.1,PB.4353.1,PB.30003.1,PB.26100.1,PB.26139.1,PB.17111.1,PB.27309.1,PB.27972.1,PB.29474.1,PB.18188.1,PB.5895.1,PB.25870.1,PB.9690.1,PB.27701.1,PB.23175.1,PB.16497.1
GO:0000107	imidazoleglycerol-phosphate synthase activity	molecular_function	2	PB.19731.1,PB.18188.1
GO:0000124	SAGA complex	cellular_component	4	PB.19196.1,PB.14581.1,PB.5450.1,PB.31340.1
GO:0000139	Golgi membrane	cellular_component	18	PB.25657.1,PB.20696.1,PB.15723.1,PB.5789.1,PB.7513.1,PB.10243.1,PB.27065.1,PB.30907.1,PB.11242.1,PB.11506.1,PB.18400.1,PB.26153.1,PB.15783.1,PB.12703.1,PB.26183.1,PB.6589.1,PB.17724.1,PB.5189.1
GO:0000145	exocyst	cellular_component	38	PB.18242.1,PB.9056.1,PB.18545.1,PB.24474.1,PB.298.1,PB.10159.1,PB.1862.1,PB.6470.1,PB.18744.1,PB.10837.1,PB.8757.1,PB.8452.1,PB.25333.1,PB.2830.1,PB.4072.1,PB.22355.1,PB.13001.1,PB.29806.1,PB.19312.1,PB.9292.1,PB.14192.1,PB.15189.1,PB.22175.1,PB.188.1,PB.20050.1,PB.11004.1,PB.6767.1,PB.19390.1,PB.8240.1,PB.9555.1,PB.12190.1,PB.12661.1,PB.13211.1,PB.13413.1,PB.15111.1,PB.9482.1,PB.2425.1,PB.13583.1
GO:0000148	1,3-beta-D-glucan synthase complex	cellular_component	16	PB.3639.1,PB.10831.1,PB.108.1,PB.2514.1,PB.3505.1,PB.95.1,PB.220.1,PB.45.1,PB.191.1,PB.165.1,PB.9467.1,PB.246.1,PB.6834.1,PB.2383.1,PB.316.1,PB.106.1
GO:0000151	ubiquitin ligase complex	cellular_component	9	PB.8248.1,PB.26230.1,PB.3563.1,PB.1231.1,PB.4782.1,PB.1864.1,PB.21474.1,PB.5223.1,PB.120.1
GO:0000154	rRNA modification	biological_process	3	PB.23399.1,PB.22483.1,PB.9316.1
GO:0000155	phosphorelay sensor kinase activity	molecular_function	35	PB.2723.1,PB.3504.1,PB.6257.1,PB.3619.1,PB.4662.1,PB.2522.1,PB.7179.1,PB.15562.1,PB.8545.1,PB.2994.1,PB.10941.1,PB.6493.1,PB.2897.1,PB.3073.1,PB.902.1,PB.78.1,PB.999.1,PB.1596.1,PB.7742.1,PB.15447.1,PB.7224.1,PB.8513.1,PB.4502.1,PB.2298.1,PB.1683.1,PB.7747.1,PB.4056.1,PB.11767.1,PB.9206.1,PB.1894.1,PB.2374.1,PB.3899.1,PB.3550.1,PB.5347.1,PB.2454.1
GO:0000156	phosphorelay response regulator activity	molecular_function	1	PB.12948.1
GO:0000159	protein phosphatase type 2A complex	cellular_component	40	PB.28710.1,PB.5412.1,PB.20456.1,PB.13138.1,PB.16387.1,PB.6729.1,PB.7028.1,PB.18734.1,PB.20123.1,PB.11267.1,PB.29621.1,PB.22752.1,PB.23632.1,PB.1132.1,PB.20380.1,PB.25781.1,PB.14474.1,PB.11696.1,PB.4939.1,PB.17266.1,PB.4875.1,PB.7828.1,PB.12296.1,PB.12713.1,PB.22958.1,PB.12157.1,PB.28725.1,PB.22202.1,PB.8189.1,PB.8941.1,PB.1369.1,PB.20276.1,PB.11952.1,PB.11831.1,PB.12057.1,PB.12801.1,PB.16118.1,PB…
GO:0000160	phosphorelay signal transduction system	biological_process	70	PB.23590.1,PB.8254.1,PB.3504.1,PB.30504.1,PB.6257.1,PB.11742.1,PB.11781.1,PB.4662.1,PB.2522.1,PB.7179.1,PB.8545.1,PB.32655.1,PB.10941.1,PB.3001.1,PB.13698.1,PB.6493.1,PB.2897.1,PB.3073.1,PB.20349.1,PB.10420.1,PB.5512.1,PB.7439.1,PB.31075.1,PB.30132.1,PB.902.1,PB.11413.1,PB.144.1,PB.28072.1,PB.10280.1,PB.20728.1,PB.31122.1,PB.31401.1,PB.78.1,PB.999.1,PB.12948.1,PB.29564.1,PB.1596.1,PB.13802.1,PB.3…
GO:0000162	tryptophan biosynthetic process	biological_process	8	PB.26839.1,PB.16984.1,PB.23901.1,PB.12181.1,PB.10803.1,PB.15430.1,PB.29303.1,PB.19645.1
GO:0000166	nucleotide binding	molecular_function	260	PB.14931.1,PB.8418.1,PB.11441.1,PB.18426.1,PB.20624.1,PB.1926.1,PB.4954.1,PB.17620.1,PB.16000.1,PB.6396.1,PB.2962.1,PB.12938.1,PB.4764.1,PB.852.1,PB.12172.1,PB.17121.1,PB.3683.1,PB.3474.1,PB.3809.1,PB.788.1,PB.10272.1,PB.10188.1,PB.7159.1,PB.12118.1,PB.5208.1,PB.13892.1,PB.3787.1,PB.4001.1,PB.2051.1,PB.3470.1,PB.8660.1,PB.3557.1,PB.20862.1,PB.15959.1,PB.2070.1,PB.18098.1,PB.11856.1,PB.6064.1,PB.1…
GO:0000175	3'-5'-exoribonuclease activity	molecular_function	2	PB.1258.1,PB.29328.1
GO:0000176	nuclear exosome (RNase complex)	cellular_component	5	PB.17735.1,PB.7387.1,PB.11038.1,PB.5668.1,PB.7963.1
GO:0000178	exosome (RNase complex)	cellular_component	2	PB.15737.1,PB.30668.1
GO:0000179	rRNA (adenine-N6,N6-)-dimethyltransferase activity	molecular_function	3	PB.23399.1,PB.22483.1,PB.9316.1
GO:0000184	nuclear-transcribed mRNA catabolic process, nonsense-mediated decay	biological_process	4	PB.1270.1,PB.8567.1,PB.1091.1,PB.2842.1
GO:0000213	tRNA-intron endonuclease activity	molecular_function	4	PB.19494.1,PB.20292.1,PB.14788.1,PB.16308.1
GO:0000220	vacuolar proton-transporting V-type ATPase, V0 domain	cellular_component	7	PB.5351.1,PB.8363.1,PB.878.1,PB.4701.1,PB.867.1,PB.11262.1,PB.5905.1
GO:0000221	vacuolar proton-transporting V-type ATPase, V1 domain	cellular_component	2	PB.41.1,PB.22048.1
GO:0000228	nuclear chromosome	cellular_component	2	PB.9750.1,PB.2080.1
GO:0000234	phosphoethanolamine N-methyltransferase activity	molecular_function	1	PB.20107.1
GO:0000245	spliceosomal complex assembly	biological_process	1	PB.18479.1
GO:0000250	lanosterol synthase activity	molecular_function	17	PB.12200.1,PB.4843.1,PB.12828.1,PB.13445.1,PB.8488.1,PB.12370.1,PB.13404.1,PB.13372.1,PB.11130.1,PB.14536.1,PB.13763.1,PB.13512.1,PB.7114.1,PB.6951.1,PB.11299.1,PB.9649.1,PB.6316.1
GO:0000272	polysaccharide catabolic process	biological_process	18	PB.11471.1,PB.18436.1,PB.14761.1,PB.11815.1,PB.16991.1,PB.16346.1,PB.20953.1,PB.13711.1,PB.18086.1,PB.16525.1,PB.20710.1,PB.23576.1,PB.13212.1,PB.6713.1,PB.18990.1,PB.1345.1,PB.2619.1,PB.8623.1
GO:0000275	mitochondrial proton-transporting ATP synthase complex, catalytic core F(1)	cellular_component	8	PB.18842.1,PB.26831.1,PB.16684.1,PB.16113.1,PB.23347.1,PB.18269.1,PB.32542.1,PB.11860.1
GO:0000276	mitochondrial proton-transporting ATP synthase complex, coupling factor F(o)	cellular_component	7	PB.9695.1,PB.31699.1,PB.25830.1,PB.17827.1,PB.27047.1,PB.4571.1,PB.11321.1
GO:0000278	mitotic cell cycle	biological_process	8	PB.11948.1,PB.12211.1,PB.4392.1,PB.14093.1,PB.12854.1,PB.14242.1,PB.11970.1,PB.5802.1
GO:0000287	magnesium ion binding	molecular_function	160	PB.4740.1,PB.15261.1,PB.20887.1,PB.23114.1,PB.1926.1,PB.22367.1,PB.2962.1,PB.9866.1,PB.30944.1,PB.12793.1,PB.21745.1,PB.14459.1,PB.17121.1,PB.15333.1,PB.28384.1,PB.19855.1,PB.14779.1,PB.25471.1,PB.24498.1,PB.20009.1,PB.10458.1,PB.2051.1,PB.8050.1,PB.29065.1,PB.3557.1,PB.176.1,PB.23283.1,PB.13231.1,PB.20544.1,PB.13877.1,PB.11086.1,PB.24914.1,PB.1703.1,PB.22470.1,PB.16370.1,PB.14766.1,PB.20829.1,PB…
GO:0000288	nuclear-transcribed mRNA catabolic process, deadenylation-dependent decay	biological_process	4	PB.14273.1,PB.13734.1,PB.15182.1,PB.6895.1
GO:0000290	deadenylation-dependent decapping of nuclear-transcribed mRNA	biological_process	4	PB.26379.1,PB.12223.1,PB.28474.1,PB.22556.1
GO:0000334	3-hydroxyanthranilate 3,4-dioxygenase activity	molecular_function	1	PB.18343.1
GO:0000338	protein deneddylation	biological_process	4	PB.6270.1,PB.28794.1,PB.4469.1,PB.27657.1
GO:0000350	generation of catalytic spliceosome for second transesterification step	biological_process	2	PB.24803.1,PB.13209.1
GO:0000387	spliceosomal snRNP assembly	biological_process	4	PB.31588.1,PB.11172.1,PB.29396.1,PB.31255.1
GO:0000398	mRNA splicing, via spliceosome	biological_process	28	PB.21803.1,PB.30219.1,PB.9333.1,PB.16797.1,PB.7935.1,PB.13958.1,PB.13181.1,PB.19382.1,PB.1659.1,PB.1588.1,PB.11172.1,PB.14428.1,PB.17023.1,PB.30259.1,PB.32.1,PB.280.1,PB.12737.1,PB.28641.1,PB.32373.1,PB.30773.1,PB.6647.1,PB.22741.1,PB.11737.1,PB.30924.1,PB.32571.1,PB.2221.1,PB.25.1,PB.24845.1
GO:0000408	EKC/KEOPS complex	cellular_component	1	PB.26830.1
GO:0000413	protein peptidyl-prolyl isomerization	biological_process	51	PB.3252.1,PB.13163.1,PB.3963.1,PB.32010.1,PB.31847.1,PB.19632.1,PB.8650.1,PB.126.1,PB.3658.1,PB.6063.1,PB.30582.1,PB.29111.1,PB.13152.1,PB.31555.1,PB.8535.1,PB.11765.1,PB.28073.1,PB.31965.1,PB.24102.1,PB.31620.1,PB.21355.1,PB.6913.1,PB.26571.1,PB.4177.1,PB.31830.1,PB.19167.1,PB.9660.1,PB.18051.1,PB.12160.1,PB.24954.1,PB.5340.1,PB.3968.1,PB.30724.1,PB.13720.1,PB.30855.1,PB.31669.1,PB.15955.1,PB.81…
GO:0000439	transcription factor TFIIH core complex	cellular_component	6	PB.25452.1,PB.28365.1,PB.28705.1,PB.26056.1,PB.19766.1,PB.8285.1
GO:0000445	THO complex part of transcription export complex	cellular_component	3	PB.28352.1,PB.30197.1,PB.14621.1
GO:0000462	maturation of SSU-rRNA from tricistronic rRNA transcript (SSU-rRNA, 5.8S rRNA, LSU-rRNA)	biological_process	5	PB.11255.1,PB.27533.1,PB.27465.1,PB.25611.1,PB.7013.1
GO:0000463	maturation of LSU-rRNA from tricistronic rRNA transcript (SSU-rRNA, 5.8S rRNA, LSU-rRNA)	biological_process	3	PB.31923.1,PB.30866.1,PB.31127.1
GO:0000469	cleavage involved in rRNA processing	biological_process	3	PB.16017.1,PB.28553.1,PB.24656.1
GO:0000502	proteasome complex	cellular_component	11	PB.3351.1,PB.4137.1,PB.3886.1,PB.7931.1,PB.19069.1,PB.22869.1,PB.14380.1,PB.7005.1,PB.8078.1,PB.7191.1,PB.8266.1
GO:0000723	telomere maintenance	biological_process	20	PB.17094.1,PB.19819.1,PB.26734.1,PB.1550.1,PB.16237.1,PB.18037.1,PB.6015.1,PB.17134.1,PB.17069.1,PB.1561.1,PB.11198.1,PB.14127.1,PB.3594.1,PB.15917.1,PB.13901.1,PB.2664.1,PB.25438.1,PB.20605.1,PB.15666.1,PB.12107.1
GO:0000725	recombinational repair	biological_process	1	PB.26593.1
GO:0000737	DNA catabolic process, endonucleolytic	biological_process	3	PB.12135.1,PB.21021.1,PB.17744.1
GO:0000774	adenyl-nucleotide exchange factor activity	molecular_function	6	PB.21451.1,PB.5644.1,PB.17595.1,PB.25031.1,PB.14991.1,PB.29469.1
GO:0000775	chromosome, centromeric region	cellular_component	8	PB.11948.1,PB.12211.1,PB.4392.1,PB.14093.1,PB.12854.1,PB.14242.1,PB.11970.1,PB.5802.1
GO:0000776	kinetochore	cellular_component	3	PB.9423.1,PB.28381.1,PB.14705.1
GO:0000784	nuclear chromosome, telomeric region	cellular_component	4	PB.17094.1,PB.26734.1,PB.1561.1,PB.25438.1
GO:0000786	nucleosome	cellular_component	26	PB.31605.1,PB.22536.1,PB.31947.1,PB.32622.1,PB.32243.1,PB.32401.1,PB.30210.1,PB.32023.1,PB.27921.1,PB.32331.1,PB.30295.1,PB.30536.1,PB.2424.1,PB.9605.1,PB.27891.1,PB.32534.1,PB.30609.1,PB.32171.1,PB.23471.1,PB.27544.1,PB.32253.1,PB.32624.1,PB.31883.1,PB.32121.1,PB.31209.1,PB.28218.1
GO:0000796	condensin complex	cellular_component	2	PB.15153.1,PB.13997.1
GO:0000808	origin recognition complex	cellular_component	3	PB.26903.1,PB.28033.1,PB.8027.1
GO:0000811	GINS complex	cellular_component	1	PB.29050.1
GO:0000813	ESCRT I complex	cellular_component	1	PB.30174.1
GO:0000814	ESCRT II complex	cellular_component	1	PB.2826.1
GO:0000902	cell morphogenesis	biological_process	5	PB.7840.1,PB.6042.1,PB.14910.1,PB.11180.1,PB.23472.1
GO:0000906	6,7-dimethyl-8-ribityllumazine synthase activity	molecular_function	1	PB.22214.1
GO:0000930	gamma-tubulin complex	cellular_component	1	PB.24315.1
GO:0000956	nuclear-transcribed mRNA catabolic process	biological_process	3	PB.30409.1,PB.28641.1,PB.32373.1
GO:0000959	mitochondrial RNA metabolic process	biological_process	1	PB.8723.1
GO:0000977	RNA polymerase II regulatory region sequence-specific DNA binding	molecular_function	24	PB.31246.1,PB.30261.1,PB.30620.1,PB.27285.1,PB.29976.1,PB.2584.1,PB.25113.1,PB.29865.1,PB.24084.1,PB.28754.1,PB.30311.1,PB.12169.1,PB.26801.1,PB.29800.1,PB.29963.1,PB.30643.1,PB.26416.1,PB.28158.1,PB.31672.1,PB.21586.1,PB.21318.1,PB.24365.1,PB.29368.1,PB.10684.1
GO:0000981	DNA-binding transcription factor activity, RNA polymerase II-specific	molecular_function	92	PB.7291.1,PB.3485.1,PB.1810.1,PB.15872.1,PB.7455.1,PB.11980.1,PB.5320.1,PB.4767.1,PB.8935.1,PB.7416.1,PB.2696.1,PB.9593.1,PB.14429.1,PB.20574.1,PB.5664.1,PB.3862.1,PB.17694.1,PB.2056.1,PB.5430.1,PB.10617.1,PB.8104.1,PB.26051.1,PB.10033.1,PB.15369.1,PB.3354.1,PB.374.1,PB.12390.1,PB.15329.1,PB.17200.1,PB.8489.1,PB.2032.1,PB.6109.1,PB.14949.1,PB.7889.1,PB.14143.1,PB.11163.1,PB.22153.1,PB.3890.1,PB.1…
GO:0000987	proximal promoter sequence-specific DNA binding	molecular_function	2	PB.5503.1,PB.23735.1
GO:0001510	RNA methylation	biological_process	7	PB.3678.1,PB.5507.1,PB.27199.1,PB.8476.1,PB.16629.1,PB.6371.1,PB.9107.1
GO:0001522	pseudouridine synthesis	biological_process	43	PB.16040.1,PB.9673.1,PB.26189.1,PB.32464.1,PB.18731.1,PB.24690.1,PB.21290.1,PB.23588.1,PB.24536.1,PB.10914.1,PB.11820.1,PB.16898.1,PB.12731.1,PB.17959.1,PB.18196.1,PB.7248.1,PB.11453.1,PB.22285.1,PB.8717.1,PB.25842.1,PB.9345.1,PB.24916.1,PB.11924.1,PB.16008.1,PB.25779.1,PB.26511.1,PB.12084.1,PB.25332.1,PB.24037.1,PB.3518.1,PB.12359.1,PB.3172.1,PB.14750.1,PB.16170.1,PB.16283.1,PB.22911.1,PB.14954.…
GO:0001664	G-protein coupled receptor binding	molecular_function	7	PB.23719.1,PB.19408.1,PB.7449.1,PB.4609.1,PB.10573.1,PB.22873.1,PB.17728.1
GO:0001671	ATPase activator activity	molecular_function	11	PB.14379.1,PB.11374.1,PB.27661.1,PB.29625.1,PB.29725.1,PB.11403.1,PB.9788.1,PB.19766.1,PB.8401.1,PB.24555.1,PB.21616.1
GO:0001678	cellular glucose homeostasis	biological_process	10	PB.21553.1,PB.22020.1,PB.6639.1,PB.22691.1,PB.18560.1,PB.23173.1,PB.22233.1,PB.13617.1,PB.18714.1,PB.6711.1
GO:0001735	prenylcysteine oxidase activity	molecular_function	2	PB.23414.1,PB.24086.1
GO:0002098	tRNA wobble uridine modification	biological_process	13	PB.11485.1,PB.9330.1,PB.12934.1,PB.375.1,PB.6878.1,PB.24431.1,PB.27051.1,PB.23657.1,PB.31238.1,PB.25083.1,PB.5643.1,PB.12065.1,PB.10767.1
GO:0002100	tRNA wobble adenosine to inosine editing	biological_process	1	PB.1012.1
GO:0002143	tRNA wobble position uridine thiolation	biological_process	1	PB.25485.1
GO:0002161	aminoacyl-tRNA editing activity	molecular_function	15	PB.5208.1,PB.4578.1,PB.3447.1,PB.5805.1,PB.2948.1,PB.5363.1,PB.17798.1,PB.4338.1,PB.26979.1,PB.8474.1,PB.4483.1,PB.5510.1,PB.3326.1,PB.10460.1,PB.6934.1
GO:0002949	tRNA threonylcarbamoyladenosine modification	biological_process	2	PB.7076.1,PB.26830.1
GO:0003333	amino acid transmembrane transport	biological_process	1	PB.24222.1
GO:0003676	nucleic acid binding	molecular_function	1381	PB.5555.1,PB.7841.1,PB.6006.1,PB.8492.1,PB.609.1,PB.448.1,PB.14931.1,PB.22940.1,PB.19658.1,PB.13187.1,PB.10348.1,PB.373.1,PB.25039.1,PB.28932.1,PB.20089.1,PB.18003.1,PB.13686.1,PB.3252.1,PB.13399.1,PB.19597.1,PB.673.1,PB.20706.1,PB.24714.1,PB.25935.1,PB.297.1,PB.1223.1,PB.21107.1,PB.22334.1,PB.18426.1,PB.12592.1,PB.10479.1,PB.26077.1,PB.10445.1,PB.25320.1,PB.1778.1,PB.6693.1,PB.15293.1,PB.5237.1,…
GO:0003677	DNA binding	molecular_function	1046	PB.24184.1,PB.25064.1,PB.5846.1,PB.2110.1,PB.80.1,PB.16316.1,PB.24260.1,PB.12627.1,PB.17082.1,PB.31605.1,PB.1531.1,PB.5143.1,PB.19375.1,PB.29322.1,PB.5243.1,PB.23590.1,PB.3552.1,PB.13399.1,PB.1386.1,PB.30591.1,PB.10798.1,PB.23819.1,PB.6023.1,PB.28318.1,PB.10392.1,PB.30265.1,PB.26274.1,PB.25423.1,PB.29958.1,PB.2750.1,PB.4317.1,PB.18426.1,PB.19103.1,PB.2499.1,PB.6853.1,PB.22536.1,PB.811.1,PB.634.1,…
GO:0003678	DNA helicase activity	molecular_function	48	PB.947.1,PB.19819.1,PB.9082.1,PB.5998.1,PB.1550.1,PB.2943.1,PB.16237.1,PB.18037.1,PB.15351.1,PB.22185.1,PB.17769.1,PB.7918.1,PB.9101.1,PB.6015.1,PB.17134.1,PB.17069.1,PB.9756.1,PB.4870.1,PB.18878.1,PB.12797.1,PB.7071.1,PB.4372.1,PB.10135.1,PB.24187.1,PB.11198.1,PB.3594.1,PB.20387.1,PB.15917.1,PB.1992.1,PB.3757.1,PB.13646.1,PB.12269.1,PB.13901.1,PB.6530.1,PB.2664.1,PB.3381.1,PB.9800.1,PB.10404.1,P…
GO:0003680	AT DNA binding	molecular_function	5	PB.25799.1,PB.26668.1,PB.23335.1,PB.27741.1,PB.29765.1
GO:0003682	chromatin binding	molecular_function	27	PB.30990.1,PB.2282.1,PB.6683.1,PB.10127.1,PB.1547.1,PB.2137.1,PB.28483.1,PB.3872.1,PB.20382.1,PB.3808.1,PB.13034.1,PB.32211.1,PB.29555.1,PB.16383.1,PB.13248.1,PB.10398.1,PB.17161.1,PB.17608.1,PB.9594.1,PB.8921.1,PB.29712.1,PB.10969.1,PB.12136.1,PB.13275.1,PB.229.1,PB.21248.1,PB.757.1
GO:0003684	damaged DNA binding	molecular_function	23	PB.27189.1,PB.21513.1,PB.18037.1,PB.15103.1,PB.28328.1,PB.18978.1,PB.26236.1,PB.861.1,PB.4003.1,PB.39.1,PB.8577.1,PB.26689.1,PB.12730.1,PB.10373.1,PB.163.1,PB.24589.1,PB.23241.1,PB.26695.1,PB.2518.1,PB.3840.1,PB.11275.1,PB.15666.1,PB.12107.1
GO:0003688	DNA replication origin binding	molecular_function	2	PB.15132.1,PB.14981.1
GO:0003689	DNA clamp loader activity	molecular_function	3	PB.4590.1,PB.5378.1,PB.5878.1
GO:0003690	double-stranded DNA binding	molecular_function	45	PB.15169.1,PB.2111.1,PB.24045.1,PB.11002.1,PB.18350.1,PB.18865.1,PB.2598.1,PB.12733.1,PB.12384.1,PB.19772.1,PB.24952.1,PB.1013.1,PB.15257.1,PB.16373.1,PB.25259.1,PB.4702.1,PB.4363.1,PB.14698.1,PB.17331.1,PB.25620.1,PB.26528.1,PB.21639.1,PB.23656.1,PB.27909.1,PB.13503.1,PB.21210.1,PB.27550.1,PB.10795.1,PB.8059.1,PB.21484.1,PB.1522.1,PB.25712.1,PB.16114.1,PB.24173.1,PB.5177.1,PB.22362.1,PB.8607.1,P…
GO:0003697	single-stranded DNA binding	molecular_function	17	PB.26244.1,PB.30795.1,PB.660.1,PB.8454.1,PB.5671.1,PB.5636.1,PB.30552.1,PB.18877.1,PB.9403.1,PB.23679.1,PB.31912.1,PB.2140.1,PB.20558.1,PB.15804.1,PB.19947.1,PB.24870.1,PB.733.1
GO:0003700	DNA-binding transcription factor activity	molecular_function	267	PB.27113.1,PB.29322.1,PB.22257.1,PB.30591.1,PB.9713.1,PB.10566.1,PB.9352.1,PB.27819.1,PB.31246.1,PB.13602.1,PB.25421.1,PB.25641.1,PB.22089.1,PB.31762.1,PB.32135.1,PB.8980.1,PB.8422.1,PB.20861.1,PB.5054.1,PB.13442.1,PB.30348.1,PB.16067.1,PB.30261.1,PB.22693.1,PB.20124.1,PB.19784.1,PB.30620.1,PB.13213.1,PB.10335.1,PB.16248.1,PB.23199.1,PB.17811.1,PB.13230.1,PB.3235.1,PB.25704.1,PB.1476.1,PB.23276.1…
GO:0003712	transcription coregulator activity	molecular_function	37	PB.27930.1,PB.1680.1,PB.6185.1,PB.9507.1,PB.12052.1,PB.142.1,PB.16939.1,PB.17268.1,PB.28201.1,PB.23943.1,PB.83.1,PB.23983.1,PB.30824.1,PB.3794.1,PB.15420.1,PB.6005.1,PB.31759.1,PB.14768.1,PB.28273.1,PB.24812.1,PB.12079.1,PB.29632.1,PB.19783.1,PB.20257.1,PB.21039.1,PB.2864.1,PB.202.1,PB.30451.1,PB.16952.1,PB.148.1,PB.906.1,PB.19860.1,PB.20064.1,PB.5450.1,PB.2863.1,PB.31614.1,PB.4062.1
GO:0003713	transcription coactivator activity	molecular_function	6	PB.19196.1,PB.31429.1,PB.22323.1,PB.14581.1,PB.20297.1,PB.31340.1
GO:0003714	transcription corepressor activity	molecular_function	6	PB.16408.1,PB.12705.1,PB.15780.1,PB.17405.1,PB.18694.1,PB.18655.1
GO:0003723	RNA binding	molecular_function	556	PB.21377.1,PB.9899.1,PB.19496.1,PB.8909.1,PB.6392.1,PB.30324.1,PB.20089.1,PB.18003.1,PB.14755.1,PB.7422.1,PB.9006.1,PB.26614.1,PB.10479.1,PB.3410.1,PB.10445.1,PB.1778.1,PB.19546.1,PB.16464.1,PB.22825.1,PB.28025.1,PB.1258.1,PB.5869.1,PB.12581.1,PB.27863.1,PB.9180.1,PB.24300.1,PB.18762.1,PB.31488.1,PB.13439.1,PB.9329.1,PB.11315.1,PB.11667.1,PB.9673.1,PB.26189.1,PB.19537.1,PB.11170.1,PB.7237.1,PB.31…
GO:0003724	RNA helicase activity	molecular_function	16	PB.198.1,PB.5089.1,PB.1465.1,PB.5036.1,PB.517.1,PB.624.1,PB.4295.1,PB.5481.1,PB.22.1,PB.122.1,PB.134.1,PB.6332.1,PB.6069.1,PB.12093.1,PB.751.1,PB.29.1
GO:0003725	double-stranded RNA binding	molecular_function	6	PB.27538.1,PB.11817.1,PB.24303.1,PB.2713.1,PB.26705.1,PB.20683.1
GO:0003729	mRNA binding	molecular_function	18	PB.11706.1,PB.25999.1,PB.4911.1,PB.28067.1,PB.26435.1,PB.30980.1,PB.26155.1,PB.14039.1,PB.10697.1,PB.5680.1,PB.30331.1,PB.8387.1,PB.31702.1,PB.12192.1,PB.951.1,PB.24198.1,PB.30771.1,PB.19803.1
GO:0003735	structural constituent of ribosome	molecular_function	317	PB.12091.1,PB.3921.1,PB.23538.1,PB.27536.1,PB.30324.1,PB.15634.1,PB.16094.1,PB.22040.1,PB.31615.1,PB.17357.1,PB.25709.1,PB.31725.1,PB.32215.1,PB.856.1,PB.32088.1,PB.1528.1,PB.10370.1,PB.32117.1,PB.31764.1,PB.24299.1,PB.23413.1,PB.31923.1,PB.21644.1,PB.31651.1,PB.11419.1,PB.31518.1,PB.18640.1,PB.4325.1,PB.32525.1,PB.3296.1,PB.16301.1,PB.1714.1,PB.26351.1,PB.10956.1,PB.31980.1,PB.20709.1,PB.10859.1…
GO:0003743	translation initiation factor activity	molecular_function	65	PB.31770.1,PB.3410.1,PB.15771.1,PB.28025.1,PB.14034.1,PB.27418.1,PB.29032.1,PB.31132.1,PB.26147.1,PB.24998.1,PB.16426.1,PB.19334.1,PB.30838.1,PB.12052.1,PB.23738.1,PB.1530.1,PB.20371.1,PB.31975.1,PB.18817.1,PB.9757.1,PB.24486.1,PB.16796.1,PB.28601.1,PB.12379.1,PB.28832.1,PB.2392.1,PB.20525.1,PB.31876.1,PB.5849.1,PB.24909.1,PB.11693.1,PB.25014.1,PB.25764.1,PB.15407.1,PB.29069.1,PB.14707.1,PB.19996…
GO:0003746	translation elongation factor activity	molecular_function	42	PB.26614.1,PB.19749.1,PB.10874.1,PB.23848.1,PB.21988.1,PB.23695.1,PB.10436.1,PB.11671.1,PB.24755.1,PB.23235.1,PB.17423.1,PB.26804.1,PB.25051.1,PB.22312.1,PB.13806.1,PB.21939.1,PB.25554.1,PB.31150.1,PB.31293.1,PB.20562.1,PB.29676.1,PB.24922.1,PB.6445.1,PB.31267.1,PB.13521.1,PB.24255.1,PB.28118.1,PB.26043.1,PB.25189.1,PB.29011.1,PB.25225.1,PB.23088.1,PB.25437.1,PB.24509.1,PB.31089.1,PB.24314.1,PB.2…
GO:0003747	translation release factor activity	molecular_function	21	PB.9827.1,PB.23329.1,PB.29898.1,PB.22310.1,PB.25713.1,PB.14273.1,PB.20635.1,PB.6393.1,PB.23578.1,PB.1126.1,PB.26334.1,PB.18576.1,PB.13734.1,PB.23136.1,PB.27935.1,PB.9389.1,PB.13761.1,PB.15182.1,PB.6895.1,PB.32229.1,PB.25041.1
GO:0003755	peptidyl-prolyl cis-trans isomerase activity	molecular_function	92	PB.13705.1,PB.3252.1,PB.16359.1,PB.31270.1,PB.13163.1,PB.3963.1,PB.16636.1,PB.32010.1,PB.32000.1,PB.18386.1,PB.25440.1,PB.13624.1,PB.31847.1,PB.28321.1,PB.19632.1,PB.8650.1,PB.3766.1,PB.16478.1,PB.126.1,PB.3658.1,PB.6063.1,PB.30582.1,PB.25618.1,PB.29111.1,PB.13152.1,PB.27376.1,PB.31555.1,PB.8535.1,PB.11765.1,PB.28073.1,PB.31965.1,PB.24102.1,PB.17591.1,PB.18209.1,PB.19228.1,PB.17955.1,PB.31113.1,P…
GO:0003756	protein disulfide isomerase activity	molecular_function	14	PB.25102.1,PB.2287.1,PB.21165.1,PB.22934.1,PB.5268.1,PB.19682.1,PB.19190.1,PB.21043.1,PB.21422.1,PB.9895.1,PB.23888.1,PB.21249.1,PB.18238.1,PB.23778.1
GO:0003774	motor activity	molecular_function	27	PB.23247.1,PB.1322.1,PB.450.1,PB.574.1,PB.416.1,PB.9050.1,PB.16671.1,PB.6407.1,PB.7190.1,PB.19627.1,PB.1409.1,PB.526.1,PB.754.1,PB.14577.1,PB.3481.1,PB.12732.1,PB.500.1,PB.501.1,PB.16581.1,PB.13765.1,PB.26180.1,PB.17336.1,PB.444.1,PB.29771.1,PB.5472.1,PB.23908.1,PB.576.1
GO:0003777	microtubule motor activity	molecular_function	56	PB.5197.1,PB.2071.1,PB.6520.1,PB.11214.1,PB.5904.1,PB.9840.1,PB.5053.1,PB.4697.1,PB.28146.1,PB.4546.1,PB.5494.1,PB.12450.1,PB.2915.1,PB.5955.1,PB.7183.1,PB.10757.1,PB.16148.1,PB.13979.1,PB.2171.1,PB.3883.1,PB.309.1,PB.6468.1,PB.9193.1,PB.3906.1,PB.4756.1,PB.3641.1,PB.16682.1,PB.11913.1,PB.6157.1,PB.4004.1,PB.7705.1,PB.22777.1,PB.12037.1,PB.988.1,PB.2224.1,PB.9146.1,PB.5662.1,PB.1880.1,PB.2822.1,P…
GO:0003779	actin binding	molecular_function	39	PB.3189.1,PB.7313.1,PB.16955.1,PB.7934.1,PB.13536.1,PB.3502.1,PB.21216.1,PB.10833.1,PB.697.1,PB.31296.1,PB.161.1,PB.1652.1,PB.21347.1,PB.7637.1,PB.2741.1,PB.744.1,PB.196.1,PB.90.1,PB.6943.1,PB.5344.1,PB.3834.1,PB.4987.1,PB.12416.1,PB.2317.1,PB.10016.1,PB.31358.1,PB.28955.1,PB.17248.1,PB.31582.1,PB.1453.1,PB.174.1,PB.686.1,PB.5142.1,PB.23472.1,PB.26652.1,PB.28661.1,PB.10136.1,PB.26559.1,PB.26313.1
GO:0003824	catalytic activity	molecular_function	1294	PB.26649.1,PB.10650.1,PB.29164.1,PB.20917.1,PB.14911.1,PB.2567.1,PB.22511.1,PB.29557.1,PB.1099.1,PB.4486.1,PB.30517.1,PB.341.1,PB.1144.1,PB.10121.1,PB.24336.1,PB.29470.1,PB.25553.1,PB.9825.1,PB.17125.1,PB.8908.1,PB.12177.1,PB.20280.1,PB.21495.1,PB.10818.1,PB.26333.1,PB.22261.1,PB.26824.1,PB.4279.1,PB.1057.1,PB.18533.1,PB.2127.1,PB.10940.1,PB.11472.1,PB.4740.1,PB.15261.1,PB.20572.1,PB.20887.1,PB.7…
GO:0003825	alpha,alpha-trehalose-phosphate synthase (UDP-forming) activity	molecular_function	3	PB.15947.1,PB.4312.1,PB.6422.1
GO:0003830	beta-1,4-mannosylglycoprotein 4-beta-N-acetylglucosaminyltransferase activity	molecular_function	4	PB.17869.1,PB.17659.1,PB.10863.1,PB.22003.1
GO:0003839	gamma-glutamylcyclotransferase activity	molecular_function	4	PB.18158.1,PB.31027.1,PB.30024.1,PB.13557.1
GO:0003841	1-acylglycerol-3-phosphate O-acyltransferase activity	molecular_function	3	PB.27887.1,PB.24139.1,PB.19719.1
GO:0003843	1,3-beta-D-glucan synthase activity	molecular_function	16	PB.3639.1,PB.10831.1,PB.108.1,PB.2514.1,PB.3505.1,PB.95.1,PB.220.1,PB.45.1,PB.191.1,PB.165.1,PB.9467.1,PB.246.1,PB.6834.1,PB.2383.1,PB.316.1,PB.106.1
GO:0003844	1,4-alpha-glucan branching enzyme activity	molecular_function	7	PB.6801.1,PB.8853.1,PB.15983.1,PB.15098.1,PB.15192.1,PB.9463.1,PB.13216.1
GO:0003847	1-alkyl-2-acetylglycerophosphocholine esterase activity	molecular_function	2	PB.24378.1,PB.20326.1
GO:0003848	2-amino-4-hydroxy-6-hydroxymethyldihydropteridine diphosphokinase activity	molecular_function	1	PB.14546.1
GO:0003849	3-deoxy-7-phosphoheptulonate synthase activity	molecular_function	8	PB.25986.1,PB.9320.1,PB.28727.1,PB.20958.1,PB.7908.1,PB.25387.1,PB.2378.1,PB.17276.1
GO:0003852	2-isopropylmalate synthase activity	molecular_function	3	PB.15719.1,PB.22033.1,PB.17543.1
GO:0003854	3-beta-hydroxy-delta5-steroid dehydrogenase activity	molecular_function	18	PB.20606.1,PB.30187.1,PB.23626.1,PB.25372.1,PB.17503.1,PB.26868.1,PB.29831.1,PB.2935.1,PB.9683.1,PB.2793.1,PB.26251.1,PB.21205.1,PB.20641.1,PB.11388.1,PB.26453.1,PB.18221.1,PB.25904.1,PB.22727.1
GO:0003855	3-dehydroquinate dehydratase activity	molecular_function	13	PB.10121.1,PB.16742.1,PB.7352.1,PB.18624.1,PB.14412.1,PB.16294.1,PB.19293.1,PB.16997.1,PB.12762.1,PB.19767.1,PB.22698.1,PB.722.1,PB.17228.1
GO:0003856	3-dehydroquinate synthase activity	molecular_function	2	PB.7305.1,PB.26437.1
GO:0003857	3-hydroxyacyl-CoA dehydrogenase activity	molecular_function	12	PB.12127.1,PB.10247.1,PB.13260.1,PB.3596.1,PB.5051.1,PB.12702.1,PB.7240.1,PB.25646.1,PB.9918.1,PB.5721.1,PB.10442.1,PB.12337.1
GO:0003860	3-hydroxyisobutyryl-CoA hydrolase activity	molecular_function	11	PB.23126.1,PB.26926.1,PB.15063.1,PB.24850.1,PB.21373.1,PB.22171.1,PB.17763.1,PB.26082.1,PB.25974.1,PB.23541.1,PB.28061.1
GO:0003861	3-isopropylmalate dehydratase activity	molecular_function	5	PB.11345.1,PB.10095.1,PB.13150.1,PB.12905.1,PB.19601.1
GO:0003862	3-isopropylmalate dehydrogenase activity	molecular_function	2	PB.24599.1,PB.23311.1
GO:0003864	3-methyl-2-oxobutanoate hydroxymethyltransferase activity	molecular_function	3	PB.17715.1,PB.28874.1,PB.6688.1
GO:0003865	3-oxo-5-alpha-steroid 4-dehydrogenase activity	molecular_function	1	PB.4399.1
GO:0003866	3-phosphoshikimate 1-carboxyvinyltransferase activity	molecular_function	2	PB.20627.1,PB.722.1
GO:0003868	4-hydroxyphenylpyruvate dioxygenase activity	molecular_function	1	PB.25928.1
GO:0003871	5-methyltetrahydropteroyltriglutamate-homocysteine S-methyltransferase activity	molecular_function	6	PB.10271.1,PB.10319.1,PB.12048.1,PB.12328.1,PB.6742.1,PB.11148.1
GO:0003872	6-phosphofructokinase activity	molecular_function	27	PB.6304.1,PB.16363.1,PB.11862.1,PB.8228.1,PB.14230.1,PB.20841.1,PB.6320.1,PB.7482.1,PB.26923.1,PB.18965.1,PB.20549.1,PB.20169.1,PB.25794.1,PB.17610.1,PB.9099.1,PB.2403.1,PB.21767.1,PB.26968.1,PB.17589.1,PB.20997.1,PB.17702.1,PB.14261.1,PB.26803.1,PB.22348.1,PB.20455.1,PB.10580.1,PB.16652.1
GO:0003873	6-phosphofructo-2-kinase activity	molecular_function	8	PB.17272.1,PB.7357.1,PB.11773.1,PB.23370.1,PB.8242.1,PB.2691.1,PB.12712.1,PB.3065.1
GO:0003876	AMP deaminase activity	molecular_function	3	PB.5685.1,PB.4537.1,PB.4366.1
GO:0003878	ATP citrate synthase activity	molecular_function	1	PB.2876.1
GO:0003879	ATP phosphoribosyltransferase activity	molecular_function	1	PB.25870.1
GO:0003883	CTP synthase activity	molecular_function	5	PB.13169.1,PB.14723.1,PB.19019.1,PB.16172.1,PB.4323.1
GO:0003885	D-arabinono-1,4-lactone oxidase activity	molecular_function	6	PB.18093.1,PB.22099.1,PB.19255.1,PB.24472.1,PB.19617.1,PB.22634.1
GO:0003886	DNA (cytosine-5-)-methyltransferase activity	molecular_function	1	PB.757.1
GO:0003887	DNA-directed DNA polymerase activity	molecular_function	13	PB.18426.1,PB.15103.1,PB.3415.1,PB.157.1,PB.1333.1,PB.5937.1,PB.16349.1,PB.4326.1,PB.2307.1,PB.1146.1,PB.4239.1,PB.1987.1,PB.9104.1
GO:0003896	DNA primase activity	molecular_function	1	PB.21935.1
GO:0003899	DNA-directed 5'-3' RNA polymerase activity	molecular_function	51	PB.2110.1,PB.80.1,PB.5243.1,PB.2750.1,PB.4222.1,PB.496.1,PB.9882.1,PB.2240.1,PB.13603.1,PB.31972.1,PB.15610.1,PB.12077.1,PB.16095.1,PB.1968.1,PB.13531.1,PB.4179.1,PB.296.1,PB.10466.1,PB.172.1,PB.2580.1,PB.536.1,PB.2623.1,PB.1295.1,PB.8798.1,PB.18703.1,PB.26573.1,PB.12974.1,PB.14661.1,PB.15819.1,PB.27685.1,PB.22304.1,PB.392.1,PB.2351.1,PB.2583.1,PB.1115.1,PB.29609.1,PB.443.1,PB.24693.1,PB.2840.1,P…
GO:0003904	deoxyribodipyrimidine photo-lyase activity	molecular_function	1	PB.22826.1
GO:0003905	alkylbase DNA N-glycosylase activity	molecular_function	1	PB.30889.1
GO:0003906	DNA-(apurinic or apyrimidinic site) endonuclease activity	molecular_function	5	PB.28328.1,PB.8743.1,PB.26689.1,PB.7395.1,PB.2518.1
GO:0003909	DNA ligase activity	molecular_function	13	PB.17948.1,PB.10852.1,PB.4436.1,PB.8981.1,PB.19163.1,PB.8010.1,PB.2090.1,PB.1477.1,PB.14367.1,PB.2147.1,PB.1011.1,PB.4647.1,PB.5452.1
GO:0003910	DNA ligase (ATP) activity	molecular_function	20	PB.17948.1,PB.10852.1,PB.8991.1,PB.4436.1,PB.10647.1,PB.8981.1,PB.19163.1,PB.8010.1,PB.2090.1,PB.6410.1,PB.8839.1,PB.1477.1,PB.14367.1,PB.2147.1,PB.1011.1,PB.12072.1,PB.10102.1,PB.4647.1,PB.17117.1,PB.5452.1
GO:0003913	DNA photolyase activity	molecular_function	1	PB.18420.1
GO:0003916	DNA topoisomerase activity	molecular_function	9	PB.8462.1,PB.25393.1,PB.7316.1,PB.8876.1,PB.5972.1,PB.7864.1,PB.8794.1,PB.1472.1,PB.1285.1
GO:0003917	DNA topoisomerase type I activity	molecular_function	10	PB.5194.1,PB.5807.1,PB.8462.1,PB.25393.1,PB.7316.1,PB.8876.1,PB.7864.1,PB.1472.1,PB.1285.1,PB.9449.1
GO:0003918	DNA topoisomerase type II (ATP-hydrolyzing) activity	molecular_function	10	PB.13399.1,PB.432.1,PB.21021.1,PB.16429.1,PB.5972.1,PB.11206.1,PB.14803.1,PB.12646.1,PB.1368.1,PB.8794.1
GO:0003919	FMN adenylyltransferase activity	molecular_function	4	PB.16247.1,PB.23023.1,PB.11398.1,PB.3669.1
GO:0003922	GMP synthase (glutamine-hydrolyzing) activity	molecular_function	2	PB.23460.1,PB.24025.1
GO:0003924	GTPase activity	molecular_function	233	PB.11762.1,PB.24792.1,PB.7976.1,PB.23719.1,PB.6563.1,PB.31219.1,PB.17900.1,PB.6122.1,PB.25085.1,PB.3942.1,PB.26122.1,PB.16078.1,PB.18584.1,PB.22493.1,PB.22647.1,PB.8319.1,PB.19749.1,PB.14702.1,PB.5568.1,PB.3882.1,PB.11830.1,PB.29997.1,PB.15821.1,PB.9300.1,PB.5655.1,PB.23848.1,PB.11058.1,PB.13709.1,PB.29918.1,PB.22880.1,PB.10618.1,PB.29719.1,PB.13233.1,PB.10910.1,PB.19408.1,PB.23695.1,PB.18258.1,P…
GO:0003935	GTP cyclohydrolase II activity	molecular_function	4	PB.27539.1,PB.17473.1,PB.12674.1,PB.19433.1
GO:0003937	IMP cyclohydrolase activity	molecular_function	4	PB.17849.1,PB.6168.1,PB.20759.1,PB.17495.1
GO:0003938	IMP dehydrogenase activity	molecular_function	2	PB.21905.1,PB.14582.1
GO:0003942	N-acetyl-gamma-glutamyl-phosphate reductase activity	molecular_function	2	PB.25594.1,PB.5965.1
GO:0003949	1-(5-phosphoribosyl)-5-[(5-phosphoribosylamino)methylideneamino]imidazole-4-carboxamide isomerase activity	molecular_function	2	PB.6409.1,PB.4353.1
GO:0003950	NAD+ ADP-ribosyltransferase activity	molecular_function	19	PB.12837.1,PB.12613.1,PB.4780.1,PB.17678.1,PB.1035.1,PB.14799.1,PB.30966.1,PB.4564.1,PB.10641.1,PB.16076.1,PB.12272.1,PB.14867.1,PB.12593.1,PB.22160.1,PB.4941.1,PB.16628.1,PB.18776.1,PB.8862.1,PB.1325.1
GO:0003951	NAD+ kinase activity	molecular_function	25	PB.20623.1,PB.25373.1,PB.855.1,PB.18592.1,PB.6810.1,PB.15374.1,PB.17996.1,PB.1990.1,PB.21179.1,PB.23483.1,PB.14164.1,PB.5854.1,PB.10059.1,PB.8079.1,PB.6013.1,PB.14010.1,PB.22085.1,PB.19966.1,PB.8712.1,PB.5039.1,PB.15856.1,PB.6909.1,PB.17242.1,PB.9238.1,PB.24779.1
GO:0003952	NAD+ synthase (glutamine-hydrolyzing) activity	molecular_function	2	PB.14692.1,PB.11994.1
GO:0003955	NAD(P)H dehydrogenase (quinone) activity	molecular_function	6	PB.17518.1,PB.29657.1,PB.28943.1,PB.31691.1,PB.24736.1,PB.23559.1
GO:0003956	NAD(P)+-protein-arginine ADP-ribosyltransferase activity	molecular_function	1	PB.2873.1
GO:0003958	NADPH-hemoprotein reductase activity	molecular_function	5	PB.13561.1,PB.11363.1,PB.8427.1,PB.18458.1,PB.11512.1
GO:0003964	RNA-directed DNA polymerase activity	molecular_function	2	PB.6168.1,PB.17495.1
GO:0003968	RNA-directed 5'-3' RNA polymerase activity	molecular_function	32	PB.2163.1,PB.198.1,PB.2734.1,PB.517.1,PB.624.1,PB.23902.1,PB.986.1,PB.6837.1,PB.1306.1,PB.22.1,PB.2262.1,PB.6351.1,PB.3075.1,PB.22282.1,PB.4957.1,PB.122.1,PB.134.1,PB.6332.1,PB.13848.1,PB.9279.1,PB.751.1,PB.5583.1,PB.1653.1,PB.10423.1,PB.12124.1,PB.30.1,PB.13511.1,PB.5210.1,PB.1950.1,PB.6472.1,PB.29.1,PB.3125.1
GO:0003972	RNA ligase (ATP) activity	molecular_function	2	PB.7884.1,PB.2214.1
GO:0003975	UDP-N-acetylglucosamine-dolichyl-phosphate N-acetylglucosaminephosphotransferase activity	molecular_function	5	PB.5585.1,PB.23470.1,PB.24227.1,PB.25019.1,PB.22295.1
GO:0003978	UDP-glucose 4-epimerase activity	molecular_function	4	PB.23368.1,PB.24420.1,PB.23557.1,PB.23120.1
GO:0003979	UDP-glucose 6-dehydrogenase activity	molecular_function	2	PB.22229.1,PB.22183.1
GO:0003980	UDP-glucose:glycoprotein glucosyltransferase activity	molecular_function	3	PB.1694.1,PB.1279.1,PB.318.1
GO:0003983	UTP:glucose-1-phosphate uridylyltransferase activity	molecular_function	2	PB.20441.1,PB.20212.1
GO:0003984	acetolactate synthase activity	molecular_function	3	PB.9277.1,PB.13153.1,PB.16758.1
GO:0003986	acetyl-CoA hydrolase activity	molecular_function	1	PB.21222.1
GO:0003987	acetate-CoA ligase activity	molecular_function	7	PB.14159.1,PB.17873.1,PB.16037.1,PB.12528.1,PB.14635.1,PB.8035.1,PB.8824.1
GO:0003989	acetyl-CoA carboxylase activity	molecular_function	12	PB.2132.1,PB.350.1,PB.1712.1,PB.44.1,PB.456.1,PB.27764.1,PB.12464.1,PB.27421.1,PB.2794.1,PB.4646.1,PB.28117.1,PB.28903.1
GO:0003991	acetylglutamate kinase activity	molecular_function	3	PB.5965.1,PB.21936.1,PB.19450.1
GO:0003993	acid phosphatase activity	molecular_function	32	PB.16421.1,PB.18571.1,PB.16315.1,PB.15418.1,PB.16817.1,PB.16608.1,PB.14260.1,PB.22368.1,PB.23648.1,PB.17946.1,PB.20747.1,PB.6311.1,PB.17104.1,PB.15870.1,PB.19974.1,PB.30105.1,PB.26221.1,PB.16665.1,PB.8563.1,PB.13781.1,PB.20719.1,PB.14376.1,PB.29015.1,PB.13002.1,PB.24467.1,PB.19291.1,PB.11044.1,PB.31041.1,PB.25763.1,PB.28214.1,PB.3343.1,PB.17952.1
GO:0003994	aconitate hydratase activity	molecular_function	6	PB.14605.1,PB.11573.1,PB.11325.1,PB.15060.1,PB.11263.1,PB.12418.1
GO:0003995	acyl-CoA dehydrogenase activity	molecular_function	6	PB.23461.1,PB.28533.1,PB.26166.1,PB.22900.1,PB.18895.1,PB.28262.1
GO:0003997	acyl-CoA oxidase activity	molecular_function	17	PB.9784.1,PB.11147.1,PB.15283.1,PB.13139.1,PB.9204.1,PB.15392.1,PB.18432.1,PB.11655.1,PB.18080.1,PB.14094.1,PB.15473.1,PB.17314.1,PB.10390.1,PB.14537.1,PB.16575.1,PB.9521.1,PB.17571.1
GO:0003998	acylphosphatase activity	molecular_function	1	PB.4380.1
GO:0003999	adenine phosphoribosyltransferase activity	molecular_function	5	PB.31508.1,PB.26713.1,PB.28886.1,PB.6631.1,PB.26332.1
GO:0004000	adenosine deaminase activity	molecular_function	3	PB.24345.1,PB.9057.1,PB.24201.1
GO:0004001	adenosine kinase activity	molecular_function	2	PB.2688.1,PB.28292.1
GO:0004013	adenosylhomocysteinase activity	molecular_function	5	PB.20224.1,PB.24584.1,PB.13643.1,PB.22280.1,PB.25135.1
GO:0004014	adenosylmethionine decarboxylase activity	molecular_function	9	PB.25819.1,PB.7264.1,PB.8398.1,PB.6948.1,PB.5409.1,PB.8138.1,PB.23813.1,PB.23986.1,PB.11845.1
GO:0004017	adenylate kinase activity	molecular_function	8	PB.7764.1,PB.7025.1,PB.11078.1,PB.19445.1,PB.30789.1,PB.21806.1,PB.31049.1,PB.31525.1
GO:0004018	N6-(1,2-dicarboxyethyl)AMP AMP-lyase (fumarate-forming) activity	molecular_function	3	PB.10007.1,PB.7167.1,PB.18228.1
GO:0004019	adenylosuccinate synthase activity	molecular_function	2	PB.22254.1,PB.18727.1
GO:0004020	adenylylsulfate kinase activity	molecular_function	4	PB.25061.1,PB.30338.1,PB.25569.1,PB.20090.1
GO:0004022	alcohol dehydrogenase (NAD) activity	molecular_function	1	PB.19464.1
GO:0004042	acetyl-CoA:L-glutamate N-acetyltransferase activity	molecular_function	3	PB.13783.1,PB.17067.1,PB.10257.1
GO:0004043	L-aminoadipate-semialdehyde dehydrogenase activity	molecular_function	2	PB.10149.1,PB.2981.1
GO:0004044	amidophosphoribosyltransferase activity	molecular_function	1	PB.19032.1
GO:0004045	aminoacyl-tRNA hydrolase activity	molecular_function	8	PB.26720.1,PB.9096.1,PB.12143.1,PB.28288.1,PB.29428.1,PB.3207.1,PB.8932.1,PB.25828.1
GO:0004046	aminoacylase activity	molecular_function	2	PB.19587.1,PB.24995.1
GO:0004047	aminomethyltransferase activity	molecular_function	2	PB.24553.1,PB.25967.1
GO:0004048	anthranilate phosphoribosyltransferase activity	molecular_function	2	PB.26839.1,PB.10803.1
GO:0004049	anthranilate synthase activity	molecular_function	3	PB.16226.1,PB.15430.1,PB.19645.1
GO:0004055	argininosuccinate synthase activity	molecular_function	2	PB.24269.1,PB.24576.1
GO:0004056	argininosuccinate lyase activity	molecular_function	2	PB.21671.1,PB.15361.1
GO:0004057	arginyltransferase activity	molecular_function	3	PB.11025.1,PB.11290.1,PB.17309.1
GO:0004061	arylformamidase activity	molecular_function	4	PB.30011.1,PB.27850.1,PB.18964.1,PB.30000.1
GO:0004066	asparagine synthase (glutamine-hydrolyzing) activity	molecular_function	12	PB.15733.1,PB.21045.1,PB.10703.1,PB.2817.1,PB.19815.1,PB.18105.1,PB.9772.1,PB.10388.1,PB.18297.1,PB.24306.1,PB.12247.1,PB.18408.1
GO:0004070	aspartate carbamoyltransferase activity	molecular_function	2	PB.3372.1,PB.51.1
GO:0004072	aspartate kinase activity	molecular_function	6	PB.13897.1,PB.9705.1,PB.9083.1,PB.4558.1,PB.16762.1,PB.10468.1
GO:0004073	aspartate-semialdehyde dehydrogenase activity	molecular_function	1	PB.27841.1
GO:0004076	biotin synthase activity	molecular_function	3	PB.28172.1,PB.25892.1,PB.9664.1
GO:0004077	biotin-[acetyl-CoA-carboxylase] ligase activity	molecular_function	1	PB.22852.1
GO:0004084	branched-chain-amino-acid transaminase activity	molecular_function	4	PB.25899.1,PB.25579.1,PB.24568.1,PB.28450.1
GO:0004088	carbamoyl-phosphate synthase (glutamine-hydrolyzing) activity	molecular_function	3	PB.25684.1,PB.24704.1,PB.20207.1
GO:0004089	carbonate dehydratase activity	molecular_function	7	PB.31996.1,PB.30658.1,PB.26557.1,PB.26506.1,PB.29346.1,PB.31086.1,PB.14320.1
GO:0004096	catalase activity	molecular_function	10	PB.14263.1,PB.15654.1,PB.20845.1,PB.14998.1,PB.30474.1,PB.14137.1,PB.31805.1,PB.23933.1,PB.15750.1,PB.13623.1
GO:0004097	catechol oxidase activity	molecular_function	3	PB.20108.1,PB.19009.1,PB.18814.1
GO:0004100	chitin synthase activity	molecular_function	1	PB.7188.1
GO:0004104	cholinesterase activity	molecular_function	1	PB.10151.1
GO:0004106	chorismate mutase activity	molecular_function	2	PB.4219.1,PB.27967.1
GO:0004107	chorismate synthase activity	molecular_function	4	PB.26188.1,PB.24540.1,PB.23406.1,PB.24602.1
GO:0004108	citrate (Si)-synthase activity	molecular_function	3	PB.23147.1,PB.23596.1,PB.26184.1
GO:0004109	coproporphyrinogen oxidase activity	molecular_function	5	PB.23208.1,PB.14679.1,PB.24647.1,PB.20206.1,PB.2006.1
GO:0004112	cyclic-nucleotide phosphodiesterase activity	molecular_function	3	PB.31460.1,PB.4248.1,PB.2355.1
GO:0004114	3',5'-cyclic-nucleotide phosphodiesterase activity	molecular_function	2	PB.2260.1,PB.16626.1
GO:0004115	3',5'-cyclic-AMP phosphodiesterase activity	molecular_function	1	PB.25284.1
GO:0004121	cystathionine beta-lyase activity	molecular_function	2	PB.24857.1,PB.10987.1
GO:0004124	cysteine synthase activity	molecular_function	9	PB.26836.1,PB.8060.1,PB.28588.1,PB.26578.1,PB.27730.1,PB.24858.1,PB.2034.1,PB.25050.1,PB.21735.1
GO:0004127	cytidylate kinase activity	molecular_function	2	PB.27050.1,PB.30691.1
GO:0004129	cytochrome-c oxidase activity	molecular_function	9	PB.5271.1,PB.17815.1,PB.31698.1,PB.12974.1,PB.25193.1,PB.10066.1,PB.31591.1,PB.1565.1,PB.7553.1
GO:0004134	4-alpha-glucanotransferase activity	molecular_function	6	PB.13853.1,PB.4471.1,PB.5475.1,PB.5370.1,PB.10605.1,PB.18395.1
GO:0004140	dephospho-CoA kinase activity	molecular_function	4	PB.306.1,PB.4914.1,PB.14961.1,PB.23058.1
GO:0004143	diacylglycerol kinase activity	molecular_function	11	PB.20623.1,PB.855.1,PB.18592.1,PB.6810.1,PB.17996.1,PB.19676.1,PB.19966.1,PB.8712.1,PB.5039.1,PB.17242.1,PB.9238.1
GO:0004144	diacylglycerol O-acyltransferase activity	molecular_function	4	PB.22431.1,PB.15795.1,PB.23586.1,PB.9095.1
GO:0004146	dihydrofolate reductase activity	molecular_function	2	PB.19774.1,PB.16137.1
GO:0004148	dihydrolipoyl dehydrogenase activity	molecular_function	3	PB.22629.1,PB.18984.1,PB.24750.1
GO:0004149	dihydrolipoyllysine-residue succinyltransferase activity	molecular_function	3	PB.15201.1,PB.25036.1,PB.22688.1
GO:0004150	dihydroneopterin aldolase activity	molecular_function	2	PB.19821.1,PB.31925.1
GO:0004151	dihydroorotase activity	molecular_function	2	PB.26419.1,PB.28780.1
GO:0004152	dihydroorotate dehydrogenase activity	molecular_function	1	PB.19351.1
GO:0004156	dihydropteroate synthase activity	molecular_function	1	PB.14546.1
GO:0004160	dihydroxy-acid dehydratase activity	molecular_function	2	PB.18954.1,PB.17956.1
GO:0004163	diphosphomevalonate decarboxylase activity	molecular_function	2	PB.11784.1,PB.22028.1
GO:0004164	diphthine synthase activity	molecular_function	1	PB.30169.1
GO:0004175	endopeptidase activity	molecular_function	24	PB.28250.1,PB.27732.1,PB.30756.1,PB.29276.1,PB.30815.1,PB.29088.1,PB.5355.1,PB.22152.1,PB.30152.1,PB.1756.1,PB.30870.1,PB.29922.1,PB.32006.1,PB.16066.1,PB.28868.1,PB.30192.1,PB.30573.1,PB.11587.1,PB.29941.1,PB.22978.1,PB.30781.1,PB.6758.1,PB.30804.1,PB.30037.1
GO:0004176	ATP-dependent peptidase activity	molecular_function	6	PB.5275.1,PB.6586.1,PB.7662.1,PB.31973.1,PB.8302.1,PB.5488.1
GO:0004177	aminopeptidase activity	molecular_function	34	PB.3712.1,PB.28568.1,PB.25020.1,PB.23784.1,PB.5883.1,PB.7647.1,PB.25139.1,PB.28514.1,PB.23028.1,PB.25311.1,PB.26016.1,PB.16459.1,PB.18154.1,PB.22757.1,PB.24295.1,PB.18149.1,PB.3280.1,PB.17801.1,PB.14202.1,PB.27001.1,PB.4651.1,PB.24036.1,PB.25911.1,PB.23732.1,PB.11174.1,PB.16204.1,PB.11661.1,PB.12921.1,PB.27311.1,PB.736.1,PB.21629.1,PB.14603.1,PB.26258.1,PB.12227.1
GO:0004181	metallocarboxypeptidase activity	molecular_function	5	PB.11188.1,PB.26581.1,PB.22468.1,PB.28093.1,PB.23852.1
GO:0004185	serine-type carboxypeptidase activity	molecular_function	44	PB.2458.1,PB.25073.1,PB.7470.1,PB.266.1,PB.24569.1,PB.22946.1,PB.23281.1,PB.21294.1,PB.20078.1,PB.23493.1,PB.18143.1,PB.18227.1,PB.22230.1,PB.14012.1,PB.3785.1,PB.13942.1,PB.22418.1,PB.21744.1,PB.24346.1,PB.29957.1,PB.24796.1,PB.16221.1,PB.11606.1,PB.16886.1,PB.20048.1,PB.9278.1,PB.18425.1,PB.1388.1,PB.21092.1,PB.25350.1,PB.21504.1,PB.24224.1,PB.19073.1,PB.24625.1,PB.27688.1,PB.20631.1,PB.12930.1…
GO:0004190	aspartic-type endopeptidase activity	molecular_function	92	PB.24031.1,PB.13854.1,PB.673.1,PB.28105.1,PB.22577.1,PB.13051.1,PB.16693.1,PB.18159.1,PB.29694.1,PB.16389.1,PB.21965.1,PB.5288.1,PB.13975.1,PB.12644.1,PB.15692.1,PB.10571.1,PB.11579.1,PB.26161.1,PB.27030.1,PB.6566.1,PB.26922.1,PB.7010.1,PB.26059.1,PB.15358.1,PB.11892.1,PB.4839.1,PB.8230.1,PB.26753.1,PB.11328.1,PB.27690.1,PB.2073.1,PB.3696.1,PB.12977.1,PB.20073.1,PB.24382.1,PB.21123.1,PB.19951.1,P…
GO:0004197	cysteine-type endopeptidase activity	molecular_function	14	PB.10268.1,PB.28487.1,PB.28690.1,PB.23832.1,PB.18070.1,PB.17226.1,PB.25765.1,PB.5690.1,PB.27814.1,PB.19352.1,PB.19724.1,PB.8994.1,PB.24407.1,PB.25932.1
GO:0004198	calcium-dependent cysteine-type endopeptidase activity	molecular_function	4	PB.2838.1,PB.4527.1,PB.248.1,PB.81.1
GO:0004222	metalloendopeptidase activity	molecular_function	75	PB.14436.1,PB.20229.1,PB.27473.1,PB.28954.1,PB.28844.1,PB.11054.1,PB.28593.1,PB.5969.1,PB.8341.1,PB.22660.1,PB.4490.1,PB.6003.1,PB.15266.1,PB.9412.1,PB.8256.1,PB.7906.1,PB.19045.1,PB.17100.1,PB.31062.1,PB.9767.1,PB.7351.1,PB.9808.1,PB.6825.1,PB.12830.1,PB.13204.1,PB.7076.1,PB.27075.1,PB.30469.1,PB.15264.1,PB.31527.1,PB.27247.1,PB.25644.1,PB.11060.1,PB.18538.1,PB.11653.1,PB.6424.1,PB.8772.1,PB.162…
GO:0004252	serine-type endopeptidase activity	molecular_function	135	PB.1889.1,PB.12163.1,PB.2210.1,PB.743.1,PB.12259.1,PB.10695.1,PB.4829.1,PB.9882.1,PB.26187.1,PB.29203.1,PB.5275.1,PB.19242.1,PB.9997.1,PB.26132.1,PB.12056.1,PB.13219.1,PB.23597.1,PB.11477.1,PB.26600.1,PB.5276.1,PB.11704.1,PB.1769.1,PB.16810.1,PB.29254.1,PB.27342.1,PB.2562.1,PB.3071.1,PB.22164.1,PB.65.1,PB.11797.1,PB.1478.1,PB.31899.1,PB.6586.1,PB.14853.1,PB.15288.1,PB.5761.1,PB.19997.1,PB.3506.1,…
GO:0004298	threonine-type endopeptidase activity	molecular_function	28	PB.28250.1,PB.27732.1,PB.30756.1,PB.29276.1,PB.30815.1,PB.29088.1,PB.5355.1,PB.22152.1,PB.30152.1,PB.1756.1,PB.30870.1,PB.29922.1,PB.27539.1,PB.32006.1,PB.16066.1,PB.28868.1,PB.30192.1,PB.30573.1,PB.11587.1,PB.29941.1,PB.22978.1,PB.15887.1,PB.30781.1,PB.6758.1,PB.30804.1,PB.27684.1,PB.31335.1,PB.30037.1
GO:0004310	farnesyl-diphosphate farnesyltransferase activity	molecular_function	5	PB.19315.1,PB.19142.1,PB.24124.1,PB.21125.1,PB.22619.1
GO:0004312	fatty acid synthase activity	molecular_function	6	PB.4486.1,PB.1908.1,PB.140.1,PB.1690.1,PB.717.1,PB.158.1
GO:0004315	3-oxoacyl-[acyl-carrier-protein] synthase activity	molecular_function	1	PB.23448.1
GO:0004316	3-oxoacyl-[acyl-carrier-protein] reductase (NADPH) activity	molecular_function	1	PB.26641.1
GO:0004318	enoyl-[acyl-carrier-protein] reductase (NADH) activity	molecular_function	8	PB.4486.1,PB.23170.1,PB.1908.1,PB.27872.1,PB.140.1,PB.1690.1,PB.7586.1,PB.158.1
GO:0004325	ferrochelatase activity	molecular_function	6	PB.17835.1,PB.16261.1,PB.21429.1,PB.19907.1,PB.9495.1,PB.23055.1
GO:0004326	tetrahydrofolylpolyglutamate synthase activity	molecular_function	15	PB.15976.1,PB.14163.1,PB.19485.1,PB.15258.1,PB.18006.1,PB.13020.1,PB.23308.1,PB.12656.1,PB.21646.1,PB.22289.1,PB.9752.1,PB.17087.1,PB.21063.1,PB.8483.1,PB.13588.1
GO:0004329	formate-tetrahydrofolate ligase activity	molecular_function	7	PB.6104.1,PB.6526.1,PB.14797.1,PB.8165.1,PB.5659.1,PB.4376.1,PB.8345.1
GO:0004332	fructose-bisphosphate aldolase activity	molecular_function	8	PB.29470.1,PB.8210.1,PB.26338.1,PB.27914.1,PB.10564.1,PB.28848.1,PB.9271.1,PB.27317.1
GO:0004333	fumarate hydratase activity	molecular_function	4	PB.22877.1,PB.25587.1,PB.23668.1,PB.21562.1
GO:0004334	fumarylacetoacetase activity	molecular_function	4	PB.21541.1,PB.17394.1,PB.28078.1,PB.23956.1
GO:0004335	galactokinase activity	molecular_function	1	PB.23401.1
GO:0004345	glucose-6-phosphate dehydrogenase activity	molecular_function	15	PB.8939.1,PB.22649.1,PB.13121.1,PB.15173.1,PB.18229.1,PB.16637.1,PB.13542.1,PB.18923.1,PB.14001.1,PB.14823.1,PB.8926.1,PB.15902.1,PB.14879.1,PB.18064.1,PB.17615.1
GO:0004347	glucose-6-phosphate isomerase activity	molecular_function	11	PB.21462.1,PB.17986.1,PB.19429.1,PB.6482.1,PB.13014.1,PB.19264.1,PB.14792.1,PB.23206.1,PB.20063.1,PB.19610.1,PB.9396.1
GO:0004348	glucosylceramidase activity	molecular_function	3	PB.6839.1,PB.2365.1,PB.4013.1
GO:0004349	glutamate 5-kinase activity	molecular_function	1	PB.10818.1
GO:0004350	glutamate-5-semialdehyde dehydrogenase activity	molecular_function	1	PB.10818.1
GO:0004351	glutamate decarboxylase activity	molecular_function	5	PB.22415.1,PB.22614.1,PB.23903.1,PB.18541.1,PB.18893.1
GO:0004352	glutamate dehydrogenase (NAD+) activity	molecular_function	4	PB.2893.1,PB.12096.1,PB.3100.1,PB.5923.1
GO:0004356	glutamate-ammonia ligase activity	molecular_function	8	PB.29271.1,PB.11050.1,PB.19387.1,PB.9413.1,PB.25917.1,PB.27511.1,PB.28027.1,PB.21566.1
GO:0004357	glutamate-cysteine ligase activity	molecular_function	5	PB.25972.1,PB.24262.1,PB.17734.1,PB.16934.1,PB.20593.1
GO:0004358	glutamate N-acetyltransferase activity	molecular_function	1	PB.21305.1
GO:0004359	glutaminase activity	molecular_function	2	PB.14692.1,PB.11994.1
GO:0004360	glutamine-fructose-6-phosphate transaminase (isomerizing) activity	molecular_function	3	PB.11697.1,PB.15033.1,PB.14774.1
GO:0004362	glutathione-disulfide reductase activity	molecular_function	4	PB.16336.1,PB.25945.1,PB.23415.1,PB.22612.1
GO:0004363	glutathione synthase activity	molecular_function	4	PB.20307.1,PB.3476.1,PB.7329.1,PB.18207.1
GO:0004364	glutathione transferase activity	molecular_function	1	PB.28719.1
GO:0004366	glycerol-3-phosphate O-acyltransferase activity	molecular_function	1	PB.23904.1
GO:0004367	glycerol-3-phosphate dehydrogenase [NAD+] activity	molecular_function	8	PB.3951.1,PB.15994.1,PB.25754.1,PB.881.1,PB.27858.1,PB.11973.1,PB.28235.1,PB.20522.1
GO:0004368	glycerol-3-phosphate dehydrogenase (quinone) activity	molecular_function	1	PB.14748.1
GO:0004370	glycerol kinase activity	molecular_function	1	PB.23251.1
GO:0004371	glycerone kinase activity	molecular_function	2	PB.17093.1,PB.14846.1
GO:0004372	glycine hydroxymethyltransferase activity	molecular_function	13	PB.22443.1,PB.20629.1,PB.23707.1,PB.10867.1,PB.17163.1,PB.21437.1,PB.22750.1,PB.20835.1,PB.24111.1,PB.11466.1,PB.23197.1,PB.17113.1,PB.13701.1
GO:0004373	glycogen (starch) synthase activity	molecular_function	13	PB.19443.1,PB.3956.1,PB.10956.1,PB.15970.1,PB.9599.1,PB.16580.1,PB.11958.1,PB.14926.1,PB.7587.1,PB.22078.1,PB.8570.1,PB.7701.1,PB.2079.1
GO:0004375	glycine dehydrogenase (decarboxylating) activity	molecular_function	5	PB.3537.1,PB.894.1,PB.4352.1,PB.5638.1,PB.7084.1
GO:0004376	glycolipid mannosyltransferase activity	molecular_function	6	PB.4801.1,PB.7145.1,PB.8241.1,PB.18247.1,PB.17580.1,PB.19880.1
GO:0004377	GDP-Man:Man3GlcNAc2-PP-Dol alpha-1,2-mannosyltransferase activity	molecular_function	7	PB.26940.1,PB.24171.1,PB.20528.1,PB.23561.1,PB.4698.1,PB.4550.1,PB.23122.1
GO:0004379	glycylpeptide N-tetradecanoyltransferase activity	molecular_function	1	PB.23012.1
GO:0004385	guanylate kinase activity	molecular_function	5	PB.19819.1,PB.24586.1,PB.22050.1,PB.29877.1,PB.25226.1
GO:0004386	helicase activity	molecular_function	68	PB.10445.1,PB.7276.1,PB.1359.1,PB.2477.1,PB.1693.1,PB.9897.1,PB.1462.1,PB.3193.1,PB.808.1,PB.10142.1,PB.3490.1,PB.9239.1,PB.793.1,PB.5998.1,PB.7086.1,PB.1815.1,PB.14564.1,PB.14894.1,PB.16237.1,PB.15460.1,PB.13114.1,PB.1304.1,PB.194.1,PB.8093.1,PB.9101.1,PB.12782.1,PB.11754.1,PB.12345.1,PB.1089.1,PB.7071.1,PB.2862.1,PB.125.1,PB.1091.1,PB.4372.1,PB.2419.1,PB.10067.1,PB.10426.1,PB.16375.1,PB.11801.1…
GO:0004392	heme oxygenase (decyclizing) activity	molecular_function	2	PB.31451.1,PB.27137.1
GO:0004396	hexokinase activity	molecular_function	10	PB.21553.1,PB.22020.1,PB.6639.1,PB.22691.1,PB.18560.1,PB.23173.1,PB.22233.1,PB.13617.1,PB.18714.1,PB.6711.1
GO:0004399	histidinol dehydrogenase activity	molecular_function	5	PB.20425.1,PB.9372.1,PB.17111.1,PB.5895.1,PB.9690.1
GO:0004400	histidinol-phosphate transaminase activity	molecular_function	1	PB.26139.1
GO:0004401	histidinol-phosphatase activity	molecular_function	1	PB.25318.1
GO:0004402	histone acetyltransferase activity	molecular_function	10	PB.27011.1,PB.23943.1,PB.3244.1,PB.24812.1,PB.4857.1,PB.2864.1,PB.202.1,PB.24493.1,PB.23093.1,PB.906.1
GO:0004407	histone deacetylase activity	molecular_function	8	PB.15838.1,PB.16555.1,PB.20856.1,PB.18352.1,PB.20667.1,PB.22870.1,PB.22065.1,PB.24784.1
GO:0004410	homocitrate synthase activity	molecular_function	3	PB.20077.1,PB.19948.1,PB.21280.1
GO:0004411	homogentisate 1,2-dioxygenase activity	molecular_function	7	PB.23905.1,PB.21529.1,PB.7302.1,PB.21938.1,PB.3328.1,PB.21620.1,PB.24195.1
GO:0004412	homoserine dehydrogenase activity	molecular_function	2	PB.4558.1,PB.10468.1
GO:0004413	homoserine kinase activity	molecular_function	3	PB.11436.1,PB.7588.1,PB.29090.1
GO:0004416	hydroxyacylglutathione hydrolase activity	molecular_function	2	PB.28282.1,PB.30863.1
GO:0004417	hydroxyethylthiazole kinase activity	molecular_function	1	PB.18146.1
GO:0004418	hydroxymethylbilane synthase activity	molecular_function	2	PB.28094.1,PB.19391.1
GO:0004420	hydroxymethylglutaryl-CoA reductase (NADPH) activity	molecular_function	7	PB.3085.1,PB.2276.1,PB.20899.1,PB.15367.1,PB.4903.1,PB.16276.1,PB.1920.1
GO:0004421	hydroxymethylglutaryl-CoA synthase activity	molecular_function	2	PB.22330.1,PB.21263.1
GO:0004424	imidazoleglycerol-phosphate dehydratase activity	molecular_function	3	PB.26100.1,PB.29474.1,PB.16497.1
GO:0004425	indole-3-glycerol-phosphate synthase activity	molecular_function	4	PB.16226.1,PB.24757.1,PB.28375.1,PB.13981.1
GO:0004427	inorganic diphosphatase activity	molecular_function	16	PB.30944.1,PB.14459.1,PB.9360.1,PB.15333.1,PB.14817.1,PB.29065.1,PB.12937.1,PB.8323.1,PB.9298.1,PB.30834.1,PB.29973.1,PB.2115.1,PB.20460.1,PB.10919.1,PB.27609.1,PB.20849.1
GO:0004435	phosphatidylinositol phospholipase C activity	molecular_function	16	PB.17812.1,PB.11916.1,PB.573.1,PB.19067.1,PB.20223.1,PB.20110.1,PB.18039.1,PB.20700.1,PB.17631.1,PB.18720.1,PB.16490.1,PB.20306.1,PB.4932.1,PB.17369.1,PB.7187.1,PB.21569.1
GO:0004449	isocitrate dehydrogenase (NAD+) activity	molecular_function	4	PB.24498.1,PB.27269.1,PB.28401.1,PB.26880.1
GO:0004450	isocitrate dehydrogenase (NADP+) activity	molecular_function	6	PB.23283.1,PB.22470.1,PB.17244.1,PB.21855.1,PB.21992.1,PB.22861.1
GO:0004451	isocitrate lyase activity	molecular_function	5	PB.21511.1,PB.17445.1,PB.23315.1,PB.20600.1,PB.21285.1
GO:0004452	isopentenyl-diphosphate delta-isomerase activity	molecular_function	1	PB.29776.1
GO:0004455	ketol-acid reductoisomerase activity	molecular_function	3	PB.18985.1,PB.28709.1,PB.19664.1
GO:0004459	L-lactate dehydrogenase activity	molecular_function	2	PB.29511.1,PB.27965.1
GO:0004462	lactoylglutathione lyase activity	molecular_function	6	PB.27104.1,PB.30569.1,PB.12271.1,PB.17886.1,PB.29288.1,PB.26991.1
GO:0004470	malic enzyme activity	molecular_function	21	PB.19113.1,PB.15571.1,PB.13608.1,PB.14312.1,PB.17021.1,PB.3923.1,PB.5077.1,PB.17622.1,PB.12961.1,PB.16088.1,PB.12475.1,PB.10306.1,PB.17389.1,PB.14753.1,PB.15281.1,PB.5967.1,PB.18454.1,PB.14253.1,PB.9661.1,PB.15130.1,PB.7383.1
GO:0004471	malate dehydrogenase (decarboxylating) (NAD+) activity	molecular_function	22	PB.19113.1,PB.15571.1,PB.13608.1,PB.14312.1,PB.17021.1,PB.3923.1,PB.5077.1,PB.17622.1,PB.12961.1,PB.16088.1,PB.12311.1,PB.12475.1,PB.10306.1,PB.17389.1,PB.14753.1,PB.15281.1,PB.5967.1,PB.18454.1,PB.14253.1,PB.9661.1,PB.15130.1,PB.7383.1
GO:0004474	malate synthase activity	molecular_function	7	PB.19044.1,PB.22719.1,PB.19698.1,PB.23367.1,PB.22222.1,PB.23850.1,PB.23305.1
GO:0004476	mannose-6-phosphate isomerase activity	molecular_function	2	PB.24825.1,PB.12610.1
GO:0004478	methionine adenosyltransferase activity	molecular_function	10	PB.20783.1,PB.11346.1,PB.26523.1,PB.31133.1,PB.8676.1,PB.9134.1,PB.8560.1,PB.24105.1,PB.30237.1,PB.25353.1
GO:0004482	mRNA (guanine-N7-)-methyltransferase activity	molecular_function	2	PB.23728.1,PB.23372.1
GO:0004484	mRNA guanylyltransferase activity	molecular_function	10	PB.3867.1,PB.8991.1,PB.4827.1,PB.5894.1,PB.10647.1,PB.6410.1,PB.8839.1,PB.12072.1,PB.10102.1,PB.11877.1
GO:0004488	methylenetetrahydrofolate dehydrogenase (NADP+) activity	molecular_function	9	PB.6526.1,PB.30217.1,PB.8165.1,PB.25111.1,PB.25114.1,PB.26700.1,PB.4376.1,PB.12026.1,PB.8345.1
GO:0004489	methylenetetrahydrofolate reductase (NAD(P)H) activity	molecular_function	4	PB.2990.1,PB.10254.1,PB.16509.1,PB.15077.1
GO:0004491	methylmalonate-semialdehyde dehydrogenase (acylating) activity	molecular_function	4	PB.8391.1,PB.3655.1,PB.21204.1,PB.6876.1
GO:0004496	mevalonate kinase activity	molecular_function	2	PB.10987.1,PB.24605.1
GO:0004497	monooxygenase activity	molecular_function	24	PB.24816.1,PB.10216.1,PB.21176.1,PB.24639.1,PB.30622.1,PB.23661.1,PB.20490.1,PB.16958.1,PB.11992.1,PB.13722.1,PB.20873.1,PB.22427.1,PB.19892.1,PB.10545.1,PB.12338.1,PB.28677.1,PB.18263.1,PB.19175.1,PB.23377.1,PB.24961.1,PB.18272.1,PB.15187.1,PB.14625.1,PB.20919.1
GO:0004499	N,N-dimethylaniline monooxygenase activity	molecular_function	9	PB.19013.1,PB.29443.1,PB.21852.1,PB.19745.1,PB.23499.1,PB.27307.1,PB.17661.1,PB.26925.1,PB.23450.1
GO:0004506	squalene monooxygenase activity	molecular_function	8	PB.19721.1,PB.21879.1,PB.19420.1,PB.7775.1,PB.16514.1,PB.23500.1,PB.18758.1,PB.16522.1
GO:0004512	inositol-3-phosphate synthase activity	molecular_function	5	PB.17923.1,PB.17440.1,PB.19921.1,PB.19235.1,PB.4025.1
GO:0004514	nicotinate-nucleotide diphosphorylase (carboxylating) activity	molecular_function	8	PB.9825.1,PB.13310.1,PB.1360.1,PB.26154.1,PB.17693.1,PB.10736.1,PB.3875.1,PB.12031.1
GO:0004516	nicotinate phosphoribosyltransferase activity	molecular_function	4	PB.9825.1,PB.1360.1,PB.17693.1,PB.3875.1
GO:0004518	nuclease activity	molecular_function	31	PB.6023.1,PB.15112.1,PB.19494.1,PB.19206.1,PB.28294.1,PB.660.1,PB.19207.1,PB.5636.1,PB.18315.1,PB.3246.1,PB.9403.1,PB.27973.1,PB.28667.1,PB.27143.1,PB.3701.1,PB.2885.1,PB.20292.1,PB.14118.1,PB.9523.1,PB.2140.1,PB.27145.1,PB.14788.1,PB.10009.1,PB.13934.1,PB.23296.1,PB.29573.1,PB.16308.1,PB.17701.1,PB.21329.1,PB.733.1,PB.9184.1
GO:0004519	endonuclease activity	molecular_function	24	PB.12955.1,PB.660.1,PB.5636.1,PB.13591.1,PB.23118.1,PB.9403.1,PB.22141.1,PB.25269.1,PB.29873.1,PB.2431.1,PB.2885.1,PB.1181.1,PB.2140.1,PB.14538.1,PB.4345.1,PB.28126.1,PB.7413.1,PB.23112.1,PB.23296.1,PB.11237.1,PB.17701.1,PB.733.1,PB.19006.1,PB.9506.1
GO:0004521	endoribonuclease activity	molecular_function	4	PB.14120.1,PB.16017.1,PB.24656.1,PB.25208.1
GO:0004523	RNA-DNA hybrid ribonuclease activity	molecular_function	53	PB.7841.1,PB.12297.1,PB.2523.1,PB.6567.1,PB.17101.1,PB.10294.1,PB.14973.1,PB.19533.1,PB.12183.1,PB.10968.1,PB.13575.1,PB.14961.1,PB.1040.1,PB.3031.1,PB.4335.1,PB.17074.1,PB.28201.1,PB.3246.1,PB.16238.1,PB.9912.1,PB.206.1,PB.3825.1,PB.17413.1,PB.13913.1,PB.4280.1,PB.6159.1,PB.20466.1,PB.2097.1,PB.4406.1,PB.1029.1,PB.30763.1,PB.20313.1,PB.97.1,PB.3081.1,PB.21869.1,PB.20211.1,PB.21449.1,PB.19591.1,P…
GO:0004525	ribonuclease III activity	molecular_function	20	PB.25116.1,PB.20417.1,PB.1717.1,PB.693.1,PB.26509.1,PB.2054.1,PB.685.1,PB.577.1,PB.30289.1,PB.1663.1,PB.9250.1,PB.14274.1,PB.4299.1,PB.1877.1,PB.2940.1,PB.22730.1,PB.30036.1,PB.1338.1,PB.17346.1,PB.105.1
GO:0004526	ribonuclease P activity	molecular_function	2	PB.6318.1,PB.15039.1
GO:0004527	exonuclease activity	molecular_function	12	PB.2093.1,PB.4144.1,PB.1707.1,PB.2289.1,PB.4831.1,PB.15034.1,PB.3725.1,PB.3704.1,PB.1349.1,PB.4342.1,PB.9310.1,PB.1284.1
GO:0004534	5'-3' exoribonuclease activity	molecular_function	6	PB.2093.1,PB.4144.1,PB.2289.1,PB.3725.1,PB.3704.1,PB.7531.1
GO:0004540	ribonuclease activity	molecular_function	23	PB.1258.1,PB.6815.1,PB.22273.1,PB.7476.1,PB.30291.1,PB.28108.1,PB.4173.1,PB.26980.1,PB.7184.1,PB.904.1,PB.10124.1,PB.796.1,PB.8844.1,PB.7957.1,PB.1175.1,PB.30023.1,PB.4184.1,PB.4933.1,PB.6573.1,PB.483.1,PB.27675.1,PB.14944.1,PB.219.1
GO:0004550	nucleoside diphosphate kinase activity	molecular_function	4	PB.28022.1,PB.17403.1,PB.30595.1,PB.30742.1
GO:0004553	hydrolase activity, hydrolyzing O-glycosyl compounds	molecular_function	308	PB.9927.1,PB.12173.1,PB.6038.1,PB.20081.1,PB.23598.1,PB.20572.1,PB.21842.1,PB.14958.1,PB.9626.1,PB.14529.1,PB.23021.1,PB.10333.1,PB.18210.1,PB.8299.1,PB.8161.1,PB.20596.1,PB.6839.1,PB.10527.1,PB.2365.1,PB.16132.1,PB.13872.1,PB.6544.1,PB.28855.1,PB.14099.1,PB.26646.1,PB.18996.1,PB.20603.1,PB.2880.1,PB.14438.1,PB.6801.1,PB.15637.1,PB.14758.1,PB.16403.1,PB.28301.1,PB.6307.1,PB.20648.1,PB.5296.1,PB.1…
GO:0004555	alpha,alpha-trehalase activity	molecular_function	5	PB.19369.1,PB.14303.1,PB.16110.1,PB.18134.1,PB.18185.1
GO:0004556	alpha-amylase activity	molecular_function	5	PB.783.1,PB.5087.1,PB.4383.1,PB.7442.1,PB.4744.1
GO:0004557	alpha-galactosidase activity	molecular_function	1	PB.17149.1
GO:0004559	alpha-mannosidase activity	molecular_function	10	PB.14754.1,PB.2190.1,PB.4681.1,PB.4398.1,PB.3620.1,PB.23363.1,PB.1168.1,PB.3200.1,PB.4809.1,PB.3561.1
GO:0004560	alpha-L-fucosidase activity	molecular_function	4	PB.5808.1,PB.11954.1,PB.8221.1,PB.23134.1
GO:0004563	beta-N-acetylhexosaminidase activity	molecular_function	12	PB.20081.1,PB.10041.1,PB.4717.1,PB.14921.1,PB.23715.1,PB.20482.1,PB.18137.1,PB.22622.1,PB.3926.1,PB.7403.1,PB.18347.1,PB.8194.1
GO:0004564	beta-fructofuranosidase activity	molecular_function	2	PB.18996.1,PB.18723.1
GO:0004565	beta-galactosidase activity	molecular_function	4	PB.30926.1,PB.4098.1,PB.14993.1,PB.18553.1
GO:0004568	chitinase activity	molecular_function	7	PB.9046.1,PB.6919.1,PB.30449.1,PB.28978.1,PB.24743.1,PB.29829.1,PB.19882.1
GO:0004571	mannosyl-oligosaccharide 1,2-alpha-mannosidase activity	molecular_function	16	PB.20280.1,PB.14455.1,PB.13822.1,PB.15253.1,PB.8405.1,PB.15475.1,PB.21941.1,PB.2706.1,PB.18700.1,PB.15591.1,PB.14562.1,PB.13276.1,PB.8838.1,PB.5024.1,PB.19432.1,PB.17951.1
GO:0004575	sucrose alpha-glucosidase activity	molecular_function	2	PB.18996.1,PB.18723.1
GO:0004576	oligosaccharyl transferase activity	molecular_function	7	PB.17894.1,PB.8695.1,PB.9934.1,PB.12747.1,PB.21972.1,PB.10826.1,PB.9598.1
GO:0004582	dolichyl-phosphate beta-D-mannosyltransferase activity	molecular_function	1	PB.28362.1
GO:0004585	ornithine carbamoyltransferase activity	molecular_function	1	PB.10312.1
GO:0004587	ornithine-oxo-acid transaminase activity	molecular_function	2	PB.22511.1,PB.25743.1
GO:0004588	orotate phosphoribosyltransferase activity	molecular_function	2	PB.25837.1,PB.22733.1
GO:0004590	orotidine-5'-phosphate decarboxylase activity	molecular_function	2	PB.25837.1,PB.22733.1
GO:0004591	oxoglutarate dehydrogenase (succinyl-transferring) activity	molecular_function	4	PB.6242.1,PB.1600.1,PB.5498.1,PB.5484.1
GO:0004594	pantothenate kinase activity	molecular_function	5	PB.9612.1,PB.7680.1,PB.7867.1,PB.6600.1,PB.24944.1
GO:0004601	peroxidase activity	molecular_function	67	PB.7401.1,PB.14263.1,PB.18060.1,PB.7509.1,PB.3901.1,PB.28543.1,PB.15654.1,PB.29431.1,PB.28724.1,PB.29177.1,PB.14998.1,PB.28340.1,PB.14503.1,PB.16747.1,PB.29479.1,PB.25629.1,PB.23906.1,PB.30045.1,PB.29186.1,PB.28016.1,PB.29145.1,PB.27959.1,PB.28678.1,PB.4724.1,PB.24539.1,PB.27756.1,PB.27016.1,PB.24727.1,PB.18355.1,PB.16372.1,PB.6732.1,PB.18796.1,PB.7763.1,PB.16929.1,PB.15605.1,PB.14137.1,PB.30397.…
GO:0004602	glutathione peroxidase activity	molecular_function	5	PB.31692.1,PB.31976.1,PB.26852.1,PB.19722.1,PB.31351.1
GO:0004605	phosphatidate cytidylyltransferase activity	molecular_function	12	PB.4434.1,PB.21361.1,PB.17708.1,PB.15209.1,PB.16650.1,PB.3765.1,PB.19357.1,PB.12050.1,PB.14700.1,PB.22783.1,PB.12290.1,PB.3255.1
GO:0004609	phosphatidylserine decarboxylase activity	molecular_function	6	PB.23985.1,PB.12860.1,PB.12754.1,PB.4678.1,PB.5617.1,PB.4714.1
GO:0004611	phosphoenolpyruvate carboxykinase activity	molecular_function	16	PB.17829.1,PB.9351.1,PB.12898.1,PB.18393.1,PB.25375.1,PB.21297.1,PB.16350.1,PB.13801.1,PB.15595.1,PB.14592.1,PB.22421.1,PB.9585.1,PB.9290.1,PB.18917.1,PB.16943.1,PB.18663.1
GO:0004612	phosphoenolpyruvate carboxykinase (ATP) activity	molecular_function	16	PB.17829.1,PB.9351.1,PB.12898.1,PB.18393.1,PB.25375.1,PB.21297.1,PB.16350.1,PB.13801.1,PB.15595.1,PB.14592.1,PB.22421.1,PB.9585.1,PB.9290.1,PB.18917.1,PB.16943.1,PB.18663.1
GO:0004615	phosphomannomutase activity	molecular_function	2	PB.30602.1,PB.30128.1
GO:0004616	phosphogluconate dehydrogenase (decarboxylating) activity	molecular_function	6	PB.2082.1,PB.21360.1,PB.23327.1,PB.22313.1,PB.21512.1,PB.7629.1
GO:0004617	phosphoglycerate dehydrogenase activity	molecular_function	2	PB.18492.1,PB.14764.1
GO:0004618	phosphoglycerate kinase activity	molecular_function	9	PB.21104.1,PB.31926.1,PB.20611.1,PB.26671.1,PB.28075.1,PB.15506.1,PB.25201.1,PB.14115.1,PB.27860.1
GO:0004619	phosphoglycerate mutase activity	molecular_function	7	PB.19465.1,PB.26919.1,PB.19329.1,PB.13427.1,PB.17762.1,PB.11972.1,PB.14395.1
GO:0004620	phospholipase activity	molecular_function	3	PB.14496.1,PB.12360.1,PB.13140.1
GO:0004622	lysophospholipase activity	molecular_function	1	PB.2678.1
GO:0004630	phospholipase D activity	molecular_function	7	PB.9878.1,PB.4525.1,PB.7372.1,PB.9312.1,PB.6537.1,PB.4393.1,PB.9309.1
GO:0004631	phosphomevalonate kinase activity	molecular_function	3	PB.14485.1,PB.22772.1,PB.14215.1
GO:0004634	phosphopyruvate hydratase activity	molecular_function	9	PB.23114.1,PB.25471.1,PB.17588.1,PB.30061.1,PB.15971.1,PB.20535.1,PB.24453.1,PB.24033.1,PB.23932.1
GO:0004635	phosphoribosyl-AMP cyclohydrolase activity	molecular_function	4	PB.30003.1,PB.27309.1,PB.9690.1,PB.27701.1
GO:0004636	phosphoribosyl-ATP diphosphatase activity	molecular_function	4	PB.30003.1,PB.27309.1,PB.9690.1,PB.27701.1
GO:0004637	phosphoribosylamine-glycine ligase activity	molecular_function	3	PB.19825.1,PB.13006.1,PB.18017.1
GO:0004638	phosphoribosylaminoimidazole carboxylase activity	molecular_function	2	PB.14335.1,PB.9725.1
GO:0004639	phosphoribosylaminoimidazolesuccinocarboxamide synthase activity	molecular_function	3	PB.18225.1,PB.27401.1,PB.19549.1
GO:0004640	phosphoribosylanthranilate isomerase activity	molecular_function	3	PB.16226.1,PB.23019.1,PB.13981.1
GO:0004641	phosphoribosylformylglycinamidine cyclo-ligase activity	molecular_function	4	PB.26451.1,PB.13006.1,PB.18017.1,PB.23664.1
GO:0004642	phosphoribosylformylglycinamidine synthase activity	molecular_function	3	PB.2028.1,PB.937.1,PB.884.1
GO:0004643	phosphoribosylaminoimidazolecarboxamide formyltransferase activity	molecular_function	4	PB.17849.1,PB.6168.1,PB.20759.1,PB.17495.1
GO:0004644	phosphoribosylglycinamide formyltransferase activity	molecular_function	2	PB.3558.1,PB.25397.1
GO:0004645	phosphorylase activity	molecular_function	8	PB.7978.1,PB.7836.1,PB.6000.1,PB.7730.1,PB.6451.1,PB.7766.1,PB.7131.1,PB.7434.1
GO:0004647	phosphoserine phosphatase activity	molecular_function	3	PB.8865.1,PB.30242.1,PB.29429.1
GO:0004648	O-phospho-L-serine:2-oxoglutarate aminotransferase activity	molecular_function	2	PB.25640.1,PB.24702.1
GO:0004649	poly(ADP-ribose) glycohydrolase activity	molecular_function	5	PB.6059.1,PB.4437.1,PB.9920.1,PB.19973.1,PB.4202.1
GO:0004650	polygalacturonase activity	molecular_function	23	PB.20799.1,PB.23446.1,PB.24325.1,PB.20801.1,PB.26434.1,PB.17171.1,PB.24735.1,PB.15362.1,PB.3740.1,PB.30452.1,PB.12303.1,PB.19484.1,PB.2236.1,PB.19988.1,PB.23989.1,PB.164.1,PB.4712.1,PB.1679.1,PB.23514.1,PB.18705.1,PB.21425.1,PB.20602.1,PB.20060.1
GO:0004651	polynucleotide 5'-phosphatase activity	molecular_function	6	PB.3867.1,PB.8991.1,PB.7415.1,PB.5894.1,PB.10073.1,PB.10102.1
GO:0004652	polynucleotide adenylyltransferase activity	molecular_function	23	PB.6392.1,PB.9006.1,PB.9052.1,PB.5801.1,PB.18446.1,PB.10162.1,PB.13143.1,PB.4588.1,PB.4449.1,PB.12461.1,PB.17340.1,PB.10209.1,PB.4984.1,PB.12675.1,PB.18892.1,PB.981.1,PB.9269.1,PB.4204.1,PB.3855.1,PB.14348.1,PB.3893.1,PB.6779.1,PB.7454.1
GO:0004654	polyribonucleotide nucleotidyltransferase activity	molecular_function	3	PB.4761.1,PB.3752.1,PB.6816.1
GO:0004655	porphobilinogen synthase activity	molecular_function	2	PB.5991.1,PB.26650.1
GO:0004659	prenyltransferase activity	molecular_function	1	PB.25238.1
GO:0004663	Rab geranylgeranyltransferase activity	molecular_function	2	PB.29629.1,PB.15364.1
GO:0004664	prephenate dehydratase activity	molecular_function	1	PB.24981.1
GO:0004665	prephenate dehydrogenase (NADP+) activity	molecular_function	1	PB.24877.1
GO:0004668	protein-arginine deiminase activity	molecular_function	1	PB.28338.1
GO:0004671	protein C-terminal S-isoprenylcysteine carboxyl O-methyltransferase activity	molecular_function	4	PB.24402.1,PB.26193.1,PB.25094.1,PB.9925.1
GO:0004672	protein kinase activity	molecular_function	1543	PB.5575.1,PB.6488.1,PB.14652.1,PB.8198.1,PB.2567.1,PB.15449.1,PB.5689.1,PB.11382.1,PB.14925.1,PB.5038.1,PB.16219.1,PB.19683.1,PB.15500.1,PB.21592.1,PB.10308.1,PB.11852.1,PB.13228.1,PB.8503.1,PB.8202.1,PB.9046.1,PB.16063.1,PB.25859.1,PB.13299.1,PB.21628.1,PB.287.1,PB.7582.1,PB.9455.1,PB.9672.1,PB.9162.1,PB.5004.1,PB.27728.1,PB.3121.1,PB.16416.1,PB.5453.1,PB.14641.1,PB.1702.1,PB.11245.1,PB.24860.1,…
GO:0004674	protein serine/threonine kinase activity	molecular_function	166	PB.10308.1,PB.13299.1,PB.10760.1,PB.16147.1,PB.25235.1,PB.169.1,PB.2326.1,PB.4459.1,PB.9810.1,PB.5982.1,PB.8260.1,PB.9048.1,PB.8264.1,PB.2714.1,PB.15909.1,PB.13214.1,PB.16153.1,PB.23843.1,PB.23006.1,PB.4905.1,PB.20713.1,PB.12291.1,PB.9484.1,PB.13609.1,PB.8151.1,PB.8627.1,PB.14396.1,PB.28651.1,PB.9728.1,PB.10543.1,PB.25084.1,PB.10332.1,PB.3842.1,PB.1768.1,PB.1331.1,PB.13579.1,PB.2423.1,PB.11937.1,…
GO:0004697	protein kinase C activity	molecular_function	2	PB.2326.1,PB.2507.1
GO:0004707	MAP kinase activity	molecular_function	28	PB.20350.1,PB.26586.1,PB.25499.1,PB.20668.1,PB.10097.1,PB.18387.1,PB.13199.1,PB.17529.1,PB.25282.1,PB.26277.1,PB.8638.1,PB.9930.1,PB.19716.1,PB.10844.1,PB.7762.1,PB.19199.1,PB.5435.1,PB.9397.1,PB.27744.1,PB.19290.1,PB.5413.1,PB.18621.1,PB.24041.1,PB.5639.1,PB.4676.1,PB.17235.1,PB.12250.1,PB.10517.1
GO:0004713	protein tyrosine kinase activity	molecular_function	21	PB.17525.1,PB.22159.1,PB.11111.1,PB.12776.1,PB.3350.1,PB.25392.1,PB.2157.1,PB.5393.1,PB.7712.1,PB.16440.1,PB.4971.1,PB.17071.1,PB.22402.1,PB.8348.1,PB.21455.1,PB.5887.1,PB.22671.1,PB.1335.1,PB.3044.1,PB.11443.1,PB.5094.1
GO:0004719	protein-L-isoaspartate (D-aspartate) O-methyltransferase activity	molecular_function	2	PB.1394.1,PB.30157.1
GO:0004721	phosphoprotein phosphatase activity	molecular_function	9	PB.1104.1,PB.16125.1,PB.6400.1,PB.15463.1,PB.760.1,PB.17578.1,PB.6167.1,PB.29450.1,PB.10934.1
GO:0004725	protein tyrosine phosphatase activity	molecular_function	44	PB.16498.1,PB.22686.1,PB.4103.1,PB.7495.1,PB.21486.1,PB.16809.1,PB.17338.1,PB.16125.1,PB.22327.1,PB.16174.1,PB.21531.1,PB.3867.1,PB.8991.1,PB.4827.1,PB.7835.1,PB.30731.1,PB.8659.1,PB.7746.1,PB.5894.1,PB.10647.1,PB.20272.1,PB.24874.1,PB.6255.1,PB.24504.1,PB.5835.1,PB.14079.1,PB.7681.1,PB.27308.1,PB.5180.1,PB.7551.1,PB.12954.1,PB.6410.1,PB.1556.1,PB.28253.1,PB.8839.1,PB.1282.1,PB.13382.1,PB.20639.1…
GO:0004729	oxygen-dependent protoporphyrinogen oxidase activity	molecular_function	5	PB.16399.1,PB.18485.1,PB.11480.1,PB.20436.1,PB.12852.1
GO:0004733	pyridoxamine-phosphate oxidase activity	molecular_function	2	PB.29642.1,PB.21704.1
GO:0004736	pyruvate carboxylase activity	molecular_function	2	PB.2478.1,PB.3346.1
GO:0004739	pyruvate dehydrogenase (acetyl-transferring) activity	molecular_function	4	PB.23193.1,PB.25112.1,PB.17984.1,PB.23361.1
GO:0004742	dihydrolipoyllysine-residue acetyltransferase activity	molecular_function	1	PB.15505.1
GO:0004743	pyruvate kinase activity	molecular_function	30	PB.4740.1,PB.15261.1,PB.20887.1,PB.21745.1,PB.20009.1,PB.10458.1,PB.13231.1,PB.20544.1,PB.13877.1,PB.16370.1,PB.14766.1,PB.20829.1,PB.21033.1,PB.12657.1,PB.17178.1,PB.20312.1,PB.6832.1,PB.1366.1,PB.1664.1,PB.18310.1,PB.17054.1,PB.18956.1,PB.11795.1,PB.9125.1,PB.10568.1,PB.4022.1,PB.19089.1,PB.17126.1,PB.16535.1,PB.21342.1
GO:0004747	ribokinase activity	molecular_function	3	PB.22980.1,PB.8612.1,PB.22994.1
GO:0004748	ribonucleoside-diphosphate reductase activity, thioredoxin disulfide as acceptor	molecular_function	2	PB.7203.1,PB.7924.1
GO:0004749	ribose phosphate diphosphokinase activity	molecular_function	8	PB.24680.1,PB.25718.1,PB.24183.1,PB.24623.1,PB.21998.1,PB.26311.1,PB.21947.1,PB.22800.1
GO:0004750	ribulose-phosphate 3-epimerase activity	molecular_function	2	PB.31636.1,PB.7933.1
GO:0004751	ribose-5-phosphate isomerase activity	molecular_function	2	PB.29935.1,PB.28087.1
GO:0004764	shikimate 3-dehydrogenase (NADP+) activity	molecular_function	15	PB.10121.1,PB.16742.1,PB.7352.1,PB.18624.1,PB.14412.1,PB.16294.1,PB.19293.1,PB.16997.1,PB.12762.1,PB.19767.1,PB.22698.1,PB.722.1,PB.17228.1,PB.18593.1,PB.10375.1
GO:0004768	stearoyl-CoA 9-desaturase activity	molecular_function	2	PB.24831.1,PB.21103.1
GO:0004781	sulfate adenylyltransferase (ATP) activity	molecular_function	3	PB.20947.1,PB.23535.1,PB.31289.1
GO:0004783	sulfite reductase (NADPH) activity	molecular_function	1	PB.8945.1
GO:0004784	superoxide dismutase activity	molecular_function	9	PB.13155.1,PB.30592.1,PB.32100.1,PB.11890.1,PB.20267.1,PB.25994.1,PB.15273.1,PB.21170.1,PB.4283.1
GO:0004788	thiamine diphosphokinase activity	molecular_function	5	PB.15674.1,PB.8409.1,PB.21276.1,PB.11552.1,PB.29762.1
GO:0004789	thiamine-phosphate diphosphorylase activity	molecular_function	4	PB.7986.1,PB.20331.1,PB.15087.1,PB.18146.1
GO:0004791	thioredoxin-disulfide reductase activity	molecular_function	2	PB.23703.1,PB.29710.1
GO:0004792	thiosulfate sulfurtransferase activity	molecular_function	4	PB.22010.1,PB.25481.1,PB.14171.1,PB.25485.1
GO:0004794	L-threonine ammonia-lyase activity	molecular_function	2	PB.18822.1,PB.20377.1
GO:0004797	thymidine kinase activity	molecular_function	2	PB.3931.1,PB.24284.1
GO:0004799	thymidylate synthase activity	molecular_function	2	PB.19774.1,PB.16137.1
GO:0004801	sedoheptulose-7-phosphate:D-glyceraldehyde-3-phosphate glyceronetransferase activity	molecular_function	8	PB.23835.1,PB.26667.1,PB.2405.1,PB.13014.1,PB.25580.1,PB.25255.1,PB.6027.1,PB.30481.1
GO:0004802	transketolase activity	molecular_function	5	PB.17253.1,PB.12612.1,PB.17483.1,PB.13329.1,PB.10876.1
GO:0004806	triglyceride lipase activity	molecular_function	8	PB.26819.1,PB.18512.1,PB.5501.1,PB.8733.1,PB.26591.1,PB.1186.1,PB.12478.1,PB.12928.1
GO:0004807	triose-phosphate isomerase activity	molecular_function	8	PB.26649.1,PB.30683.1,PB.1036.1,PB.29805.1,PB.4767.1,PB.5563.1,PB.6611.1,PB.20153.1
GO:0004809	tRNA (guanine-N2-)-methyltransferase activity	molecular_function	5	PB.17083.1,PB.4994.1,PB.23645.1,PB.27582.1,PB.6627.1
GO:0004812	aminoacyl-tRNA ligase activity	molecular_function	117	PB.14931.1,PB.8418.1,PB.11441.1,PB.20624.1,PB.16000.1,PB.12938.1,PB.852.1,PB.12172.1,PB.788.1,PB.10272.1,PB.10188.1,PB.12118.1,PB.5208.1,PB.13892.1,PB.15959.1,PB.18098.1,PB.29113.1,PB.22252.1,PB.7675.1,PB.4578.1,PB.22956.1,PB.8205.1,PB.11099.1,PB.5287.1,PB.6449.1,PB.23533.1,PB.13995.1,PB.15608.1,PB.6256.1,PB.9643.1,PB.3447.1,PB.16484.1,PB.20150.1,PB.31018.1,PB.30553.1,PB.12493.1,PB.19378.1,PB.125…
GO:0004813	alanine-tRNA ligase activity	molecular_function	10	PB.852.1,PB.788.1,PB.7675.1,PB.6449.1,PB.6166.1,PB.7016.1,PB.4307.1,PB.8446.1,PB.4859.1,PB.6901.1
GO:0004814	arginine-tRNA ligase activity	molecular_function	5	PB.10188.1,PB.7159.1,PB.15608.1,PB.18849.1,PB.15988.1
GO:0004815	aspartate-tRNA ligase activity	molecular_function	3	PB.5287.1,PB.20364.1,PB.5395.1
GO:0004816	asparagine-tRNA ligase activity	molecular_function	6	PB.11441.1,PB.17181.1,PB.26982.1,PB.19157.1,PB.21872.1,PB.20191.1
GO:0004817	cysteine-tRNA ligase activity	molecular_function	3	PB.20624.1,PB.17009.1,PB.6918.1
GO:0004818	glutamate-tRNA ligase activity	molecular_function	4	PB.13995.1,PB.21036.1,PB.25465.1,PB.19703.1
GO:0004819	glutamine-tRNA ligase activity	molecular_function	6	PB.8205.1,PB.5128.1,PB.2451.1,PB.5931.1,PB.2887.1,PB.8668.1
GO:0004820	glycine-tRNA ligase activity	molecular_function	8	PB.16000.1,PB.12172.1,PB.10272.1,PB.7159.1,PB.13892.1,PB.2070.1,PB.17077.1,PB.13630.1
GO:0004821	histidine-tRNA ligase activity	molecular_function	3	PB.6243.1,PB.24094.1,PB.15078.1
GO:0004822	isoleucine-tRNA ligase activity	molecular_function	5	PB.2948.1,PB.17798.1,PB.4338.1,PB.8474.1,PB.5510.1
GO:0004823	leucine-tRNA ligase activity	molecular_function	4	PB.5208.1,PB.4578.1,PB.3447.1,PB.10460.1
GO:0004824	lysine-tRNA ligase activity	molecular_function	4	PB.14931.1,PB.1252.1,PB.10345.1,PB.20404.1
GO:0004825	methionine-tRNA ligase activity	molecular_function	9	PB.9643.1,PB.19542.1,PB.13317.1,PB.15576.1,PB.20875.1,PB.11011.1,PB.23851.1,PB.12215.1,PB.1874.1
GO:0004826	phenylalanine-tRNA ligase activity	molecular_function	3	PB.22776.1,PB.11874.1,PB.23618.1
GO:0004827	proline-tRNA ligase activity	molecular_function	6	PB.8418.1,PB.17620.1,PB.22252.1,PB.11099.1,PB.19245.1,PB.16757.1
GO:0004828	serine-tRNA ligase activity	molecular_function	1	PB.23533.1
GO:0004829	threonine-tRNA ligase activity	molecular_function	6	PB.15959.1,PB.6256.1,PB.31018.1,PB.13577.1,PB.6077.1,PB.13792.1
GO:0004830	tryptophan-tRNA ligase activity	molecular_function	10	PB.12493.1,PB.25940.1,PB.18251.1,PB.21211.1,PB.18869.1,PB.31792.1,PB.23994.1,PB.22842.1,PB.13977.1,PB.26331.1
GO:0004831	tyrosine-tRNA ligase activity	molecular_function	2	PB.24811.1,PB.24053.1
GO:0004832	valine-tRNA ligase activity	molecular_function	4	PB.5805.1,PB.4483.1,PB.3326.1,PB.6934.1
GO:0004834	tryptophan synthase activity	molecular_function	7	PB.5388.1,PB.29432.1,PB.16984.1,PB.23901.1,PB.12181.1,PB.22219.1,PB.29303.1
GO:0004842	ubiquitin-protein transferase activity	molecular_function	99	PB.25096.1,PB.8780.1,PB.25807.1,PB.20458.1,PB.30336.1,PB.27596.1,PB.22891.1,PB.2315.1,PB.24135.1,PB.11266.1,PB.4159.1,PB.21557.1,PB.2533.1,PB.15075.1,PB.8248.1,PB.2534.1,PB.13088.1,PB.4793.1,PB.12067.1,PB.2219.1,PB.7722.1,PB.7.1,PB.5901.1,PB.9227.1,PB.2638.1,PB.16401.1,PB.5731.1,PB.13510.1,PB.8591.1,PB.26230.1,PB.3887.1,PB.3036.1,PB.14249.1,PB.6499.1,PB.8325.1,PB.460.1,PB.18051.1,PB.16115.1,PB.38…
GO:0004843	thiol-dependent ubiquitin-specific protease activity	molecular_function	16	PB.7748.1,PB.468.1,PB.7822.1,PB.18333.1,PB.10189.1,PB.3012.1,PB.9205.1,PB.6955.1,PB.7020.1,PB.12188.1,PB.24404.1,PB.12976.1,PB.28757.1,PB.3016.1,PB.30860.1,PB.20495.1
GO:0004845	uracil phosphoribosyltransferase activity	molecular_function	1	PB.30046.1
GO:0004848	ureidoglycolate hydrolase activity	molecular_function	1	PB.17627.1
GO:0004852	uroporphyrinogen-III synthase activity	molecular_function	2	PB.1388.1,PB.27674.1
GO:0004853	uroporphyrinogen decarboxylase activity	molecular_function	3	PB.27948.1,PB.27816.1,PB.31844.1
GO:0004856	xylulokinase activity	molecular_function	1	PB.18587.1
GO:0004857	enzyme inhibitor activity	molecular_function	22	PB.18335.1,PB.23352.1,PB.24636.1,PB.17381.1,PB.31870.1,PB.31867.1,PB.23371.1,PB.23754.1,PB.21072.1,PB.24185.1,PB.24885.1,PB.17508.1,PB.22200.1,PB.18184.1,PB.1750.1,PB.31610.1,PB.21380.1,PB.19143.1,PB.1838.1,PB.19613.1,PB.19663.1,PB.19550.1
GO:0004861	cyclin-dependent protein serine/threonine kinase inhibitor activity	molecular_function	3	PB.28701.1,PB.28952.1,PB.5309.1
GO:0004864	protein phosphatase inhibitor activity	molecular_function	2	PB.32231.1,PB.30564.1
GO:0004866	endopeptidase inhibitor activity	molecular_function	1	PB.24554.1
GO:0004867	serine-type endopeptidase inhibitor activity	molecular_function	5	PB.32612.1,PB.32581.1,PB.7538.1,PB.32570.1,PB.32583.1
GO:0004869	cysteine-type endopeptidase inhibitor activity	molecular_function	20	PB.657.1,PB.2482.1,PB.13566.1,PB.32466.1,PB.31179.1,PB.31014.1,PB.29783.1,PB.15336.1,PB.31483.1,PB.3507.1,PB.30548.1,PB.30961.1,PB.31930.1,PB.7113.1,PB.9759.1,PB.24194.1,PB.23291.1,PB.30327.1,PB.28020.1,PB.1090.1
GO:0004888	transmembrane signaling receptor activity	molecular_function	2	PB.24697.1,PB.15939.1
GO:0004930	G-protein coupled receptor activity	molecular_function	3	PB.1050.1,PB.30231.1,PB.6607.1
GO:0004932	mating-type factor pheromone receptor activity	molecular_function	1	PB.20498.1
GO:0004970	ionotropic glutamate receptor activity	molecular_function	2	PB.11251.1,PB.5239.1
GO:0005047	signal recognition particle binding	molecular_function	12	PB.17900.1,PB.11186.1,PB.16994.1,PB.16054.1,PB.14248.1,PB.5534.1,PB.16948.1,PB.21758.1,PB.8284.1,PB.3691.1,PB.25563.1,PB.281.1
GO:0005049	nuclear export signal receptor activity	molecular_function	3	PB.9472.1,PB.2519.1,PB.2003.1
GO:0005085	guanyl-nucleotide exchange factor activity	molecular_function	8	PB.11537.1,PB.4314.1,PB.79.1,PB.5670.1,PB.4041.1,PB.17696.1,PB.2211.1,PB.713.1
GO:0005086	ARF guanyl-nucleotide exchange factor activity	molecular_function	11	PB.289.1,PB.612.1,PB.438.1,PB.513.1,PB.208.1,PB.15561.1,PB.7623.1,PB.243.1,PB.484.1,PB.131.1,PB.15433.1
GO:0005089	Rho guanyl-nucleotide exchange factor activity	molecular_function	9	PB.8817.1,PB.19857.1,PB.7929.1,PB.6707.1,PB.23211.1,PB.15903.1,PB.4041.1,PB.17041.1,PB.21381.1
GO:0005092	GDP-dissociation inhibitor activity	molecular_function	10	PB.10298.1,PB.14938.1,PB.24297.1,PB.16912.1,PB.15922.1,PB.25081.1,PB.21701.1,PB.20965.1,PB.15545.1,PB.11880.1
GO:0005093	Rab GDP-dissociation inhibitor activity	molecular_function	4	PB.14938.1,PB.24297.1,PB.25081.1,PB.20965.1
GO:0005094	Rho GDP-dissociation inhibitor activity	molecular_function	6	PB.9141.1,PB.31467.1,PB.28805.1,PB.21636.1,PB.26907.1,PB.27213.1
GO:0005096	GTPase activator activity	molecular_function	43	PB.2969.1,PB.10104.1,PB.10808.1,PB.21917.1,PB.1283.1,PB.11454.1,PB.17753.1,PB.14141.1,PB.16499.1,PB.24562.1,PB.15775.1,PB.22906.1,PB.19460.1,PB.3424.1,PB.464.1,PB.19344.1,PB.9860.1,PB.11978.1,PB.5236.1,PB.14244.1,PB.8801.1,PB.15925.1,PB.14085.1,PB.11847.1,PB.22391.1,PB.10812.1,PB.20768.1,PB.13132.1,PB.4770.1,PB.5431.1,PB.10027.1,PB.2767.1,PB.7659.1,PB.9955.1,PB.22504.1,PB.12817.1,PB.10322.1,PB.17…
GO:0005102	signaling receptor binding	molecular_function	1	PB.4607.1
GO:0005173	stem cell factor receptor binding	molecular_function	1	PB.775.1
GO:0005198	structural molecule activity	molecular_function	39	PB.2993.1,PB.734.1,PB.210.1,PB.4844.1,PB.6372.1,PB.5461.1,PB.60.1,PB.1243.1,PB.29109.1,PB.5818.1,PB.6347.1,PB.4315.1,PB.1875.1,PB.204.1,PB.7546.1,PB.1389.1,PB.9176.1,PB.10780.1,PB.19367.1,PB.4268.1,PB.28854.1,PB.29920.1,PB.3583.1,PB.2466.1,PB.2997.1,PB.361.1,PB.3625.1,PB.6134.1,PB.10400.1,PB.17971.1,PB.6745.1,PB.5083.1,PB.32153.1,PB.5072.1,PB.2778.1,PB.2951.1,PB.4466.1,PB.28628.1,PB.3546.1
GO:0005199	structural constituent of cell wall	molecular_function	14	PB.1025.1,PB.32055.1,PB.27603.1,PB.31565.1,PB.23713.1,PB.25237.1,PB.26732.1,PB.24020.1,PB.31405.1,PB.31220.1,PB.26793.1,PB.27951.1,PB.31697.1,PB.26894.1
GO:0005200	structural constituent of cytoskeleton	molecular_function	28	PB.26122.1,PB.13709.1,PB.22880.1,PB.24975.1,PB.23184.1,PB.24572.1,PB.5062.1,PB.24915.1,PB.26974.1,PB.25323.1,PB.12931.1,PB.13496.1,PB.25888.1,PB.16432.1,PB.26717.1,PB.26582.1,PB.22419.1,PB.10858.1,PB.24012.1,PB.20030.1,PB.11033.1,PB.25126.1,PB.27346.1,PB.17999.1,PB.9231.1,PB.26704.1,PB.24979.1,PB.23379.1
GO:0005216	ion channel activity	molecular_function	35	PB.9508.1,PB.4935.1,PB.13375.1,PB.2300.1,PB.14117.1,PB.3440.1,PB.9057.1,PB.11782.1,PB.8408.1,PB.14658.1,PB.2904.1,PB.3975.1,PB.1756.1,PB.27962.1,PB.7757.1,PB.89.1,PB.5201.1,PB.7751.1,PB.12147.1,PB.6536.1,PB.13176.1,PB.10469.1,PB.14956.1,PB.9621.1,PB.10222.1,PB.29734.1,PB.29293.1,PB.19086.1,PB.1014.1,PB.10408.1,PB.10857.1,PB.16411.1,PB.12503.1,PB.22119.1,PB.16179.1
GO:0005219	ryanodine-sensitive calcium-release channel activity	molecular_function	1	PB.3440.1
GO:0005247	voltage-gated chloride channel activity	molecular_function	19	PB.13291.1,PB.7946.1,PB.5368.1,PB.8546.1,PB.12595.1,PB.12141.1,PB.3714.1,PB.10728.1,PB.15784.1,PB.601.1,PB.7268.1,PB.7402.1,PB.916.1,PB.10317.1,PB.113.1,PB.10537.1,PB.4557.1,PB.11793.1,PB.2866.1
GO:0005249	voltage-gated potassium channel activity	molecular_function	14	PB.14117.1,PB.8408.1,PB.14658.1,PB.1756.1,PB.7757.1,PB.6536.1,PB.13176.1,PB.10469.1,PB.14956.1,PB.9621.1,PB.10222.1,PB.1014.1,PB.10408.1,PB.10857.1
GO:0005262	calcium channel activity	molecular_function	1	PB.758.1
GO:0005267	potassium channel activity	molecular_function	3	PB.21549.1,PB.25516.1,PB.13956.1
GO:0005315	inorganic phosphate transmembrane transporter activity	molecular_function	9	PB.11932.1,PB.21138.1,PB.18067.1,PB.27837.1,PB.19650.1,PB.19891.1,PB.15978.1,PB.14860.1,PB.15899.1
GO:0005319	lipid transporter activity	molecular_function	10	PB.1400.1,PB.13518.1,PB.1844.1,PB.12620.1,PB.1687.1,PB.301.1,PB.423.1,PB.18470.1,PB.7519.1,PB.2226.1
GO:0005337	nucleoside transmembrane transporter activity	molecular_function	4	PB.21834.1,PB.20858.1,PB.26127.1,PB.26303.1
GO:0005347	ATP transmembrane transporter activity	molecular_function	52	PB.27233.1,PB.30122.1,PB.25009.1,PB.27487.1,PB.24278.1,PB.7752.1,PB.7151.1,PB.28949.1,PB.21556.1,PB.17425.1,PB.21010.1,PB.15217.1,PB.9692.1,PB.27961.1,PB.13634.1,PB.11072.1,PB.20209.1,PB.27330.1,PB.26953.1,PB.27528.1,PB.28841.1,PB.26027.1,PB.24937.1,PB.21231.1,PB.27337.1,PB.29994.1,PB.23075.1,PB.25567.1,PB.29249.1,PB.29599.1,PB.15470.1,PB.23373.1,PB.12024.1,PB.26553.1,PB.26625.1,PB.20446.1,PB.267…
GO:0005375	copper ion transmembrane transporter activity	molecular_function	2	PB.11985.1,PB.24985.1
GO:0005381	iron ion transmembrane transporter activity	molecular_function	2	PB.11808.1,PB.24777.1
GO:0005384	manganese ion transmembrane transporter activity	molecular_function	3	PB.18234.1,PB.31410.1,PB.29347.1
GO:0005385	zinc ion transmembrane transporter activity	molecular_function	6	PB.25391.1,PB.8412.1,PB.29416.1,PB.29316.1,PB.28291.1,PB.2803.1
GO:0005388	calcium-transporting ATPase activity	molecular_function	25	PB.4764.1,PB.3474.1,PB.3470.1,PB.4747.1,PB.2500.1,PB.604.1,PB.880.1,PB.4803.1,PB.2407.1,PB.5464.1,PB.3634.1,PB.567.1,PB.4143.1,PB.2295.1,PB.2708.1,PB.750.1,PB.2337.1,PB.655.1,PB.4795.1,PB.2843.1,PB.3218.1,PB.4096.1,PB.7485.1,PB.2676.1,PB.2273.1
GO:0005471	ATP:ADP antiporter activity	molecular_function	5	PB.22987.1,PB.14212.1,PB.12707.1,PB.21353.1,PB.3703.1
GO:0005484	SNAP receptor activity	molecular_function	22	PB.12858.1,PB.5022.1,PB.25016.1,PB.28931.1,PB.13003.1,PB.4639.1,PB.30172.1,PB.24152.1,PB.29853.1,PB.28718.1,PB.28408.1,PB.24156.1,PB.21888.1,PB.27673.1,PB.12309.1,PB.9274.1,PB.6830.1,PB.12572.1,PB.9891.1,PB.24891.1,PB.27660.1,PB.21668.1
GO:0005506	iron ion binding	molecular_function	257	PB.23966.1,PB.14203.1,PB.15000.1,PB.21652.1,PB.10548.1,PB.15991.1,PB.4330.1,PB.24816.1,PB.9087.1,PB.4772.1,PB.22897.1,PB.30051.1,PB.19945.1,PB.10560.1,PB.2111.1,PB.29452.1,PB.10216.1,PB.25655.1,PB.23076.1,PB.23220.1,PB.19612.1,PB.22569.1,PB.23421.1,PB.28510.1,PB.21898.1,PB.19376.1,PB.22064.1,PB.5313.1,PB.23909.1,PB.6558.1,PB.18300.1,PB.17826.1,PB.21492.1,PB.19304.1,PB.29483.1,PB.21176.1,PB.31962.…
GO:0005507	copper ion binding	molecular_function	78	PB.5271.1,PB.3837.1,PB.13970.1,PB.4954.1,PB.18044.1,PB.15816.1,PB.16248.1,PB.20426.1,PB.20366.1,PB.17396.1,PB.10231.1,PB.16544.1,PB.21408.1,PB.19850.1,PB.17815.1,PB.19488.1,PB.31247.1,PB.17402.1,PB.16256.1,PB.5134.1,PB.17292.1,PB.14657.1,PB.20570.1,PB.3074.1,PB.21589.1,PB.17219.1,PB.19911.1,PB.18259.1,PB.12965.1,PB.31595.1,PB.19814.1,PB.21890.1,PB.18775.1,PB.17994.1,PB.14200.1,PB.5231.1,PB.12029.…
GO:0005509	calcium ion binding	molecular_function	238	PB.31428.1,PB.25623.1,PB.7401.1,PB.22579.1,PB.15950.1,PB.7509.1,PB.3901.1,PB.20280.1,PB.31772.1,PB.18239.1,PB.27714.1,PB.32136.1,PB.18584.1,PB.19932.1,PB.9878.1,PB.17773.1,PB.18551.1,PB.31509.1,PB.18861.1,PB.26392.1,PB.18190.1,PB.30116.1,PB.30058.1,PB.3401.1,PB.14455.1,PB.13214.1,PB.31642.1,PB.17830.1,PB.32391.1,PB.11145.1,PB.22372.1,PB.23459.1,PB.32190.1,PB.3440.1,PB.20530.1,PB.13285.1,PB.783.1,…
GO:0005515	protein binding	molecular_function	3599	PB.20907.1,PB.26224.1,PB.15552.1,PB.13198.1,PB.14504.1,PB.13460.1,PB.13888.1,PB.5846.1,PB.19343.1,PB.3289.1,PB.6367.1,PB.3082.1,PB.10293.1,PB.11219.1,PB.12109.1,PB.8618.1,PB.4534.1,PB.28710.1,PB.8934.1,PB.25772.1,PB.22067.1,PB.9899.1,PB.17705.1,PB.1280.1,PB.1531.1,PB.22907.1,PB.15950.1,PB.1865.1,PB.19375.1,PB.27150.1,PB.28504.1,PB.13705.1,PB.30645.1,PB.10348.1,PB.11460.1,PB.4455.1,PB.12226.1,PB.1…
918.1,PB.24533.1,PB.31755.1,PB.9760.1,PB.18993.1,PB.2845.1,PB.3947.1,PB.7632.1,PB.1779.1,PB.9353.1,PB.260.1,PB.6676.1,PB.23337.1,PB.18028.1,PB.24001.1,PB.1456.1,PB.5762.1,PB.1473.1,PB.21546.1,PB.26775.1,PB.18867.1,PB.16610.1,PB.31731.1,PB.756.1,PB.14161.1,PB.5223.1,PB.6058.1,PB.3433.1,PB.8588.1,PB.15437.1,PB.27657.1,PB.14122.1,PB.18010.1,PB.7340.1,PB.27160.1,PB.8046.1,PB.13164.1,PB.23556.1,PB.128…
GO:0005516	calmodulin binding	molecular_function	45	PB.13730.1,PB.1212.1,PB.3474.1,PB.413.1,PB.9777.1,PB.4747.1,PB.8289.1,PB.2149.1,PB.2500.1,PB.7363.1,PB.9544.1,PB.10539.1,PB.4356.1,PB.15335.1,PB.604.1,PB.11356.1,PB.3741.1,PB.9220.1,PB.9811.1,PB.2407.1,PB.5464.1,PB.2718.1,PB.9479.1,PB.3634.1,PB.31655.1,PB.4030.1,PB.6989.1,PB.7116.1,PB.2295.1,PB.6248.1,PB.2708.1,PB.23338.1,PB.20372.1,PB.1526.1,PB.2337.1,PB.19920.1,PB.655.1,PB.4795.1,PB.2843.1,PB.1…
GO:0005519	cytoskeletal regulatory protein binding	molecular_function	1	PB.6863.1
GO:0005524	ATP binding	molecular_function	3088	PB.5575.1,PB.6488.1,PB.4346.1,PB.14652.1,PB.3372.1,PB.8198.1,PB.14689.1,PB.2567.1,PB.14931.1,PB.15449.1,PB.5689.1,PB.11017.1,PB.11382.1,PB.947.1,PB.8418.1,PB.14925.1,PB.2694.1,PB.19658.1,PB.19478.1,PB.7764.1,PB.32177.1,PB.1164.1,PB.5038.1,PB.16219.1,PB.19683.1,PB.6104.1,PB.15500.1,PB.21592.1,PB.3746.1,PB.10308.1,PB.11852.1,PB.13228.1,PB.11441.1,PB.17829.1,PB.8503.1,PB.5159.1,PB.22344.1,PB.8202.1,…
GO:0005525	GTP binding	molecular_function	342	PB.11762.1,PB.24792.1,PB.6435.1,PB.7976.1,PB.23719.1,PB.6563.1,PB.30948.1,PB.31219.1,PB.17900.1,PB.25085.1,PB.3942.1,PB.2812.1,PB.26122.1,PB.16078.1,PB.18584.1,PB.22493.1,PB.22647.1,PB.8319.1,PB.19749.1,PB.21533.1,PB.30399.1,PB.18551.1,PB.14702.1,PB.24515.1,PB.3882.1,PB.29997.1,PB.11850.1,PB.15821.1,PB.19085.1,PB.9300.1,PB.26678.1,PB.5655.1,PB.20086.1,PB.23848.1,PB.11058.1,PB.30228.1,PB.13709.1,P…
GO:0005534	galactose binding	molecular_function	9	PB.8751.1,PB.4965.1,PB.8112.1,PB.21102.1,PB.5047.1,PB.9622.1,PB.6417.1,PB.23401.1,PB.25383.1
GO:0005536	glucose binding	molecular_function	10	PB.21553.1,PB.22020.1,PB.6639.1,PB.22691.1,PB.18560.1,PB.23173.1,PB.22233.1,PB.13617.1,PB.18714.1,PB.6711.1
GO:0005542	folic acid binding	molecular_function	1	PB.6359.1
GO:0005543	phospholipid binding	molecular_function	14	PB.3189.1,PB.29325.1,PB.10465.1,PB.9768.1,PB.15604.1,PB.18423.1,PB.845.1,PB.17802.1,PB.16706.1,PB.29176.1,PB.228.1,PB.13667.1,PB.5142.1,PB.13697.1
GO:0005544	calcium-dependent phospholipid binding	molecular_function	12	PB.27714.1,PB.26392.1,PB.30116.1,PB.17830.1,PB.30949.1,PB.7583.1,PB.27265.1,PB.27079.1,PB.27625.1,PB.29861.1,PB.27021.1,PB.26662.1
GO:0005545	1-phosphatidylinositol binding	molecular_function	8	PB.10465.1,PB.9768.1,PB.15604.1,PB.18423.1,PB.17802.1,PB.16706.1,PB.13667.1,PB.13697.1
GO:0005576	extracellular region	cellular_component	26	PB.23598.1,PB.25815.1,PB.10120.1,PB.31141.1,PB.28096.1,PB.15816.1,PB.28486.1,PB.21408.1,PB.21491.1,PB.29254.1,PB.30635.1,PB.32254.1,PB.29472.1,PB.1133.1,PB.20570.1,PB.29413.1,PB.30806.1,PB.20113.1,PB.31729.1,PB.28160.1,PB.31100.1,PB.32554.1,PB.29060.1,PB.32033.1,PB.28541.1,PB.32091.1
GO:0005579	membrane attack complex	cellular_component	1	PB.12701.1
GO:0005615	extracellular space	cellular_component	3	PB.8341.1,PB.19045.1,PB.21183.1
GO:0005618	cell wall	cellular_component	31	PB.16642.1,PB.30791.1,PB.26884.1,PB.24665.1,PB.26732.1,PB.25210.1,PB.19792.1,PB.30674.1,PB.29194.1,PB.28951.1,PB.29741.1,PB.29517.1,PB.30236.1,PB.31055.1,PB.22150.1,PB.16849.1,PB.28286.1,PB.30847.1,PB.26856.1,PB.29791.1,PB.29062.1,PB.30272.1,PB.30223.1,PB.28148.1,PB.28904.1,PB.3781.1,PB.28337.1,PB.27194.1,PB.26033.1,PB.29588.1,PB.24292.1
GO:0005634	nucleus	cellular_component	460	PB.11948.1,PB.17082.1,PB.1531.1,PB.5143.1,PB.18003.1,PB.31943.1,PB.2750.1,PB.2499.1,PB.6853.1,PB.10445.1,PB.9352.1,PB.28034.1,PB.23140.1,PB.20663.1,PB.31246.1,PB.27986.1,PB.4573.1,PB.16463.1,PB.16612.1,PB.20929.1,PB.2093.1,PB.26683.1,PB.18363.1,PB.1140.1,PB.4144.1,PB.27296.1,PB.3732.1,PB.3485.1,PB.16959.1,PB.30261.1,PB.3030.1,PB.31972.1,PB.8705.1,PB.31768.1,PB.1736.1,PB.10074.1,PB.12080.1,PB.3062…
GO:0005643	nuclear pore	cellular_component	18	PB.1870.1,PB.2857.1,PB.19196.1,PB.9191.1,PB.10493.1,PB.3057.1,PB.20650.1,PB.19359.1,PB.18508.1,PB.207.1,PB.10579.1,PB.14581.1,PB.4634.1,PB.7420.1,PB.4329.1,PB.31340.1,PB.488.1,PB.616.1
GO:0005663	DNA replication factor C complex	cellular_component	3	PB.4590.1,PB.5378.1,PB.5878.1
GO:0005664	nuclear origin of replication recognition complex	cellular_component	3	PB.4317.1,PB.12829.1,PB.11236.1
GO:0005665	RNA polymerase II, core complex	cellular_component	2	PB.31972.1,PB.15610.1
GO:0005666	RNA polymerase III complex	cellular_component	3	PB.28432.1,PB.9425.1,PB.18933.1
GO:0005667	transcription factor complex	cellular_component	2	PB.18820.1,PB.14645.1
GO:0005669	transcription factor TFIID complex	cellular_component	10	PB.5493.1,PB.4686.1,PB.14277.1,PB.22082.1,PB.9969.1,PB.2091.1,PB.9983.1,PB.30430.1,PB.16139.1,PB.15560.1
GO:0005672	transcription factor TFIIA complex	cellular_component	5	PB.21343.1,PB.8625.1,PB.21009.1,PB.21873.1,PB.15766.1
GO:0005675	transcription factor TFIIH holo complex	cellular_component	1	PB.28467.1
GO:0005680	anaphase-promoting complex	cellular_component	11	PB.262.1,PB.25626.1,PB.22891.1,PB.8487.1,PB.173.1,PB.14452.1,PB.9754.1,PB.12011.1,PB.6152.1,PB.28688.1,PB.10602.1
GO:0005681	spliceosomal complex	cellular_component	8	PB.30219.1,PB.26195.1,PB.13958.1,PB.31588.1,PB.13181.1,PB.280.1,PB.11300.1,PB.31255.1
GO:0005685	U1 snRNP	cellular_component	8	PB.11706.1,PB.25999.1,PB.26435.1,PB.26155.1,PB.11172.1,PB.10697.1,PB.8387.1,PB.951.1
GO:0005688	U6 snRNP	cellular_component	2	PB.21803.1,PB.30773.1
GO:0005694	chromosome	cellular_component	18	PB.12135.1,PB.21021.1,PB.5194.1,PB.5807.1,PB.8462.1,PB.17744.1,PB.2356.1,PB.7316.1,PB.13320.1,PB.7251.1,PB.2487.1,PB.5972.1,PB.2203.1,PB.4948.1,PB.2271.1,PB.1285.1,PB.9449.1,PB.19212.1
GO:0005730	nucleolus	cellular_component	23	PB.9954.1,PB.19131.1,PB.27533.1,PB.31343.1,PB.21139.1,PB.7915.1,PB.30068.1,PB.8443.1,PB.18570.1,PB.1578.1,PB.13912.1,PB.15297.1,PB.16698.1,PB.15272.1,PB.27465.1,PB.23717.1,PB.18168.1,PB.24460.1,PB.21424.1,PB.18717.1,PB.447.1,PB.16989.1,PB.25611.1
GO:0005732	small nucleolar ribonucleoprotein complex	cellular_component	3	PB.8442.1,PB.17677.1,PB.20461.1
GO:0005737	cytoplasm	cellular_component	259	PB.14931.1,PB.8418.1,PB.16961.1,PB.17929.1,PB.10818.1,PB.14692.1,PB.3410.1,PB.19195.1,PB.30051.1,PB.26118.1,PB.28568.1,PB.12804.1,PB.16705.1,PB.17620.1,PB.16000.1,PB.9141.1,PB.30944.1,PB.10808.1,PB.12938.1,PB.852.1,PB.17308.1,PB.19351.1,PB.14459.1,PB.31508.1,PB.12172.1,PB.15333.1,PB.10874.1,PB.23835.1,PB.8517.1,PB.5789.1,PB.2284.1,PB.1283.1,PB.788.1,PB.10272.1,PB.29483.1,PB.29032.1,PB.23351.1,PB.…
GO:0005739	mitochondrion	cellular_component	9	PB.2534.1,PB.23985.1,PB.11254.1,PB.8723.1,PB.29652.1,PB.5965.1,PB.31198.1,PB.25082.1,PB.325.1
GO:0005740	mitochondrial envelope	cellular_component	2	PB.31698.1,PB.31591.1
GO:0005741	mitochondrial outer membrane	cellular_component	9	PB.29374.1,PB.32032.1,PB.30149.1,PB.26647.1,PB.10896.1,PB.29686.1,PB.17455.1,PB.24962.1,PB.26781.1
GO:0005743	mitochondrial inner membrane	cellular_component	23	PB.30122.1,PB.28949.1,PB.17425.1,PB.31247.1,PB.32197.1,PB.27961.1,PB.26953.1,PB.32502.1,PB.28841.1,PB.26027.1,PB.27337.1,PB.29994.1,PB.31143.1,PB.13412.1,PB.11432.1,PB.29249.1,PB.29599.1,PB.26625.1,PB.32377.1,PB.32296.1,PB.16446.1,PB.15650.1,PB.26698.1
GO:0005746	mitochondrial respiratory chain	cellular_component	1	PB.32491.1
GO:0005750	mitochondrial respiratory chain complex III	cellular_component	4	PB.32277.1,PB.32095.1,PB.16446.1,PB.15650.1
GO:0005761	mitochondrial ribosome	cellular_component	2	PB.31919.1,PB.13205.1
GO:0005764	lysosome	cellular_component	3	PB.5288.1,PB.22664.1,PB.20052.1
GO:0005773	vacuole	cellular_component	1	PB.20631.1
GO:0005777	peroxisome	cellular_component	23	PB.9784.1,PB.11147.1,PB.15283.1,PB.13139.1,PB.9204.1,PB.15392.1,PB.18432.1,PB.2755.1,PB.28498.1,PB.2460.1,PB.11655.1,PB.18080.1,PB.3166.1,PB.14094.1,PB.15473.1,PB.21967.1,PB.3233.1,PB.17314.1,PB.10390.1,PB.14537.1,PB.16575.1,PB.9521.1,PB.17571.1
GO:0005779	integral component of peroxisomal membrane	cellular_component	7	PB.5224.1,PB.24079.1,PB.11944.1,PB.32366.1,PB.11383.1,PB.26690.1,PB.20743.1
GO:0005780	extrinsic component of intraperoxisomal membrane	cellular_component	1	PB.14058.1
GO:0005783	endoplasmic reticulum	cellular_component	34	PB.15950.1,PB.18239.1,PB.32136.1,PB.24402.1,PB.27298.1,PB.5001.1,PB.5956.1,PB.2287.1,PB.1341.1,PB.5268.1,PB.15836.1,PB.19682.1,PB.26521.1,PB.26193.1,PB.23976.1,PB.25947.1,PB.20793.1,PB.21422.1,PB.10371.1,PB.20414.1,PB.2504.1,PB.9895.1,PB.2415.1,PB.6133.1,PB.25094.1,PB.6809.1,PB.6933.1,PB.14125.1,PB.877.1,PB.17070.1,PB.9925.1,PB.30293.1,PB.25751.1,PB.18821.1
GO:0005785	signal recognition particle receptor complex	cellular_component	1	PB.17900.1
GO:0005786	signal recognition particle, endoplasmic reticulum targeting	cellular_component	11	PB.11186.1,PB.16994.1,PB.16054.1,PB.14248.1,PB.5534.1,PB.16948.1,PB.21758.1,PB.8284.1,PB.3691.1,PB.25563.1,PB.281.1
GO:0005787	signal peptidase complex	cellular_component	3	PB.23321.1,PB.31147.1,PB.1176.1
GO:0005789	endoplasmic reticulum membrane	cellular_component	29	PB.4279.1,PB.785.1,PB.22227.1,PB.4662.1,PB.20253.1,PB.7179.1,PB.2680.1,PB.3330.1,PB.12579.1,PB.7235.1,PB.14701.1,PB.25095.1,PB.902.1,PB.24352.1,PB.32606.1,PB.8513.1,PB.18610.1,PB.31165.1,PB.30243.1,PB.26810.1,PB.14346.1,PB.25351.1,PB.29956.1,PB.819.1,PB.8568.1,PB.31126.1,PB.26758.1,PB.30028.1,PB.19972.1
GO:0005794	Golgi apparatus	cellular_component	1	PB.5196.1
GO:0005795	Golgi stack	cellular_component	1	PB.13171.1
GO:0005801	cis-Golgi network	cellular_component	8	PB.9735.1,PB.8636.1,PB.7913.1,PB.11506.1,PB.10911.1,PB.9388.1,PB.26183.1,PB.6827.1
GO:0005811	lipid droplet	cellular_component	17	PB.12200.1,PB.4843.1,PB.12828.1,PB.13445.1,PB.8488.1,PB.12370.1,PB.13404.1,PB.13372.1,PB.11130.1,PB.14536.1,PB.13763.1,PB.13512.1,PB.7114.1,PB.6951.1,PB.11299.1,PB.9649.1,PB.6316.1
GO:0005829	cytosol	cellular_component	10	PB.22818.1,PB.14443.1,PB.11784.1,PB.22028.1,PB.18083.1,PB.30657.1,PB.25485.1,PB.22674.1,PB.15724.1,PB.12285.1
GO:0005832	chaperonin-containing T-complex	cellular_component	4	PB.14443.1,PB.18083.1,PB.15724.1,PB.12285.1
GO:0005834	heterotrimeric G-protein complex	cellular_component	7	PB.23719.1,PB.19408.1,PB.7449.1,PB.4609.1,PB.10573.1,PB.22873.1,PB.17728.1
GO:0005835	fatty acid synthase complex	cellular_component	5	PB.4486.1,PB.1908.1,PB.140.1,PB.1690.1,PB.158.1
GO:0005838	proteasome regulatory particle	cellular_component	3	PB.14391.1,PB.28556.1,PB.28878.1
GO:0005839	proteasome core complex	cellular_component	27	PB.28250.1,PB.27732.1,PB.30756.1,PB.29276.1,PB.30815.1,PB.29088.1,PB.5355.1,PB.22152.1,PB.30152.1,PB.1756.1,PB.30870.1,PB.29922.1,PB.27539.1,PB.32006.1,PB.16066.1,PB.28868.1,PB.30192.1,PB.30573.1,PB.11587.1,PB.29941.1,PB.22978.1,PB.15887.1,PB.30781.1,PB.6758.1,PB.30804.1,PB.31335.1,PB.30037.1
GO:0005840	ribosome	cellular_component	295	PB.12091.1,PB.3921.1,PB.23538.1,PB.27536.1,PB.30324.1,PB.15634.1,PB.16094.1,PB.22040.1,PB.31615.1,PB.17357.1,PB.25709.1,PB.31725.1,PB.32215.1,PB.856.1,PB.32088.1,PB.1528.1,PB.10370.1,PB.32117.1,PB.31764.1,PB.23413.1,PB.31651.1,PB.11419.1,PB.31518.1,PB.18640.1,PB.4325.1,PB.32525.1,PB.3296.1,PB.16301.1,PB.1714.1,PB.26351.1,PB.10956.1,PB.31980.1,PB.20709.1,PB.10859.1,PB.31794.1,PB.4493.1,PB.3257.1,P…
GO:0005849	mRNA cleavage factor complex	cellular_component	10	PB.4911.1,PB.28067.1,PB.30980.1,PB.14039.1,PB.5680.1,PB.30331.1,PB.12192.1,PB.25426.1,PB.24198.1,PB.30771.1
GO:0005852	eukaryotic translation initiation factor 3 complex	cellular_component	29	PB.29032.1,PB.24998.1,PB.23738.1,PB.1530.1,PB.4949.1,PB.18817.1,PB.9757.1,PB.24486.1,PB.16796.1,PB.28601.1,PB.12379.1,PB.2392.1,PB.5849.1,PB.24909.1,PB.25764.1,PB.27623.1,PB.17545.1,PB.4882.1,PB.20775.1,PB.18644.1,PB.30806.1,PB.21956.1,PB.27371.1,PB.5601.1,PB.5438.1,PB.13387.1,PB.2473.1,PB.29932.1,PB.26194.1
GO:0005853	eukaryotic translation elongation factor 1 complex	cellular_component	5	PB.31267.1,PB.28118.1,PB.29011.1,PB.22808.1,PB.31149.1
GO:0005854	nascent polypeptide-associated complex	cellular_component	2	PB.14442.1,PB.13271.1
GO:0005856	cytoskeleton	cellular_component	5	PB.29033.1,PB.27857.1,PB.988.1,PB.3147.1,PB.9453.1
GO:0005869	dynactin complex	cellular_component	1	PB.17361.1
GO:0005871	kinesin complex	cellular_component	1	PB.10757.1
GO:0005874	microtubule	cellular_component	30	PB.26122.1,PB.13709.1,PB.22880.1,PB.24975.1,PB.23184.1,PB.24572.1,PB.5062.1,PB.24915.1,PB.25522.1,PB.26974.1,PB.25323.1,PB.24315.1,PB.12931.1,PB.13496.1,PB.25888.1,PB.16432.1,PB.26717.1,PB.26582.1,PB.22419.1,PB.10858.1,PB.24012.1,PB.20030.1,PB.11033.1,PB.25126.1,PB.27346.1,PB.17999.1,PB.9231.1,PB.26704.1,PB.24979.1,PB.23379.1
GO:0005876	spindle microtubule	cellular_component	1	PB.19811.1
GO:0005885	Arp2/3 protein complex	cellular_component	6	PB.29033.1,PB.27857.1,PB.30127.1,PB.3147.1,PB.20595.1,PB.29123.1
GO:0005886	plasma membrane	cellular_component	6	PB.15822.1,PB.5290.1,PB.2804.1,PB.18205.1,PB.28934.1,PB.558.1
GO:0005887	integral component of plasma membrane	cellular_component	6	PB.21974.1,PB.2462.1,PB.16979.1,PB.2299.1,PB.20410.1,PB.20680.1
GO:0005938	cell cortex	cellular_component	2	PB.845.1,PB.228.1
GO:0005956	protein kinase CK2 complex	cellular_component	7	PB.24848.1,PB.14646.1,PB.20879.1,PB.27522.1,PB.5752.1,PB.5030.1,PB.26707.1
GO:0005960	glycine cleavage complex	cellular_component	3	PB.21552.1,PB.32115.1,PB.31656.1
GO:0005965	protein farnesyltransferase complex	cellular_component	1	PB.25849.1
GO:0005968	Rab-protein geranylgeranyltransferase complex	cellular_component	2	PB.10298.1,PB.15545.1
GO:0005975	carbohydrate metabolic process	biological_process	504	PB.9927.1,PB.12173.1,PB.6038.1,PB.20081.1,PB.23598.1,PB.12177.1,PB.22261.1,PB.26824.1,PB.20572.1,PB.21842.1,PB.14958.1,PB.9626.1,PB.27807.1,PB.14529.1,PB.23021.1,PB.10333.1,PB.18210.1,PB.8299.1,PB.6059.1,PB.8161.1,PB.7978.1,PB.20596.1,PB.20799.1,PB.23446.1,PB.19521.1,PB.11497.1,PB.26899.1,PB.10527.1,PB.12793.1,PB.16132.1,PB.7836.1,PB.13872.1,PB.30926.1,PB.6544.1,PB.28855.1,PB.24325.1,PB.14099.1,P…
GO:0005978	glycogen biosynthetic process	biological_process	18	PB.10956.1,PB.6801.1,PB.15970.1,PB.8853.1,PB.15983.1,PB.15098.1,PB.14831.1,PB.19991.1,PB.15192.1,PB.12073.1,PB.7587.1,PB.9463.1,PB.22078.1,PB.13216.1,PB.21952.1,PB.12722.1,PB.19840.1,PB.22318.1
GO:0005985	sucrose metabolic process	biological_process	10	PB.10031.1,PB.1597.1,PB.9706.1,PB.8397.1,PB.9549.1,PB.2433.1,PB.8996.1,PB.8675.1,PB.3090.1,PB.4841.1
GO:0005986	sucrose biosynthetic process	biological_process	3	PB.8050.1,PB.24914.1,PB.25511.1
GO:0005991	trehalose metabolic process	biological_process	5	PB.19369.1,PB.14303.1,PB.16110.1,PB.18134.1,PB.18185.1
GO:0005992	trehalose biosynthetic process	biological_process	19	PB.1144.1,PB.6086.1,PB.18005.1,PB.6858.1,PB.28137.1,PB.5190.1,PB.7451.1,PB.11971.1,PB.15669.1,PB.13302.1,PB.5634.1,PB.21580.1,PB.15947.1,PB.4312.1,PB.9023.1,PB.5096.1,PB.6990.1,PB.6422.1,PB.15901.1
GO:0006000	fructose metabolic process	biological_process	8	PB.17272.1,PB.7357.1,PB.11773.1,PB.23370.1,PB.8242.1,PB.2691.1,PB.12712.1,PB.3065.1
GO:0006002	fructose 6-phosphate metabolic process	biological_process	21	PB.6304.1,PB.11862.1,PB.8228.1,PB.14230.1,PB.20841.1,PB.6320.1,PB.7482.1,PB.20549.1,PB.20169.1,PB.17610.1,PB.2403.1,PB.21767.1,PB.26968.1,PB.17589.1,PB.20997.1,PB.17702.1,PB.14261.1,PB.26803.1,PB.22348.1,PB.20455.1,PB.10580.1
GO:0006003	fructose 2,6-bisphosphate metabolic process	biological_process	8	PB.17272.1,PB.7357.1,PB.11773.1,PB.23370.1,PB.8242.1,PB.2691.1,PB.12712.1,PB.3065.1
GO:0006006	glucose metabolic process	biological_process	22	PB.8939.1,PB.22649.1,PB.13121.1,PB.14082.1,PB.15173.1,PB.18229.1,PB.16637.1,PB.13542.1,PB.18923.1,PB.27820.1,PB.14001.1,PB.14823.1,PB.8926.1,PB.15141.1,PB.15902.1,PB.27902.1,PB.14879.1,PB.23487.1,PB.18064.1,PB.26207.1,PB.24395.1,PB.17615.1
GO:0006007	glucose catabolic process	biological_process	6	PB.19465.1,PB.19329.1,PB.13427.1,PB.17762.1,PB.11972.1,PB.14395.1
GO:0006011	UDP-glucose metabolic process	biological_process	2	PB.20441.1,PB.20212.1
GO:0006012	galactose metabolic process	biological_process	5	PB.23368.1,PB.24420.1,PB.23557.1,PB.23401.1,PB.23120.1
GO:0006013	mannose metabolic process	biological_process	10	PB.14754.1,PB.2190.1,PB.4681.1,PB.4398.1,PB.3620.1,PB.23363.1,PB.1168.1,PB.3200.1,PB.4809.1,PB.3561.1
GO:0006014	D-ribose metabolic process	biological_process	3	PB.22980.1,PB.8612.1,PB.22994.1
GO:0006021	inositol biosynthetic process	biological_process	5	PB.17923.1,PB.17440.1,PB.19921.1,PB.19235.1,PB.4025.1
GO:0006031	chitin biosynthetic process	biological_process	1	PB.7188.1
GO:0006032	chitin catabolic process	biological_process	7	PB.9046.1,PB.6919.1,PB.30449.1,PB.28978.1,PB.24743.1,PB.29829.1,PB.19882.1
GO:0006040	amino sugar metabolic process	biological_process	1	PB.22710.1
GO:0006044	N-acetylglucosamine metabolic process	biological_process	2	PB.26491.1,PB.24238.1
GO:0006069	ethanol oxidation	biological_process	2	PB.26502.1,PB.29041.1
GO:0006071	glycerol metabolic process	biological_process	2	PB.17093.1,PB.14846.1
GO:0006072	glycerol-3-phosphate metabolic process	biological_process	9	PB.23251.1,PB.3951.1,PB.25754.1,PB.881.1,PB.27858.1,PB.14748.1,PB.11973.1,PB.28235.1,PB.20522.1
GO:0006073	cellular glucan metabolic process	biological_process	27	PB.30791.1,PB.26884.1,PB.24665.1,PB.25210.1,PB.30674.1,PB.29194.1,PB.28951.1,PB.29741.1,PB.29517.1,PB.30236.1,PB.31055.1,PB.16849.1,PB.28286.1,PB.30847.1,PB.26856.1,PB.29791.1,PB.29062.1,PB.30272.1,PB.30223.1,PB.28148.1,PB.28904.1,PB.3781.1,PB.28337.1,PB.27194.1,PB.26033.1,PB.29588.1,PB.24292.1
GO:0006075	(1->3)-beta-D-glucan biosynthetic process	biological_process	16	PB.3639.1,PB.10831.1,PB.108.1,PB.2514.1,PB.3505.1,PB.95.1,PB.220.1,PB.45.1,PB.191.1,PB.165.1,PB.9467.1,PB.246.1,PB.6834.1,PB.2383.1,PB.316.1,PB.106.1
GO:0006078	(1->6)-beta-D-glucan biosynthetic process	biological_process	1	PB.7436.1
GO:0006081	cellular aldehyde metabolic process	biological_process	7	PB.25529.1,PB.21517.1,PB.25076.1,PB.27289.1,PB.21528.1,PB.22810.1,PB.23585.1
GO:0006083	acetate metabolic process	biological_process	1	PB.21222.1
GO:0006085	acetyl-CoA biosynthetic process	biological_process	1	PB.2876.1
GO:0006086	acetyl-CoA biosynthetic process from pyruvate	biological_process	4	PB.23193.1,PB.25112.1,PB.17984.1,PB.23361.1
GO:0006090	pyruvate metabolic process	biological_process	4	PB.2478.1,PB.3346.1,PB.15505.1,PB.4830.1
GO:0006094	gluconeogenesis	biological_process	29	PB.17829.1,PB.21462.1,PB.9351.1,PB.2478.1,PB.12898.1,PB.3346.1,PB.18393.1,PB.25375.1,PB.21297.1,PB.16350.1,PB.13801.1,PB.17986.1,PB.19429.1,PB.6482.1,PB.13014.1,PB.19264.1,PB.14792.1,PB.15595.1,PB.14592.1,PB.22421.1,PB.9585.1,PB.23206.1,PB.9290.1,PB.18917.1,PB.20063.1,PB.19610.1,PB.16943.1,PB.18663.1,PB.9396.1
GO:0006096	glycolytic process	biological_process	103	PB.26649.1,PB.29470.1,PB.6304.1,PB.4740.1,PB.15261.1,PB.20887.1,PB.23114.1,PB.21462.1,PB.21745.1,PB.16363.1,PB.25471.1,PB.29805.1,PB.20009.1,PB.10458.1,PB.11862.1,PB.13231.1,PB.20544.1,PB.13877.1,PB.21104.1,PB.8228.1,PB.14230.1,PB.16370.1,PB.14766.1,PB.20841.1,PB.20829.1,PB.8210.1,PB.6320.1,PB.26338.1,PB.21033.1,PB.12657.1,PB.27914.1,PB.7482.1,PB.26923.1,PB.17588.1,PB.17178.1,PB.31926.1,PB.18965.…
GO:0006097	glyoxylate cycle	biological_process	7	PB.19044.1,PB.22719.1,PB.19698.1,PB.23367.1,PB.22222.1,PB.23850.1,PB.23305.1
GO:0006098	pentose-phosphate shunt	biological_process	17	PB.27807.1,PB.23835.1,PB.2082.1,PB.21360.1,PB.26667.1,PB.23327.1,PB.2405.1,PB.13014.1,PB.22313.1,PB.21512.1,PB.25580.1,PB.7629.1,PB.25255.1,PB.31636.1,PB.6027.1,PB.7933.1,PB.30481.1
GO:0006099	tricarboxylic acid cycle	biological_process	49	PB.22261.1,PB.14605.1,PB.11573.1,PB.6242.1,PB.11325.1,PB.18138.1,PB.24498.1,PB.17271.1,PB.22456.1,PB.4673.1,PB.1600.1,PB.5498.1,PB.299.1,PB.27781.1,PB.25621.1,PB.26301.1,PB.23993.1,PB.15201.1,PB.27269.1,PB.28401.1,PB.23147.1,PB.22877.1,PB.19687.1,PB.5484.1,PB.19211.1,PB.28268.1,PB.12415.1,PB.28637.1,PB.5621.1,PB.15060.1,PB.25036.1,PB.15012.1,PB.22688.1,PB.25587.1,PB.23668.1,PB.5255.1,PB.1549.1,PB…
GO:0006101	citrate metabolic process	biological_process	4	PB.2876.1,PB.23147.1,PB.23596.1,PB.26184.1
GO:0006102	isocitrate metabolic process	biological_process	6	PB.23283.1,PB.22470.1,PB.17244.1,PB.21855.1,PB.21992.1,PB.22861.1
GO:0006106	fumarate metabolic process	biological_process	4	PB.22877.1,PB.25587.1,PB.23668.1,PB.21562.1
GO:0006108	malate metabolic process	biological_process	9	PB.22261.1,PB.22456.1,PB.27781.1,PB.10432.1,PB.9033.1,PB.28268.1,PB.28637.1,PB.21082.1,PB.19912.1
GO:0006122	mitochondrial electron transport, ubiquinol to cytochrome c	biological_process	4	PB.32277.1,PB.32095.1,PB.16446.1,PB.15650.1
GO:0006139	nucleobase-containing compound metabolic process	biological_process	55	PB.7764.1,PB.2093.1,PB.4144.1,PB.22767.1,PB.7025.1,PB.31737.1,PB.5900.1,PB.5998.1,PB.31773.1,PB.11078.1,PB.2289.1,PB.21836.1,PB.7682.1,PB.9101.1,PB.4259.1,PB.27050.1,PB.3725.1,PB.7071.1,PB.19445.1,PB.7736.1,PB.3704.1,PB.7777.1,PB.7387.1,PB.1333.1,PB.4372.1,PB.11038.1,PB.14342.1,PB.21794.1,PB.23587.1,PB.12556.1,PB.30789.1,PB.1992.1,PB.28942.1,PB.3757.1,PB.21806.1,PB.5668.1,PB.26302.1,PB.13646.1,PB…
GO:0006144	purine nucleobase metabolic process	biological_process	2	PB.17444.1,PB.28500.1
GO:0006163	purine nucleotide metabolic process	biological_process	5	PB.19819.1,PB.24586.1,PB.22050.1,PB.29877.1,PB.25226.1
GO:0006164	purine nucleotide biosynthetic process	biological_process	13	PB.18225.1,PB.17849.1,PB.21905.1,PB.6168.1,PB.23460.1,PB.27401.1,PB.14582.1,PB.20759.1,PB.24025.1,PB.19549.1,PB.22254.1,PB.17495.1,PB.18727.1
GO:0006165	nucleoside diphosphate phosphorylation	biological_process	4	PB.28022.1,PB.17403.1,PB.30595.1,PB.30742.1
GO:0006166	purine ribonucleoside salvage	biological_process	2	PB.2688.1,PB.28292.1
GO:0006168	adenine salvage	biological_process	5	PB.31508.1,PB.26713.1,PB.28886.1,PB.6631.1,PB.26332.1
GO:0006177	GMP biosynthetic process	biological_process	2	PB.23460.1,PB.24025.1
GO:0006183	GTP biosynthetic process	biological_process	4	PB.28022.1,PB.17403.1,PB.30595.1,PB.30742.1
GO:0006188	IMP biosynthetic process	biological_process	3	PB.10007.1,PB.7167.1,PB.18228.1
GO:0006189	'de novo' IMP biosynthetic process	biological_process	15	PB.3558.1,PB.26451.1,PB.1721.1,PB.2028.1,PB.16479.1,PB.25397.1,PB.30723.1,PB.13006.1,PB.13597.1,PB.14335.1,PB.937.1,PB.884.1,PB.18017.1,PB.9725.1,PB.23664.1
GO:0006198	cAMP catabolic process	biological_process	1	PB.25284.1
GO:0006207	'de novo' pyrimidine nucleobase biosynthetic process	biological_process	10	PB.3372.1,PB.19351.1,PB.51.1,PB.27050.1,PB.25684.1,PB.24704.1,PB.20207.1,PB.25837.1,PB.22733.1,PB.30691.1
GO:0006221	pyrimidine nucleotide biosynthetic process	biological_process	11	PB.13169.1,PB.14723.1,PB.19019.1,PB.27050.1,PB.16172.1,PB.4323.1,PB.14771.1,PB.25837.1,PB.22733.1,PB.30691.1,PB.23667.1
GO:0006223	uracil salvage	biological_process	1	PB.30046.1
GO:0006228	UTP biosynthetic process	biological_process	4	PB.28022.1,PB.17403.1,PB.30595.1,PB.30742.1
GO:0006231	dTMP biosynthetic process	biological_process	2	PB.19774.1,PB.16137.1
GO:0006241	CTP biosynthetic process	biological_process	9	PB.13169.1,PB.28022.1,PB.14723.1,PB.19019.1,PB.17403.1,PB.16172.1,PB.4323.1,PB.30595.1,PB.30742.1
GO:0006259	DNA metabolic process	biological_process	7	PB.12135.1,PB.21021.1,PB.5972.1,PB.1368.1,PB.20558.1,PB.19947.1,PB.24870.1
GO:0006260	DNA replication	biological_process	47	PB.4317.1,PB.18426.1,PB.19103.1,PB.27791.1,PB.4590.1,PB.15132.1,PB.1731.1,PB.14981.1,PB.12829.1,PB.5378.1,PB.19265.1,PB.17172.1,PB.17120.1,PB.10930.1,PB.26903.1,PB.7286.1,PB.28033.1,PB.9756.1,PB.157.1,PB.12345.1,PB.17548.1,PB.12797.1,PB.7093.1,PB.1333.1,PB.21765.1,PB.10135.1,PB.29050.1,PB.4326.1,PB.9385.1,PB.25559.1,PB.16826.1,PB.8027.1,PB.20869.1,PB.7203.1,PB.2307.1,PB.11236.1,PB.12269.1,PB.1146…
GO:0006261	DNA-dependent DNA replication	biological_process	4	PB.157.1,PB.1333.1,PB.20869.1,PB.2307.1
GO:0006265	DNA topological change	biological_process	20	PB.13399.1,PB.432.1,PB.21021.1,PB.5194.1,PB.5807.1,PB.8462.1,PB.16429.1,PB.25393.1,PB.7316.1,PB.8876.1,PB.5972.1,PB.11206.1,PB.7864.1,PB.14803.1,PB.12646.1,PB.1368.1,PB.8794.1,PB.1472.1,PB.1285.1,PB.9449.1
GO:0006269	DNA replication, synthesis of RNA primer	biological_process	2	PB.18410.1,PB.21935.1
GO:0006270	DNA replication initiation	biological_process	16	PB.9669.1,PB.27791.1,PB.15132.1,PB.14981.1,PB.10930.1,PB.9756.1,PB.9991.1,PB.18878.1,PB.9299.1,PB.7093.1,PB.14583.1,PB.18346.1,PB.12323.1,PB.10394.1,PB.9800.1,PB.6685.1
GO:0006278	RNA-dependent DNA biosynthetic process	biological_process	2	PB.6168.1,PB.17495.1
GO:0006281	DNA repair	biological_process	106	PB.14500.1,PB.17948.1,PB.8215.1,PB.4590.1,PB.19819.1,PB.21513.1,PB.15435.1,PB.10852.1,PB.13748.1,PB.1550.1,PB.1731.1,PB.16237.1,PB.5378.1,PB.15103.1,PB.19265.1,PB.8991.1,PB.28695.1,PB.17172.1,PB.18978.1,PB.4436.1,PB.2634.1,PB.10647.1,PB.7286.1,PB.8981.1,PB.9060.1,PB.6015.1,PB.17134.1,PB.17069.1,PB.4870.1,PB.1330.1,PB.12345.1,PB.20581.1,PB.19163.1,PB.25739.1,PB.861.1,PB.11976.1,PB.4003.1,PB.8010.1…
GO:0006282	regulation of DNA repair	biological_process	1	PB.26160.1
GO:0006284	base-excision repair	biological_process	21	PB.21513.1,PB.28695.1,PB.30889.1,PB.28328.1,PB.20581.1,PB.25739.1,PB.11976.1,PB.8743.1,PB.949.1,PB.8473.1,PB.18248.1,PB.26689.1,PB.7395.1,PB.18969.1,PB.24430.1,PB.27231.1,PB.7418.1,PB.2530.1,PB.2518.1,PB.138.1,PB.26696.1
GO:0006285	base-excision repair, AP site formation	biological_process	2	PB.8743.1,PB.7395.1
GO:0006289	nucleotide-excision repair	biological_process	33	PB.25452.1,PB.27189.1,PB.28365.1,PB.21513.1,PB.9082.1,PB.660.1,PB.5998.1,PB.5636.1,PB.13591.1,PB.28328.1,PB.22185.1,PB.9403.1,PB.9101.1,PB.26236.1,PB.7071.1,PB.28705.1,PB.28467.1,PB.4372.1,PB.26689.1,PB.26056.1,PB.19766.1,PB.2140.1,PB.13646.1,PB.8285.1,PB.24589.1,PB.23241.1,PB.26695.1,PB.17010.1,PB.2518.1,PB.7573.1,PB.733.1,PB.10303.1,PB.6820.1
GO:0006298	mismatch repair	biological_process	24	PB.4063.1,PB.1134.1,PB.8061.1,PB.1420.1,PB.4036.1,PB.17604.1,PB.9364.1,PB.6339.1,PB.8800.1,PB.20408.1,PB.25004.1,PB.3327.1,PB.3268.1,PB.9428.1,PB.2376.1,PB.1626.1,PB.28125.1,PB.446.1,PB.7413.1,PB.3649.1,PB.6247.1,PB.5049.1,PB.6373.1,PB.9446.1
GO:0006302	double-strand break repair	biological_process	3	PB.3686.1,PB.11237.1,PB.17097.1
GO:0006303	double-strand break repair via nonhomologous end joining	biological_process	4	PB.18037.1,PB.17769.1,PB.15666.1,PB.12107.1
GO:0006306	DNA methylation	biological_process	2	PB.8544.1,PB.11105.1
GO:0006308	DNA catabolic process	biological_process	4	PB.12955.1,PB.29873.1,PB.2431.1,PB.28126.1
GO:0006310	DNA recombination	biological_process	43	PB.7276.1,PB.17948.1,PB.10852.1,PB.3490.1,PB.7086.1,PB.14894.1,PB.18037.1,PB.19265.1,PB.8991.1,PB.17172.1,PB.19812.1,PB.15460.1,PB.4436.1,PB.10647.1,PB.7286.1,PB.8981.1,PB.4870.1,PB.12345.1,PB.19163.1,PB.2862.1,PB.8010.1,PB.21765.1,PB.2090.1,PB.9385.1,PB.6410.1,PB.16826.1,PB.8839.1,PB.1477.1,PB.14367.1,PB.27271.1,PB.2147.1,PB.1011.1,PB.3686.1,PB.20725.1,PB.12072.1,PB.10102.1,PB.4647.1,PB.17117.1,…
GO:0006313	transposition, DNA-mediated	biological_process	1	PB.9168.1
GO:0006325	chromatin organization	biological_process	3	PB.21321.1,PB.26554.1,PB.18851.1
GO:0006334	nucleosome assembly	biological_process	20	PB.31605.1,PB.22536.1,PB.27356.1,PB.26841.1,PB.23366.1,PB.30210.1,PB.27921.1,PB.10694.1,PB.30536.1,PB.18798.1,PB.30468.1,PB.9605.1,PB.30609.1,PB.23471.1,PB.27898.1,PB.26175.1,PB.31209.1,PB.28218.1,PB.13301.1,PB.28697.1
GO:0006338	chromatin remodeling	biological_process	7	PB.9750.1,PB.3084.1,PB.2080.1,PB.26030.1,PB.4099.1,PB.4066.1,PB.3756.1
GO:0006351	transcription, DNA-templated	biological_process	171	PB.2110.1,PB.16408.1,PB.80.1,PB.5243.1,PB.2750.1,PB.2499.1,PB.4222.1,PB.31193.1,PB.496.1,PB.9882.1,PB.2240.1,PB.13603.1,PB.198.1,PB.3485.1,PB.31972.1,PB.1736.1,PB.11739.1,PB.15610.1,PB.7455.1,PB.11980.1,PB.12077.1,PB.16095.1,PB.4269.1,PB.25258.1,PB.20695.1,PB.1968.1,PB.23977.1,PB.8935.1,PB.13531.1,PB.7416.1,PB.4179.1,PB.296.1,PB.22930.1,PB.10466.1,PB.10127.1,PB.14429.1,PB.517.1,PB.291.1,PB.172.1,…
GO:0006352	DNA-templated transcription, initiation	biological_process	42	PB.27113.1,PB.31943.1,PB.27819.1,PB.5493.1,PB.4686.1,PB.20938.1,PB.4001.1,PB.17461.1,PB.14277.1,PB.25273.1,PB.29916.1,PB.28088.1,PB.9783.1,PB.20381.1,PB.18365.1,PB.19713.1,PB.20067.1,PB.12978.1,PB.26011.1,PB.22082.1,PB.25746.1,PB.9969.1,PB.21928.1,PB.13218.1,PB.2737.1,PB.20789.1,PB.2091.1,PB.9983.1,PB.32008.1,PB.8501.1,PB.26172.1,PB.20679.1,PB.28040.1,PB.18529.1,PB.16139.1,PB.20707.1,PB.15560.1,P…
GO:0006353	DNA-templated transcription, termination	biological_process	2	PB.28784.1,PB.24408.1
GO:0006355	regulation of transcription, DNA-templated	biological_process	696	PB.1071.1,PB.28891.1,PB.6367.1,PB.3082.1,PB.12627.1,PB.1531.1,PB.15169.1,PB.27113.1,PB.8065.1,PB.29322.1,PB.2723.1,PB.22257.1,PB.30591.1,PB.23819.1,PB.7291.1,PB.25452.1,PB.28318.1,PB.10392.1,PB.9713.1,PB.29958.1,PB.27930.1,PB.10566.1,PB.6853.1,PB.9352.1,PB.28034.1,PB.27819.1,PB.10793.1,PB.31443.1,PB.31246.1,PB.27986.1,PB.13602.1,PB.2111.1,PB.25421.1,PB.25641.1,PB.22089.1,PB.9641.1,PB.31762.1,PB.3…
GO:0006357	regulation of transcription by RNA polymerase II	biological_process	22	PB.6185.1,PB.9507.1,PB.12052.1,PB.142.1,PB.16939.1,PB.17268.1,PB.83.1,PB.23983.1,PB.22323.1,PB.14768.1,PB.4815.1,PB.29632.1,PB.19783.1,PB.20257.1,PB.21039.1,PB.30451.1,PB.16952.1,PB.148.1,PB.19860.1,PB.20064.1,PB.20297.1,PB.31614.1
GO:0006364	rRNA processing	biological_process	49	PB.27863.1,PB.2180.1,PB.17307.1,PB.30033.1,PB.27478.1,PB.7022.1,PB.27847.1,PB.12704.1,PB.23118.1,PB.3678.1,PB.10242.1,PB.26020.1,PB.22141.1,PB.27996.1,PB.8442.1,PB.25269.1,PB.23609.1,PB.8278.1,PB.13103.1,PB.31497.1,PB.12082.1,PB.9701.1,PB.21163.1,PB.11653.1,PB.26871.1,PB.7725.1,PB.1998.1,PB.6875.1,PB.20334.1,PB.22791.1,PB.17677.1,PB.30271.1,PB.22483.1,PB.19761.1,PB.23717.1,PB.14538.1,PB.26003.1,P…
GO:0006366	transcription by RNA polymerase II	biological_process	6	PB.31974.1,PB.172.1,PB.15819.1,PB.22304.1,PB.32133.1,PB.200.1
GO:0006367	transcription initiation from RNA polymerase II promoter	biological_process	30	PB.22247.1,PB.20938.1,PB.28365.1,PB.9082.1,PB.21343.1,PB.3046.1,PB.22185.1,PB.8625.1,PB.24089.1,PB.13218.1,PB.2737.1,PB.18325.1,PB.29339.1,PB.16965.1,PB.21009.1,PB.28462.1,PB.21873.1,PB.12131.1,PB.19209.1,PB.12033.1,PB.29539.1,PB.8501.1,PB.21957.1,PB.30430.1,PB.29856.1,PB.17010.1,PB.15766.1,PB.7573.1,PB.30687.1,PB.6820.1
GO:0006368	transcription elongation from RNA polymerase II promoter	biological_process	4	PB.11711.1,PB.15575.1,PB.29854.1,PB.16390.1
GO:0006370	7-methylguanosine mRNA capping	biological_process	12	PB.3867.1,PB.8991.1,PB.4827.1,PB.5894.1,PB.10647.1,PB.6410.1,PB.23728.1,PB.8839.1,PB.12072.1,PB.10102.1,PB.23372.1,PB.11877.1
GO:0006376	mRNA splice site selection	biological_process	7	PB.11706.1,PB.25999.1,PB.26435.1,PB.26155.1,PB.10697.1,PB.8387.1,PB.951.1
GO:0006378	mRNA polyadenylation	biological_process	9	PB.4911.1,PB.28067.1,PB.30980.1,PB.14039.1,PB.5680.1,PB.30331.1,PB.12192.1,PB.24198.1,PB.30771.1
GO:0006383	transcription by RNA polymerase III	biological_process	4	PB.28432.1,PB.5111.1,PB.9425.1,PB.18933.1
GO:0006388	tRNA splicing, via endonucleolytic cleavage and ligation	biological_process	6	PB.19494.1,PB.7884.1,PB.2214.1,PB.20292.1,PB.14788.1,PB.16308.1
GO:0006396	RNA processing	biological_process	123	PB.21377.1,PB.19496.1,PB.25116.1,PB.18003.1,PB.23003.1,PB.11667.1,PB.11170.1,PB.17735.1,PB.24345.1,PB.20417.1,PB.3454.1,PB.10851.1,PB.4761.1,PB.9333.1,PB.17494.1,PB.1717.1,PB.11255.1,PB.10664.1,PB.5251.1,PB.9057.1,PB.693.1,PB.2040.1,PB.1226.1,PB.26509.1,PB.2054.1,PB.7744.1,PB.685.1,PB.6815.1,PB.15685.1,PB.19179.1,PB.13535.1,PB.8444.1,PB.577.1,PB.15726.1,PB.2954.1,PB.3209.1,PB.217.1,PB.24201.1,PB.…
GO:0006397	mRNA processing	biological_process	66	PB.5186.1,PB.3030.1,PB.28352.1,PB.10074.1,PB.23351.1,PB.17494.1,PB.16364.1,PB.17401.1,PB.8884.1,PB.5629.1,PB.596.1,PB.12681.1,PB.30197.1,PB.16128.1,PB.20398.1,PB.15934.1,PB.19994.1,PB.18860.1,PB.25447.1,PB.17810.1,PB.16096.1,PB.7225.1,PB.13743.1,PB.16951.1,PB.30291.1,PB.5877.1,PB.8068.1,PB.4412.1,PB.3017.1,PB.5718.1,PB.25591.1,PB.23124.1,PB.8147.1,PB.14621.1,PB.14096.1,PB.24899.1,PB.8246.1,PB.304…
GO:0006400	tRNA modification	biological_process	13	PB.25638.1,PB.8620.1,PB.963.1,PB.26537.1,PB.29724.1,PB.17726.1,PB.27154.1,PB.9294.1,PB.14329.1,PB.15506.1,PB.31809.1,PB.7644.1,PB.8249.1
GO:0006401	RNA catabolic process	biological_process	6	PB.5089.1,PB.1465.1,PB.5036.1,PB.4295.1,PB.5481.1,PB.13752.1
GO:0006402	mRNA catabolic process	biological_process	3	PB.4761.1,PB.3752.1,PB.6816.1
GO:0006406	mRNA export from nucleus	biological_process	3	PB.19196.1,PB.14581.1,PB.31340.1
GO:0006412	translation	biological_process	328	PB.12091.1,PB.3921.1,PB.23538.1,PB.27536.1,PB.30324.1,PB.15634.1,PB.16094.1,PB.22040.1,PB.31615.1,PB.17357.1,PB.25709.1,PB.31725.1,PB.32215.1,PB.856.1,PB.32088.1,PB.1528.1,PB.10370.1,PB.32117.1,PB.12938.1,PB.31764.1,PB.24299.1,PB.23413.1,PB.21644.1,PB.31651.1,PB.11419.1,PB.31518.1,PB.18640.1,PB.4325.1,PB.32525.1,PB.3296.1,PB.16301.1,PB.1714.1,PB.26351.1,PB.10956.1,PB.31980.1,PB.20709.1,PB.10859.1…
GO:0006413	translational initiation	biological_process	43	PB.31770.1,PB.3410.1,PB.15771.1,PB.14034.1,PB.27418.1,PB.31132.1,PB.19334.1,PB.30838.1,PB.12052.1,PB.1530.1,PB.20371.1,PB.31975.1,PB.9757.1,PB.12379.1,PB.2392.1,PB.20525.1,PB.31876.1,PB.5849.1,PB.11693.1,PB.25014.1,PB.15407.1,PB.29069.1,PB.14707.1,PB.19996.1,PB.19522.1,PB.17545.1,PB.8736.1,PB.31457.1,PB.27937.1,PB.32333.1,PB.18644.1,PB.3243.1,PB.2776.1,PB.31720.1,PB.30859.1,PB.26686.1,PB.18594.1,…
GO:0006414	translational elongation	biological_process	37	PB.19749.1,PB.10874.1,PB.23848.1,PB.23695.1,PB.10436.1,PB.32233.1,PB.11671.1,PB.24755.1,PB.23235.1,PB.17423.1,PB.26804.1,PB.25051.1,PB.22312.1,PB.13806.1,PB.21939.1,PB.25554.1,PB.31150.1,PB.20562.1,PB.29676.1,PB.24922.1,PB.6445.1,PB.31267.1,PB.24255.1,PB.28118.1,PB.26043.1,PB.25189.1,PB.29011.1,PB.25225.1,PB.23088.1,PB.24314.1,PB.22198.1,PB.22808.1,PB.31149.1,PB.3545.1,PB.32046.1,PB.22798.1,PB.23…
GO:0006415	translational termination	biological_process	22	PB.9827.1,PB.23329.1,PB.29898.1,PB.27750.1,PB.22310.1,PB.25713.1,PB.14273.1,PB.20635.1,PB.6393.1,PB.23578.1,PB.1126.1,PB.26334.1,PB.18576.1,PB.13734.1,PB.23136.1,PB.27935.1,PB.9389.1,PB.13761.1,PB.15182.1,PB.6895.1,PB.32229.1,PB.25041.1
GO:0006418	tRNA aminoacylation for protein translation	biological_process	104	PB.14931.1,PB.8418.1,PB.11441.1,PB.20624.1,PB.16000.1,PB.12938.1,PB.12172.1,PB.10272.1,PB.10188.1,PB.12118.1,PB.5208.1,PB.13892.1,PB.15959.1,PB.18098.1,PB.29113.1,PB.22252.1,PB.4578.1,PB.8205.1,PB.11099.1,PB.5287.1,PB.23533.1,PB.13995.1,PB.15608.1,PB.6256.1,PB.9643.1,PB.3447.1,PB.16484.1,PB.31018.1,PB.30553.1,PB.12493.1,PB.19378.1,PB.1252.1,PB.20364.1,PB.13577.1,PB.17181.1,PB.5805.1,PB.5613.1,PB.…
GO:0006419	alanyl-tRNA aminoacylation	biological_process	10	PB.852.1,PB.788.1,PB.7675.1,PB.6449.1,PB.6166.1,PB.7016.1,PB.4307.1,PB.8446.1,PB.4859.1,PB.6901.1
GO:0006420	arginyl-tRNA aminoacylation	biological_process	5	PB.10188.1,PB.7159.1,PB.15608.1,PB.18849.1,PB.15988.1
GO:0006421	asparaginyl-tRNA aminoacylation	biological_process	6	PB.11441.1,PB.17181.1,PB.26982.1,PB.19157.1,PB.21872.1,PB.20191.1
GO:0006422	aspartyl-tRNA aminoacylation	biological_process	3	PB.5287.1,PB.20364.1,PB.5395.1
GO:0006423	cysteinyl-tRNA aminoacylation	biological_process	3	PB.20624.1,PB.17009.1,PB.6918.1
GO:0006424	glutamyl-tRNA aminoacylation	biological_process	4	PB.13995.1,PB.21036.1,PB.25465.1,PB.19703.1
GO:0006425	glutaminyl-tRNA aminoacylation	biological_process	6	PB.8205.1,PB.5128.1,PB.2451.1,PB.5931.1,PB.2887.1,PB.8668.1
GO:0006426	glycyl-tRNA aminoacylation	biological_process	8	PB.16000.1,PB.12172.1,PB.10272.1,PB.7159.1,PB.13892.1,PB.2070.1,PB.17077.1,PB.13630.1
GO:0006427	histidyl-tRNA aminoacylation	biological_process	3	PB.6243.1,PB.24094.1,PB.15078.1
GO:0006428	isoleucyl-tRNA aminoacylation	biological_process	5	PB.2948.1,PB.17798.1,PB.4338.1,PB.8474.1,PB.5510.1
GO:0006429	leucyl-tRNA aminoacylation	biological_process	4	PB.5208.1,PB.4578.1,PB.3447.1,PB.10460.1
GO:0006430	lysyl-tRNA aminoacylation	biological_process	4	PB.14931.1,PB.1252.1,PB.10345.1,PB.20404.1
GO:0006431	methionyl-tRNA aminoacylation	biological_process	9	PB.9643.1,PB.19542.1,PB.13317.1,PB.15576.1,PB.20875.1,PB.11011.1,PB.23851.1,PB.12215.1,PB.1874.1
GO:0006432	phenylalanyl-tRNA aminoacylation	biological_process	3	PB.22776.1,PB.11874.1,PB.23618.1
GO:0006433	prolyl-tRNA aminoacylation	biological_process	6	PB.8418.1,PB.17620.1,PB.22252.1,PB.11099.1,PB.19245.1,PB.16757.1
GO:0006434	seryl-tRNA aminoacylation	biological_process	1	PB.23533.1
GO:0006435	threonyl-tRNA aminoacylation	biological_process	6	PB.15959.1,PB.6256.1,PB.31018.1,PB.13577.1,PB.6077.1,PB.13792.1
GO:0006436	tryptophanyl-tRNA aminoacylation	biological_process	10	PB.12493.1,PB.25940.1,PB.18251.1,PB.21211.1,PB.18869.1,PB.31792.1,PB.23994.1,PB.22842.1,PB.13977.1,PB.26331.1
GO:0006437	tyrosyl-tRNA aminoacylation	biological_process	2	PB.24811.1,PB.24053.1
GO:0006438	valyl-tRNA aminoacylation	biological_process	4	PB.5805.1,PB.4483.1,PB.3326.1,PB.6934.1
GO:0006446	regulation of translational initiation	biological_process	1	PB.2473.1
GO:0006457	protein folding	biological_process	195	PB.15950.1,PB.15088.1,PB.18239.1,PB.15109.1,PB.32136.1,PB.12428.1,PB.12391.1,PB.18385.1,PB.21410.1,PB.4417.1,PB.8077.1,PB.32010.1,PB.11348.1,PB.20270.1,PB.18614.1,PB.28831.1,PB.3288.1,PB.31847.1,PB.12541.1,PB.24764.1,PB.17682.1,PB.11859.1,PB.31385.1,PB.4993.1,PB.19191.1,PB.8774.1,PB.6141.1,PB.21451.1,PB.5644.1,PB.3471.1,PB.12787.1,PB.10912.1,PB.11864.1,PB.9109.1,PB.32169.1,PB.31848.1,PB.31555.1,P…
GO:0006464	cellular protein modification process	biological_process	17	PB.1053.1,PB.4133.1,PB.21139.1,PB.22852.1,PB.6092.1,PB.9678.1,PB.28823.1,PB.1394.1,PB.1804.1,PB.30157.1,PB.10880.1,PB.11000.1,PB.2815.1,PB.16001.1,PB.3734.1,PB.27347.1,PB.1309.1
GO:0006465	signal peptide processing	biological_process	6	PB.23321.1,PB.28335.1,PB.31147.1,PB.1176.1,PB.30934.1,PB.25597.1
GO:0006468	protein phosphorylation	biological_process	1541	PB.5575.1,PB.6488.1,PB.14652.1,PB.8198.1,PB.2567.1,PB.15449.1,PB.5689.1,PB.11382.1,PB.14925.1,PB.5038.1,PB.16219.1,PB.19683.1,PB.15500.1,PB.21592.1,PB.10308.1,PB.11852.1,PB.13228.1,PB.8503.1,PB.8202.1,PB.9046.1,PB.16063.1,PB.25859.1,PB.13299.1,PB.21628.1,PB.287.1,PB.7582.1,PB.9455.1,PB.9672.1,PB.9162.1,PB.5004.1,PB.27728.1,PB.3121.1,PB.16416.1,PB.5453.1,PB.14641.1,PB.1702.1,PB.11245.1,PB.24860.1,…
GO:0006470	protein dephosphorylation	biological_process	30	PB.16498.1,PB.23243.1,PB.22686.1,PB.7495.1,PB.21486.1,PB.21531.1,PB.3867.1,PB.8991.1,PB.4827.1,PB.8659.1,PB.7746.1,PB.5894.1,PB.20272.1,PB.24874.1,PB.6255.1,PB.25985.1,PB.7681.1,PB.27308.1,PB.6410.1,PB.1556.1,PB.28253.1,PB.8839.1,PB.31520.1,PB.1282.1,PB.20639.1,PB.11877.1,PB.14091.1,PB.22485.1,PB.15037.1,PB.5702.1
GO:0006471	protein ADP-ribosylation	biological_process	6	PB.12613.1,PB.17678.1,PB.1035.1,PB.12272.1,PB.4941.1,PB.2873.1
GO:0006479	protein methylation	biological_process	1	PB.12452.1
GO:0006480	N-terminal protein amino acid methylation	biological_process	3	PB.20486.1,PB.23151.1,PB.29046.1
GO:0006481	C-terminal protein methylation	biological_process	4	PB.24402.1,PB.26193.1,PB.25094.1,PB.9925.1
GO:0006482	protein demethylation	biological_process	1	PB.28940.1
GO:0006486	protein glycosylation	biological_process	55	PB.17894.1,PB.25091.1,PB.22883.1,PB.1902.1,PB.26337.1,PB.1694.1,PB.25983.1,PB.8695.1,PB.21954.1,PB.31207.1,PB.4610.1,PB.15656.1,PB.19574.1,PB.8968.1,PB.20957.1,PB.1279.1,PB.21605.1,PB.24117.1,PB.10371.1,PB.20904.1,PB.24763.1,PB.19100.1,PB.24863.1,PB.11708.1,PB.9934.1,PB.3988.1,PB.20813.1,PB.12747.1,PB.2980.1,PB.21640.1,PB.21172.1,PB.2631.1,PB.20701.1,PB.11987.1,PB.8086.1,PB.318.1,PB.21972.1,PB.28…
GO:0006487	protein N-linked glycosylation	biological_process	24	PB.1605.1,PB.17869.1,PB.5585.1,PB.23470.1,PB.9072.1,PB.24227.1,PB.29185.1,PB.25019.1,PB.17270.1,PB.17659.1,PB.10863.1,PB.8911.1,PB.4131.1,PB.11939.1,PB.7214.1,PB.15510.1,PB.10046.1,PB.3329.1,PB.8960.1,PB.22295.1,PB.9789.1,PB.22003.1,PB.27950.1,PB.862.1
GO:0006488	dolichol-linked oligosaccharide biosynthetic process	biological_process	8	PB.23099.1,PB.5585.1,PB.23470.1,PB.24227.1,PB.25019.1,PB.25079.1,PB.22773.1,PB.22295.1
GO:0006493	protein O-linked glycosylation	biological_process	3	PB.7036.1,PB.11160.1,PB.11354.1
GO:0006499	N-terminal protein myristoylation	biological_process	1	PB.23012.1
GO:0006506	GPI anchor biosynthetic process	biological_process	29	PB.4279.1,PB.11018.1,PB.785.1,PB.4801.1,PB.8385.1,PB.2680.1,PB.13047.1,PB.12175.1,PB.18575.1,PB.22435.1,PB.28165.1,PB.32606.1,PB.7145.1,PB.4247.1,PB.26674.1,PB.22437.1,PB.8241.1,PB.18247.1,PB.14346.1,PB.50.1,PB.22385.1,PB.6725.1,PB.3319.1,PB.25351.1,PB.17580.1,PB.4217.1,PB.19880.1,PB.22374.1,PB.1296.1
GO:0006508	proteolysis	biological_process	493	PB.1889.1,PB.24031.1,PB.947.1,PB.12163.1,PB.14436.1,PB.20229.1,PB.2210.1,PB.673.1,PB.22577.1,PB.16903.1,PB.27473.1,PB.13051.1,PB.28954.1,PB.14344.1,PB.4625.1,PB.15466.1,PB.743.1,PB.12259.1,PB.10695.1,PB.3712.1,PB.11188.1,PB.28568.1,PB.28593.1,PB.28909.1,PB.4829.1,PB.5969.1,PB.2458.1,PB.9085.1,PB.18159.1,PB.28216.1,PB.28522.1,PB.10723.1,PB.22660.1,PB.9882.1,PB.26187.1,PB.29203.1,PB.26540.1,PB.2612…
GO:0006511	ubiquitin-dependent protein catabolic process	biological_process	146	PB.25025.1,PB.11571.1,PB.24235.1,PB.18687.1,PB.32302.1,PB.7748.1,PB.28250.1,PB.12684.1,PB.20458.1,PB.1528.1,PB.16832.1,PB.27732.1,PB.30756.1,PB.12016.1,PB.8752.1,PB.468.1,PB.25583.1,PB.11371.1,PB.11106.1,PB.7822.1,PB.4180.1,PB.9589.1,PB.8248.1,PB.12891.1,PB.30815.1,PB.29663.1,PB.2208.1,PB.2555.1,PB.2764.1,PB.20827.1,PB.10692.1,PB.5837.1,PB.12694.1,PB.8423.1,PB.29088.1,PB.5355.1,PB.6310.1,PB.22152…
GO:0006515	protein quality control for misfolded or incompletely synthesized proteins	biological_process	4	PB.5275.1,PB.6586.1,PB.8302.1,PB.5488.1
GO:0006516	glycoprotein catabolic process	biological_process	1	PB.32692.1
GO:0006520	cellular amino acid metabolic process	biological_process	42	PB.3372.1,PB.18822.1,PB.11658.1,PB.3537.1,PB.10312.1,PB.16358.1,PB.2893.1,PB.15875.1,PB.25874.1,PB.51.1,PB.25605.1,PB.19509.1,PB.21473.1,PB.12096.1,PB.22316.1,PB.19080.1,PB.26675.1,PB.5323.1,PB.15661.1,PB.19587.1,PB.3100.1,PB.25683.1,PB.19705.1,PB.6116.1,PB.4558.1,PB.22751.1,PB.4139.1,PB.24995.1,PB.18897.1,PB.20216.1,PB.10603.1,PB.24018.1,PB.28871.1,PB.9876.1,PB.27448.1,PB.20471.1,PB.24765.1,PB.2…
GO:0006525	arginine metabolic process	biological_process	1	PB.24913.1
GO:0006526	arginine biosynthetic process	biological_process	10	PB.25594.1,PB.21305.1,PB.13783.1,PB.5965.1,PB.17067.1,PB.10257.1,PB.24269.1,PB.24576.1,PB.21936.1,PB.19450.1
GO:0006527	arginine catabolic process	biological_process	2	PB.7205.1,PB.9471.1
GO:0006529	asparagine biosynthetic process	biological_process	12	PB.15733.1,PB.21045.1,PB.10703.1,PB.2817.1,PB.19815.1,PB.18105.1,PB.9772.1,PB.10388.1,PB.18297.1,PB.24306.1,PB.12247.1,PB.18408.1
GO:0006534	cysteine metabolic process	biological_process	1	PB.24149.1
GO:0006535	cysteine biosynthetic process from serine	biological_process	25	PB.12148.1,PB.20079.1,PB.26836.1,PB.8060.1,PB.12683.1,PB.28588.1,PB.11393.1,PB.28987.1,PB.28048.1,PB.25898.1,PB.10790.1,PB.26578.1,PB.27730.1,PB.24858.1,PB.2034.1,PB.20308.1,PB.30213.1,PB.25050.1,PB.27136.1,PB.29897.1,PB.26091.1,PB.20847.1,PB.27894.1,PB.25829.1,PB.21735.1
GO:0006536	glutamate metabolic process	biological_process	5	PB.22415.1,PB.22614.1,PB.23903.1,PB.18541.1,PB.18893.1
GO:0006537	glutamate biosynthetic process	biological_process	10	PB.341.1,PB.91.1,PB.8750.1,PB.170.1,PB.242.1,PB.58.1,PB.6001.1,PB.368.1,PB.8677.1,PB.47.1
GO:0006541	glutamine metabolic process	biological_process	3	PB.25684.1,PB.24704.1,PB.20207.1
GO:0006542	glutamine biosynthetic process	biological_process	8	PB.29271.1,PB.11050.1,PB.19387.1,PB.9413.1,PB.25917.1,PB.27511.1,PB.28027.1,PB.21566.1
GO:0006544	glycine metabolic process	biological_process	2	PB.894.1,PB.4352.1
GO:0006546	glycine catabolic process	biological_process	7	PB.3537.1,PB.24553.1,PB.894.1,PB.4352.1,PB.25967.1,PB.5638.1,PB.7084.1
GO:0006555	methionine metabolic process	biological_process	4	PB.2990.1,PB.10254.1,PB.16509.1,PB.15077.1
GO:0006556	S-adenosylmethionine biosynthetic process	biological_process	10	PB.20783.1,PB.11346.1,PB.26523.1,PB.31133.1,PB.8676.1,PB.9134.1,PB.8560.1,PB.24105.1,PB.30237.1,PB.25353.1
GO:0006559	L-phenylalanine catabolic process	biological_process	14	PB.13339.1,PB.23905.1,PB.8892.1,PB.9262.1,PB.11961.1,PB.21529.1,PB.14440.1,PB.7302.1,PB.16171.1,PB.21938.1,PB.3328.1,PB.21620.1,PB.24195.1,PB.12473.1
GO:0006561	proline biosynthetic process	biological_process	1	PB.10818.1
GO:0006564	L-serine biosynthetic process	biological_process	7	PB.8865.1,PB.25640.1,PB.24702.1,PB.18492.1,PB.30242.1,PB.29429.1,PB.14764.1
GO:0006566	threonine metabolic process	biological_process	3	PB.11436.1,PB.7588.1,PB.29090.1
GO:0006568	tryptophan metabolic process	biological_process	12	PB.5388.1,PB.29432.1,PB.16226.1,PB.16984.1,PB.24757.1,PB.23019.1,PB.23901.1,PB.12181.1,PB.28375.1,PB.22219.1,PB.29303.1,PB.13981.1
GO:0006569	tryptophan catabolic process	biological_process	1	PB.26993.1
GO:0006570	tyrosine metabolic process	biological_process	7	PB.23905.1,PB.21529.1,PB.7302.1,PB.21938.1,PB.3328.1,PB.21620.1,PB.24195.1
GO:0006571	tyrosine biosynthetic process	biological_process	1	PB.24877.1
GO:0006582	melanin metabolic process	biological_process	1	PB.13217.1
GO:0006591	ornithine metabolic process	biological_process	1	PB.10312.1
GO:0006596	polyamine biosynthetic process	biological_process	2	PB.19961.1,PB.27568.1
GO:0006597	spermine biosynthetic process	biological_process	9	PB.25819.1,PB.7264.1,PB.8398.1,PB.6948.1,PB.5409.1,PB.8138.1,PB.23813.1,PB.23986.1,PB.11845.1
GO:0006605	protein targeting	biological_process	12	PB.5159.1,PB.32507.1,PB.26035.1,PB.3737.1,PB.4985.1,PB.1898.1,PB.19697.1,PB.15370.1,PB.5424.1,PB.5129.1,PB.16310.1,PB.5436.1
GO:0006606	protein import into nucleus	biological_process	12	PB.16961.1,PB.7845.1,PB.26738.1,PB.15502.1,PB.20232.1,PB.15129.1,PB.23116.1,PB.16398.1,PB.33.1,PB.4012.1,PB.29312.1,PB.14191.1
GO:0006614	SRP-dependent cotranslational protein targeting to membrane	biological_process	20	PB.17900.1,PB.11186.1,PB.16994.1,PB.18476.1,PB.16054.1,PB.14248.1,PB.5534.1,PB.16948.1,PB.13236.1,PB.21758.1,PB.8691.1,PB.20543.1,PB.8284.1,PB.14802.1,PB.3691.1,PB.25563.1,PB.281.1,PB.18262.1,PB.13548.1,PB.16249.1
GO:0006621	protein retention in ER lumen	biological_process	4	PB.18531.1,PB.30444.1,PB.26226.1,PB.29207.1
GO:0006623	protein targeting to vacuole	biological_process	4	PB.7741.1,PB.10885.1,PB.23476.1,PB.12693.1
GO:0006625	protein targeting to peroxisome	biological_process	3	PB.24079.1,PB.11383.1,PB.26690.1
GO:0006629	lipid metabolic process	biological_process	185	PB.16773.1,PB.17812.1,PB.11916.1,PB.8098.1,PB.23780.1,PB.23653.1,PB.18159.1,PB.20533.1,PB.8067.1,PB.785.1,PB.573.1,PB.23306.1,PB.17566.1,PB.17109.1,PB.6142.1,PB.25658.1,PB.23862.1,PB.7536.1,PB.5013.1,PB.4400.1,PB.22523.1,PB.5288.1,PB.31414.1,PB.20188.1,PB.26044.1,PB.25821.1,PB.23445.1,PB.20275.1,PB.13809.1,PB.340.1,PB.19067.1,PB.25934.1,PB.12535.1,PB.20223.1,PB.10259.1,PB.28215.1,PB.20110.1,PB.18…
GO:0006631	fatty acid metabolic process	biological_process	23	PB.9784.1,PB.13139.1,PB.12127.1,PB.25476.1,PB.10247.1,PB.15392.1,PB.19999.1,PB.13260.1,PB.3596.1,PB.5051.1,PB.18080.1,PB.13264.1,PB.12702.1,PB.7240.1,PB.14094.1,PB.17314.1,PB.25646.1,PB.14537.1,PB.9918.1,PB.17571.1,PB.5721.1,PB.10442.1,PB.12337.1
GO:0006633	fatty acid biosynthetic process	biological_process	55	PB.4486.1,PB.12810.1,PB.31920.1,PB.23170.1,PB.24466.1,PB.2132.1,PB.350.1,PB.22331.1,PB.21258.1,PB.20984.1,PB.176.1,PB.5247.1,PB.1908.1,PB.1712.1,PB.3070.1,PB.18453.1,PB.19905.1,PB.15834.1,PB.18254.1,PB.10200.1,PB.25476.1,PB.30307.1,PB.19999.1,PB.27872.1,PB.32283.1,PB.44.1,PB.456.1,PB.19872.1,PB.27764.1,PB.15331.1,PB.17107.1,PB.12464.1,PB.24740.1,PB.13264.1,PB.27421.1,PB.2794.1,PB.27377.1,PB.4646.…
GO:0006635	fatty acid beta-oxidation	biological_process	17	PB.9784.1,PB.11147.1,PB.15283.1,PB.13139.1,PB.9204.1,PB.15392.1,PB.18432.1,PB.11655.1,PB.18080.1,PB.14094.1,PB.15473.1,PB.17314.1,PB.10390.1,PB.14537.1,PB.16575.1,PB.9521.1,PB.17571.1
GO:0006636	unsaturated fatty acid biosynthetic process	biological_process	2	PB.24831.1,PB.21103.1
GO:0006637	acyl-CoA metabolic process	biological_process	1	PB.25052.1
GO:0006650	glycerophospholipid metabolic process	biological_process	1	PB.23904.1
GO:0006654	phosphatidic acid biosynthetic process	biological_process	2	PB.4525.1,PB.4393.1
GO:0006656	phosphatidylcholine biosynthetic process	biological_process	1	PB.20107.1
GO:0006659	phosphatidylserine biosynthetic process	biological_process	4	PB.29056.1,PB.3475.1,PB.21795.1,PB.11486.1
GO:0006662	glycerol ether metabolic process	biological_process	7	PB.31815.1,PB.19010.1,PB.30772.1,PB.31536.1,PB.31932.1,PB.31375.1,PB.27639.1
GO:0006665	sphingolipid metabolic process	biological_process	3	PB.5288.1,PB.22664.1,PB.20052.1
GO:0006672	ceramide metabolic process	biological_process	3	PB.28964.1,PB.13789.1,PB.29624.1
GO:0006680	glucosylceramide catabolic process	biological_process	3	PB.6839.1,PB.2365.1,PB.4013.1
GO:0006694	steroid biosynthetic process	biological_process	20	PB.20606.1,PB.30187.1,PB.23626.1,PB.25372.1,PB.17503.1,PB.26868.1,PB.29831.1,PB.27091.1,PB.2935.1,PB.9683.1,PB.2793.1,PB.26251.1,PB.21205.1,PB.27933.1,PB.20641.1,PB.11388.1,PB.26453.1,PB.18221.1,PB.25904.1,PB.22727.1
GO:0006725	cellular aromatic compound metabolic process	biological_process	2	PB.29687.1,PB.23927.1
GO:0006729	tetrahydrobiopterin biosynthetic process	biological_process	2	PB.28317.1,PB.30438.1
GO:0006730	one-carbon metabolic process	biological_process	2	PB.19774.1,PB.16137.1
GO:0006741	NADP biosynthetic process	biological_process	6	PB.21179.1,PB.23483.1,PB.14164.1,PB.10059.1,PB.22085.1,PB.6909.1
GO:0006744	ubiquinone biosynthetic process	biological_process	8	PB.17564.1,PB.30755.1,PB.19892.1,PB.19886.1,PB.31143.1,PB.15244.1,PB.29236.1,PB.20919.1
GO:0006749	glutathione metabolic process	biological_process	4	PB.16336.1,PB.25945.1,PB.23415.1,PB.22612.1
GO:0006750	glutathione biosynthetic process	biological_process	8	PB.25972.1,PB.17734.1,PB.16934.1,PB.20593.1,PB.20307.1,PB.3476.1,PB.7329.1,PB.18207.1
GO:0006751	glutathione catabolic process	biological_process	5	PB.14740.1,PB.18158.1,PB.31027.1,PB.30024.1,PB.13557.1
GO:0006754	ATP biosynthetic process	biological_process	6	PB.18842.1,PB.16684.1,PB.16113.1,PB.23347.1,PB.18269.1,PB.11860.1
GO:0006760	folic acid-containing compound metabolic process	biological_process	2	PB.19821.1,PB.31925.1
GO:0006772	thiamine metabolic process	biological_process	3	PB.15674.1,PB.21276.1,PB.29762.1
GO:0006777	Mo-molybdopterin cofactor biosynthetic process	biological_process	6	PB.16891.1,PB.22818.1,PB.17376.1,PB.25429.1,PB.29381.1,PB.22674.1
GO:0006779	porphyrin-containing compound biosynthetic process	biological_process	13	PB.23208.1,PB.16399.1,PB.18485.1,PB.11480.1,PB.14679.1,PB.24647.1,PB.20436.1,PB.20206.1,PB.2006.1,PB.27948.1,PB.27816.1,PB.31844.1,PB.12852.1
GO:0006783	heme biosynthetic process	biological_process	6	PB.17835.1,PB.16261.1,PB.21429.1,PB.19907.1,PB.9495.1,PB.23055.1
GO:0006784	heme a biosynthetic process	biological_process	2	PB.25125.1,PB.24301.1
GO:0006788	heme oxidation	biological_process	2	PB.31451.1,PB.27137.1
GO:0006790	sulfur compound metabolic process	biological_process	4	PB.24563.1,PB.22166.1,PB.22939.1,PB.23292.1
GO:0006796	phosphate-containing compound metabolic process	biological_process	9	PB.30944.1,PB.14459.1,PB.15333.1,PB.29065.1,PB.9298.1,PB.30834.1,PB.29973.1,PB.27609.1,PB.20849.1
GO:0006801	superoxide metabolic process	biological_process	12	PB.29730.1,PB.13155.1,PB.30592.1,PB.26101.1,PB.32100.1,PB.21364.1,PB.11890.1,PB.20267.1,PB.25994.1,PB.15273.1,PB.21170.1,PB.4283.1
GO:0006807	nitrogen compound metabolic process	biological_process	49	PB.3372.1,PB.341.1,PB.14692.1,PB.29271.1,PB.28996.1,PB.2831.1,PB.11050.1,PB.6579.1,PB.23117.1,PB.19387.1,PB.24261.1,PB.3532.1,PB.7769.1,PB.31951.1,PB.51.1,PB.91.1,PB.24972.1,PB.8753.1,PB.9413.1,PB.25917.1,PB.2770.1,PB.28472.1,PB.31658.1,PB.2121.1,PB.28242.1,PB.14929.1,PB.1665.1,PB.11994.1,PB.5891.1,PB.16516.1,PB.170.1,PB.27568.1,PB.24554.1,PB.2900.1,PB.27511.1,PB.242.1,PB.3339.1,PB.58.1,PB.28027.…
GO:0006808	regulation of nitrogen utilization	biological_process	1	PB.31955.1
GO:0006809	nitric oxide biosynthetic process	biological_process	1	PB.8190.1
GO:0006811	ion transport	biological_process	37	PB.9508.1,PB.4935.1,PB.13375.1,PB.3943.1,PB.2300.1,PB.14117.1,PB.3440.1,PB.9057.1,PB.11782.1,PB.8408.1,PB.14658.1,PB.2904.1,PB.3975.1,PB.1756.1,PB.27962.1,PB.7757.1,PB.89.1,PB.5201.1,PB.7751.1,PB.12147.1,PB.6536.1,PB.13176.1,PB.10469.1,PB.14956.1,PB.9621.1,PB.10222.1,PB.29734.1,PB.29293.1,PB.19086.1,PB.1014.1,PB.5421.1,PB.10408.1,PB.10857.1,PB.16411.1,PB.12503.1,PB.22119.1,PB.16179.1
GO:0006812	cation transport	biological_process	85	PB.27524.1,PB.24677.1,PB.4954.1,PB.6884.1,PB.25942.1,PB.15627.1,PB.25144.1,PB.18939.1,PB.18230.1,PB.21311.1,PB.2645.1,PB.13737.1,PB.10044.1,PB.25121.1,PB.5134.1,PB.19828.1,PB.8900.1,PB.17123.1,PB.18488.1,PB.26347.1,PB.1574.1,PB.12989.1,PB.6447.1,PB.4737.1,PB.6542.1,PB.5282.1,PB.20242.1,PB.3397.1,PB.22397.1,PB.23094.1,PB.20135.1,PB.12102.1,PB.16539.1,PB.11001.1,PB.16745.1,PB.3265.1,PB.2965.1,PB.51…
GO:0006813	potassium ion transport	biological_process	24	PB.5975.1,PB.6884.1,PB.14117.1,PB.8408.1,PB.7508.1,PB.14658.1,PB.1756.1,PB.935.1,PB.7757.1,PB.6542.1,PB.313.1,PB.6536.1,PB.6831.1,PB.13176.1,PB.10469.1,PB.14956.1,PB.9621.1,PB.10222.1,PB.8339.1,PB.1318.1,PB.1014.1,PB.10408.1,PB.10857.1,PB.1527.1
GO:0006814	sodium ion transport	biological_process	12	PB.15627.1,PB.18939.1,PB.18488.1,PB.12989.1,PB.20242.1,PB.20135.1,PB.12102.1,PB.16745.1,PB.17870.1,PB.19538.1,PB.25197.1,PB.14516.1
GO:0006816	calcium ion transport	biological_process	11	PB.24677.1,PB.21459.1,PB.19828.1,PB.16539.1,PB.11001.1,PB.20152.1,PB.20103.1,PB.17538.1,PB.16048.1,PB.21762.1,PB.23007.1
GO:0006817	phosphate ion transport	biological_process	8	PB.11932.1,PB.21138.1,PB.18067.1,PB.27837.1,PB.19650.1,PB.19891.1,PB.15978.1,PB.14860.1
GO:0006820	anion transport	biological_process	6	PB.21405.1,PB.11457.1,PB.4031.1,PB.7815.1,PB.7735.1,PB.3690.1
GO:0006821	chloride transport	biological_process	19	PB.13291.1,PB.7946.1,PB.5368.1,PB.8546.1,PB.12595.1,PB.12141.1,PB.3714.1,PB.10728.1,PB.15784.1,PB.601.1,PB.7268.1,PB.7402.1,PB.916.1,PB.10317.1,PB.113.1,PB.10537.1,PB.4557.1,PB.11793.1,PB.2866.1
GO:0006825	copper ion transport	biological_process	1	PB.31247.1
GO:0006839	mitochondrial transport	biological_process	4	PB.12150.1,PB.27812.1,PB.26281.1,PB.29637.1
GO:0006850	mitochondrial pyruvate transmembrane transport	biological_process	2	PB.32197.1,PB.32502.1
GO:0006857	oligopeptide transport	biological_process	16	PB.19573.1,PB.17664.1,PB.16743.1,PB.22683.1,PB.6997.1,PB.14634.1,PB.20020.1,PB.19975.1,PB.7779.1,PB.18559.1,PB.5724.1,PB.24590.1,PB.18600.1,PB.13611.1,PB.4475.1,PB.19247.1
GO:0006862	nucleotide transport	biological_process	5	PB.22987.1,PB.14212.1,PB.12707.1,PB.21353.1,PB.3703.1
GO:0006865	amino acid transport	biological_process	11	PB.22248.1,PB.14088.1,PB.24108.1,PB.20096.1,PB.11580.1,PB.21485.1,PB.24271.1,PB.22828.1,PB.18424.1,PB.19158.1,PB.20926.1
GO:0006869	lipid transport	biological_process	18	PB.1400.1,PB.11633.1,PB.13518.1,PB.6706.1,PB.32244.1,PB.12620.1,PB.31703.1,PB.17162.1,PB.301.1,PB.423.1,PB.18470.1,PB.30059.1,PB.23137.1,PB.31252.1,PB.7519.1,PB.32292.1,PB.2226.1,PB.26316.1
GO:0006874	cellular calcium ion homeostasis	biological_process	1	PB.3440.1
GO:0006878	cellular copper ion homeostasis	biological_process	1	PB.31247.1
GO:0006879	cellular iron ion homeostasis	biological_process	3	PB.30294.1,PB.23628.1,PB.29833.1
GO:0006885	regulation of pH	biological_process	11	PB.15627.1,PB.18939.1,PB.18488.1,PB.12989.1,PB.20242.1,PB.20135.1,PB.12102.1,PB.16745.1,PB.17870.1,PB.19538.1,PB.14516.1
GO:0006886	intracellular protein transport	biological_process	235	PB.2476.1,PB.3776.1,PB.4768.1,PB.30645.1,PB.5159.1,PB.1039.1,PB.17900.1,PB.8208.1,PB.2993.1,PB.9735.1,PB.32507.1,PB.4414.1,PB.14781.1,PB.12858.1,PB.7419.1,PB.1930.1,PB.3643.1,PB.3058.1,PB.19896.1,PB.23200.1,PB.6907.1,PB.7692.1,PB.14478.1,PB.5022.1,PB.3900.1,PB.5789.1,PB.3365.1,PB.15051.1,PB.734.1,PB.25016.1,PB.7513.1,PB.403.1,PB.19843.1,PB.2179.1,PB.21845.1,PB.28931.1,PB.210.1,PB.4844.1,PB.11068.…
GO:0006887	exocytosis	biological_process	37	PB.18242.1,PB.9056.1,PB.18545.1,PB.8517.1,PB.2284.1,PB.24474.1,PB.3450.1,PB.10159.1,PB.14650.1,PB.1862.1,PB.6470.1,PB.7059.1,PB.18744.1,PB.10837.1,PB.8381.1,PB.8757.1,PB.8452.1,PB.25333.1,PB.4072.1,PB.22355.1,PB.14736.1,PB.13001.1,PB.29806.1,PB.14192.1,PB.15189.1,PB.22175.1,PB.20050.1,PB.6767.1,PB.5569.1,PB.19390.1,PB.6178.1,PB.8240.1,PB.9555.1,PB.12661.1,PB.13413.1,PB.15111.1,PB.2425.1
GO:0006888	ER to Golgi vesicle-mediated transport	biological_process	35	PB.2476.1,PB.1039.1,PB.403.1,PB.2920.1,PB.9966.1,PB.12166.1,PB.2740.1,PB.6973.1,PB.8589.1,PB.22097.1,PB.11506.1,PB.15662.1,PB.18610.1,PB.27218.1,PB.10928.1,PB.2983.1,PB.846.1,PB.7168.1,PB.5892.1,PB.13304.1,PB.17676.1,PB.7654.1,PB.644.1,PB.2743.1,PB.336.1,PB.7689.1,PB.31558.1,PB.26183.1,PB.3609.1,PB.3201.1,PB.32078.1,PB.30028.1,PB.9893.1,PB.6363.1,PB.10507.1
GO:0006890	retrograde vesicle-mediated transport, Golgi to ER	biological_process	7	PB.4639.1,PB.28408.1,PB.25956.1,PB.12309.1,PB.24891.1,PB.28628.1,PB.26.1
GO:0006891	intra-Golgi vesicle-mediated transport	biological_process	10	PB.17355.1,PB.14672.1,PB.14026.1,PB.11208.1,PB.8795.1,PB.12380.1,PB.12243.1,PB.10471.1,PB.14326.1,PB.11218.1
GO:0006897	endocytosis	biological_process	4	PB.16082.1,PB.29375.1,PB.20374.1,PB.30375.1
GO:0006904	vesicle docking involved in exocytosis	biological_process	23	PB.18344.1,PB.8036.1,PB.298.1,PB.15226.1,PB.15969.1,PB.10433.1,PB.16630.1,PB.2830.1,PB.6055.1,PB.19312.1,PB.9292.1,PB.16379.1,PB.8448.1,PB.188.1,PB.11004.1,PB.12190.1,PB.15312.1,PB.13211.1,PB.10749.1,PB.9482.1,PB.13583.1,PB.18818.1,PB.13657.1
GO:0006913	nucleocytoplasmic transport	biological_process	7	PB.1870.1,PB.29918.1,PB.10493.1,PB.3057.1,PB.22970.1,PB.30264.1,PB.4634.1
GO:0006914	autophagy	biological_process	12	PB.12804.1,PB.16705.1,PB.8779.1,PB.3098.1,PB.31616.1,PB.8253.1,PB.27302.1,PB.3539.1,PB.5256.1,PB.1794.1,PB.4912.1,PB.10444.1
GO:0006952	defense response	biological_process	33	PB.26088.1,PB.24428.1,PB.20824.1,PB.8454.1,PB.28997.1,PB.16779.1,PB.14225.1,PB.20385.1,PB.14895.1,PB.17436.1,PB.30737.1,PB.31985.1,PB.31893.1,PB.18953.1,PB.8766.1,PB.32310.1,PB.20914.1,PB.26972.1,PB.32538.1,PB.9494.1,PB.31971.1,PB.32522.1,PB.31896.1,PB.13926.1,PB.32261.1,PB.20004.1,PB.32231.1,PB.32298.1,PB.18345.1,PB.18539.1,PB.31960.1,PB.32108.1,PB.19498.1
GO:0006955	immune response	biological_process	1	PB.12701.1
GO:0006974	cellular response to DNA damage stimulus	biological_process	3	PB.26244.1,PB.5671.1,PB.23679.1
GO:0006979	response to oxidative stress	biological_process	68	PB.31692.1,PB.14263.1,PB.18060.1,PB.28543.1,PB.15654.1,PB.29431.1,PB.28724.1,PB.31976.1,PB.29177.1,PB.20845.1,PB.14998.1,PB.28340.1,PB.14503.1,PB.16747.1,PB.29479.1,PB.25629.1,PB.30474.1,PB.30045.1,PB.29186.1,PB.28016.1,PB.29145.1,PB.27959.1,PB.28678.1,PB.4724.1,PB.24539.1,PB.26852.1,PB.27756.1,PB.19722.1,PB.27016.1,PB.18355.1,PB.16372.1,PB.18796.1,PB.16929.1,PB.15605.1,PB.14137.1,PB.30397.1,PB.2…
GO:0006996	organelle organization	biological_process	3	PB.24135.1,PB.1158.1,PB.25748.1
GO:0007005	mitochondrion organization	biological_process	5	PB.18584.1,PB.14059.1,PB.11432.1,PB.12110.1,PB.19115.1
GO:0007010	cytoskeleton organization	biological_process	18	PB.28580.1,PB.7313.1,PB.3502.1,PB.1652.1,PB.7637.1,PB.2741.1,PB.90.1,PB.6943.1,PB.26887.1,PB.5344.1,PB.12714.1,PB.2317.1,PB.28955.1,PB.12446.1,PB.686.1,PB.23472.1,PB.11096.1,PB.10753.1
GO:0007015	actin filament organization	biological_process	10	PB.450.1,PB.574.1,PB.416.1,PB.526.1,PB.754.1,PB.9836.1,PB.500.1,PB.501.1,PB.11040.1,PB.444.1
GO:0007017	microtubule-based process	biological_process	32	PB.26122.1,PB.17361.1,PB.13709.1,PB.22880.1,PB.24975.1,PB.23184.1,PB.24572.1,PB.5062.1,PB.24915.1,PB.25522.1,PB.26974.1,PB.25323.1,PB.24315.1,PB.12931.1,PB.13496.1,PB.25888.1,PB.16432.1,PB.26717.1,PB.26582.1,PB.22419.1,PB.10858.1,PB.24012.1,PB.20030.1,PB.11033.1,PB.25126.1,PB.27346.1,PB.17999.1,PB.32054.1,PB.9231.1,PB.26704.1,PB.24979.1,PB.23379.1
GO:0007018	microtubule-based movement	biological_process	55	PB.5197.1,PB.2071.1,PB.6520.1,PB.11214.1,PB.5904.1,PB.9840.1,PB.5053.1,PB.4697.1,PB.28146.1,PB.4546.1,PB.5494.1,PB.12450.1,PB.2915.1,PB.5955.1,PB.7183.1,PB.16148.1,PB.13979.1,PB.2171.1,PB.3883.1,PB.309.1,PB.6468.1,PB.9193.1,PB.3906.1,PB.4756.1,PB.3641.1,PB.16682.1,PB.11913.1,PB.6157.1,PB.4004.1,PB.7705.1,PB.22777.1,PB.12037.1,PB.988.1,PB.2224.1,PB.9146.1,PB.5662.1,PB.1880.1,PB.2822.1,PB.26261.1,P…
GO:0007020	microtubule nucleation	biological_process	1	PB.24315.1
GO:0007030	Golgi organization	biological_process	7	PB.2710.1,PB.16831.1,PB.6241.1,PB.17619.1,PB.12497.1,PB.18252.1,PB.12206.1
GO:0007031	peroxisome organization	biological_process	6	PB.5224.1,PB.2755.1,PB.2460.1,PB.3166.1,PB.3233.1,PB.20743.1
GO:0007033	vacuole organization	biological_process	2	PB.7904.1,PB.7300.1
GO:0007034	vacuolar transport	biological_process	13	PB.27648.1,PB.26825.1,PB.29158.1,PB.10870.1,PB.23212.1,PB.28585.1,PB.2627.1,PB.17227.1,PB.28945.1,PB.29279.1,PB.28442.1,PB.29889.1,PB.19777.1
GO:0007050	cell cycle arrest	biological_process	3	PB.28701.1,PB.28952.1,PB.5309.1
GO:0007064	mitotic sister chromatid cohesion	biological_process	2	PB.1024.1,PB.12276.1
GO:0007076	mitotic chromosome condensation	biological_process	2	PB.15153.1,PB.13997.1
GO:0007094	mitotic spindle assembly checkpoint	biological_process	1	PB.12059.1
GO:0007155	cell adhesion	biological_process	4	PB.13187.1,PB.6424.1,PB.775.1,PB.22472.1
GO:0007165	signal transduction	biological_process	202	PB.5689.1,PB.23719.1,PB.17812.1,PB.2723.1,PB.25859.1,PB.5412.1,PB.6122.1,PB.24860.1,PB.11916.1,PB.7108.1,PB.3843.1,PB.3504.1,PB.28909.1,PB.2326.1,PB.22613.1,PB.5568.1,PB.11830.1,PB.573.1,PB.6257.1,PB.20967.1,PB.4089.1,PB.13138.1,PB.690.1,PB.7325.1,PB.16387.1,PB.3619.1,PB.4662.1,PB.2522.1,PB.7179.1,PB.2503.1,PB.26191.1,PB.15562.1,PB.8545.1,PB.21426.1,PB.6871.1,PB.6882.1,PB.19408.1,PB.2994.1,PB.190…
GO:0007166	cell surface receptor signaling pathway	biological_process	4	PB.14403.1,PB.11266.1,PB.24697.1,PB.15939.1
GO:0007186	G-protein coupled receptor signaling pathway	biological_process	25	PB.23719.1,PB.6122.1,PB.5568.1,PB.11830.1,PB.19408.1,PB.32248.1,PB.7449.1,PB.9510.1,PB.9781.1,PB.8038.1,PB.15523.1,PB.4609.1,PB.6564.1,PB.1050.1,PB.10573.1,PB.4170.1,PB.30231.1,PB.22873.1,PB.25032.1,PB.9170.1,PB.20498.1,PB.4549.1,PB.17728.1,PB.14971.1,PB.9185.1
GO:0007188	adenylate cyclase-modulating G-protein coupled receptor signaling pathway	biological_process	4	PB.7449.1,PB.4609.1,PB.10573.1,PB.25032.1
GO:0007205	protein kinase C-activating G-protein coupled receptor signaling pathway	biological_process	11	PB.20623.1,PB.855.1,PB.18592.1,PB.6810.1,PB.17996.1,PB.19676.1,PB.19966.1,PB.8712.1,PB.5039.1,PB.17242.1,PB.9238.1
GO:0007264	small GTPase mediated signal transduction	biological_process	19	PB.10298.1,PB.14938.1,PB.4314.1,PB.25902.1,PB.29372.1,PB.24297.1,PB.16912.1,PB.29628.1,PB.15922.1,PB.25081.1,PB.21701.1,PB.17696.1,PB.20965.1,PB.21712.1,PB.27719.1,PB.15545.1,PB.11880.1,PB.2211.1,PB.713.1
GO:0007275	multicellular organism development	biological_process	10	PB.25025.1,PB.9589.1,PB.27191.1,PB.26946.1,PB.25664.1,PB.18066.1,PB.21535.1,PB.20848.1,PB.23143.1,PB.25228.1
GO:0008017	microtubule binding	molecular_function	71	PB.28580.1,PB.5197.1,PB.2071.1,PB.6520.1,PB.11214.1,PB.5904.1,PB.9840.1,PB.5053.1,PB.4697.1,PB.28146.1,PB.4546.1,PB.5494.1,PB.12450.1,PB.2915.1,PB.5955.1,PB.7183.1,PB.16148.1,PB.13979.1,PB.2171.1,PB.3883.1,PB.23123.1,PB.309.1,PB.6468.1,PB.7671.1,PB.9193.1,PB.3906.1,PB.4756.1,PB.27107.1,PB.3641.1,PB.16682.1,PB.27284.1,PB.11913.1,PB.6157.1,PB.28796.1,PB.4004.1,PB.1509.1,PB.7705.1,PB.6896.1,PB.3159.…
GO:0008022	protein C-terminus binding	molecular_function	3	PB.24079.1,PB.11383.1,PB.26690.1
GO:0008033	tRNA processing	biological_process	36	PB.20095.1,PB.24207.1,PB.24948.1,PB.13077.1,PB.17083.1,PB.11856.1,PB.12001.1,PB.4994.1,PB.22273.1,PB.23645.1,PB.27582.1,PB.6140.1,PB.11985.1,PB.6627.1,PB.24161.1,PB.6318.1,PB.28108.1,PB.19047.1,PB.21114.1,PB.26980.1,PB.25260.1,PB.27199.1,PB.16908.1,PB.14255.1,PB.15039.1,PB.30023.1,PB.24473.1,PB.24082.1,PB.25083.1,PB.29144.1,PB.27763.1,PB.1583.1,PB.21221.1,PB.27675.1,PB.14944.1,PB.6419.1
GO:0008047	enzyme activator activity	molecular_function	4	PB.26379.1,PB.12223.1,PB.28474.1,PB.22556.1
GO:0008061	chitin binding	molecular_function	13	PB.26899.1,PB.26114.1,PB.14741.1,PB.21571.1,PB.11240.1,PB.30449.1,PB.10733.1,PB.28978.1,PB.8399.1,PB.20045.1,PB.28185.1,PB.16847.1,PB.29829.1
GO:0008073	ornithine decarboxylase inhibitor activity	molecular_function	1	PB.30325.1
GO:0008080	N-acetyltransferase activity	molecular_function	52	PB.13134.1,PB.21379.1,PB.6414.1,PB.29660.1,PB.22726.1,PB.4962.1,PB.27768.1,PB.4370.1,PB.8058.1,PB.22426.1,PB.12153.1,PB.19232.1,PB.20554.1,PB.5597.1,PB.24507.1,PB.31334.1,PB.4324.1,PB.13783.1,PB.29961.1,PB.28112.1,PB.30764.1,PB.25960.1,PB.9975.1,PB.27212.1,PB.7148.1,PB.26651.1,PB.26268.1,PB.20996.1,PB.17067.1,PB.12347.1,PB.31501.1,PB.10257.1,PB.32493.1,PB.19464.1,PB.24959.1,PB.4500.1,PB.24488.1,P…
GO:0008081	phosphoric diester hydrolase activity	molecular_function	37	PB.17812.1,PB.11916.1,PB.23780.1,PB.23653.1,PB.573.1,PB.6142.1,PB.25821.1,PB.20275.1,PB.13748.1,PB.19067.1,PB.25934.1,PB.20223.1,PB.10259.1,PB.20110.1,PB.20700.1,PB.11123.1,PB.17631.1,PB.22013.1,PB.27444.1,PB.18720.1,PB.26260.1,PB.20306.1,PB.15619.1,PB.15337.1,PB.12867.1,PB.4932.1,PB.17369.1,PB.24938.1,PB.7187.1,PB.13337.1,PB.27241.1,PB.21569.1,PB.20327.1,PB.1456.1,PB.29426.1,PB.30021.1,PB.13571.1
GO:0008083	growth factor activity	molecular_function	1	PB.32554.1
GO:0008092	cytoskeletal protein binding	molecular_function	2	PB.12865.1,PB.3163.1
GO:0008094	DNA-dependent ATPase activity	molecular_function	8	PB.15435.1,PB.2634.1,PB.9060.1,PB.20558.1,PB.19947.1,PB.24870.1,PB.3729.1,PB.19205.1
GO:0008097	5S rRNA binding	molecular_function	10	PB.18640.1,PB.6554.1,PB.9822.1,PB.2973.1,PB.26538.1,PB.25633.1,PB.24158.1,PB.30761.1,PB.29844.1,PB.30671.1
GO:0008107	galactoside 2-alpha-L-fucosyltransferase activity	molecular_function	3	PB.18945.1,PB.28687.1,PB.1957.1
GO:0008113	peptide-methionine (S)-S-oxide reductase activity	molecular_function	4	PB.26702.1,PB.23442.1,PB.29644.1,PB.15094.1
GO:0008121	ubiquinol-cytochrome-c reductase activity	molecular_function	4	PB.30030.1,PB.13412.1,PB.30118.1,PB.32377.1
GO:0008124	4-alpha-hydroxytetrahydrobiopterin dehydratase activity	molecular_function	2	PB.28317.1,PB.30438.1
GO:0008131	primary amine oxidase activity	molecular_function	8	PB.10231.1,PB.12965.1,PB.21890.1,PB.14200.1,PB.12029.1,PB.18632.1,PB.4382.1,PB.12673.1
GO:0008134	transcription factor binding	molecular_function	1	PB.1578.1
GO:0008137	NADH dehydrogenase (ubiquinone) activity	molecular_function	27	PB.18023.1,PB.5265.1,PB.29936.1,PB.25408.1,PB.24538.1,PB.31381.1,PB.19266.1,PB.24546.1,PB.13495.1,PB.7230.1,PB.27995.1,PB.14543.1,PB.7386.1,PB.7591.1,PB.25029.1,PB.25188.1,PB.16090.1,PB.19529.1,PB.31082.1,PB.14784.1,PB.20117.1,PB.20578.1,PB.28475.1,PB.19253.1,PB.3591.1,PB.17194.1,PB.3392.1
GO:0008138	protein tyrosine/serine/threonine phosphatase activity	molecular_function	33	PB.16498.1,PB.23243.1,PB.22686.1,PB.4103.1,PB.7495.1,PB.22327.1,PB.21531.1,PB.3867.1,PB.8991.1,PB.4827.1,PB.8659.1,PB.7746.1,PB.5894.1,PB.10647.1,PB.20272.1,PB.24874.1,PB.5830.1,PB.6255.1,PB.25985.1,PB.24504.1,PB.14079.1,PB.6410.1,PB.28253.1,PB.8839.1,PB.31520.1,PB.1282.1,PB.20639.1,PB.12072.1,PB.11877.1,PB.14091.1,PB.22485.1,PB.15037.1,PB.5702.1
GO:0008146	sulfotransferase activity	molecular_function	3	PB.18856.1,PB.16827.1,PB.9055.1
GO:0008168	methyltransferase activity	molecular_function	169	PB.10302.1,PB.32034.1,PB.4317.1,PB.27206.1,PB.2573.1,PB.23003.1,PB.15898.1,PB.27863.1,PB.12433.1,PB.5.1,PB.19537.1,PB.4538.1,PB.21363.1,PB.20486.1,PB.17448.1,PB.6974.1,PB.10832.1,PB.20107.1,PB.6978.1,PB.15514.1,PB.23880.1,PB.7752.1,PB.16889.1,PB.13418.1,PB.10357.1,PB.17307.1,PB.9120.1,PB.7119.1,PB.17704.1,PB.29556.1,PB.17928.1,PB.6920.1,PB.26813.1,PB.25002.1,PB.23002.1,PB.27360.1,PB.7022.1,PB.202…
GO:0008171	O-methyltransferase activity	molecular_function	14	PB.26951.1,PB.10739.1,PB.29882.1,PB.27987.1,PB.28037.1,PB.29433.1,PB.26588.1,PB.30820.1,PB.29990.1,PB.27287.1,PB.29319.1,PB.32645.1,PB.28635.1,PB.27780.1
GO:0008173	RNA methyltransferase activity	molecular_function	9	PB.23003.1,PB.27478.1,PB.217.1,PB.26020.1,PB.10653.1,PB.22791.1,PB.26003.1,PB.18034.1,PB.11420.1
GO:0008174	mRNA methyltransferase activity	molecular_function	1	PB.1906.1
GO:0008175	tRNA methyltransferase activity	molecular_function	1	PB.27199.1
GO:0008176	tRNA (guanine-N7-)-methyltransferase activity	molecular_function	5	PB.25638.1,PB.29724.1,PB.15506.1,PB.31809.1,PB.7644.1
GO:0008180	COP9 signalosome	cellular_component	4	PB.6270.1,PB.28794.1,PB.4469.1,PB.27657.1
GO:0008184	glycogen phosphorylase activity	molecular_function	10	PB.7978.1,PB.7836.1,PB.6000.1,PB.7730.1,PB.6451.1,PB.20186.1,PB.7766.1,PB.7131.1,PB.7434.1,PB.17851.1
GO:0008193	tRNA guanylyltransferase activity	molecular_function	2	PB.963.1,PB.9294.1
GO:0008194	UDP-glycosyltransferase activity	molecular_function	87	PB.24341.1,PB.23725.1,PB.13365.1,PB.25715.1,PB.26355.1,PB.26369.1,PB.17539.1,PB.11215.1,PB.23593.1,PB.27423.1,PB.23619.1,PB.24990.1,PB.25607.1,PB.494.1,PB.26595.1,PB.23047.1,PB.20127.1,PB.18513.1,PB.24481.1,PB.29623.1,PB.25721.1,PB.25678.1,PB.23077.1,PB.21924.1,PB.28008.1,PB.26623.1,PB.20227.1,PB.16973.1,PB.26640.1,PB.24522.1,PB.26039.1,PB.23696.1,PB.1579.1,PB.25103.1,PB.18852.1,PB.25702.1,PB.260…
GO:0008198	ferrous iron binding	molecular_function	2	PB.29687.1,PB.23927.1
GO:0008199	ferric iron binding	molecular_function	3	PB.30294.1,PB.23628.1,PB.29833.1
GO:0008200	ion channel inhibitor activity	molecular_function	1	PB.1133.1
GO:0008202	steroid metabolic process	biological_process	1	PB.4399.1
GO:0008233	peptidase activity	molecular_function	27	PB.28568.1,PB.23321.1,PB.27546.1,PB.10435.1,PB.28335.1,PB.22624.1,PB.17484.1,PB.31147.1,PB.1791.1,PB.20571.1,PB.24054.1,PB.25104.1,PB.23560.1,PB.13112.1,PB.1176.1,PB.14298.1,PB.19586.1,PB.17917.1,PB.30934.1,PB.2290.1,PB.23837.1,PB.19572.1,PB.27903.1,PB.21463.1,PB.23601.1,PB.25597.1,PB.24210.1
GO:0008234	cysteine-type peptidase activity	molecular_function	66	PB.16903.1,PB.28909.1,PB.28522.1,PB.10723.1,PB.26540.1,PB.26123.1,PB.28950.1,PB.29522.1,PB.23929.1,PB.19278.1,PB.4468.1,PB.28487.1,PB.2655.1,PB.28248.1,PB.27304.1,PB.23365.1,PB.18615.1,PB.27939.1,PB.4632.1,PB.23083.1,PB.17807.1,PB.6672.1,PB.28600.1,PB.7287.1,PB.20181.1,PB.15931.1,PB.26608.1,PB.5119.1,PB.25492.1,PB.28690.1,PB.16057.1,PB.23832.1,PB.17226.1,PB.25765.1,PB.2217.1,PB.23442.1,PB.8073.1,…
GO:0008235	metalloexopeptidase activity	molecular_function	18	PB.3712.1,PB.5883.1,PB.7647.1,PB.25139.1,PB.28514.1,PB.16459.1,PB.24295.1,PB.18149.1,PB.3280.1,PB.17801.1,PB.27001.1,PB.24036.1,PB.25911.1,PB.11174.1,PB.16204.1,PB.12921.1,PB.27311.1,PB.12227.1
GO:0008236	serine-type peptidase activity	molecular_function	62	PB.947.1,PB.14344.1,PB.15466.1,PB.10695.1,PB.28216.1,PB.15670.1,PB.17626.1,PB.11353.1,PB.29900.1,PB.23767.1,PB.16810.1,PB.29254.1,PB.26318.1,PB.31899.1,PB.15117.1,PB.10489.1,PB.7918.1,PB.6402.1,PB.30581.1,PB.15074.1,PB.21625.1,PB.1441.1,PB.24968.1,PB.26473.1,PB.16933.1,PB.21695.1,PB.13172.1,PB.9154.1,PB.3814.1,PB.23921.1,PB.6398.1,PB.23039.1,PB.18214.1,PB.6200.1,PB.24197.1,PB.30439.1,PB.9516.1,PB…
GO:0008237	metallopeptidase activity	molecular_function	37	PB.14436.1,PB.28954.1,PB.4625.1,PB.9085.1,PB.20058.1,PB.9320.1,PB.18550.1,PB.6004.1,PB.10055.1,PB.998.1,PB.13204.1,PB.5602.1,PB.19147.1,PB.1302.1,PB.8157.1,PB.5261.1,PB.28074.1,PB.7834.1,PB.8823.1,PB.4961.1,PB.17819.1,PB.7908.1,PB.27098.1,PB.2076.1,PB.5359.1,PB.24995.1,PB.22134.1,PB.6553.1,PB.10475.1,PB.10165.1,PB.11760.1,PB.9659.1,PB.15948.1,PB.30445.1,PB.7018.1,PB.8644.1,PB.12013.1
GO:0008239	dipeptidyl-peptidase activity	molecular_function	2	PB.17327.1,PB.17132.1
GO:0008240	tripeptidyl-peptidase activity	molecular_function	3	PB.1889.1,PB.743.1,PB.1769.1
GO:0008241	peptidyl-dipeptidase activity	molecular_function	3	PB.9320.1,PB.7908.1,PB.22134.1
GO:0008242	omega peptidase activity	molecular_function	1	PB.25929.1
GO:0008250	oligosaccharyltransferase complex	cellular_component	15	PB.1605.1,PB.9072.1,PB.29185.1,PB.17270.1,PB.8911.1,PB.4131.1,PB.32353.1,PB.11939.1,PB.7214.1,PB.15510.1,PB.10046.1,PB.3329.1,PB.8960.1,PB.9789.1,PB.862.1
GO:0008251	tRNA-specific adenosine deaminase activity	molecular_function	1	PB.1012.1
GO:0008252	nucleotidase activity	molecular_function	1	PB.24953.1
GO:0008270	zinc ion binding	molecular_function	801	PB.5555.1,PB.7841.1,PB.8045.1,PB.28891.1,PB.6006.1,PB.6367.1,PB.3082.1,PB.8492.1,PB.609.1,PB.448.1,PB.15154.1,PB.26242.1,PB.2476.1,PB.10348.1,PB.688.1,PB.373.1,PB.7839.1,PB.25025.1,PB.4263.1,PB.1039.1,PB.7291.1,PB.25935.1,PB.10271.1,PB.1223.1,PB.4568.1,PB.7984.1,PB.21487.1,PB.2499.1,PB.27255.1,PB.4625.1,PB.2455.1,PB.9352.1,PB.4364.1,PB.28034.1,PB.23140.1,PB.23885.1,PB.5162.1,PB.11188.1,PB.26935.1…
GO:0008271	secondary active sulfate transmembrane transporter activity	molecular_function	15	PB.9837.1,PB.17747.1,PB.11605.1,PB.14873.1,PB.8602.1,PB.14289.1,PB.19002.1,PB.14920.1,PB.17102.1,PB.1128.1,PB.14243.1,PB.6741.1,PB.15497.1,PB.9276.1,PB.15319.1
GO:0008272	sulfate transport	biological_process	20	PB.9837.1,PB.17747.1,PB.6137.1,PB.11605.1,PB.14873.1,PB.20487.1,PB.4520.1,PB.8602.1,PB.14289.1,PB.19002.1,PB.14920.1,PB.9910.1,PB.17102.1,PB.3376.1,PB.1128.1,PB.14243.1,PB.6741.1,PB.15497.1,PB.9276.1,PB.15319.1
GO:0008283	cell proliferation	biological_process	1	PB.32554.1
GO:0008289	lipid binding	molecular_function	95	PB.792.1,PB.6280.1,PB.1045.1,PB.17875.1,PB.10793.1,PB.16679.1,PB.7019.1,PB.20470.1,PB.13636.1,PB.18789.1,PB.23821.1,PB.3261.1,PB.2528.1,PB.21674.1,PB.27024.1,PB.11718.1,PB.9090.1,PB.15442.1,PB.9331.1,PB.30755.1,PB.11633.1,PB.10355.1,PB.4519.1,PB.4473.1,PB.10935.1,PB.1856.1,PB.8275.1,PB.973.1,PB.7125.1,PB.6124.1,PB.20134.1,PB.18959.1,PB.3248.1,PB.11369.1,PB.11938.1,PB.7687.1,PB.2505.1,PB.6129.1,PB…
GO:0008290	F-actin capping protein complex	cellular_component	1	PB.26994.1
GO:0008295	spermidine biosynthetic process	biological_process	11	PB.25819.1,PB.7264.1,PB.8398.1,PB.7205.1,PB.6948.1,PB.5409.1,PB.8138.1,PB.23813.1,PB.23986.1,PB.9471.1,PB.11845.1
GO:0008299	isoprenoid biosynthetic process	biological_process	22	PB.29631.1,PB.9087.1,PB.2276.1,PB.2382.1,PB.14515.1,PB.20899.1,PB.29776.1,PB.11784.1,PB.22028.1,PB.15367.1,PB.27989.1,PB.20148.1,PB.16276.1,PB.10987.1,PB.22330.1,PB.1788.1,PB.21263.1,PB.24605.1,PB.1920.1,PB.29310.1,PB.20509.1,PB.22927.1
GO:0008308	voltage-gated anion channel activity	molecular_function	2	PB.30149.1,PB.24962.1
GO:0008312	7S RNA binding	molecular_function	19	PB.11186.1,PB.16994.1,PB.18476.1,PB.16054.1,PB.14248.1,PB.5534.1,PB.16948.1,PB.13236.1,PB.21758.1,PB.8691.1,PB.20543.1,PB.8284.1,PB.14802.1,PB.3691.1,PB.25563.1,PB.281.1,PB.18262.1,PB.13548.1,PB.16249.1
GO:0008318	protein prenyltransferase activity	molecular_function	4	PB.4986.1,PB.28659.1,PB.2193.1,PB.3342.1
GO:0008320	protein transmembrane transporter activity	molecular_function	2	PB.26647.1,PB.26781.1
GO:0008324	cation transmembrane transporter activity	molecular_function	34	PB.27524.1,PB.24677.1,PB.25942.1,PB.25144.1,PB.18230.1,PB.21311.1,PB.25121.1,PB.19828.1,PB.17123.1,PB.26347.1,PB.6447.1,PB.4737.1,PB.22397.1,PB.23094.1,PB.16539.1,PB.11001.1,PB.3265.1,PB.20152.1,PB.11709.1,PB.20103.1,PB.7202.1,PB.3067.1,PB.1318.1,PB.9852.1,PB.15736.1,PB.7207.1,PB.17538.1,PB.2299.1,PB.16048.1,PB.22006.1,PB.1527.1,PB.21762.1,PB.23007.1,PB.31389.1
GO:0008352	katanin complex	cellular_component	3	PB.7671.1,PB.6896.1,PB.3159.1
GO:0008360	regulation of cell shape	biological_process	1	PB.8855.1
GO:0008373	sialyltransferase activity	molecular_function	7	PB.19574.1,PB.8968.1,PB.21640.1,PB.2631.1,PB.25057.1,PB.20972.1,PB.19957.1
GO:0008374	O-acyltransferase activity	molecular_function	22	PB.29928.1,PB.7536.1,PB.5013.1,PB.4400.1,PB.12535.1,PB.27563.1,PB.2742.1,PB.9384.1,PB.15795.1,PB.20261.1,PB.23693.1,PB.15280.1,PB.2704.1,PB.15058.1,PB.29501.1,PB.1545.1,PB.20190.1,PB.25914.1,PB.19183.1,PB.12386.1,PB.24931.1,PB.29101.1
GO:0008375	acetylglucosaminyltransferase activity	molecular_function	4	PB.31207.1,PB.6679.1,PB.2773.1,PB.21256.1
GO:0008380	RNA splicing	biological_process	4	PB.26195.1,PB.1356.1,PB.31956.1,PB.11300.1
GO:0008408	3'-5' exonuclease activity	molecular_function	22	PB.22767.1,PB.31737.1,PB.5900.1,PB.31773.1,PB.7682.1,PB.4259.1,PB.7777.1,PB.7387.1,PB.1333.1,PB.11038.1,PB.14342.1,PB.5668.1,PB.26302.1,PB.2307.1,PB.15740.1,PB.29052.1,PB.29857.1,PB.9417.1,PB.11237.1,PB.7963.1,PB.31769.1,PB.17666.1
GO:0008410	CoA-transferase activity	molecular_function	2	PB.29317.1,PB.27760.1
GO:0008417	fucosyltransferase activity	molecular_function	4	PB.1902.1,PB.21954.1,PB.21605.1,PB.18253.1
GO:0008418	protein-N-terminal asparagine amidohydrolase activity	molecular_function	1	PB.28184.1
GO:0008422	beta-glucosidase activity	molecular_function	1	PB.18322.1
GO:0008425	2-polyprenyl-6-methoxy-1,4-benzoquinone methyltransferase activity	molecular_function	1	PB.29236.1
GO:0008428	ribonuclease inhibitor activity	molecular_function	2	PB.28960.1,PB.10094.1
GO:0008430	selenium binding	molecular_function	1	PB.21937.1
GO:0008441	3'(2'),5'-bisphosphate nucleotidase activity	molecular_function	4	PB.24563.1,PB.22166.1,PB.22939.1,PB.23292.1
GO:0008446	GDP-mannose 4,6-dehydratase activity	molecular_function	1	PB.6030.1
GO:0008448	N-acetylglucosamine-6-phosphate deacetylase activity	molecular_function	2	PB.26491.1,PB.24238.1
GO:0008455	alpha-1,6-mannosylglycoprotein 2-beta-N-acetylglucosaminyltransferase activity	molecular_function	1	PB.13171.1
GO:0008460	dTDP-glucose 4,6-dehydratase activity	molecular_function	3	PB.12666.1,PB.5538.1,PB.16570.1
GO:0008478	pyridoxal kinase activity	molecular_function	1	PB.6844.1
GO:0008479	queuine tRNA-ribosyltransferase activity	molecular_function	1	PB.27154.1
GO:0008483	transaminase activity	molecular_function	23	PB.22511.1,PB.1099.1,PB.21613.1,PB.11658.1,PB.25743.1,PB.25874.1,PB.1225.1,PB.22235.1,PB.16456.1,PB.22316.1,PB.26675.1,PB.15661.1,PB.12823.1,PB.31505.1,PB.2042.1,PB.4139.1,PB.22438.1,PB.24913.1,PB.20216.1,PB.9876.1,PB.20471.1,PB.23098.1,PB.5357.1
GO:0008484	sulfuric ester hydrolase activity	molecular_function	1	PB.2680.1
GO:0008495	protoheme IX farnesyltransferase activity	molecular_function	2	PB.13558.1,PB.22968.1
GO:0008496	mannan endo-1,6-alpha-mannosidase activity	molecular_function	3	PB.21295.1,PB.21949.1,PB.13366.1
GO:0008515	sucrose transmembrane transporter activity	molecular_function	3	PB.16979.1,PB.20410.1,PB.20680.1
GO:0008519	ammonium transmembrane transporter activity	molecular_function	7	PB.18100.1,PB.23898.1,PB.11630.1,PB.21974.1,PB.24855.1,PB.21271.1,PB.16632.1
GO:0008521	acetyl-CoA transmembrane transporter activity	molecular_function	2	PB.23105.1,PB.19039.1
GO:0008531	riboflavin kinase activity	molecular_function	2	PB.15116.1,PB.26527.1
GO:0008534	oxidized purine nucleobase lesion DNA N-glycosylase activity	molecular_function	2	PB.21513.1,PB.26689.1
GO:0008535	respiratory chain complex IV assembly	biological_process	1	PB.31247.1
GO:0008536	Ran GTPase binding	molecular_function	32	PB.14781.1,PB.1930.1,PB.3643.1,PB.3058.1,PB.6540.1,PB.2745.1,PB.3158.1,PB.3501.1,PB.5552.1,PB.16106.1,PB.4946.1,PB.5912.1,PB.7388.1,PB.4085.1,PB.4498.1,PB.6874.1,PB.1903.1,PB.5028.1,PB.2662.1,PB.4432.1,PB.2003.1,PB.3094.1,PB.4574.1,PB.7972.1,PB.5151.1,PB.5744.1,PB.4190.1,PB.6078.1,PB.4118.1,PB.4301.1,PB.6750.1,PB.6922.1
GO:0008553	proton-exporting ATPase activity, phosphorylative mechanism	molecular_function	21	PB.6396.1,PB.3683.1,PB.3809.1,PB.3787.1,PB.6584.1,PB.4760.1,PB.5322.1,PB.4045.1,PB.7638.1,PB.3856.1,PB.7319.1,PB.7271.1,PB.7829.1,PB.2661.1,PB.3974.1,PB.4983.1,PB.3977.1,PB.5992.1,PB.3885.1,PB.4082.1,PB.6507.1
GO:0008568	microtubule-severing ATPase activity	molecular_function	1	PB.23123.1
GO:0008608	attachment of spindle microtubules to kinetochore	biological_process	1	PB.19811.1
GO:0008610	lipid biosynthetic process	biological_process	22	PB.14203.1,PB.18656.1,PB.30091.1,PB.3919.1,PB.12087.1,PB.27274.1,PB.29801.1,PB.19142.1,PB.27821.1,PB.24124.1,PB.30656.1,PB.25270.1,PB.20538.1,PB.25366.1,PB.21125.1,PB.25347.1,PB.29275.1,PB.29195.1,PB.25519.1,PB.4230.1,PB.13541.1,PB.24140.1
GO:0008612	peptidyl-lysine modification to peptidyl-hypusine	biological_process	3	PB.2396.1,PB.20303.1,PB.25361.1
GO:0008615	pyridoxine biosynthetic process	biological_process	2	PB.29642.1,PB.21704.1
GO:0008622	epsilon DNA polymerase complex	cellular_component	1	PB.20869.1
GO:0008641	ubiquitin-like modifier activating enzyme activity	molecular_function	37	PB.32113.1,PB.1053.1,PB.23474.1,PB.12804.1,PB.16705.1,PB.12947.1,PB.4133.1,PB.28799.1,PB.12791.1,PB.17052.1,PB.20729.1,PB.5648.1,PB.17840.1,PB.6092.1,PB.19362.1,PB.9678.1,PB.9505.1,PB.5873.1,PB.6469.1,PB.23768.1,PB.25975.1,PB.1804.1,PB.8390.1,PB.4387.1,PB.18653.1,PB.24904.1,PB.8457.1,PB.32101.1,PB.2497.1,PB.26778.1,PB.12884.1,PB.24482.1,PB.15232.1,PB.25485.1,PB.17848.1,PB.2815.1,PB.3734.1
GO:0008649	rRNA methyltransferase activity	molecular_function	5	PB.3678.1,PB.26871.1,PB.23399.1,PB.22483.1,PB.9316.1
GO:0008652	cellular amino acid biosynthetic process	biological_process	16	PB.10271.1,PB.25594.1,PB.10319.1,PB.13897.1,PB.12048.1,PB.9705.1,PB.12328.1,PB.9083.1,PB.8945.1,PB.4558.1,PB.27841.1,PB.6742.1,PB.16762.1,PB.19601.1,PB.11148.1,PB.10468.1
GO:0008654	phospholipid biosynthetic process	biological_process	26	PB.24720.1,PB.27887.1,PB.24139.1,PB.17923.1,PB.29437.1,PB.27400.1,PB.13524.1,PB.23985.1,PB.12860.1,PB.30303.1,PB.17440.1,PB.19921.1,PB.14481.1,PB.8176.1,PB.19719.1,PB.19235.1,PB.12754.1,PB.24405.1,PB.4678.1,PB.24064.1,PB.5617.1,PB.4714.1,PB.20718.1,PB.24022.1,PB.14404.1,PB.4025.1
GO:0008661	1-deoxy-D-xylulose-5-phosphate synthase activity	molecular_function	5	PB.13803.1,PB.14048.1,PB.11211.1,PB.12410.1,PB.12525.1
GO:0008676	3-deoxy-8-phosphooctulonate synthase activity	molecular_function	1	PB.28581.1
GO:0008685	2-C-methyl-D-erythritol 2,4-cyclodiphosphate synthase activity	molecular_function	1	PB.30606.1
GO:0008686	3,4-dihydroxy-2-butanone-4-phosphate synthase activity	molecular_function	4	PB.17473.1,PB.12674.1,PB.19596.1,PB.29579.1
GO:0008690	3-deoxy-manno-octulosonate cytidylyltransferase activity	molecular_function	2	PB.29866.1,PB.24172.1
GO:0008703	5-amino-6-(5-phosphoribosylamino)uracil reductase activity	molecular_function	3	PB.14234.1,PB.24903.1,PB.17414.1
GO:0008716	D-alanine-D-alanine ligase activity	molecular_function	1	PB.7042.1
GO:0008725	DNA-3-methyladenine glycosylase activity	molecular_function	4	PB.28695.1,PB.20581.1,PB.24430.1,PB.27231.1
GO:0008734	L-aspartate oxidase activity	molecular_function	1	PB.6217.1
GO:0008757	S-adenosylmethionine-dependent methyltransferase activity	molecular_function	3	PB.17307.1,PB.13103.1,PB.25283.1
GO:0008759	UDP-3-O-[3-hydroxymyristoyl] N-acetylglucosamine deacetylase activity	molecular_function	4	PB.28063.1,PB.18318.1,PB.29648.1,PB.2924.1
GO:0008775	acetate CoA-transferase activity	molecular_function	1	PB.21222.1
GO:0008780	acyl-[acyl-carrier-protein]-UDP-N-acetylglucosamine O-acyltransferase activity	molecular_function	3	PB.27274.1,PB.25366.1,PB.25347.1
GO:0008792	arginine decarboxylase activity	molecular_function	2	PB.7205.1,PB.9471.1
GO:0008821	crossover junction endodeoxyribonuclease activity	molecular_function	1	PB.9523.1
GO:0008835	diaminohydroxyphosphoribosylaminopyrimidine deaminase activity	molecular_function	2	PB.24903.1,PB.17414.1
GO:0008836	diaminopimelate decarboxylase activity	molecular_function	1	PB.22936.1
GO:0008837	diaminopimelate epimerase activity	molecular_function	2	PB.10976.1,PB.27205.1
GO:0008839	4-hydroxy-tetrahydrodipicolinate reductase	molecular_function	4	PB.24543.1,PB.26445.1,PB.25515.1,PB.29104.1
GO:0008840	4-hydroxy-tetrahydrodipicolinate synthase	molecular_function	3	PB.5348.1,PB.26990.1,PB.28107.1
GO:0008863	formate dehydrogenase (NAD+) activity	molecular_function	4	PB.27419.1,PB.28656.1,PB.27876.1,PB.24787.1
GO:0008864	formyltetrahydrofolate deformylase activity	molecular_function	1	PB.30723.1
GO:0008878	glucose-1-phosphate adenylyltransferase activity	molecular_function	7	PB.14831.1,PB.19991.1,PB.12073.1,PB.21952.1,PB.12722.1,PB.19840.1,PB.22318.1
GO:0008883	glutamyl-tRNA reductase activity	molecular_function	2	PB.13773.1,PB.17035.1
GO:0008887	glycerate kinase activity	molecular_function	1	PB.27244.1
GO:0008897	holo-[acyl-carrier-protein] synthase activity	molecular_function	11	PB.176.1,PB.11086.1,PB.3070.1,PB.10200.1,PB.1715.1,PB.28845.1,PB.13812.1,PB.1832.1,PB.18245.1,PB.717.1,PB.537.1
GO:0008901	ferredoxin hydrogenase activity	molecular_function	1	PB.8506.1
GO:0008915	lipid-A-disaccharide synthase activity	molecular_function	5	PB.8904.1,PB.21981.1,PB.25059.1,PB.19277.1,PB.21543.1
GO:0008934	inositol monophosphate 1-phosphatase activity	molecular_function	2	PB.29826.1,PB.9132.1
GO:0008942	nitrite reductase [NAD(P)H] activity	molecular_function	2	PB.5882.1,PB.6319.1
GO:0008963	phospho-N-acetylmuramoyl-pentapeptide-transferase activity	molecular_function	7	PB.5585.1,PB.23470.1,PB.24227.1,PB.25019.1,PB.22295.1,PB.22477.1,PB.24592.1
GO:0008964	phosphoenolpyruvate carboxylase activity	molecular_function	3	PB.4673.1,PB.5621.1,PB.15843.1
GO:0008972	phosphomethylpyrimidine kinase activity	molecular_function	3	PB.28550.1,PB.20331.1,PB.15087.1
GO:0008974	phosphoribulokinase activity	molecular_function	1	PB.24017.1
GO:0008977	prephenate dehydrogenase (NAD+) activity	molecular_function	1	PB.24877.1
GO:0008987	quinolinate synthetase A activity	molecular_function	4	PB.10386.1,PB.9604.1,PB.18078.1,PB.5447.1
GO:0009001	serine O-acetyltransferase activity	molecular_function	8	PB.12683.1,PB.28987.1,PB.10790.1,PB.30213.1,PB.27136.1,PB.29897.1,PB.26091.1,PB.20847.1
GO:0009013	succinate-semialdehyde dehydrogenase [NAD(P)+] activity	molecular_function	3	PB.21528.1,PB.21270.1,PB.23008.1
GO:0009019	tRNA (guanine-N1-)-methyltransferase activity	molecular_function	2	PB.21253.1,PB.22563.1
GO:0009029	tetraacyldisaccharide 4'-kinase activity	molecular_function	1	PB.13605.1
GO:0009039	urease activity	molecular_function	5	PB.6579.1,PB.7769.1,PB.5891.1,PB.8414.1,PB.2068.1
GO:0009041	uridylate kinase activity	molecular_function	2	PB.27050.1,PB.30691.1
GO:0009045	xylose isomerase activity	molecular_function	6	PB.14390.1,PB.5958.1,PB.12682.1,PB.20405.1,PB.20147.1,PB.10174.1
GO:0009052	pentose-phosphate shunt, non-oxidative branch	biological_process	2	PB.29935.1,PB.28087.1
GO:0009055	electron transfer activity	molecular_function	72	PB.25305.1,PB.26503.1,PB.5265.1,PB.29436.1,PB.1048.1,PB.10143.1,PB.26961.1,PB.29781.1,PB.17501.1,PB.10658.1,PB.5410.1,PB.3689.1,PB.24949.1,PB.30148.1,PB.6043.1,PB.7189.1,PB.31381.1,PB.30730.1,PB.21934.1,PB.6262.1,PB.5155.1,PB.29055.1,PB.13495.1,PB.31855.1,PB.24215.1,PB.32548.1,PB.7591.1,PB.29154.1,PB.20112.1,PB.31915.1,PB.11302.1,PB.28293.1,PB.16016.1,PB.23237.1,PB.27576.1,PB.19529.1,PB.23792.1,P…
GO:0009058	biosynthetic process	biological_process	147	PB.20917.1,PB.4992.1,PB.30517.1,PB.24336.1,PB.17125.1,PB.26333.1,PB.24138.1,PB.15976.1,PB.31287.1,PB.16859.1,PB.3558.1,PB.14163.1,PB.28869.1,PB.14744.1,PB.11658.1,PB.4093.1,PB.19485.1,PB.24853.1,PB.15258.1,PB.27713.1,PB.28991.1,PB.23522.1,PB.23827.1,PB.18804.1,PB.6238.1,PB.18006.1,PB.13795.1,PB.18921.1,PB.20457.1,PB.25049.1,PB.22775.1,PB.2308.1,PB.26485.1,PB.23084.1,PB.25122.1,PB.22432.1,PB.5002.…
GO:0009060	aerobic respiration	biological_process	4	PB.17815.1,PB.12974.1,PB.25193.1,PB.10066.1
GO:0009063	cellular amino acid catabolic process	biological_process	1	PB.804.1
GO:0009067	aspartate family amino acid biosynthetic process	biological_process	1	PB.4558.1
GO:0009072	aromatic amino acid family metabolic process	biological_process	6	PB.27614.1,PB.21541.1,PB.25928.1,PB.17394.1,PB.28078.1,PB.23956.1
GO:0009073	aromatic amino acid family biosynthetic process	biological_process	18	PB.4219.1,PB.25986.1,PB.9320.1,PB.26188.1,PB.28727.1,PB.7305.1,PB.20958.1,PB.27967.1,PB.26437.1,PB.20627.1,PB.24540.1,PB.722.1,PB.7908.1,PB.23406.1,PB.25387.1,PB.24602.1,PB.2378.1,PB.17276.1
GO:0009081	branched-chain amino acid metabolic process	biological_process	4	PB.25899.1,PB.25579.1,PB.24568.1,PB.28450.1
GO:0009082	branched-chain amino acid biosynthetic process	biological_process	9	PB.24069.1,PB.9277.1,PB.18954.1,PB.17956.1,PB.13153.1,PB.18985.1,PB.16758.1,PB.28709.1,PB.19664.1
GO:0009085	lysine biosynthetic process	biological_process	2	PB.10149.1,PB.2981.1
GO:0009086	methionine biosynthetic process	biological_process	10	PB.10271.1,PB.26725.1,PB.10319.1,PB.12048.1,PB.8832.1,PB.21848.1,PB.12328.1,PB.27841.1,PB.6742.1,PB.11148.1
GO:0009088	threonine biosynthetic process	biological_process	1	PB.27841.1
GO:0009089	lysine biosynthetic process via diaminopimelate	biological_process	13	PB.10976.1,PB.24543.1,PB.26445.1,PB.27205.1,PB.22936.1,PB.5348.1,PB.9083.1,PB.26990.1,PB.25515.1,PB.27841.1,PB.28107.1,PB.29104.1,PB.10468.1
GO:0009094	L-phenylalanine biosynthetic process	biological_process	1	PB.24981.1
GO:0009097	isoleucine biosynthetic process	biological_process	3	PB.18822.1,PB.27841.1,PB.20377.1
GO:0009098	leucine biosynthetic process	biological_process	9	PB.11345.1,PB.15719.1,PB.24599.1,PB.22033.1,PB.17543.1,PB.23311.1,PB.10095.1,PB.13150.1,PB.12905.1
GO:0009102	biotin biosynthetic process	biological_process	3	PB.28172.1,PB.25892.1,PB.9664.1
GO:0009107	lipoate biosynthetic process	biological_process	2	PB.24788.1,PB.25082.1
GO:0009113	purine nucleobase biosynthetic process	biological_process	4	PB.19825.1,PB.13006.1,PB.18017.1,PB.19032.1
GO:0009116	nucleoside metabolic process	biological_process	33	PB.7734.1,PB.24890.1,PB.22128.1,PB.15974.1,PB.31508.1,PB.28225.1,PB.16910.1,PB.28305.1,PB.24680.1,PB.15304.1,PB.5933.1,PB.25718.1,PB.26713.1,PB.24183.1,PB.28886.1,PB.24623.1,PB.21998.1,PB.10063.1,PB.24061.1,PB.19032.1,PB.26311.1,PB.25837.1,PB.22733.1,PB.20760.1,PB.6631.1,PB.21947.1,PB.12692.1,PB.22800.1,PB.17934.1,PB.26332.1,PB.18765.1,PB.30046.1,PB.2828.1
GO:0009143	nucleoside triphosphate catabolic process	biological_process	1	PB.30328.1
GO:0009152	purine ribonucleotide biosynthetic process	biological_process	1	PB.18228.1
GO:0009156	ribonucleoside monophosphate biosynthetic process	biological_process	5	PB.24183.1,PB.24623.1,PB.21998.1,PB.26311.1,PB.22800.1
GO:0009165	nucleotide biosynthetic process	biological_process	8	PB.24680.1,PB.25718.1,PB.24183.1,PB.24623.1,PB.21998.1,PB.26311.1,PB.21947.1,PB.22800.1
GO:0009166	nucleotide catabolic process	biological_process	1	PB.18837.1
GO:0009168	purine ribonucleoside monophosphate biosynthetic process	biological_process	6	PB.5685.1,PB.5591.1,PB.4537.1,PB.4366.1,PB.3118.1,PB.18042.1
GO:0009225	nucleotide-sugar metabolic process	biological_process	3	PB.12666.1,PB.5538.1,PB.16570.1
GO:0009226	nucleotide-sugar biosynthetic process	biological_process	1	PB.10834.1
GO:0009228	thiamine biosynthetic process	biological_process	7	PB.29447.1,PB.7986.1,PB.28550.1,PB.12515.1,PB.20331.1,PB.15087.1,PB.18146.1
GO:0009229	thiamine diphosphate biosynthetic process	biological_process	5	PB.15674.1,PB.8409.1,PB.21276.1,PB.11552.1,PB.29762.1
GO:0009231	riboflavin biosynthetic process	biological_process	16	PB.15116.1,PB.14234.1,PB.27539.1,PB.17473.1,PB.22214.1,PB.12674.1,PB.16247.1,PB.19433.1,PB.24903.1,PB.17414.1,PB.23023.1,PB.19596.1,PB.26527.1,PB.11398.1,PB.29579.1,PB.3669.1
GO:0009234	menaquinone biosynthetic process	biological_process	1	PB.804.1
GO:0009236	cobalamin biosynthetic process	biological_process	2	PB.31537.1,PB.7949.1
GO:0009245	lipid A biosynthetic process	biological_process	11	PB.28063.1,PB.18318.1,PB.8904.1,PB.29648.1,PB.21981.1,PB.30043.1,PB.25059.1,PB.19277.1,PB.13605.1,PB.21543.1,PB.2924.1
GO:0009247	glycolipid biosynthetic process	biological_process	6	PB.19262.1,PB.24882.1,PB.19364.1,PB.21723.1,PB.15396.1,PB.17492.1
GO:0009249	protein lipoylation	biological_process	2	PB.28823.1,PB.10880.1
GO:0009254	peptidoglycan turnover	biological_process	1	PB.22710.1
GO:0009263	deoxyribonucleotide biosynthetic process	biological_process	1	PB.29807.1
GO:0009269	response to desiccation	biological_process	1	PB.27919.1
GO:0009272	fungal-type cell wall biogenesis	biological_process	2	PB.2326.1,PB.2507.1
GO:0009289	pilus	cellular_component	2	PB.10652.1,PB.21261.1
GO:0009298	GDP-mannose biosynthetic process	biological_process	4	PB.24825.1,PB.30602.1,PB.30128.1,PB.12610.1
GO:0009306	protein secretion	biological_process	3	PB.2462.1,PB.6573.1,PB.14944.1
GO:0009308	amine metabolic process	biological_process	8	PB.10231.1,PB.12965.1,PB.21890.1,PB.14200.1,PB.12029.1,PB.18632.1,PB.4382.1,PB.12673.1
GO:0009312	oligosaccharide biosynthetic process	biological_process	1	PB.13171.1
GO:0009316	3-isopropylmalate dehydratase complex	cellular_component	4	PB.11345.1,PB.10095.1,PB.13150.1,PB.12905.1
GO:0009317	acetyl-CoA carboxylase complex	cellular_component	6	PB.27764.1,PB.12464.1,PB.27421.1,PB.2794.1,PB.28117.1,PB.28903.1
GO:0009331	glycerol-3-phosphate dehydrogenase complex	cellular_component	8	PB.3951.1,PB.25754.1,PB.881.1,PB.27858.1,PB.14748.1,PB.11973.1,PB.28235.1,PB.20522.1
GO:0009337	sulfite reductase complex (NADPH)	cellular_component	1	PB.8945.1
GO:0009341	beta-galactosidase complex	cellular_component	3	PB.30926.1,PB.4098.1,PB.18553.1
GO:0009349	riboflavin synthase complex	cellular_component	1	PB.22214.1
GO:0009360	DNA polymerase III complex	cellular_component	2	PB.1146.1,PB.1987.1
GO:0009374	biotin binding	molecular_function	2	PB.2478.1,PB.3346.1
GO:0009395	phospholipid catabolic process	biological_process	3	PB.14496.1,PB.12360.1,PB.13140.1
GO:0009396	folic acid-containing compound biosynthetic process	biological_process	21	PB.15976.1,PB.14163.1,PB.4093.1,PB.19485.1,PB.15258.1,PB.18006.1,PB.13020.1,PB.23308.1,PB.6899.1,PB.12656.1,PB.21646.1,PB.22289.1,PB.14546.1,PB.9752.1,PB.17087.1,PB.21063.1,PB.8483.1,PB.5966.1,PB.13588.1,PB.6971.1,PB.5944.1
GO:0009405	pathogenesis	biological_process	3	PB.25815.1,PB.1133.1,PB.30806.1
GO:0009408	response to heat	biological_process	12	PB.23820.1,PB.5199.1,PB.21098.1,PB.8775.1,PB.21691.1,PB.4850.1,PB.20585.1,PB.25128.1,PB.21896.1,PB.22205.1,PB.26744.1,PB.18351.1
GO:0009411	response to UV	biological_process	3	PB.13591.1,PB.14976.1,PB.10774.1
GO:0009415	response to water	biological_process	6	PB.30488.1,PB.31727.1,PB.25483.1,PB.28397.1,PB.30394.1,PB.25060.1
GO:0009435	NAD biosynthetic process	biological_process	17	PB.9825.1,PB.14692.1,PB.13310.1,PB.16859.1,PB.6217.1,PB.10386.1,PB.1360.1,PB.26154.1,PB.9604.1,PB.26993.1,PB.11994.1,PB.17693.1,PB.10736.1,PB.18078.1,PB.3875.1,PB.5447.1,PB.12031.1
GO:0009443	pyridoxal 5'-phosphate salvage	biological_process	1	PB.6844.1
GO:0009446	putrescine biosynthetic process	biological_process	1	PB.28338.1
GO:0009450	gamma-aminobutyric acid catabolic process	biological_process	3	PB.21528.1,PB.21270.1,PB.23008.1
GO:0009451	RNA modification	biological_process	40	PB.9673.1,PB.26189.1,PB.18731.1,PB.24690.1,PB.21290.1,PB.23588.1,PB.24536.1,PB.10914.1,PB.11820.1,PB.16898.1,PB.12731.1,PB.17959.1,PB.18196.1,PB.7248.1,PB.22285.1,PB.8717.1,PB.25842.1,PB.9345.1,PB.24916.1,PB.11924.1,PB.16008.1,PB.25779.1,PB.26511.1,PB.12084.1,PB.25332.1,PB.24037.1,PB.3518.1,PB.12359.1,PB.3172.1,PB.14750.1,PB.16170.1,PB.16283.1,PB.22911.1,PB.14954.1,PB.11600.1,PB.27747.1,PB.2512.1…
GO:0009452	7-methylguanosine RNA capping	biological_process	3	PB.5507.1,PB.8476.1,PB.16629.1
GO:0009507	chloroplast	cellular_component	17	PB.22876.1,PB.12795.1,PB.24788.1,PB.32336.1,PB.24877.1,PB.5839.1,PB.16096.1,PB.6449.1,PB.23124.1,PB.2357.1,PB.13256.1,PB.22573.1,PB.6445.1,PB.2709.1,PB.2041.1,PB.4599.1,PB.16842.1
GO:0009521	photosystem	cellular_component	9	PB.8458.1,PB.21404.1,PB.16621.1,PB.17926.1,PB.2925.1,PB.19402.1,PB.2752.1,PB.7798.1,PB.617.1
GO:0009522	photosystem I	cellular_component	12	PB.8817.1,PB.24321.1,PB.32454.1,PB.32681.1,PB.6053.1,PB.32166.1,PB.32360.1,PB.19529.1,PB.31684.1,PB.31098.1,PB.888.1,PB.31567.1
GO:0009523	photosystem II	cellular_component	24	PB.5271.1,PB.29781.1,PB.31642.1,PB.8458.1,PB.20379.1,PB.32336.1,PB.29408.1,PB.3659.1,PB.31010.1,PB.28908.1,PB.32385.1,PB.16621.1,PB.2925.1,PB.31853.1,PB.2752.1,PB.32594.1,PB.30993.1,PB.28232.1,PB.31603.1,PB.31107.1,PB.7798.1,PB.31158.1,PB.27060.1,PB.25790.1
GO:0009538	photosystem I reaction center	cellular_component	5	PB.8817.1,PB.32360.1,PB.31684.1,PB.31098.1,PB.31567.1
GO:0009539	photosystem II reaction center	cellular_component	4	PB.5271.1,PB.29408.1,PB.2925.1,PB.31158.1
GO:0009540	zeaxanthin epoxidase [overall] activity	molecular_function	1	PB.12795.1
GO:0009555	pollen development	biological_process	5	PB.11281.1,PB.24997.1,PB.16541.1,PB.30525.1,PB.29998.1
GO:0009579	thylakoid	cellular_component	5	PB.7976.1,PB.18762.1,PB.6053.1,PB.2404.1,PB.888.1
GO:0009584	detection of visible light	biological_process	5	PB.2723.1,PB.2994.1,PB.7364.1,PB.1683.1,PB.2374.1
GO:0009585	red, far-red light phototransduction	biological_process	4	PB.2723.1,PB.2994.1,PB.1683.1,PB.2374.1
GO:0009611	response to wounding	biological_process	4	PB.32612.1,PB.32581.1,PB.32570.1,PB.32583.1
GO:0009654	photosystem II oxygen evolving complex	cellular_component	15	PB.31642.1,PB.20379.1,PB.26072.1,PB.3659.1,PB.31010.1,PB.28908.1,PB.32385.1,PB.31853.1,PB.27499.1,PB.32594.1,PB.30993.1,PB.28232.1,PB.31107.1,PB.27060.1,PB.25790.1
GO:0009664	plant-type cell wall organization	biological_process	20	PB.1025.1,PB.32055.1,PB.28096.1,PB.27603.1,PB.31565.1,PB.23713.1,PB.25237.1,PB.30635.1,PB.24020.1,PB.29472.1,PB.31405.1,PB.31220.1,PB.29413.1,PB.26793.1,PB.31729.1,PB.27951.1,PB.29060.1,PB.31697.1,PB.28541.1,PB.26894.1
GO:0009678	hydrogen-translocating pyrophosphatase activity	molecular_function	7	PB.9360.1,PB.14817.1,PB.12937.1,PB.8323.1,PB.2115.1,PB.20460.1,PB.10919.1
GO:0009688	abscisic acid biosynthetic process	biological_process	1	PB.12795.1
GO:0009690	cytokinin metabolic process	biological_process	4	PB.18662.1,PB.17362.1,PB.21041.1,PB.22854.1
GO:0009695	jasmonic acid biosynthetic process	biological_process	3	PB.19551.1,PB.31186.1,PB.31180.1
GO:0009707	chloroplast outer membrane	cellular_component	1	PB.27545.1
GO:0009723	response to ethylene	biological_process	4	PB.4662.1,PB.7179.1,PB.902.1,PB.8513.1
GO:0009725	response to hormone	biological_process	30	PB.1531.1,PB.6853.1,PB.1140.1,PB.12080.1,PB.12717.1,PB.1264.1,PB.323.1,PB.9199.1,PB.1963.1,PB.8888.1,PB.7661.1,PB.4682.1,PB.2242.1,PB.8871.1,PB.1822.1,PB.11098.1,PB.10656.1,PB.5371.1,PB.12909.1,PB.6663.1,PB.920.1,PB.1671.1,PB.11157.1,PB.1373.1,PB.7787.1,PB.16192.1,PB.4237.1,PB.6201.1,PB.24772.1,PB.9760.1
GO:0009733	response to auxin	biological_process	7	PB.30766.1,PB.32126.1,PB.31970.1,PB.29440.1,PB.4380.1,PB.6375.1,PB.5491.1
GO:0009738	abscisic acid-activated signaling pathway	biological_process	1	PB.32231.1
GO:0009742	brassinosteroid mediated signaling pathway	biological_process	3	PB.6400.1,PB.760.1,PB.6167.1
GO:0009767	photosynthetic electron transport chain	biological_process	12	PB.5271.1,PB.8458.1,PB.21404.1,PB.32272.1,PB.16621.1,PB.17926.1,PB.2925.1,PB.19402.1,PB.2752.1,PB.7798.1,PB.31158.1,PB.617.1
GO:0009772	photosynthetic electron transport in photosystem II	biological_process	5	PB.8458.1,PB.2925.1,PB.19239.1,PB.2752.1,PB.7798.1
GO:0009773	photosynthetic electron transport in photosystem I	biological_process	1	PB.19529.1
GO:0009785	blue light signaling pathway	biological_process	4	PB.12548.1,PB.10638.1,PB.683.1,PB.10391.1
GO:0009873	ethylene-activated signaling pathway	biological_process	1	PB.396.1
GO:0009881	photoreceptor activity	molecular_function	4	PB.2723.1,PB.2994.1,PB.1683.1,PB.2374.1
GO:0009882	blue light photoreceptor activity	molecular_function	4	PB.12548.1,PB.10638.1,PB.683.1,PB.10391.1
GO:0009916	alternative oxidase activity	molecular_function	9	PB.26940.1,PB.21435.1,PB.15436.1,PB.28298.1,PB.30819.1,PB.22275.1,PB.10860.1,PB.13274.1,PB.30480.1
GO:0009966	regulation of signal transduction	biological_process	4	PB.22961.1,PB.16536.1,PB.21309.1,PB.30564.1
GO:0009976	tocopherol cyclase activity	molecular_function	3	PB.2175.1,PB.18115.1,PB.2222.1
GO:0009982	pseudouridine synthase activity	molecular_function	40	PB.9673.1,PB.26189.1,PB.18731.1,PB.24690.1,PB.21290.1,PB.23588.1,PB.24536.1,PB.10914.1,PB.11820.1,PB.16898.1,PB.12731.1,PB.17959.1,PB.18196.1,PB.7248.1,PB.22285.1,PB.8717.1,PB.25842.1,PB.9345.1,PB.24916.1,PB.11924.1,PB.16008.1,PB.25779.1,PB.26511.1,PB.12084.1,PB.25332.1,PB.24037.1,PB.3518.1,PB.12359.1,PB.3172.1,PB.14750.1,PB.16170.1,PB.16283.1,PB.22911.1,PB.14954.1,PB.11600.1,PB.27747.1,PB.2512.1…
GO:0010024	phytochromobilin biosynthetic process	biological_process	1	PB.28603.1
GO:0010038	response to metal ion	biological_process	4	PB.16380.1,PB.31448.1,PB.5700.1,PB.15026.1
GO:0010112	regulation of systemic acquired resistance	biological_process	1	PB.32562.1
GO:0010167	response to nitrate	biological_process	1	PB.25722.1
GO:0010181	FMN binding	molecular_function	39	PB.14068.1,PB.7394.1,PB.29642.1,PB.13561.1,PB.11137.1,PB.11363.1,PB.17518.1,PB.5410.1,PB.29591.1,PB.8427.1,PB.24538.1,PB.12015.1,PB.21704.1,PB.8125.1,PB.27907.1,PB.29657.1,PB.18458.1,PB.11512.1,PB.10494.1,PB.28943.1,PB.16908.1,PB.25377.1,PB.31691.1,PB.24736.1,PB.8945.1,PB.19052.1,PB.8711.1,PB.3848.1,PB.24571.1,PB.23559.1,PB.20578.1,PB.29287.1,PB.24110.1,PB.19253.1,PB.14924.1,PB.9356.1,PB.1236.1,P…
GO:0010207	photosystem II assembly	biological_process	2	PB.26072.1,PB.27499.1
GO:0010215	cellulose microfibril organization	biological_process	7	PB.21490.1,PB.26992.1,PB.15849.1,PB.22616.1,PB.26271.1,PB.19562.1,PB.16366.1
GO:0010242	oxygen evolving activity	molecular_function	2	PB.26072.1,PB.27499.1
GO:0010274	hydrotropism	biological_process	1	PB.31025.1
GO:0010277	chlorophyllide a oxygenase [overall] activity	molecular_function	14	PB.27739.1,PB.18659.1,PB.1896.1,PB.15388.1,PB.23064.1,PB.23359.1,PB.21339.1,PB.19482.1,PB.6264.1,PB.27261.1,PB.19129.1,PB.12423.1,PB.21189.1,PB.20903.1
GO:0010309	acireductone dioxygenase [iron(II)-requiring] activity	molecular_function	7	PB.11401.1,PB.11434.1,PB.5165.1,PB.31576.1,PB.22129.1,PB.7497.1,PB.9514.1
GO:0010333	terpene synthase activity	molecular_function	33	PB.22367.1,PB.28384.1,PB.19855.1,PB.14779.1,PB.23408.1,PB.11248.1,PB.20070.1,PB.15341.1,PB.21101.1,PB.20493.1,PB.10219.1,PB.11618.1,PB.17634.1,PB.12090.1,PB.13312.1,PB.10711.1,PB.9814.1,PB.23014.1,PB.10698.1,PB.32396.1,PB.21316.1,PB.9150.1,PB.22069.1,PB.29092.1,PB.28231.1,PB.18136.1,PB.20850.1,PB.21432.1,PB.19899.1,PB.22149.1,PB.14207.1,PB.23949.1,PB.21382.1
GO:0010411	xyloglucan metabolic process	biological_process	16	PB.30791.1,PB.25210.1,PB.30674.1,PB.29194.1,PB.29741.1,PB.29517.1,PB.30236.1,PB.31055.1,PB.28286.1,PB.30847.1,PB.29791.1,PB.30272.1,PB.30223.1,PB.28148.1,PB.28904.1,PB.29588.1
GO:0010427	abscisic acid binding	molecular_function	1	PB.32231.1
GO:0010484	H3 histone acetyltransferase activity	molecular_function	1	PB.23093.1
GO:0015002	heme-copper terminal oxidase activity	molecular_function	2	PB.1565.1,PB.7553.1
GO:0015018	galactosylgalactosylxylosylprotein 3-beta-glucuronosyltransferase activity	molecular_function	6	PB.24695.1,PB.26949.1,PB.17187.1,PB.14220.1,PB.19506.1,PB.17190.1
GO:0015031	protein transport	biological_process	89	PB.29013.1,PB.32507.1,PB.14297.1,PB.4414.1,PB.10875.1,PB.29500.1,PB.1237.1,PB.7692.1,PB.29048.1,PB.11052.1,PB.24380.1,PB.14938.1,PB.16974.1,PB.17791.1,PB.2194.1,PB.7533.1,PB.14511.1,PB.28038.1,PB.19699.1,PB.8519.1,PB.13744.1,PB.29156.1,PB.21752.1,PB.24297.1,PB.29128.1,PB.28395.1,PB.26583.1,PB.8123.1,PB.17379.1,PB.20838.1,PB.22174.1,PB.30170.1,PB.24930.1,PB.6175.1,PB.19697.1,PB.1148.1,PB.29382.1,P…
GO:0015035	protein disulfide oxidoreductase activity	molecular_function	36	PB.26503.1,PB.31815.1,PB.29436.1,PB.10143.1,PB.26961.1,PB.17501.1,PB.10658.1,PB.24949.1,PB.30148.1,PB.6043.1,PB.7189.1,PB.5155.1,PB.29055.1,PB.31855.1,PB.24215.1,PB.32548.1,PB.11302.1,PB.28293.1,PB.16058.1,PB.27576.1,PB.31492.1,PB.23792.1,PB.21418.1,PB.15422.1,PB.19010.1,PB.12239.1,PB.32500.1,PB.30772.1,PB.31536.1,PB.31932.1,PB.31375.1,PB.27639.1,PB.10315.1,PB.31719.1,PB.12764.1,PB.10856.1
GO:0015074	DNA integration	biological_process	142	PB.5555.1,PB.7841.1,PB.609.1,PB.673.1,PB.297.1,PB.1223.1,PB.32049.1,PB.2175.1,PB.2523.1,PB.3790.1,PB.24928.1,PB.2195.1,PB.13160.1,PB.6567.1,PB.684.1,PB.253.1,PB.493.1,PB.3302.1,PB.829.1,PB.724.1,PB.19942.1,PB.623.1,PB.14154.1,PB.2022.1,PB.257.1,PB.7849.1,PB.5144.1,PB.1487.1,PB.334.1,PB.14135.1,PB.386.1,PB.719.1,PB.43.1,PB.1118.1,PB.3449.1,PB.2871.1,PB.457.1,PB.9221.1,PB.3104.1,PB.1141.1,PB.2561.1…
GO:0015078	proton transmembrane transporter activity	molecular_function	47	PB.8554.1,PB.8534.1,PB.7937.1,PB.26377.1,PB.9695.1,PB.22580.1,PB.31474.1,PB.31699.1,PB.5351.1,PB.25830.1,PB.8315.1,PB.15467.1,PB.8988.1,PB.25209.1,PB.17827.1,PB.15515.1,PB.5079.1,PB.22657.1,PB.8363.1,PB.878.1,PB.21816.1,PB.32545.1,PB.4701.1,PB.24626.1,PB.15165.1,PB.31402.1,PB.5851.1,PB.7102.1,PB.11646.1,PB.6915.1,PB.8793.1,PB.867.1,PB.11262.1,PB.29822.1,PB.27198.1,PB.24491.1,PB.27047.1,PB.18565.1…
GO:0015079	potassium ion transmembrane transporter activity	molecular_function	32	PB.18194.1,PB.16293.1,PB.6203.1,PB.7121.1,PB.6268.1,PB.11019.1,PB.9036.1,PB.6061.1,PB.8490.1,PB.160.1,PB.13057.1,PB.8211.1,PB.4737.1,PB.7643.1,PB.11318.1,PB.10413.1,PB.9736.1,PB.5840.1,PB.26248.1,PB.11385.1,PB.6877.1,PB.8611.1,PB.7753.1,PB.8689.1,PB.8880.1,PB.12605.1,PB.19885.1,PB.8080.1,PB.2299.1,PB.10576.1,PB.8600.1,PB.7626.1
GO:0015095	magnesium ion transmembrane transporter activity	molecular_function	14	PB.22682.1,PB.17621.1,PB.20693.1,PB.24741.1,PB.23891.1,PB.23947.1,PB.7258.1,PB.10100.1,PB.3955.1,PB.25207.1,PB.27328.1,PB.24264.1,PB.9531.1,PB.15480.1
GO:0015098	molybdate ion transmembrane transporter activity	molecular_function	8	PB.9613.1,PB.27885.1,PB.13675.1,PB.17563.1,PB.19723.1,PB.21810.1,PB.11494.1,PB.21413.1
GO:0015116	sulfate transmembrane transporter activity	molecular_function	20	PB.9837.1,PB.17747.1,PB.6137.1,PB.11605.1,PB.14873.1,PB.20487.1,PB.4520.1,PB.8602.1,PB.14289.1,PB.19002.1,PB.14920.1,PB.9910.1,PB.17102.1,PB.3376.1,PB.1128.1,PB.14243.1,PB.6741.1,PB.15497.1,PB.9276.1,PB.15319.1
GO:0015140	malate transmembrane transporter activity	molecular_function	1	PB.22645.1
GO:0015165	pyrimidine nucleotide-sugar transmembrane transporter activity	molecular_function	10	PB.25657.1,PB.20696.1,PB.15723.1,PB.10243.1,PB.27065.1,PB.30907.1,PB.11242.1,PB.26153.1,PB.15783.1,PB.17724.1
GO:0015232	heme transporter activity	molecular_function	3	PB.19665.1,PB.17827.1,PB.8556.1
GO:0015267	channel activity	molecular_function	30	PB.29830.1,PB.30475.1,PB.19771.1,PB.28319.1,PB.31112.1,PB.3232.1,PB.23245.1,PB.27580.1,PB.31256.1,PB.28307.1,PB.28842.1,PB.30275.1,PB.28654.1,PB.30985.1,PB.27552.1,PB.18510.1,PB.23613.1,PB.31263.1,PB.30195.1,PB.29601.1,PB.30962.1,PB.18966.1,PB.2025.1,PB.27854.1,PB.31114.1,PB.28812.1,PB.29840.1,PB.29887.1,PB.28853.1,PB.30605.1
GO:0015276	ligand-gated ion channel activity	molecular_function	19	PB.11251.1,PB.7529.1,PB.17552.1,PB.7381.1,PB.2961.1,PB.4792.1,PB.5239.1,PB.5693.1,PB.5630.1,PB.15274.1,PB.4774.1,PB.9824.1,PB.4006.1,PB.7674.1,PB.3728.1,PB.9970.1,PB.7899.1,PB.7796.1,PB.3577.1
GO:0015293	symporter activity	molecular_function	2	PB.25919.1,PB.26708.1
GO:0015297	antiporter activity	molecular_function	83	PB.23473.1,PB.11166.1,PB.11602.1,PB.18011.1,PB.20214.1,PB.19037.1,PB.22594.1,PB.29315.1,PB.13890.1,PB.23749.1,PB.23466.1,PB.27750.1,PB.20924.1,PB.23740.1,PB.18647.1,PB.6795.1,PB.18331.1,PB.17143.1,PB.15722.1,PB.16528.1,PB.21984.1,PB.22601.1,PB.22813.1,PB.26482.1,PB.20427.1,PB.19751.1,PB.922.1,PB.15314.1,PB.19737.1,PB.20807.1,PB.20944.1,PB.16335.1,PB.17269.1,PB.16672.1,PB.11223.1,PB.20526.1,PB.228…
GO:0015299	solute:proton antiporter activity	molecular_function	33	PB.6884.1,PB.15627.1,PB.18939.1,PB.13737.1,PB.8900.1,PB.18488.1,PB.12989.1,PB.6542.1,PB.20242.1,PB.20135.1,PB.12102.1,PB.16745.1,PB.2965.1,PB.5169.1,PB.14751.1,PB.9030.1,PB.17870.1,PB.7461.1,PB.4304.1,PB.11102.1,PB.19538.1,PB.25197.1,PB.8339.1,PB.2669.1,PB.1318.1,PB.15583.1,PB.9368.1,PB.14516.1,PB.17133.1,PB.3924.1,PB.15158.1,PB.1527.1,PB.8633.1
GO:0015369	calcium:proton antiporter activity	molecular_function	11	PB.24677.1,PB.21459.1,PB.19828.1,PB.16539.1,PB.11001.1,PB.20152.1,PB.20103.1,PB.17538.1,PB.16048.1,PB.21762.1,PB.23007.1
GO:0015377	cation:chloride symporter activity	molecular_function	1	PB.5421.1
GO:0015385	sodium:proton antiporter activity	molecular_function	12	PB.15627.1,PB.18939.1,PB.18488.1,PB.12989.1,PB.20242.1,PB.20135.1,PB.12102.1,PB.16745.1,PB.17870.1,PB.19538.1,PB.25197.1,PB.14516.1
GO:0015450	P-P-bond-hydrolysis-driven protein transmembrane transporter activity	molecular_function	4	PB.32507.1,PB.9999.1,PB.19697.1,PB.27545.1
GO:0015629	actin cytoskeleton	cellular_component	6	PB.31296.1,PB.30127.1,PB.31358.1,PB.31582.1,PB.20595.1,PB.29123.1
GO:0015631	tubulin binding	molecular_function	2	PB.6042.1,PB.11180.1
GO:0015689	molybdate ion transport	biological_process	8	PB.9613.1,PB.27885.1,PB.13675.1,PB.17563.1,PB.19723.1,PB.21810.1,PB.11494.1,PB.21413.1
GO:0015693	magnesium ion transport	biological_process	14	PB.22682.1,PB.17621.1,PB.20693.1,PB.24741.1,PB.23891.1,PB.23947.1,PB.7258.1,PB.10100.1,PB.3955.1,PB.25207.1,PB.27328.1,PB.24264.1,PB.9531.1,PB.15480.1
GO:0015696	ammonium transport	biological_process	7	PB.18100.1,PB.23898.1,PB.11630.1,PB.21974.1,PB.24855.1,PB.21271.1,PB.16632.1
GO:0015706	nitrate transport	biological_process	1	PB.25722.1
GO:0015743	malate transport	biological_process	10	PB.21901.1,PB.15340.1,PB.15316.1,PB.26798.1,PB.21307.1,PB.18847.1,PB.1392.1,PB.16142.1,PB.22143.1,PB.16838.1
GO:0015770	sucrose transport	biological_process	3	PB.16979.1,PB.20410.1,PB.20680.1
GO:0015833	peptide transport	biological_process	2	PB.4300.1,PB.8467.1
GO:0015846	polyamine transport	biological_process	2	PB.7721.1,PB.21693.1
GO:0015886	heme transport	biological_process	3	PB.19665.1,PB.17827.1,PB.8556.1
GO:0015914	phospholipid transport	biological_process	19	PB.1926.1,PB.2962.1,PB.17121.1,PB.2051.1,PB.3557.1,PB.1703.1,PB.92.1,PB.7147.1,PB.1842.1,PB.1301.1,PB.153.1,PB.1291.1,PB.434.1,PB.2679.1,PB.9616.1,PB.1495.1,PB.1729.1,PB.889.1,PB.1904.1
GO:0015926	glucosidase activity	molecular_function	1	PB.19326.1
GO:0015930	glutamate synthase activity	molecular_function	9	PB.341.1,PB.91.1,PB.31658.1,PB.170.1,PB.242.1,PB.58.1,PB.6001.1,PB.368.1,PB.47.1
GO:0015934	large ribosomal subunit	cellular_component	24	PB.30324.1,PB.31725.1,PB.24299.1,PB.31651.1,PB.31518.1,PB.17993.1,PB.23967.1,PB.31942.1,PB.30612.1,PB.31380.1,PB.31760.1,PB.28684.1,PB.26872.1,PB.30215.1,PB.25566.1,PB.24768.1,PB.30685.1,PB.32073.1,PB.25163.1,PB.31066.1,PB.27785.1,PB.31274.1,PB.14425.1,PB.30699.1
GO:0015935	small ribosomal subunit	cellular_component	30	PB.21644.1,PB.17993.1,PB.30070.1,PB.32488.1,PB.12152.1,PB.8315.1,PB.30726.1,PB.28632.1,PB.26353.1,PB.20459.1,PB.30839.1,PB.5851.1,PB.31621.1,PB.31802.1,PB.28927.1,PB.27608.1,PB.29367.1,PB.30514.1,PB.23622.1,PB.3267.1,PB.31852.1,PB.29867.1,PB.29688.1,PB.32213.1,PB.20781.1,PB.31535.1,PB.16897.1,PB.30102.1,PB.32066.1,PB.19798.1
GO:0015936	coenzyme A metabolic process	biological_process	7	PB.3085.1,PB.2276.1,PB.20899.1,PB.15367.1,PB.4903.1,PB.16276.1,PB.1920.1
GO:0015937	coenzyme A biosynthetic process	biological_process	9	PB.306.1,PB.9612.1,PB.4914.1,PB.14961.1,PB.7680.1,PB.7867.1,PB.6600.1,PB.24944.1,PB.23058.1
GO:0015940	pantothenate biosynthetic process	biological_process	3	PB.17715.1,PB.28874.1,PB.6688.1
GO:0015969	guanosine tetraphosphate metabolic process	biological_process	13	PB.7947.1,PB.16232.1,PB.10134.1,PB.11304.1,PB.3579.1,PB.20465.1,PB.5957.1,PB.209.1,PB.4670.1,PB.6198.1,PB.11824.1,PB.6519.1,PB.9979.1
GO:0015976	carbon utilization	biological_process	5	PB.31996.1,PB.26557.1,PB.26506.1,PB.29346.1,PB.14320.1
GO:0015977	carbon fixation	biological_process	5	PB.9866.1,PB.4673.1,PB.5621.1,PB.3591.1,PB.15843.1
GO:0015979	photosynthesis	biological_process	44	PB.7976.1,PB.5271.1,PB.18762.1,PB.8817.1,PB.29781.1,PB.31642.1,PB.24321.1,PB.32454.1,PB.8458.1,PB.20379.1,PB.32681.1,PB.32336.1,PB.29408.1,PB.6053.1,PB.31767.1,PB.32166.1,PB.32360.1,PB.3659.1,PB.31010.1,PB.28908.1,PB.32385.1,PB.16621.1,PB.26883.1,PB.2925.1,PB.2404.1,PB.31853.1,PB.19529.1,PB.25589.1,PB.2752.1,PB.31684.1,PB.32594.1,PB.30993.1,PB.28232.1,PB.23964.1,PB.31098.1,PB.31603.1,PB.27705.1,P…
GO:0015986	ATP synthesis coupled proton transport	biological_process	52	PB.9588.1,PB.17418.1,PB.20949.1,PB.7937.1,PB.21798.1,PB.9695.1,PB.31474.1,PB.20956.1,PB.31699.1,PB.28085.1,PB.25830.1,PB.8315.1,PB.32639.1,PB.15467.1,PB.8988.1,PB.11898.1,PB.31188.1,PB.25209.1,PB.12622.1,PB.22909.1,PB.17827.1,PB.6053.1,PB.5647.1,PB.15515.1,PB.22657.1,PB.18842.1,PB.23697.1,PB.31125.1,PB.167.1,PB.28867.1,PB.22788.1,PB.15165.1,PB.5851.1,PB.26831.1,PB.16684.1,PB.21539.1,PB.16113.1,PB…
GO:0015990	electron transport coupled proton transport	biological_process	1	PB.12974.1
GO:0015995	chlorophyll biosynthetic process	biological_process	12	PB.25786.1,PB.8103.1,PB.8327.1,PB.18114.1,PB.3406.1,PB.24305.1,PB.1267.1,PB.26883.1,PB.14314.1,PB.12912.1,PB.25589.1,PB.27705.1
GO:0015996	chlorophyll catabolic process	biological_process	2	PB.26265.1,PB.32559.1
GO:0016020	membrane	cellular_component	1165	PB.19573.1,PB.17316.1,PB.9508.1,PB.5238.1,PB.4935.1,PB.11251.1,PB.11017.1,PB.7401.1,PB.25391.1,PB.17664.1,PB.9976.1,PB.2694.1,PB.22390.1,PB.19478.1,PB.18194.1,PB.7509.1,PB.3746.1,PB.9588.1,PB.3901.1,PB.5159.1,PB.24720.1,PB.5387.1,PB.20280.1,PB.7529.1,PB.5920.1,PB.3639.1,PB.12125.1,PB.23473.1,PB.11087.1,PB.12853.1,PB.27887.1,PB.13396.1,PB.3176.1,PB.13291.1,PB.9267.1,PB.5754.1,PB.9735.1,PB.5265.1,P…
GO:0016021	integral component of membrane	cellular_component	1039	PB.19721.1,PB.7976.1,PB.9613.1,PB.25391.1,PB.22390.1,PB.11990.1,PB.13854.1,PB.27524.1,PB.13187.1,PB.26534.1,PB.15181.1,PB.18303.1,PB.22987.1,PB.25900.1,PB.32375.1,PB.28105.1,PB.20413.1,PB.21202.1,PB.28233.1,PB.5387.1,PB.24677.1,PB.4279.1,PB.25657.1,PB.11087.1,PB.31004.1,PB.3904.1,PB.13396.1,PB.23168.1,PB.9454.1,PB.13041.1,PB.5299.1,PB.1605.1,PB.261.1,PB.1718.1,PB.21834.1,PB.5271.1,PB.3827.1,PB.26…
GO:0016040	glutamate synthase (NADH) activity	molecular_function	1	PB.47.1
GO:0016042	lipid catabolic process	biological_process	13	PB.26819.1,PB.6224.1,PB.25701.1,PB.3216.1,PB.26591.1,PB.11974.1,PB.24060.1,PB.24378.1,PB.10906.1,PB.20326.1,PB.16005.1,PB.19015.1,PB.11016.1
GO:0016043	cellular component organization	biological_process	1	PB.174.1
GO:0016052	carbohydrate catabolic process	biological_process	4	PB.21295.1,PB.17149.1,PB.21949.1,PB.13366.1
GO:0016070	RNA metabolic process	biological_process	2	PB.7321.1,PB.4763.1
GO:0016072	rRNA metabolic process	biological_process	3	PB.6414.1,PB.4370.1,PB.5597.1
GO:0016104	triterpenoid biosynthetic process	biological_process	17	PB.12200.1,PB.4843.1,PB.12828.1,PB.13445.1,PB.8488.1,PB.12370.1,PB.13404.1,PB.13372.1,PB.11130.1,PB.14536.1,PB.13763.1,PB.13512.1,PB.7114.1,PB.6951.1,PB.11299.1,PB.9649.1,PB.6316.1
GO:0016114	terpenoid biosynthetic process	biological_process	9	PB.9087.1,PB.13803.1,PB.14048.1,PB.11211.1,PB.21.1,PB.12410.1,PB.24009.1,PB.30606.1,PB.12525.1
GO:0016117	carotenoid biosynthetic process	biological_process	12	PB.14616.1,PB.20454.1,PB.19363.1,PB.19609.1,PB.23307.1,PB.16561.1,PB.21746.1,PB.15781.1,PB.21277.1,PB.13647.1,PB.11199.1,PB.11380.1
GO:0016125	sterol metabolic process	biological_process	1	PB.1737.1
GO:0016126	sterol biosynthetic process	biological_process	12	PB.9976.1,PB.4837.1,PB.7981.1,PB.10877.1,PB.12759.1,PB.25074.1,PB.22238.1,PB.10504.1,PB.25877.1,PB.23130.1,PB.24302.1,PB.12486.1
GO:0016149	translation release factor activity, codon specific	molecular_function	4	PB.23329.1,PB.22310.1,PB.23578.1,PB.26334.1
GO:0016151	nickel cation binding	molecular_function	8	PB.6579.1,PB.7769.1,PB.31951.1,PB.23552.1,PB.5891.1,PB.8414.1,PB.2068.1,PB.26861.1
GO:0016157	sucrose synthase activity	molecular_function	10	PB.10031.1,PB.1597.1,PB.9706.1,PB.8397.1,PB.9549.1,PB.2433.1,PB.8996.1,PB.8675.1,PB.3090.1,PB.4841.1
GO:0016161	beta-amylase activity	molecular_function	18	PB.11471.1,PB.18436.1,PB.14761.1,PB.11815.1,PB.16991.1,PB.16346.1,PB.20953.1,PB.13711.1,PB.18086.1,PB.16525.1,PB.20710.1,PB.23576.1,PB.13212.1,PB.6713.1,PB.18990.1,PB.1345.1,PB.2619.1,PB.8623.1
GO:0016166	phytoene dehydrogenase activity	molecular_function	3	PB.15781.1,PB.13647.1,PB.11199.1
GO:0016168	chlorophyll binding	molecular_function	9	PB.8458.1,PB.21404.1,PB.16621.1,PB.17926.1,PB.2925.1,PB.19402.1,PB.2752.1,PB.7798.1,PB.617.1
GO:0016192	vesicle-mediated transport	biological_process	172	PB.3776.1,PB.4768.1,PB.8208.1,PB.2993.1,PB.18344.1,PB.1718.1,PB.3827.1,PB.4414.1,PB.8036.1,PB.417.1,PB.12858.1,PB.7419.1,PB.23200.1,PB.31712.1,PB.6907.1,PB.7692.1,PB.23183.1,PB.14478.1,PB.30972.1,PB.14469.1,PB.5022.1,PB.3900.1,PB.18816.1,PB.5789.1,PB.3365.1,PB.734.1,PB.2548.1,PB.25016.1,PB.7513.1,PB.19843.1,PB.15284.1,PB.21845.1,PB.28931.1,PB.31444.1,PB.210.1,PB.4844.1,PB.11068.1,PB.20857.1,PB.19…
GO:0016208	AMP binding	molecular_function	7	PB.14159.1,PB.17873.1,PB.16037.1,PB.12528.1,PB.14635.1,PB.8035.1,PB.8824.1
GO:0016209	antioxidant activity	molecular_function	2	PB.31586.1,PB.30782.1
GO:0016226	iron-sulfur cluster assembly	biological_process	12	PB.15991.1,PB.29159.1,PB.31339.1,PB.26813.1,PB.20187.1,PB.21990.1,PB.30270.1,PB.7585.1,PB.27051.1,PB.29634.1,PB.28347.1,PB.8110.1
GO:0016255	attachment of GPI anchor to protein	biological_process	9	PB.20987.1,PB.15600.1,PB.27607.1,PB.7936.1,PB.17393.1,PB.13855.1,PB.16638.1,PB.17679.1,PB.7120.1
GO:0016272	prefoldin complex	cellular_component	7	PB.11864.1,PB.31969.1,PB.29969.1,PB.31604.1,PB.31654.1,PB.32203.1,PB.21013.1
GO:0016274	protein-arginine N-methyltransferase activity	molecular_function	14	PB.22575.1,PB.8522.1,PB.11936.1,PB.7955.1,PB.19970.1,PB.27378.1,PB.21293.1,PB.12452.1,PB.19310.1,PB.18942.1,PB.27147.1,PB.18200.1,PB.11525.1,PB.22603.1
GO:0016301	kinase activity	molecular_function	78	PB.20623.1,PB.16482.1,PB.24890.1,PB.25373.1,PB.22128.1,PB.1414.1,PB.855.1,PB.18592.1,PB.4847.1,PB.16910.1,PB.28280.1,PB.22980.1,PB.30288.1,PB.6810.1,PB.15374.1,PB.17996.1,PB.1238.1,PB.22137.1,PB.1990.1,PB.1461.1,PB.119.1,PB.17713.1,PB.27008.1,PB.735.1,PB.5283.1,PB.9.1,PB.28786.1,PB.5218.1,PB.8567.1,PB.24017.1,PB.6255.1,PB.214.1,PB.19.1,PB.18181.1,PB.5854.1,PB.1415.1,PB.732.1,PB.21391.1,PB.1921.1,…
GO:0016303	1-phosphatidylinositol-3-kinase activity	molecular_function	1	PB.7952.1
GO:0016307	phosphatidylinositol phosphate kinase activity	molecular_function	17	PB.109.1,PB.10761.1,PB.7988.1,PB.6868.1,PB.506.1,PB.3824.1,PB.27514.1,PB.377.1,PB.591.1,PB.27971.1,PB.8002.1,PB.284.1,PB.10407.1,PB.9440.1,PB.6146.1,PB.4834.1,PB.151.1
GO:0016308	1-phosphatidylinositol-4-phosphate 5-kinase activity	molecular_function	6	PB.6868.1,PB.8002.1,PB.284.1,PB.9440.1,PB.6146.1,PB.4834.1
GO:0016310	phosphorylation	biological_process	32	PB.3504.1,PB.6257.1,PB.1414.1,PB.3619.1,PB.2522.1,PB.28280.1,PB.1238.1,PB.10941.1,PB.6493.1,PB.1461.1,PB.2897.1,PB.3073.1,PB.732.1,PB.78.1,PB.1596.1,PB.7742.1,PB.3894.1,PB.7224.1,PB.8513.1,PB.4502.1,PB.2298.1,PB.7747.1,PB.19863.1,PB.1869.1,PB.4056.1,PB.11767.1,PB.1894.1,PB.4830.1,PB.3899.1,PB.3550.1,PB.5347.1,PB.2454.1
GO:0016311	dephosphorylation	biological_process	48	PB.16498.1,PB.23243.1,PB.22686.1,PB.4103.1,PB.7495.1,PB.16809.1,PB.17338.1,PB.16125.1,PB.22327.1,PB.16174.1,PB.21531.1,PB.3867.1,PB.8991.1,PB.4827.1,PB.7835.1,PB.30731.1,PB.8659.1,PB.7746.1,PB.5894.1,PB.10647.1,PB.20272.1,PB.24874.1,PB.5830.1,PB.6255.1,PB.25985.1,PB.24504.1,PB.5835.1,PB.14079.1,PB.7681.1,PB.27308.1,PB.5180.1,PB.7551.1,PB.12954.1,PB.6410.1,PB.1556.1,PB.28253.1,PB.8839.1,PB.31520.1…
GO:0016407	acetyltransferase activity	molecular_function	1	PB.20155.1
GO:0016409	palmitoyltransferase activity	molecular_function	33	PB.27150.1,PB.9535.1,PB.1131.1,PB.24370.1,PB.9685.1,PB.15580.1,PB.18364.1,PB.7999.1,PB.27966.1,PB.23300.1,PB.14682.1,PB.27333.1,PB.20449.1,PB.26372.1,PB.19637.1,PB.15498.1,PB.19053.1,PB.10380.1,PB.26605.1,PB.17768.1,PB.26815.1,PB.28534.1,PB.5263.1,PB.14579.1,PB.21500.1,PB.27251.1,PB.3722.1,PB.18605.1,PB.27407.1,PB.21252.1,PB.20766.1,PB.11473.1,PB.26458.1
GO:0016410	N-acyltransferase activity	molecular_function	1	PB.30043.1
GO:0016428	tRNA (cytosine-5-)-methyltransferase activity	molecular_function	2	PB.10357.1,PB.9958.1
GO:0016429	tRNA (adenine-N1-)-methyltransferase activity	molecular_function	3	PB.6822.1,PB.25973.1,PB.28824.1
GO:0016435	rRNA (guanine) methyltransferase activity	molecular_function	2	PB.28793.1,PB.20740.1
GO:0016442	RISC complex	cellular_component	3	PB.7954.1,PB.4042.1,PB.3914.1
GO:0016459	myosin complex	cellular_component	27	PB.23247.1,PB.1322.1,PB.450.1,PB.574.1,PB.416.1,PB.9050.1,PB.16671.1,PB.6407.1,PB.7190.1,PB.19627.1,PB.1409.1,PB.526.1,PB.754.1,PB.14577.1,PB.3481.1,PB.12732.1,PB.500.1,PB.501.1,PB.16581.1,PB.13765.1,PB.26180.1,PB.17336.1,PB.444.1,PB.29771.1,PB.5472.1,PB.23908.1,PB.576.1
GO:0016462	pyrophosphatase activity	molecular_function	3	PB.23460.1,PB.2979.1,PB.24025.1
GO:0016471	vacuolar proton-transporting V-type ATPase complex	cellular_component	1	PB.31891.1
GO:0016480	negative regulation of transcription by RNA polymerase III	biological_process	4	PB.18224.1,PB.20890.1,PB.18712.1,PB.12532.1
GO:0016485	protein processing	biological_process	3	PB.27030.1,PB.30825.1,PB.20703.1
GO:0016491	oxidoreductase activity	molecular_function	747	PB.14068.1,PB.25750.1,PB.26002.1,PB.14203.1,PB.7401.1,PB.18060.1,PB.21769.1,PB.26242.1,PB.16051.1,PB.7394.1,PB.7509.1,PB.341.1,PB.3901.1,PB.13459.1,PB.19156.1,PB.27488.1,PB.29299.1,PB.10818.1,PB.12125.1,PB.22261.1,PB.20108.1,PB.20425.1,PB.4330.1,PB.25860.1,PB.11707.1,PB.30355.1,PB.26066.1,PB.5271.1,PB.5763.1,PB.18866.1,PB.13750.1,PB.29292.1,PB.28901.1,PB.10004.1,PB.29314.1,PB.12305.1,PB.15394.1,P…
GO:0016538	cyclin-dependent protein serine/threonine kinase regulator activity	molecular_function	4	PB.1402.1,PB.4324.1,PB.8643.1,PB.17776.1
GO:0016540	protein autoprocessing	biological_process	1	PB.11151.1
GO:0016559	peroxisome fission	biological_process	2	PB.11944.1,PB.32366.1
GO:0016560	protein import into peroxisome matrix, docking	biological_process	1	PB.21967.1
GO:0016567	protein ubiquitination	biological_process	81	PB.25096.1,PB.8780.1,PB.25807.1,PB.30336.1,PB.27596.1,PB.2315.1,PB.24135.1,PB.11266.1,PB.21557.1,PB.2533.1,PB.15075.1,PB.8248.1,PB.2534.1,PB.13088.1,PB.4793.1,PB.12067.1,PB.7722.1,PB.5901.1,PB.9227.1,PB.16401.1,PB.5731.1,PB.13510.1,PB.26230.1,PB.3887.1,PB.3036.1,PB.14249.1,PB.6499.1,PB.8325.1,PB.18051.1,PB.16115.1,PB.388.1,PB.4289.1,PB.29200.1,PB.16143.1,PB.17674.1,PB.13360.1,PB.10205.1,PB.11755.…
GO:0016570	histone modification	biological_process	3	PB.11711.1,PB.15575.1,PB.16390.1
GO:0016571	histone methylation	biological_process	6	PB.10670.1,PB.6502.1,PB.12009.1,PB.3554.1,PB.5936.1,PB.7066.1
GO:0016573	histone acetylation	biological_process	8	PB.27011.1,PB.3244.1,PB.4857.1,PB.2864.1,PB.202.1,PB.24493.1,PB.23093.1,PB.906.1
GO:0016575	histone deacetylation	biological_process	10	PB.15838.1,PB.16555.1,PB.2613.1,PB.20856.1,PB.18352.1,PB.20667.1,PB.22870.1,PB.22065.1,PB.24784.1,PB.6379.1
GO:0016579	protein deubiquitination	biological_process	84	PB.24235.1,PB.18687.1,PB.7748.1,PB.12684.1,PB.12016.1,PB.8752.1,PB.468.1,PB.25583.1,PB.11106.1,PB.7822.1,PB.4180.1,PB.12891.1,PB.2208.1,PB.2764.1,PB.5837.1,PB.9571.1,PB.12694.1,PB.8423.1,PB.6310.1,PB.3580.1,PB.2037.1,PB.10189.1,PB.293.1,PB.11744.1,PB.9556.1,PB.1771.1,PB.19515.1,PB.269.1,PB.12911.1,PB.30040.1,PB.3012.1,PB.16760.1,PB.5354.1,PB.9205.1,PB.10438.1,PB.19677.1,PB.6132.1,PB.21608.1,PB.69…
GO:0016592	mediator complex	cellular_component	26	PB.12284.1,PB.27930.1,PB.6185.1,PB.9507.1,PB.12052.1,PB.142.1,PB.16939.1,PB.17268.1,PB.7430.1,PB.28201.1,PB.83.1,PB.23983.1,PB.30824.1,PB.14768.1,PB.28273.1,PB.29632.1,PB.19783.1,PB.20257.1,PB.27591.1,PB.21039.1,PB.30451.1,PB.16952.1,PB.148.1,PB.19860.1,PB.20064.1,PB.31614.1
GO:0016593	Cdc73/Paf1 complex	cellular_component	3	PB.11711.1,PB.15575.1,PB.16390.1
GO:0016597	amino acid binding	molecular_function	5	PB.3372.1,PB.10312.1,PB.51.1,PB.6116.1,PB.28871.1
GO:0016598	protein arginylation	biological_process	3	PB.11025.1,PB.11290.1,PB.17309.1
GO:0016602	CCAAT-binding factor complex	cellular_component	11	PB.22693.1,PB.2174.1,PB.27297.1,PB.26842.1,PB.13224.1,PB.27224.1,PB.19066.1,PB.8610.1,PB.15150.1,PB.16609.1,PB.22718.1
GO:0016603	glutaminyl-peptide cyclotransferase activity	molecular_function	5	PB.1208.1,PB.28272.1,PB.1955.1,PB.29748.1,PB.10476.1
GO:0016614	oxidoreductase activity, acting on CH-OH group of donors	molecular_function	46	PB.8939.1,PB.22649.1,PB.19323.1,PB.15485.1,PB.13016.1,PB.5380.1,PB.12729.1,PB.814.1,PB.1809.1,PB.20751.1,PB.22896.1,PB.13121.1,PB.15173.1,PB.15920.1,PB.18229.1,PB.21456.1,PB.16637.1,PB.15851.1,PB.4738.1,PB.13542.1,PB.18923.1,PB.7446.1,PB.2184.1,PB.20973.1,PB.12945.1,PB.14001.1,PB.16716.1,PB.16250.1,PB.14823.1,PB.8926.1,PB.22240.1,PB.20310.1,PB.11636.1,PB.2537.1,PB.15902.1,PB.19625.1,PB.14879.1,PB…
GO:0016615	malate dehydrogenase activity	molecular_function	9	PB.22261.1,PB.22456.1,PB.27781.1,PB.10432.1,PB.9033.1,PB.28268.1,PB.28637.1,PB.21082.1,PB.19912.1
GO:0016616	oxidoreductase activity, acting on the CH-OH group of donors, NAD or NADP as acceptor	molecular_function	80	PB.20606.1,PB.22261.1,PB.15269.1,PB.28539.1,PB.27513.1,PB.30187.1,PB.3085.1,PB.24498.1,PB.22456.1,PB.29667.1,PB.29511.1,PB.23283.1,PB.27781.1,PB.9173.1,PB.22470.1,PB.12334.1,PB.2276.1,PB.23626.1,PB.22237.1,PB.25372.1,PB.17466.1,PB.27419.1,PB.10432.1,PB.24599.1,PB.28656.1,PB.17244.1,PB.20899.1,PB.26510.1,PB.22745.1,PB.28856.1,PB.22229.1,PB.30400.1,PB.22183.1,PB.17503.1,PB.31291.1,PB.15994.1,PB.268…
GO:0016620	oxidoreductase activity, acting on the aldehyde or oxo group of donors, NAD or NADP as acceptor	molecular_function	68	PB.25750.1,PB.16051.1,PB.13459.1,PB.19156.1,PB.10818.1,PB.18866.1,PB.7161.1,PB.17932.1,PB.25594.1,PB.24974.1,PB.20584.1,PB.25405.1,PB.8391.1,PB.26429.1,PB.25529.1,PB.14082.1,PB.3640.1,PB.21087.1,PB.24666.1,PB.21517.1,PB.20044.1,PB.30585.1,PB.31434.1,PB.3655.1,PB.27820.1,PB.18682.1,PB.19271.1,PB.25076.1,PB.22639.1,PB.22564.1,PB.27289.1,PB.18899.1,PB.24699.1,PB.5965.1,PB.25990.1,PB.16393.1,PB.24130…
GO:0016624	oxidoreductase activity, acting on the aldehyde or oxo group of donors, disulfide as acceptor	molecular_function	19	PB.6242.1,PB.1600.1,PB.5498.1,PB.4638.1,PB.9676.1,PB.18943.1,PB.15798.1,PB.23193.1,PB.25112.1,PB.5484.1,PB.17984.1,PB.21401.1,PB.7894.1,PB.23361.1,PB.27263.1,PB.2695.1,PB.3548.1,PB.22760.1,PB.2649.1
GO:0016627	oxidoreductase activity, acting on the CH-CH group of donors	molecular_function	54	PB.9784.1,PB.6305.1,PB.11147.1,PB.15283.1,PB.4538.1,PB.19351.1,PB.18138.1,PB.17271.1,PB.13139.1,PB.25125.1,PB.23802.1,PB.11627.1,PB.23461.1,PB.27716.1,PB.26141.1,PB.28533.1,PB.9204.1,PB.15392.1,PB.18432.1,PB.15911.1,PB.26166.1,PB.11655.1,PB.22900.1,PB.18080.1,PB.4399.1,PB.18370.1,PB.26342.1,PB.15860.1,PB.19211.1,PB.28905.1,PB.18895.1,PB.25540.1,PB.5133.1,PB.26306.1,PB.21229.1,PB.14094.1,PB.18561.…
GO:0016628	oxidoreductase activity, acting on the CH-CH group of donors, NAD or NADP as acceptor	molecular_function	14	PB.9976.1,PB.4837.1,PB.7981.1,PB.10877.1,PB.12759.1,PB.26883.1,PB.25074.1,PB.22238.1,PB.25589.1,PB.10504.1,PB.25877.1,PB.23130.1,PB.24302.1,PB.12486.1
GO:0016630	protochlorophyllide reductase activity	molecular_function	2	PB.27666.1,PB.6066.1
GO:0016633	galactonolactone dehydrogenase activity	molecular_function	1	PB.19617.1
GO:0016636	oxidoreductase activity, acting on the CH-CH group of donors, iron-sulfur protein as acceptor	molecular_function	1	PB.28603.1
GO:0016638	oxidoreductase activity, acting on the CH-NH2 group of donors	molecular_function	11	PB.341.1,PB.23081.1,PB.29642.1,PB.91.1,PB.21704.1,PB.170.1,PB.242.1,PB.58.1,PB.6001.1,PB.368.1,PB.47.1
GO:0016639	oxidoreductase activity, acting on the CH-NH2 group of donors, NAD or NADP as acceptor	molecular_function	8	PB.91.1,PB.19080.1,PB.8750.1,PB.170.1,PB.58.1,PB.8677.1,PB.26229.1,PB.47.1
GO:0016651	oxidoreductase activity, acting on NAD(P)H	molecular_function	19	PB.26370.1,PB.25830.1,PB.24538.1,PB.19266.1,PB.3673.1,PB.13495.1,PB.7230.1,PB.27995.1,PB.7591.1,PB.3565.1,PB.25188.1,PB.16090.1,PB.19529.1,PB.14784.1,PB.31248.1,PB.12723.1,PB.19253.1,PB.5679.1,PB.3591.1
GO:0016655	oxidoreductase activity, acting on NAD(P)H, quinone or similar compound as acceptor	molecular_function	2	PB.25029.1,PB.31365.1
GO:0016668	oxidoreductase activity, acting on a sulfur group of donors, NAD(P) as acceptor	molecular_function	14	PB.16336.1,PB.25945.1,PB.8879.1,PB.14942.1,PB.23415.1,PB.22629.1,PB.23468.1,PB.18984.1,PB.18178.1,PB.5023.1,PB.24750.1,PB.22612.1,PB.25206.1,PB.17881.1
GO:0016670	oxidoreductase activity, acting on a sulfur group of donors, oxygen as acceptor	molecular_function	2	PB.23414.1,PB.24086.1
GO:0016671	oxidoreductase activity, acting on a sulfur group of donors, disulfide as acceptor	molecular_function	5	PB.22618.1,PB.26519.1,PB.19682.1,PB.21422.1,PB.9211.1
GO:0016701	oxidoreductase activity, acting on single donors with incorporation of molecular oxygen	molecular_function	3	PB.29687.1,PB.25928.1,PB.23927.1
GO:0016702	oxidoreductase activity, acting on single donors with incorporation of molecular oxygen, incorporation of two atoms of oxygen	molecular_function	47	PB.23395.1,PB.9794.1,PB.12940.1,PB.11536.1,PB.8306.1,PB.6940.1,PB.10500.1,PB.2225.1,PB.18665.1,PB.8281.1,PB.8340.1,PB.18478.1,PB.7684.1,PB.8973.1,PB.8295.1,PB.10982.1,PB.21964.1,PB.22728.1,PB.17091.1,PB.13506.1,PB.9296.1,PB.14544.1,PB.10270.1,PB.6879.1,PB.7542.1,PB.19355.1,PB.11438.1,PB.6060.1,PB.9762.1,PB.4373.1,PB.18280.1,PB.25599.1,PB.28476.1,PB.9815.1,PB.7728.1,PB.10546.1,PB.2332.1,PB.7627.1,…
GO:0016705	oxidoreductase activity, acting on paired donors, with incorporation or reduction of molecular oxygen	molecular_function	230	PB.23966.1,PB.15000.1,PB.21652.1,PB.10548.1,PB.4330.1,PB.24816.1,PB.4772.1,PB.22897.1,PB.19945.1,PB.10560.1,PB.29452.1,PB.10216.1,PB.25655.1,PB.23076.1,PB.23220.1,PB.19612.1,PB.22569.1,PB.23421.1,PB.28510.1,PB.21898.1,PB.19376.1,PB.22064.1,PB.5313.1,PB.23909.1,PB.6558.1,PB.18300.1,PB.17826.1,PB.21492.1,PB.19304.1,PB.21176.1,PB.20454.1,PB.15435.1,PB.20203.1,PB.19752.1,PB.24639.1,PB.22678.1,PB.3062…
GO:0016709	oxidoreductase activity, acting on paired donors, with incorporation or reduction of molecular oxygen, NAD(P)H as one donor, and incorporation of one atom of oxygen	molecular_function	5	PB.17564.1,PB.19892.1,PB.19886.1,PB.15244.1,PB.20919.1
GO:0016712	oxidoreductase activity, acting on paired donors, with incorporation or reduction of molecular oxygen, reduced flavin or flavoprotein as one donor, and incorporation of one atom of oxygen	molecular_function	1	PB.23661.1
GO:0016715	oxidoreductase activity, acting on paired donors, with incorporation or reduction of molecular oxygen, reduced ascorbate as one donor, and incorporation of one atom of oxygen	molecular_function	1	PB.15187.1
GO:0016717	oxidoreductase activity, acting on paired donors, with oxidation of a pair of donors resulting in the reduction of molecular oxygen to two molecules of water	molecular_function	29	PB.16773.1,PB.23306.1,PB.28215.1,PB.10950.1,PB.24831.1,PB.30245.1,PB.21002.1,PB.28069.1,PB.18203.1,PB.28807.1,PB.15101.1,PB.27109.1,PB.20637.1,PB.21103.1,PB.28749.1,PB.29489.1,PB.26208.1,PB.26145.1,PB.16931.1,PB.27645.1,PB.27365.1,PB.24550.1,PB.26711.1,PB.26179.1,PB.21968.1,PB.20951.1,PB.28935.1,PB.29456.1,PB.26198.1
GO:0016719	carotene 7,8-desaturase activity	molecular_function	2	PB.14616.1,PB.11380.1
GO:0016730	oxidoreductase activity, acting on iron-sulfur proteins as donors	molecular_function	2	PB.21466.1,PB.22284.1
GO:0016740	transferase activity	molecular_function	32	PB.4486.1,PB.4279.1,PB.785.1,PB.17993.1,PB.2680.1,PB.5991.1,PB.1908.1,PB.12683.1,PB.19142.1,PB.17726.1,PB.21114.1,PB.905.1,PB.24124.1,PB.14329.1,PB.10790.1,PB.17043.1,PB.21125.1,PB.140.1,PB.8326.1,PB.30213.1,PB.27136.1,PB.1690.1,PB.6359.1,PB.29897.1,PB.26091.1,PB.20847.1,PB.21058.1,PB.25342.1,PB.8006.1,PB.158.1,PB.17033.1,PB.14425.1
GO:0016742	hydroxymethyl-, formyl- and related transferase activity	molecular_function	6	PB.3558.1,PB.25397.1,PB.30723.1,PB.4442.1,PB.19132.1,PB.32418.1
GO:0016743	carboxyl- or carbamoyltransferase activity	molecular_function	5	PB.3372.1,PB.10312.1,PB.51.1,PB.6116.1,PB.28871.1
GO:0016746	transferase activity, transferring acyl groups	molecular_function	48	PB.24336.1,PB.27887.1,PB.20012.1,PB.23521.1,PB.5000.1,PB.19281.1,PB.11329.1,PB.21966.1,PB.19874.1,PB.25686.1,PB.24368.1,PB.20505.1,PB.24139.1,PB.3385.1,PB.13147.1,PB.15201.1,PB.27788.1,PB.3770.1,PB.19093.1,PB.11179.1,PB.8485.1,PB.23904.1,PB.26152.1,PB.28165.1,PB.12081.1,PB.6759.1,PB.23385.1,PB.13662.1,PB.19719.1,PB.28863.1,PB.26674.1,PB.25036.1,PB.16352.1,PB.22688.1,PB.16126.1,PB.8742.1,PB.20836.…
GO:0016747	transferase activity, transferring acyl groups other than amino-acyl groups	molecular_function	63	PB.24336.1,PB.25920.1,PB.3881.1,PB.24466.1,PB.22331.1,PB.21258.1,PB.23451.1,PB.25065.1,PB.20984.1,PB.15914.1,PB.19905.1,PB.28283.1,PB.15834.1,PB.22775.1,PB.25659.1,PB.22356.1,PB.9996.1,PB.25632.1,PB.10672.1,PB.23423.1,PB.23660.1,PB.27167.1,PB.3052.1,PB.19872.1,PB.15331.1,PB.17107.1,PB.17284.1,PB.18704.1,PB.23464.1,PB.25244.1,PB.22656.1,PB.27519.1,PB.20684.1,PB.24740.1,PB.25411.1,PB.16980.1,PB.261…
GO:0016755	transferase activity, transferring amino-acyl groups	molecular_function	1	PB.5805.1
GO:0016756	glutathione gamma-glutamylcysteinyltransferase activity	molecular_function	2	PB.16380.1,PB.15026.1
GO:0016757	transferase activity, transferring glycosyl groups	molecular_function	82	PB.11352.1,PB.15904.1,PB.27197.1,PB.10729.1,PB.3958.1,PB.16845.1,PB.10492.1,PB.28436.1,PB.10045.1,PB.19513.1,PB.28549.1,PB.14856.1,PB.8042.1,PB.19684.1,PB.10945.1,PB.25443.1,PB.9047.1,PB.26839.1,PB.12544.1,PB.10932.1,PB.8160.1,PB.15705.1,PB.8751.1,PB.21551.1,PB.4965.1,PB.10828.1,PB.17213.1,PB.27842.1,PB.4561.1,PB.16342.1,PB.8112.1,PB.17745.1,PB.11091.1,PB.14384.1,PB.8548.1,PB.14319.1,PB.21102.1,P…
GO:0016758	transferase activity, transferring hexosyl groups	molecular_function	23	PB.22227.1,PB.20253.1,PB.21924.1,PB.3330.1,PB.16954.1,PB.19262.1,PB.1579.1,PB.24882.1,PB.24352.1,PB.7956.1,PB.31524.1,PB.7389.1,PB.24126.1,PB.30106.1,PB.19364.1,PB.21723.1,PB.1210.1,PB.15396.1,PB.17492.1,PB.18537.1,PB.6980.1,PB.15525.1,PB.17295.1
GO:0016760	cellulose synthase (UDP-forming) activity	molecular_function	63	PB.3176.1,PB.1297.1,PB.10908.1,PB.1967.1,PB.3528.1,PB.12596.1,PB.830.1,PB.21346.1,PB.13819.1,PB.1259.1,PB.8149.1,PB.10171.1,PB.4050.1,PB.5530.1,PB.19322.1,PB.9498.1,PB.18265.1,PB.2874.1,PB.12543.1,PB.14160.1,PB.901.1,PB.5411.1,PB.2089.1,PB.18357.1,PB.2059.1,PB.14286.1,PB.4128.1,PB.14996.1,PB.1724.1,PB.4526.1,PB.16270.1,PB.17860.1,PB.22037.1,PB.4507.1,PB.1978.1,PB.13976.1,PB.29714.1,PB.11977.1,PB.…
GO:0016762	xyloglucan:xyloglucosyl transferase activity	molecular_function	27	PB.30791.1,PB.26884.1,PB.24665.1,PB.25210.1,PB.30674.1,PB.29194.1,PB.28951.1,PB.29741.1,PB.29517.1,PB.30236.1,PB.31055.1,PB.16849.1,PB.28286.1,PB.30847.1,PB.26856.1,PB.29791.1,PB.29062.1,PB.30272.1,PB.30223.1,PB.28148.1,PB.28904.1,PB.3781.1,PB.28337.1,PB.27194.1,PB.26033.1,PB.29588.1,PB.24292.1
GO:0016763	transferase activity, transferring pentosyl groups	molecular_function	9	PB.14911.1,PB.19731.1,PB.8620.1,PB.26154.1,PB.27154.1,PB.18188.1,PB.23175.1,PB.8249.1,PB.12031.1
GO:0016765	transferase activity, transferring alkyl or aryl (other than methyl) groups	molecular_function	31	PB.23824.1,PB.8834.1,PB.24731.1,PB.25786.1,PB.19315.1,PB.18362.1,PB.9498.1,PB.9699.1,PB.12616.1,PB.18114.1,PB.19142.1,PB.30644.1,PB.27387.1,PB.115.1,PB.2539.1,PB.24124.1,PB.21856.1,PB.13558.1,PB.20627.1,PB.17043.1,PB.21125.1,PB.722.1,PB.5213.1,PB.25238.1,PB.18189.1,PB.25491.1,PB.22968.1,PB.26206.1,PB.30741.1,PB.12467.1,PB.22619.1
GO:0016772	transferase activity, transferring phosphorus-containing groups	molecular_function	34	PB.3504.1,PB.6257.1,PB.3619.1,PB.2522.1,PB.10941.1,PB.6493.1,PB.2897.1,PB.3073.1,PB.3533.1,PB.21601.1,PB.13911.1,PB.78.1,PB.10022.1,PB.1596.1,PB.7742.1,PB.3894.1,PB.7224.1,PB.1067.1,PB.8513.1,PB.4502.1,PB.2298.1,PB.29716.1,PB.7747.1,PB.4056.1,PB.16061.1,PB.11767.1,PB.22783.1,PB.1894.1,PB.4830.1,PB.17098.1,PB.3899.1,PB.3550.1,PB.5347.1,PB.2454.1
GO:0016773	phosphotransferase activity, alcohol group as acceptor	molecular_function	46	PB.11497.1,PB.9487.1,PB.23251.1,PB.9301.1,PB.21633.1,PB.22980.1,PB.2688.1,PB.22137.1,PB.21553.1,PB.22020.1,PB.5283.1,PB.11491.1,PB.28786.1,PB.9675.1,PB.30767.1,PB.18294.1,PB.6639.1,PB.19741.1,PB.22691.1,PB.5701.1,PB.18587.1,PB.21391.1,PB.18560.1,PB.14624.1,PB.25264.1,PB.14227.1,PB.15055.1,PB.8612.1,PB.20030.1,PB.22710.1,PB.28292.1,PB.22186.1,PB.23173.1,PB.23381.1,PB.23401.1,PB.3045.1,PB.15716.1,P…
GO:0016776	phosphotransferase activity, phosphate group as acceptor	molecular_function	5	PB.7025.1,PB.11078.1,PB.19445.1,PB.30789.1,PB.31049.1
GO:0016779	nucleotidyltransferase activity	molecular_function	68	PB.4992.1,PB.21377.1,PB.19496.1,PB.6392.1,PB.1372.1,PB.9006.1,PB.17639.1,PB.14500.1,PB.16859.1,PB.5801.1,PB.23522.1,PB.18430.1,PB.15677.1,PB.18446.1,PB.16645.1,PB.19179.1,PB.14831.1,PB.10162.1,PB.13143.1,PB.15745.1,PB.4588.1,PB.272.1,PB.4449.1,PB.9886.1,PB.25908.1,PB.12461.1,PB.17340.1,PB.22790.1,PB.23228.1,PB.3199.1,PB.367.1,PB.22890.1,PB.16349.1,PB.9192.1,PB.26889.1,PB.19991.1,PB.4984.1,PB.1267…
GO:0016780	phosphotransferase activity, for other substituted phosphate groups	molecular_function	12	PB.24720.1,PB.29437.1,PB.27400.1,PB.13524.1,PB.30303.1,PB.14481.1,PB.8176.1,PB.24405.1,PB.24064.1,PB.20718.1,PB.24022.1,PB.14404.1
GO:0016783	sulfurtransferase activity	molecular_function	1	PB.21114.1
GO:0016787	hydrolase activity	molecular_function	296	PB.19268.1,PB.15020.1,PB.22136.1,PB.19446.1,PB.17929.1,PB.24435.1,PB.10078.1,PB.19195.1,PB.30505.1,PB.13655.1,PB.30319.1,PB.26118.1,PB.516.1,PB.18718.1,PB.29512.1,PB.19810.1,PB.30885.1,PB.4043.1,PB.16421.1,PB.7801.1,PB.13574.1,PB.19339.1,PB.28877.1,PB.21561.1,PB.23600.1,PB.331.1,PB.18571.1,PB.18241.1,PB.16315.1,PB.31710.1,PB.5269.1,PB.24578.1,PB.28721.1,PB.13552.1,PB.11908.1,PB.11050.1,PB.6579.1,…
GO:0016788	hydrolase activity, acting on ester bonds	molecular_function	70	PB.27670.1,PB.12242.1,PB.24077.1,PB.12955.1,PB.30751.1,PB.24501.1,PB.14830.1,PB.660.1,PB.2829.1,PB.27999.1,PB.28531.1,PB.3274.1,PB.8751.1,PB.4965.1,PB.5636.1,PB.26869.1,PB.15908.1,PB.27264.1,PB.28859.1,PB.28586.1,PB.16701.1,PB.8112.1,PB.27156.1,PB.9403.1,PB.10030.1,PB.26231.1,PB.11326.1,PB.28303.1,PB.11547.1,PB.25591.1,PB.29873.1,PB.23757.1,PB.13852.1,PB.905.1,PB.2431.1,PB.17027.1,PB.3553.1,PB.15…
GO:0016790	thiolester hydrolase activity	molecular_function	4	PB.5247.1,PB.18254.1,PB.27377.1,PB.20291.1
GO:0016791	phosphatase activity	molecular_function	58	PB.16498.1,PB.23243.1,PB.22686.1,PB.4103.1,PB.7495.1,PB.27881.1,PB.24040.1,PB.17680.1,PB.16125.1,PB.22327.1,PB.21531.1,PB.3867.1,PB.24177.1,PB.27757.1,PB.8991.1,PB.4827.1,PB.30731.1,PB.31959.1,PB.8659.1,PB.7746.1,PB.5894.1,PB.19083.1,PB.10647.1,PB.20272.1,PB.24874.1,PB.6255.1,PB.25985.1,PB.24504.1,PB.14079.1,PB.7681.1,PB.30343.1,PB.27308.1,PB.21536.1,PB.6410.1,PB.27052.1,PB.1556.1,PB.29424.1,PB.2…
GO:0016798	hydrolase activity, acting on glycosyl bonds	molecular_function	12	PB.21164.1,PB.14038.1,PB.16642.1,PB.19792.1,PB.16334.1,PB.6547.1,PB.20992.1,PB.22150.1,PB.6660.1,PB.20676.1,PB.9228.1,PB.29693.1
GO:0016799	hydrolase activity, hydrolyzing N-glycosyl compounds	molecular_function	3	PB.28328.1,PB.26689.1,PB.2518.1
GO:0016810	hydrolase activity, acting on carbon-nitrogen (but not peptide) bonds	molecular_function	28	PB.17929.1,PB.19195.1,PB.331.1,PB.7812.1,PB.6579.1,PB.10962.1,PB.197.1,PB.7769.1,PB.1193.1,PB.11240.1,PB.4855.1,PB.24170.1,PB.490.1,PB.20172.1,PB.28818.1,PB.5891.1,PB.26491.1,PB.12895.1,PB.24238.1,PB.18337.1,PB.28086.1,PB.20056.1,PB.748.1,PB.8414.1,PB.1434.1,PB.2068.1,PB.17157.1,PB.7985.1
GO:0016811	hydrolase activity, acting on carbon-nitrogen (but not peptide) bonds, in linear amides	molecular_function	9	PB.28964.1,PB.13789.1,PB.27846.1,PB.29624.1,PB.11741.1,PB.27476.1,PB.27174.1,PB.18998.1,PB.5980.1
GO:0016812	hydrolase activity, acting on carbon-nitrogen (but not peptide) bonds, in cyclic amides	molecular_function	2	PB.26419.1,PB.28780.1
GO:0016813	hydrolase activity, acting on carbon-nitrogen (but not peptide) bonds, in linear amidines	molecular_function	3	PB.28062.1,PB.14757.1,PB.25022.1
GO:0016817	hydrolase activity, acting on acid anhydrides	molecular_function	10	PB.14394.1,PB.1458.1,PB.18037.1,PB.7528.1,PB.7589.1,PB.953.1,PB.15059.1,PB.6151.1,PB.7523.1,PB.914.1
GO:0016818	hydrolase activity, acting on acid anhydrides, in phosphorus-containing anhydrides	molecular_function	19	PB.2926.1,PB.5998.1,PB.14030.1,PB.3084.1,PB.9101.1,PB.7071.1,PB.4372.1,PB.1992.1,PB.3757.1,PB.13646.1,PB.5158.1,PB.6530.1,PB.10404.1,PB.4099.1,PB.4066.1,PB.3756.1,PB.26460.1,PB.10303.1,PB.2074.1
GO:0016829	lyase activity	molecular_function	49	PB.22367.1,PB.12633.1,PB.3537.1,PB.28384.1,PB.19855.1,PB.14779.1,PB.28750.1,PB.299.1,PB.26301.1,PB.23408.1,PB.11248.1,PB.20070.1,PB.15341.1,PB.21101.1,PB.20493.1,PB.10219.1,PB.11618.1,PB.18646.1,PB.17634.1,PB.12090.1,PB.13312.1,PB.22877.1,PB.10711.1,PB.25683.1,PB.5348.1,PB.9814.1,PB.23014.1,PB.26990.1,PB.10698.1,PB.32396.1,PB.25587.1,PB.23668.1,PB.21316.1,PB.9150.1,PB.22069.1,PB.29092.1,PB.28107.…
GO:0016830	carbon-carbon lyase activity	molecular_function	1	PB.12515.1
GO:0016831	carboxy-lyase activity	molecular_function	18	PB.22415.1,PB.19509.1,PB.21473.1,PB.17645.1,PB.22614.1,PB.23903.1,PB.11784.1,PB.22028.1,PB.18541.1,PB.22324.1,PB.6604.1,PB.22751.1,PB.18054.1,PB.23751.1,PB.18893.1,PB.18497.1,PB.17152.1,PB.19968.1
GO:0016832	aldehyde-lyase activity	molecular_function	9	PB.3077.1,PB.1395.1,PB.11021.1,PB.10944.1,PB.28848.1,PB.4840.1,PB.23176.1,PB.11832.1,PB.12032.1
GO:0016833	oxo-acid-lyase activity	molecular_function	1	PB.19731.1
GO:0016836	hydro-lyase activity	molecular_function	1	PB.19601.1
GO:0016841	ammonia-lyase activity	molecular_function	8	PB.21563.1,PB.13339.1,PB.8892.1,PB.9262.1,PB.11961.1,PB.14440.1,PB.16171.1,PB.12473.1
GO:0016844	strictosidine synthase activity	molecular_function	6	PB.24138.1,PB.31287.1,PB.28869.1,PB.27713.1,PB.27943.1,PB.29834.1
GO:0016846	carbon-sulfur lyase activity	molecular_function	4	PB.7639.1,PB.31824.1,PB.24806.1,PB.24019.1
GO:0016851	magnesium chelatase activity	molecular_function	7	PB.8103.1,PB.8327.1,PB.3406.1,PB.24305.1,PB.1267.1,PB.14314.1,PB.12912.1
GO:0016852	sirohydrochlorin cobaltochelatase activity	molecular_function	2	PB.31537.1,PB.7949.1
GO:0016853	isomerase activity	molecular_function	15	PB.26824.1,PB.27445.1,PB.29459.1,PB.29468.1,PB.15679.1,PB.5804.1,PB.29338.1,PB.19888.1,PB.13810.1,PB.29521.1,PB.31186.1,PB.29405.1,PB.11532.1,PB.31180.1,PB.29492.1
GO:0016855	racemase and epimerase activity, acting on amino acids and derivatives	molecular_function	3	PB.23117.1,PB.28242.1,PB.14929.1
GO:0016857	racemase and epimerase activity, acting on carbohydrates and derivatives	molecular_function	3	PB.29954.1,PB.31636.1,PB.7933.1
GO:0016866	intramolecular transferase activity	molecular_function	26	PB.12200.1,PB.4843.1,PB.14370.1,PB.12828.1,PB.26714.1,PB.13445.1,PB.8488.1,PB.12370.1,PB.15144.1,PB.13404.1,PB.13372.1,PB.11130.1,PB.16193.1,PB.14536.1,PB.13763.1,PB.13512.1,PB.25332.1,PB.7114.1,PB.6951.1,PB.11299.1,PB.9649.1,PB.14321.1,PB.6316.1,PB.28451.1,PB.1489.1,PB.13562.1
GO:0016868	intramolecular transferase activity, phosphotransferases	molecular_function	16	PB.12793.1,PB.2022.1,PB.20651.1,PB.12422.1,PB.5341.1,PB.22276.1,PB.17793.1,PB.18267.1,PB.26919.1,PB.17918.1,PB.20794.1,PB.4033.1,PB.20604.1,PB.17628.1,PB.14832.1,PB.17888.1
GO:0016872	intramolecular lyase activity	molecular_function	8	PB.8903.1,PB.31781.1,PB.30537.1,PB.30667.1,PB.15646.1,PB.17043.1,PB.21076.1,PB.9865.1
GO:0016874	ligase activity	molecular_function	36	PB.15976.1,PB.14163.1,PB.13480.1,PB.19485.1,PB.2132.1,PB.350.1,PB.15258.1,PB.26069.1,PB.1712.1,PB.18006.1,PB.22371.1,PB.14904.1,PB.13020.1,PB.23308.1,PB.7329.1,PB.44.1,PB.12656.1,PB.14285.1,PB.456.1,PB.21646.1,PB.12464.1,PB.22289.1,PB.17904.1,PB.2794.1,PB.9752.1,PB.17087.1,PB.4646.1,PB.20174.1,PB.8855.1,PB.12399.1,PB.8686.1,PB.8483.1,PB.13588.1,PB.22904.1,PB.14704.1,PB.18207.1
GO:0016879	ligase activity, forming carbon-nitrogen bonds	molecular_function	1	PB.11856.1
GO:0016881	acid-amino acid ligase activity	molecular_function	1	PB.8855.1
GO:0016884	carbon-nitrogen ligase activity, with glutamine as amido-N-donor	molecular_function	5	PB.26069.1,PB.14904.1,PB.14285.1,PB.8686.1,PB.14704.1
GO:0016887	ATPase activity	molecular_function	259	PB.11017.1,PB.2694.1,PB.19478.1,PB.32177.1,PB.3746.1,PB.5920.1,PB.3904.1,PB.14980.1,PB.5299.1,PB.2697.1,PB.2532.1,PB.27547.1,PB.5110.1,PB.14827.1,PB.30173.1,PB.1326.1,PB.10370.1,PB.13010.1,PB.486.1,PB.10799.1,PB.3387.1,PB.4300.1,PB.24598.1,PB.28421.1,PB.4189.1,PB.4595.1,PB.5760.1,PB.2272.1,PB.13250.1,PB.2045.1,PB.10313.1,PB.15218.1,PB.1849.1,PB.848.1,PB.2784.1,PB.863.1,PB.4044.1,PB.3999.1,PB.7206…
GO:0016888	endodeoxyribonuclease activity, producing 5'-phosphomonoesters	molecular_function	2	PB.30751.1,PB.1696.1
GO:0016889	endodeoxyribonuclease activity, producing 3'-phosphomonoesters	molecular_function	3	PB.12135.1,PB.21021.1,PB.17744.1
GO:0016891	endoribonuclease activity, producing 5'-phosphomonoesters	molecular_function	11	PB.693.1,PB.2054.1,PB.685.1,PB.577.1,PB.1663.1,PB.4299.1,PB.1877.1,PB.2940.1,PB.1338.1,PB.6419.1,PB.105.1
GO:0016899	oxidoreductase activity, acting on the CH-OH group of donors, oxygen as acceptor	molecular_function	1	PB.24472.1
GO:0016903	oxidoreductase activity, acting on the aldehyde or oxo group of donors	molecular_function	4	PB.5012.1,PB.5176.1,PB.9567.1,PB.4541.1
GO:0016920	pyroglutamyl-peptidase activity	molecular_function	1	PB.30657.1
GO:0016925	protein sumoylation	biological_process	2	PB.12947.1,PB.8390.1
GO:0016972	thiol oxidase activity	molecular_function	3	PB.16792.1,PB.13173.1,PB.14406.1
GO:0016973	poly(A)+ mRNA export from nucleus	biological_process	3	PB.9191.1,PB.20650.1,PB.10579.1
GO:0016984	ribulose-bisphosphate carboxylase activity	molecular_function	2	PB.9866.1,PB.3591.1
GO:0016992	lipoate synthase activity	molecular_function	2	PB.24788.1,PB.25082.1
GO:0016998	cell wall macromolecule catabolic process	biological_process	7	PB.9046.1,PB.6919.1,PB.30449.1,PB.28978.1,PB.24743.1,PB.29829.1,PB.19882.1
GO:0017003	protein-heme linkage	biological_process	1	PB.18205.1
GO:0017004	cytochrome complex assembly	biological_process	8	PB.26876.1,PB.19665.1,PB.17827.1,PB.18124.1,PB.8556.1,PB.9734.1,PB.14816.1,PB.18205.1
GO:0017006	protein-tetrapyrrole linkage	biological_process	4	PB.2723.1,PB.2994.1,PB.1683.1,PB.2374.1
GO:0017009	protein-phycocyanobilin linkage	biological_process	2	PB.28750.1,PB.10984.1
GO:0017022	myosin binding	molecular_function	1	PB.6597.1
GO:0017025	TBP-class protein binding	molecular_function	5	PB.25273.1,PB.18529.1,PB.9540.1,PB.24400.1,PB.1399.1
GO:0017038	protein import	biological_process	9	PB.5159.1,PB.3737.1,PB.4985.1,PB.1898.1,PB.15370.1,PB.5424.1,PB.5129.1,PB.16310.1,PB.5436.1
GO:0017048	Rho GTPase binding	molecular_function	1	PB.174.1
GO:0017053	transcriptional repressor complex	cellular_component	1	PB.28737.1
GO:0017056	structural constituent of nuclear pore	molecular_function	11	PB.1870.1,PB.2857.1,PB.439.1,PB.10493.1,PB.3057.1,PB.22970.1,PB.18508.1,PB.4634.1,PB.7420.1,PB.4329.1,PB.616.1
GO:0017057	6-phosphogluconolactonase activity	molecular_function	1	PB.27807.1
GO:0017070	U6 snRNA binding	molecular_function	3	PB.13062.1,PB.32.1,PB.25.1
GO:0017076	purine nucleotide binding	molecular_function	16	PB.17829.1,PB.9351.1,PB.12898.1,PB.18393.1,PB.25375.1,PB.21297.1,PB.16350.1,PB.13801.1,PB.15595.1,PB.14592.1,PB.22421.1,PB.9585.1,PB.9290.1,PB.18917.1,PB.16943.1,PB.18663.1
GO:0017108	5'-flap endonuclease activity	molecular_function	1	PB.1731.1
GO:0017119	Golgi transport complex	cellular_component	9	PB.17355.1,PB.28919.1,PB.8795.1,PB.12243.1,PB.18215.1,PB.10471.1,PB.14326.1,PB.11218.1,PB.8359.1
GO:0017121	phospholipid scrambling	biological_process	2	PB.18116.1,PB.23698.1
GO:0017128	phospholipid scramblase activity	molecular_function	2	PB.18116.1,PB.23698.1
GO:0017136	NAD-dependent histone deacetylase activity	molecular_function	1	PB.9264.1
GO:0017148	negative regulation of translation	biological_process	1	PB.22889.1
GO:0017150	tRNA dihydrouridine synthase activity	molecular_function	11	PB.24207.1,PB.24948.1,PB.13077.1,PB.12001.1,PB.6140.1,PB.11985.1,PB.24161.1,PB.25260.1,PB.14255.1,PB.24082.1,PB.1583.1
GO:0017176	phosphatidylinositol N-acetylglucosaminyltransferase activity	molecular_function	8	PB.28322.1,PB.13047.1,PB.12175.1,PB.22396.1,PB.50.1,PB.22385.1,PB.21609.1,PB.1296.1
GO:0017183	peptidyl-diphthamide biosynthetic process from peptidyl-histidine	biological_process	2	PB.30169.1,PB.19842.1
GO:0017186	peptidyl-pyroglutamic acid biosynthetic process, using glutaminyl-peptide cyclotransferase	biological_process	5	PB.1208.1,PB.28272.1,PB.1955.1,PB.29748.1,PB.10476.1
GO:0017196	N-terminal peptidyl-methionine acetylation	biological_process	4	PB.19715.1,PB.15535.1,PB.13117.1,PB.13903.1
GO:0018024	histone-lysine N-methyltransferase activity	molecular_function	24	PB.26683.1,PB.6718.1,PB.15566.1,PB.31395.1,PB.10670.1,PB.25551.1,PB.13044.1,PB.22342.1,PB.6979.1,PB.6502.1,PB.27583.1,PB.12009.1,PB.3554.1,PB.24574.1,PB.195.1,PB.24119.1,PB.8172.1,PB.5936.1,PB.13408.1,PB.19212.1,PB.305.1,PB.6512.1,PB.7066.1,PB.6260.1
GO:0018142	protein-DNA covalent cross-linking	biological_process	3	PB.26244.1,PB.5671.1,PB.23679.1
GO:0018160	peptidyl-pyrromethane cofactor linkage	biological_process	2	PB.28094.1,PB.19391.1
GO:0018216	peptidyl-arginine methylation	biological_process	14	PB.22575.1,PB.8522.1,PB.11936.1,PB.7955.1,PB.19970.1,PB.27378.1,PB.21293.1,PB.12452.1,PB.19310.1,PB.18942.1,PB.27147.1,PB.18200.1,PB.11525.1,PB.22603.1
GO:0018279	protein N-linked glycosylation via asparagine	biological_process	5	PB.7235.1,PB.26810.1,PB.819.1,PB.8568.1,PB.26758.1
GO:0018298	protein-chromophore linkage	biological_process	5	PB.2723.1,PB.2994.1,PB.7364.1,PB.1683.1,PB.2374.1
GO:0018342	protein prenylation	biological_process	4	PB.4986.1,PB.28659.1,PB.2193.1,PB.3342.1
GO:0018343	protein farnesylation	biological_process	1	PB.25849.1
GO:0018344	protein geranylgeranylation	biological_process	4	PB.10298.1,PB.29629.1,PB.15364.1,PB.15545.1
GO:0018580	nitronate monooxygenase activity	molecular_function	3	PB.28939.1,PB.29340.1,PB.29673.1
GO:0018738	S-formylglutathione hydrolase activity	molecular_function	1	PB.11544.1
GO:0019001	guanyl nucleotide binding	molecular_function	21	PB.23719.1,PB.6122.1,PB.5568.1,PB.11830.1,PB.19408.1,PB.7449.1,PB.9510.1,PB.9781.1,PB.8038.1,PB.15523.1,PB.4609.1,PB.6564.1,PB.10573.1,PB.4170.1,PB.22873.1,PB.25032.1,PB.9170.1,PB.4549.1,PB.17728.1,PB.14971.1,PB.9185.1
GO:0019008	molybdopterin synthase complex	cellular_component	4	PB.22818.1,PB.25429.1,PB.29381.1,PB.22674.1
GO:0019028	viral capsid	cellular_component	10	PB.60.1,PB.1243.1,PB.6347.1,PB.1875.1,PB.9092.1,PB.10780.1,PB.3583.1,PB.3625.1,PB.4466.1,PB.3546.1
GO:0019073	viral DNA genome packaging	biological_process	1	PB.22959.1
GO:0019104	DNA N-glycosylase activity	molecular_function	2	PB.8743.1,PB.7395.1
GO:0019135	deoxyhypusine monooxygenase activity	molecular_function	1	PB.25361.1
GO:0019139	cytokinin dehydrogenase activity	molecular_function	4	PB.18662.1,PB.17362.1,PB.21041.1,PB.22854.1
GO:0019205	nucleobase-containing compound kinase activity	molecular_function	17	PB.7764.1,PB.7025.1,PB.11078.1,PB.21836.1,PB.27050.1,PB.19445.1,PB.7736.1,PB.21794.1,PB.23587.1,PB.30789.1,PB.28942.1,PB.21806.1,PB.30691.1,PB.24794.1,PB.19139.1,PB.31049.1,PB.27586.1
GO:0019211	phosphatase activator activity	molecular_function	3	PB.15377.1,PB.21441.1,PB.23965.1
GO:0019239	deaminase activity	molecular_function	10	PB.5685.1,PB.5591.1,PB.4537.1,PB.4366.1,PB.21007.1,PB.3118.1,PB.18042.1,PB.25565.1,PB.5673.1,PB.18354.1
GO:0019243	methylglyoxal catabolic process to D-lactate via S-lactoyl-glutathione	biological_process	2	PB.28282.1,PB.30863.1
GO:0019264	glycine biosynthetic process from serine	biological_process	13	PB.22443.1,PB.20629.1,PB.23707.1,PB.10867.1,PB.17163.1,PB.21437.1,PB.22750.1,PB.20835.1,PB.24111.1,PB.11466.1,PB.23197.1,PB.17113.1,PB.13701.1
GO:0019287	isopentenyl diphosphate biosynthetic process, mevalonate pathway	biological_process	2	PB.11784.1,PB.22028.1
GO:0019288	isopentenyl diphosphate biosynthetic process, methylerythritol 4-phosphate pathway	biological_process	4	PB.11349.1,PB.6575.1,PB.24212.1,PB.25494.1
GO:0019310	inositol catabolic process	biological_process	3	PB.30051.1,PB.29483.1,PB.18681.1
GO:0019318	hexose metabolic process	biological_process	2	PB.29459.1,PB.29468.1
GO:0019346	transsulfuration	biological_process	10	PB.26446.1,PB.17733.1,PB.24669.1,PB.27032.1,PB.24857.1,PB.3220.1,PB.17805.1,PB.15296.1,PB.10987.1,PB.1499.1
GO:0019348	dolichol metabolic process	biological_process	1	PB.3384.1
GO:0019354	siroheme biosynthetic process	biological_process	1	PB.23880.1
GO:0019419	sulfate reduction	biological_process	3	PB.22618.1,PB.26519.1,PB.9211.1
GO:0019427	acetyl-CoA biosynthetic process from acetate	biological_process	7	PB.14159.1,PB.17873.1,PB.16037.1,PB.12528.1,PB.14635.1,PB.8035.1,PB.8824.1
GO:0019430	removal of superoxide radicals	biological_process	2	PB.23703.1,PB.29710.1
GO:0019432	triglyceride biosynthetic process	biological_process	1	PB.15795.1
GO:0019441	tryptophan catabolic process to kynurenine	biological_process	6	PB.21247.1,PB.24428.1,PB.30011.1,PB.27850.1,PB.18964.1,PB.30000.1
GO:0019464	glycine decarboxylation via glycine cleavage system	biological_process	3	PB.21552.1,PB.32115.1,PB.31656.1
GO:0019478	D-amino acid catabolic process	biological_process	1	PB.27264.1
GO:0019509	L-methionine salvage from methylthioadenosine	biological_process	6	PB.11401.1,PB.21414.1,PB.5165.1,PB.20488.1,PB.7497.1,PB.9514.1
GO:0019538	protein metabolic process	biological_process	4	PB.7647.1,PB.24295.1,PB.17801.1,PB.12921.1
GO:0019551	glutamate catabolic process to 2-oxoglutarate	biological_process	4	PB.2893.1,PB.12096.1,PB.3100.1,PB.5923.1
GO:0019629	propionate catabolic process, 2-methylcitrate cycle	biological_process	2	PB.18646.1,PB.21728.1
GO:0019632	shikimate metabolic process	biological_process	2	PB.7352.1,PB.17228.1
GO:0019673	GDP-mannose metabolic process	biological_process	1	PB.6030.1
GO:0019674	NAD metabolic process	biological_process	6	PB.21179.1,PB.23483.1,PB.14164.1,PB.10059.1,PB.22085.1,PB.6909.1
GO:0019679	propionate metabolic process, methylcitrate cycle	biological_process	1	PB.21222.1
GO:0019684	photosynthesis, light reaction	biological_process	12	PB.5271.1,PB.8458.1,PB.21404.1,PB.16621.1,PB.17926.1,PB.2925.1,PB.19402.1,PB.19239.1,PB.2752.1,PB.7798.1,PB.31158.1,PB.617.1
GO:0019752	carboxylic acid metabolic process	biological_process	34	PB.22415.1,PB.22456.1,PB.29511.1,PB.27781.1,PB.15719.1,PB.21511.1,PB.19509.1,PB.21473.1,PB.17445.1,PB.20077.1,PB.22033.1,PB.22614.1,PB.23903.1,PB.17543.1,PB.19948.1,PB.23315.1,PB.28268.1,PB.18541.1,PB.28637.1,PB.21082.1,PB.22324.1,PB.6604.1,PB.20600.1,PB.22751.1,PB.9063.1,PB.27965.1,PB.18054.1,PB.23751.1,PB.18893.1,PB.24564.1,PB.17152.1,PB.21285.1,PB.19968.1,PB.21280.1
GO:0019773	proteasome core complex, alpha-subunit complex	cellular_component	14	PB.28250.1,PB.27732.1,PB.30756.1,PB.30815.1,PB.29088.1,PB.5355.1,PB.22152.1,PB.30152.1,PB.29922.1,PB.30192.1,PB.30573.1,PB.11587.1,PB.22978.1,PB.6758.1
GO:0019774	proteasome core complex, beta-subunit complex	cellular_component	3	PB.1756.1,PB.30870.1,PB.16066.1
GO:0019781	NEDD8 activating enzyme activity	molecular_function	6	PB.17052.1,PB.9505.1,PB.6469.1,PB.18653.1,PB.24904.1,PB.17848.1
GO:0019808	polyamine binding	molecular_function	2	PB.7721.1,PB.21693.1
GO:0019825	oxygen binding	molecular_function	2	PB.32062.1,PB.16867.1
GO:0019829	cation-transporting ATPase activity	molecular_function	16	PB.4954.1,PB.10044.1,PB.5134.1,PB.5282.1,PB.3397.1,PB.2622.1,PB.6233.1,PB.8881.1,PB.5429.1,PB.5396.1,PB.5034.1,PB.6012.1,PB.4769.1,PB.2060.1,PB.4290.1,PB.7404.1
GO:0019835	cytolysis	biological_process	1	PB.18677.1
GO:0019843	rRNA binding	molecular_function	23	PB.18762.1,PB.31488.1,PB.31324.1,PB.29352.1,PB.26353.1,PB.20459.1,PB.26872.1,PB.5851.1,PB.31621.1,PB.28564.1,PB.1171.1,PB.31856.1,PB.27608.1,PB.10775.1,PB.18915.1,PB.29688.1,PB.10636.1,PB.15708.1,PB.31383.1,PB.1867.1,PB.17194.1,PB.24960.1,PB.28260.1
GO:0019856	pyrimidine nucleobase biosynthetic process	biological_process	2	PB.26419.1,PB.28780.1
GO:0019867	outer membrane	cellular_component	15	PB.22411.1,PB.15789.1,PB.13110.1,PB.8665.1,PB.9999.1,PB.9880.1,PB.21755.1,PB.12982.1,PB.4602.1,PB.29214.1,PB.21851.1,PB.4201.1,PB.24154.1,PB.24162.1,PB.8969.1
GO:0019878	lysine biosynthetic process via aminoadipic acid	biological_process	3	PB.20077.1,PB.19948.1,PB.21280.1
GO:0019887	protein kinase regulator activity	molecular_function	7	PB.24848.1,PB.14646.1,PB.20879.1,PB.27522.1,PB.5752.1,PB.5030.1,PB.26707.1
GO:0019888	protein phosphatase regulator activity	molecular_function	42	PB.28710.1,PB.5412.1,PB.20456.1,PB.13138.1,PB.16387.1,PB.26677.1,PB.6729.1,PB.7028.1,PB.18734.1,PB.20123.1,PB.11267.1,PB.29621.1,PB.22752.1,PB.23632.1,PB.1132.1,PB.20380.1,PB.25781.1,PB.14474.1,PB.11696.1,PB.4939.1,PB.17266.1,PB.4875.1,PB.7828.1,PB.12296.1,PB.12713.1,PB.22958.1,PB.12157.1,PB.28725.1,PB.22202.1,PB.8189.1,PB.8941.1,PB.1369.1,PB.20276.1,PB.11952.1,PB.11831.1,PB.12057.1,PB.12801.1,PB…
GO:0019898	extrinsic component of membrane	cellular_component	10	PB.31642.1,PB.20379.1,PB.3659.1,PB.31010.1,PB.28908.1,PB.31853.1,PB.30993.1,PB.28232.1,PB.27060.1,PB.25790.1
GO:0019901	protein kinase binding	molecular_function	14	PB.9116.1,PB.3715.1,PB.5006.1,PB.27562.1,PB.10173.1,PB.8286.1,PB.10427.1,PB.25851.1,PB.3633.1,PB.10687.1,PB.14611.1,PB.29708.1,PB.4303.1,PB.23310.1
GO:0019903	protein phosphatase binding	molecular_function	7	PB.14398.1,PB.8626.1,PB.3743.1,PB.10598.1,PB.7073.1,PB.2779.1,PB.14279.1
GO:0019905	syntaxin binding	molecular_function	2	PB.19169.1,PB.14063.1
GO:0019915	lipid storage	biological_process	2	PB.22352.1,PB.16729.1
GO:0019948	SUMO activating enzyme activity	molecular_function	2	PB.12947.1,PB.8390.1
GO:0019953	sexual reproduction	biological_process	2	PB.28486.1,PB.31100.1
GO:0020037	heme binding	molecular_function	318	PB.23966.1,PB.25305.1,PB.14263.1,PB.18060.1,PB.7394.1,PB.15000.1,PB.21652.1,PB.10548.1,PB.24816.1,PB.5271.1,PB.4772.1,PB.22897.1,PB.18172.1,PB.28543.1,PB.12305.1,PB.15654.1,PB.29431.1,PB.19945.1,PB.21247.1,PB.10560.1,PB.10216.1,PB.25655.1,PB.28724.1,PB.24428.1,PB.23076.1,PB.23220.1,PB.19612.1,PB.22569.1,PB.23421.1,PB.21898.1,PB.19376.1,PB.22064.1,PB.5313.1,PB.23909.1,PB.6558.1,PB.18300.1,PB.17826…
GO:0022625	cytosolic large ribosomal subunit	cellular_component	7	PB.31923.1,PB.31724.1,PB.31612.1,PB.30866.1,PB.30971.1,PB.31127.1,PB.31272.1
GO:0022857	transmembrane transporter activity	molecular_function	374	PB.19573.1,PB.17664.1,PB.23936.1,PB.22390.1,PB.23871.1,PB.4876.1,PB.11087.1,PB.30122.1,PB.13396.1,PB.2491.1,PB.261.1,PB.11932.1,PB.21705.1,PB.19320.1,PB.14608.1,PB.12062.1,PB.19854.1,PB.24689.1,PB.14527.1,PB.22754.1,PB.3943.1,PB.15657.1,PB.26006.1,PB.23374.1,PB.11556.1,PB.22409.1,PB.12534.1,PB.24049.1,PB.20902.1,PB.22058.1,PB.16669.1,PB.25040.1,PB.11569.1,PB.5951.1,PB.22225.1,PB.8069.1,PB.24200.1…
GO:0022900	electron transport chain	biological_process	9	PB.5271.1,PB.18138.1,PB.17271.1,PB.29154.1,PB.19211.1,PB.32174.1,PB.12723.1,PB.18660.1,PB.19605.1
GO:0022904	respiratory electron transport chain	biological_process	10	PB.29781.1,PB.31890.1,PB.21934.1,PB.29955.1,PB.16016.1,PB.6148.1,PB.14216.1,PB.13965.1,PB.1565.1,PB.7553.1
GO:0030001	metal ion transport	biological_process	79	PB.25391.1,PB.2547.1,PB.4954.1,PB.27648.1,PB.29987.1,PB.13549.1,PB.12135.1,PB.10260.1,PB.6418.1,PB.15021.1,PB.29985.1,PB.29730.1,PB.10353.1,PB.29414.1,PB.17744.1,PB.19036.1,PB.26802.1,PB.18477.1,PB.10044.1,PB.31526.1,PB.5134.1,PB.10947.1,PB.3074.1,PB.30881.1,PB.31418.1,PB.22975.1,PB.31841.1,PB.31471.1,PB.30386.1,PB.28348.1,PB.396.1,PB.31634.1,PB.27190.1,PB.13081.1,PB.26101.1,PB.18104.1,PB.20556.1…
GO:0030007	cellular potassium ion homeostasis	biological_process	1	PB.2299.1
GO:0030008	TRAPP complex	cellular_component	2	PB.31342.1,PB.31811.1
GO:0030014	CCR4-NOT complex	cellular_component	3	PB.22908.1,PB.22709.1,PB.23926.1
GO:0030015	CCR4-NOT core complex	cellular_component	5	PB.6221.1,PB.4294.1,PB.7902.1,PB.3582.1,PB.8091.1
GO:0030026	cellular manganese ion homeostasis	biological_process	3	PB.18234.1,PB.31410.1,PB.29347.1
GO:0030036	actin cytoskeleton organization	biological_process	1	PB.174.1
GO:0030041	actin filament polymerization	biological_process	3	PB.30127.1,PB.20595.1,PB.29123.1
GO:0030042	actin filament depolymerization	biological_process	3	PB.31296.1,PB.31358.1,PB.31582.1
GO:0030060	L-malate dehydrogenase activity	molecular_function	6	PB.22261.1,PB.22456.1,PB.27781.1,PB.28268.1,PB.28637.1,PB.21082.1
GO:0030071	regulation of mitotic metaphase/anaphase transition	biological_process	4	PB.8487.1,PB.9754.1,PB.12011.1,PB.10602.1
GO:0030117	membrane coat	cellular_component	53	PB.3776.1,PB.4768.1,PB.2993.1,PB.4414.1,PB.7692.1,PB.14478.1,PB.734.1,PB.21845.1,PB.4844.1,PB.20857.1,PB.6372.1,PB.5461.1,PB.2921.1,PB.5818.1,PB.4315.1,PB.4917.1,PB.14393.1,PB.3584.1,PB.4930.1,PB.13967.1,PB.7546.1,PB.17379.1,PB.1389.1,PB.9176.1,PB.2124.1,PB.8826.1,PB.7594.1,PB.3829.1,PB.19367.1,PB.4268.1,PB.6494.1,PB.3647.1,PB.14401.1,PB.2466.1,PB.2997.1,PB.5676.1,PB.15188.1,PB.2063.1,PB.6134.1,P…
GO:0030121	AP-1 adaptor complex	cellular_component	1	PB.5196.1
GO:0030122	AP-2 adaptor complex	cellular_component	3	PB.3829.1,PB.3647.1,PB.5532.1
GO:0030123	AP-3 adaptor complex	cellular_component	1	PB.15188.1
GO:0030124	AP-4 adaptor complex	cellular_component	2	PB.6494.1,PB.3179.1
GO:0030126	COPI vesicle coat	cellular_component	17	PB.2993.1,PB.734.1,PB.5461.1,PB.5818.1,PB.7546.1,PB.1389.1,PB.9176.1,PB.4268.1,PB.29920.1,PB.2466.1,PB.2997.1,PB.6134.1,PB.6745.1,PB.5083.1,PB.5072.1,PB.2778.1,PB.2951.1
GO:0030127	COPII vesicle coat	cellular_component	28	PB.2476.1,PB.1039.1,PB.403.1,PB.2920.1,PB.9966.1,PB.12166.1,PB.2740.1,PB.6973.1,PB.8589.1,PB.22097.1,PB.15662.1,PB.27218.1,PB.10928.1,PB.2983.1,PB.846.1,PB.7168.1,PB.5892.1,PB.13304.1,PB.7654.1,PB.644.1,PB.2743.1,PB.336.1,PB.7689.1,PB.3609.1,PB.3201.1,PB.9893.1,PB.6363.1,PB.10507.1
GO:0030130	clathrin coat of trans-Golgi network vesicle	cellular_component	6	PB.210.1,PB.29109.1,PB.204.1,PB.28854.1,PB.361.1,PB.17971.1
GO:0030131	clathrin adaptor complex	cellular_component	20	PB.4414.1,PB.23200.1,PB.7692.1,PB.19843.1,PB.11068.1,PB.19541.1,PB.14393.1,PB.13967.1,PB.11439.1,PB.24705.1,PB.10530.1,PB.24980.1,PB.3829.1,PB.30154.1,PB.19227.1,PB.3647.1,PB.25448.1,PB.16260.1,PB.7266.1,PB.5532.1
GO:0030132	clathrin coat of coated pit	cellular_component	6	PB.210.1,PB.29109.1,PB.204.1,PB.28854.1,PB.361.1,PB.17971.1
GO:0030136	clathrin-coated vesicle	cellular_component	8	PB.10465.1,PB.9768.1,PB.15604.1,PB.18423.1,PB.17802.1,PB.16706.1,PB.13667.1,PB.13697.1
GO:0030144	alpha-1,6-mannosylglycoprotein 6-beta-N-acetylglucosaminyltransferase activity	molecular_function	1	PB.27950.1
GO:0030145	manganese ion binding	molecular_function	23	PB.25020.1,PB.27827.1,PB.19465.1,PB.7647.1,PB.27925.1,PB.31570.1,PB.18154.1,PB.9537.1,PB.24295.1,PB.29795.1,PB.19329.1,PB.17801.1,PB.13427.1,PB.4651.1,PB.30845.1,PB.31603.1,PB.17762.1,PB.12921.1,PB.736.1,PB.21629.1,PB.11237.1,PB.11972.1,PB.14395.1
GO:0030150	protein import into mitochondrial matrix	biological_process	2	PB.26647.1,PB.26781.1
GO:0030151	molybdenum ion binding	molecular_function	19	PB.1057.1,PB.25860.1,PB.28100.1,PB.8064.1,PB.25906.1,PB.1423.1,PB.14874.1,PB.15764.1,PB.21300.1,PB.5466.1,PB.10903.1,PB.8564.1,PB.8190.1,PB.30479.1,PB.4476.1,PB.10848.1,PB.29377.1,PB.9080.1,PB.10048.1
GO:0030163	protein catabolic process	biological_process	10	PB.26118.1,PB.25613.1,PB.25274.1,PB.26346.1,PB.25203.1,PB.10291.1,PB.25723.1,PB.26266.1,PB.27000.1,PB.11036.1
GO:0030170	pyridoxal phosphate binding	molecular_function	147	PB.20917.1,PB.22511.1,PB.1099.1,PB.17125.1,PB.1057.1,PB.18822.1,PB.21613.1,PB.7978.1,PB.26446.1,PB.7836.1,PB.28100.1,PB.14744.1,PB.11658.1,PB.22415.1,PB.25743.1,PB.23827.1,PB.18804.1,PB.22443.1,PB.16358.1,PB.6000.1,PB.17733.1,PB.25906.1,PB.7730.1,PB.18921.1,PB.25049.1,PB.2308.1,PB.24669.1,PB.26485.1,PB.23084.1,PB.20629.1,PB.25122.1,PB.23707.1,PB.6451.1,PB.5002.1,PB.25874.1,PB.27032.1,PB.10867.1,P…
GO:0030173	integral component of Golgi membrane	cellular_component	4	PB.14672.1,PB.14026.1,PB.11208.1,PB.12380.1
GO:0030176	integral component of endoplasmic reticulum membrane	cellular_component	6	PB.29013.1,PB.14970.1,PB.23498.1,PB.22004.1,PB.22527.1,PB.3384.1
GO:0030234	enzyme regulator activity	molecular_function	13	PB.3351.1,PB.4137.1,PB.3886.1,PB.7931.1,PB.19069.1,PB.22869.1,PB.14380.1,PB.7005.1,PB.8078.1,PB.7191.1,PB.8266.1,PB.3384.1,PB.31955.1
GO:0030244	cellulose biosynthetic process	biological_process	63	PB.3176.1,PB.1297.1,PB.10908.1,PB.1967.1,PB.3528.1,PB.12596.1,PB.830.1,PB.21346.1,PB.13819.1,PB.1259.1,PB.8149.1,PB.10171.1,PB.4050.1,PB.5530.1,PB.19322.1,PB.9498.1,PB.18265.1,PB.2874.1,PB.12543.1,PB.14160.1,PB.901.1,PB.5411.1,PB.2089.1,PB.18357.1,PB.2059.1,PB.14286.1,PB.4128.1,PB.14996.1,PB.1724.1,PB.4526.1,PB.16270.1,PB.17860.1,PB.22037.1,PB.4507.1,PB.1978.1,PB.13976.1,PB.29714.1,PB.11977.1,PB.…
GO:0030245	cellulose catabolic process	biological_process	1	PB.18322.1
GO:0030246	carbohydrate binding	molecular_function	104	PB.12173.1,PB.6038.1,PB.12177.1,PB.26824.1,PB.31184.1,PB.8161.1,PB.26380.1,PB.30926.1,PB.7325.1,PB.26424.1,PB.2880.1,PB.13853.1,PB.31689.1,PB.6307.1,PB.15540.1,PB.11812.1,PB.4471.1,PB.6882.1,PB.27445.1,PB.14754.1,PB.29459.1,PB.23155.1,PB.9201.1,PB.4610.1,PB.24151.1,PB.6773.1,PB.2190.1,PB.15330.1,PB.31694.1,PB.7105.1,PB.4681.1,PB.29468.1,PB.13787.1,PB.4706.1,PB.4398.1,PB.16711.1,PB.14173.1,PB.1380…
GO:0030247	polysaccharide binding	molecular_function	38	PB.18285.1,PB.16147.1,PB.25235.1,PB.9820.1,PB.13214.1,PB.16153.1,PB.3766.1,PB.13609.1,PB.10559.1,PB.4262.1,PB.13279.1,PB.13658.1,PB.9779.1,PB.15240.1,PB.15833.1,PB.12427.1,PB.16428.1,PB.16190.1,PB.16445.1,PB.15404.1,PB.13694.1,PB.7556.1,PB.7658.1,PB.23872.1,PB.15214.1,PB.16306.1,PB.14591.1,PB.9261.1,PB.15806.1,PB.14458.1,PB.16279.1,PB.10719.1,PB.13932.1,PB.11825.1,PB.7793.1,PB.2549.1,PB.5138.1,PB…
GO:0030248	cellulose binding	molecular_function	2	PB.23598.1,PB.21491.1
GO:0030259	lipid glycosylation	biological_process	10	PB.21924.1,PB.16954.1,PB.1579.1,PB.7956.1,PB.7389.1,PB.1210.1,PB.18537.1,PB.6980.1,PB.15525.1,PB.17295.1
GO:0030276	clathrin binding	molecular_function	12	PB.4414.1,PB.7692.1,PB.10465.1,PB.9768.1,PB.15604.1,PB.17379.1,PB.18423.1,PB.14401.1,PB.17802.1,PB.16706.1,PB.13667.1,PB.13697.1
GO:0030286	dynein complex	cellular_component	1	PB.32054.1
GO:0030289	protein phosphatase 4 complex	cellular_component	1	PB.30167.1
GO:0030328	prenylcysteine catabolic process	biological_process	2	PB.23414.1,PB.24086.1
GO:0030366	molybdopterin synthase activity	molecular_function	2	PB.22818.1,PB.22674.1
GO:0030410	nicotianamine synthase activity	molecular_function	1	PB.29569.1
GO:0030411	scytalone dehydratase activity	molecular_function	1	PB.13217.1
GO:0030414	peptidase inhibitor activity	molecular_function	1	PB.10120.1
GO:0030418	nicotianamine biosynthetic process	biological_process	1	PB.29569.1
GO:0030429	kynureninase activity	molecular_function	1	PB.26993.1
GO:0030488	tRNA methylation	biological_process	9	PB.6822.1,PB.27478.1,PB.21253.1,PB.25973.1,PB.22563.1,PB.22791.1,PB.22151.1,PB.26003.1,PB.28824.1
GO:0030515	snoRNA binding	molecular_function	3	PB.32464.1,PB.11255.1,PB.7013.1
GO:0030532	small nuclear ribonucleoprotein complex	cellular_component	1	PB.31956.1
GO:0030598	rRNA N-glycosylase activity	molecular_function	1	PB.22889.1
GO:0030599	pectinesterase activity	molecular_function	26	PB.18335.1,PB.23352.1,PB.24636.1,PB.4148.1,PB.1506.1,PB.17381.1,PB.22558.1,PB.23371.1,PB.23754.1,PB.21072.1,PB.28431.1,PB.24185.1,PB.4157.1,PB.24885.1,PB.17508.1,PB.30076.1,PB.22200.1,PB.18184.1,PB.1750.1,PB.21380.1,PB.19143.1,PB.1838.1,PB.19613.1,PB.26665.1,PB.19663.1,PB.19550.1
GO:0030604	1-deoxy-D-xylulose-5-phosphate reductoisomerase activity	molecular_function	2	PB.2382.1,PB.22927.1
GO:0030619	U1 snRNA binding	molecular_function	3	PB.15940.1,PB.15730.1,PB.7047.1
GO:0030623	U5 snRNA binding	molecular_function	3	PB.13062.1,PB.32.1,PB.25.1
GO:0030674	protein binding, bridging	molecular_function	5	PB.18503.1,PB.12865.1,PB.20210.1,PB.738.1,PB.3163.1
GO:0030677	ribonuclease P complex	cellular_component	7	PB.6815.1,PB.28108.1,PB.26980.1,PB.4184.1,PB.6573.1,PB.27675.1,PB.14944.1
GO:0030686	90S preribosome	cellular_component	3	PB.27533.1,PB.27465.1,PB.25611.1
GO:0030688	preribosome, small subunit precursor	cellular_component	5	PB.27533.1,PB.21163.1,PB.20334.1,PB.27465.1,PB.25611.1
GO:0030729	acetoacetate-CoA ligase activity	molecular_function	1	PB.17577.1
GO:0030833	regulation of actin filament polymerization	biological_process	7	PB.29033.1,PB.27857.1,PB.1776.1,PB.30127.1,PB.3147.1,PB.20595.1,PB.29123.1
GO:0030870	Mre11 complex	cellular_component	1	PB.11237.1
GO:0030880	RNA polymerase complex	cellular_component	3	PB.4001.1,PB.30895.1,PB.31156.1
GO:0030904	retromer complex	cellular_component	2	PB.26050.1,PB.31233.1
GO:0030906	retromer, cargo-selective complex	cellular_component	12	PB.14297.1,PB.8519.1,PB.8123.1,PB.13590.1,PB.10520.1,PB.1749.1,PB.17119.1,PB.7324.1,PB.6425.1,PB.5852.1,PB.9889.1,PB.9563.1
GO:0030908	protein splicing	biological_process	2	PB.10696.1,PB.11327.1
GO:0030942	endoplasmic reticulum signal peptide binding	molecular_function	11	PB.11186.1,PB.16994.1,PB.16054.1,PB.14248.1,PB.5534.1,PB.16948.1,PB.21758.1,PB.8284.1,PB.3691.1,PB.25563.1,PB.281.1
GO:0030955	potassium ion binding	molecular_function	29	PB.4740.1,PB.15261.1,PB.20887.1,PB.21745.1,PB.20009.1,PB.10458.1,PB.13231.1,PB.20544.1,PB.13877.1,PB.16370.1,PB.14766.1,PB.20829.1,PB.21033.1,PB.12657.1,PB.17178.1,PB.20312.1,PB.6832.1,PB.1366.1,PB.18310.1,PB.17054.1,PB.18956.1,PB.11795.1,PB.9125.1,PB.10568.1,PB.4022.1,PB.19089.1,PB.17126.1,PB.16535.1,PB.21342.1
GO:0030956	glutamyl-tRNA(Gln) amidotransferase complex	cellular_component	1	PB.19350.1
GO:0030975	thiamine binding	molecular_function	4	PB.15674.1,PB.8409.1,PB.21276.1,PB.29762.1
GO:0030976	thiamine pyrophosphate binding	molecular_function	11	PB.6242.1,PB.1600.1,PB.5498.1,PB.804.1,PB.9277.1,PB.17645.1,PB.17216.1,PB.5484.1,PB.13153.1,PB.18497.1,PB.16758.1
GO:0030983	mismatched DNA binding	molecular_function	23	PB.4063.1,PB.1134.1,PB.8061.1,PB.1420.1,PB.4036.1,PB.17604.1,PB.9364.1,PB.6339.1,PB.8800.1,PB.20408.1,PB.25004.1,PB.3327.1,PB.3268.1,PB.9428.1,PB.2376.1,PB.1626.1,PB.28125.1,PB.446.1,PB.7413.1,PB.3649.1,PB.6247.1,PB.5049.1,PB.6373.1
GO:0031011	Ino80 complex	cellular_component	6	PB.18343.1,PB.14365.1,PB.13028.1,PB.23669.1,PB.16794.1,PB.24324.1
GO:0031012	extracellular matrix	cellular_component	1	PB.28074.1
GO:0031023	microtubule organizing center organization	biological_process	2	PB.6508.1,PB.20035.1
GO:0031047	gene silencing by RNA	biological_process	18	PB.3733.1,PB.10766.1,PB.7954.1,PB.4042.1,PB.3914.1,PB.10361.1,PB.17066.1,PB.17411.1,PB.11959.1,PB.26340.1,PB.25777.1,PB.15751.1,PB.1428.1,PB.13356.1,PB.1515.1,PB.24454.1,PB.9159.1,PB.11520.1
GO:0031071	cysteine desulfurase activity	molecular_function	3	PB.23589.1,PB.25883.1,PB.24149.1
GO:0031072	heat shock protein binding	molecular_function	25	PB.8077.1,PB.18614.1,PB.11859.1,PB.12787.1,PB.22469.1,PB.23820.1,PB.16924.1,PB.23465.1,PB.21098.1,PB.8775.1,PB.21691.1,PB.19686.1,PB.24350.1,PB.20585.1,PB.16949.1,PB.18087.1,PB.25128.1,PB.21254.1,PB.21896.1,PB.22205.1,PB.21319.1,PB.26744.1,PB.25281.1,PB.25729.1,PB.18351.1
GO:0031083	BLOC-1 complex	cellular_component	1	PB.13429.1
GO:0031119	tRNA pseudouridine synthesis	biological_process	2	PB.17959.1,PB.18196.1
GO:0031122	cytoplasmic microtubule organization	biological_process	1	PB.24315.1
GO:0031123	RNA 3'-end processing	biological_process	20	PB.6392.1,PB.9006.1,PB.5801.1,PB.18446.1,PB.10162.1,PB.13143.1,PB.4588.1,PB.4449.1,PB.12461.1,PB.17340.1,PB.4984.1,PB.12675.1,PB.18892.1,PB.981.1,PB.9269.1,PB.4204.1,PB.3855.1,PB.14348.1,PB.6779.1,PB.7454.1
GO:0031124	mRNA 3'-end processing	biological_process	7	PB.20647.1,PB.11081.1,PB.27610.1,PB.17261.1,PB.15491.1,PB.11209.1,PB.25426.1
GO:0031145	anaphase-promoting complex-dependent catabolic process	biological_process	5	PB.25626.1,PB.14452.1,PB.6152.1,PB.28688.1,PB.10602.1
GO:0031167	rRNA methylation	biological_process	1	PB.3678.1
GO:0031177	phosphopantetheine binding	molecular_function	9	PB.31920.1,PB.8787.1,PB.3499.1,PB.905.1,PB.5360.1,PB.203.1,PB.10149.1,PB.10481.1,PB.7226.1
GO:0031225	anchored component of membrane	cellular_component	7	PB.21490.1,PB.26992.1,PB.15849.1,PB.22616.1,PB.26271.1,PB.19562.1,PB.16366.1
GO:0031262	Ndc80 complex	cellular_component	3	PB.9423.1,PB.14738.1,PB.14705.1
GO:0031307	integral component of mitochondrial outer membrane	cellular_component	4	PB.18584.1,PB.14059.1,PB.12110.1,PB.19115.1
GO:0031361	integral component of thylakoid membrane	cellular_component	1	PB.23964.1
GO:0031369	translation initiation factor binding	molecular_function	8	PB.1530.1,PB.9757.1,PB.12379.1,PB.2392.1,PB.5849.1,PB.17545.1,PB.18644.1,PB.26194.1
GO:0031388	organic acid phosphorylation	biological_process	1	PB.27244.1
GO:0031417	NatC complex	cellular_component	5	PB.19715.1,PB.15535.1,PB.13117.1,PB.31941.1,PB.13903.1
GO:0031418	L-ascorbic acid binding	molecular_function	15	PB.4330.1,PB.29452.1,PB.28510.1,PB.5996.1,PB.26106.1,PB.27345.1,PB.16938.1,PB.11840.1,PB.28820.1,PB.30279.1,PB.11879.1,PB.31345.1,PB.15712.1,PB.25330.1,PB.9466.1
GO:0031461	cullin-RING ubiquitin ligase complex	cellular_component	8	PB.11571.1,PB.29663.1,PB.2555.1,PB.10692.1,PB.9746.1,PB.8425.1,PB.9226.1,PB.11070.1
GO:0031491	nucleosome binding	molecular_function	4	PB.3084.1,PB.4099.1,PB.4066.1,PB.3756.1
GO:0031515	tRNA (m1A) methyltransferase complex	cellular_component	4	PB.6822.1,PB.25973.1,PB.22151.1,PB.28824.1
GO:0031519	PcG protein complex	cellular_component	2	PB.7973.1,PB.6088.1
GO:0031625	ubiquitin protein ligase binding	molecular_function	22	PB.11571.1,PB.1528.1,PB.27298.1,PB.11371.1,PB.29663.1,PB.2555.1,PB.20827.1,PB.10692.1,PB.11647.1,PB.8539.1,PB.26521.1,PB.9746.1,PB.3349.1,PB.7505.1,PB.13241.1,PB.9916.1,PB.9935.1,PB.8425.1,PB.9226.1,PB.5755.1,PB.5241.1,PB.11070.1
GO:0031683	G-protein beta/gamma-subunit complex binding	molecular_function	21	PB.23719.1,PB.6122.1,PB.5568.1,PB.11830.1,PB.19408.1,PB.7449.1,PB.9510.1,PB.9781.1,PB.8038.1,PB.15523.1,PB.4609.1,PB.6564.1,PB.10573.1,PB.4170.1,PB.22873.1,PB.25032.1,PB.9170.1,PB.4549.1,PB.17728.1,PB.14971.1,PB.9185.1
GO:0031965	nuclear membrane	cellular_component	1	PB.22970.1
GO:0031966	mitochondrial membrane	cellular_component	5	PB.12150.1,PB.27812.1,PB.26281.1,PB.29637.1,PB.13758.1
GO:0032012	regulation of ARF protein signal transduction	biological_process	11	PB.289.1,PB.612.1,PB.438.1,PB.513.1,PB.208.1,PB.15561.1,PB.7623.1,PB.243.1,PB.484.1,PB.131.1,PB.15433.1
GO:0032040	small-subunit processome	cellular_component	16	PB.2180.1,PB.23662.1,PB.18971.1,PB.10747.1,PB.27847.1,PB.10242.1,PB.31497.1,PB.9701.1,PB.28953.1,PB.17804.1,PB.7725.1,PB.1998.1,PB.17652.1,PB.8113.1,PB.6890.1,PB.13980.1
GO:0032049	cardiolipin biosynthetic process	biological_process	11	PB.4434.1,PB.21361.1,PB.17708.1,PB.15209.1,PB.16650.1,PB.3765.1,PB.19357.1,PB.12050.1,PB.14700.1,PB.12290.1,PB.3255.1
GO:0032051	clathrin light chain binding	molecular_function	5	PB.7419.1,PB.6907.1,PB.210.1,PB.204.1,PB.361.1
GO:0032065	cortical protein anchoring	biological_process	2	PB.845.1,PB.228.1
GO:0032259	methylation	biological_process	35	PB.4317.1,PB.2573.1,PB.12433.1,PB.7119.1,PB.17704.1,PB.29556.1,PB.25002.1,PB.27405.1,PB.22538.1,PB.3678.1,PB.26712.1,PB.27452.1,PB.31522.1,PB.12082.1,PB.17146.1,PB.27958.1,PB.20091.1,PB.28662.1,PB.27183.1,PB.27199.1,PB.6875.1,PB.24958.1,PB.25663.1,PB.21961.1,PB.2417.1,PB.6371.1,PB.23016.1,PB.18128.1,PB.27783.1,PB.9107.1,PB.9202.1,PB.20630.1,PB.11113.1,PB.10810.1,PB.15544.1
GO:0032264	IMP salvage	biological_process	3	PB.5685.1,PB.4537.1,PB.4366.1
GO:0032266	phosphatidylinositol-3-phosphate binding	molecular_function	1	PB.9410.1
GO:0032299	ribonuclease H2 complex	cellular_component	2	PB.30066.1,PB.13752.1
GO:0032324	molybdopterin cofactor biosynthetic process	biological_process	3	PB.16891.1,PB.17376.1,PB.14547.1
GO:0032366	intracellular sterol transport	biological_process	3	PB.32209.1,PB.31900.1,PB.21154.1
GO:0032422	purine-rich negative regulatory element binding	molecular_function	3	PB.25113.1,PB.21586.1,PB.21318.1
GO:0032509	endosome transport via multivesicular body sorting pathway	biological_process	1	PB.30174.1
GO:0032549	ribonucleoside binding	molecular_function	8	PB.5243.1,PB.2750.1,PB.2240.1,PB.12077.1,PB.1968.1,PB.2623.1,PB.2840.1,PB.2057.1
GO:0032559	adenyl ribonucleotide binding	molecular_function	9	PB.20949.1,PB.7937.1,PB.21798.1,PB.12622.1,PB.5647.1,PB.23697.1,PB.21539.1,PB.22836.1,PB.2575.1
GO:0032784	regulation of DNA-templated transcription, elongation	biological_process	1	PB.4815.1
GO:0032786	positive regulation of DNA-templated transcription, elongation	biological_process	1	PB.32186.1
GO:0032933	SREBP signaling pathway	biological_process	3	PB.5065.1,PB.7429.1,PB.8891.1
GO:0032955	regulation of division septum assembly	biological_process	1	PB.1105.1
GO:0032957	inositol trisphosphate metabolic process	biological_process	4	PB.22969.1,PB.22170.1,PB.3181.1,PB.13060.1
GO:0032958	inositol phosphate biosynthetic process	biological_process	3	PB.16482.1,PB.4847.1,PB.18181.1
GO:0032968	positive regulation of transcription elongation from RNA polymerase II promoter	biological_process	5	PB.29339.1,PB.19209.1,PB.21957.1,PB.1339.1,PB.695.1
GO:0032977	membrane insertase activity	molecular_function	11	PB.26534.1,PB.19233.1,PB.3636.1,PB.10516.1,PB.18530.1,PB.21866.1,PB.13246.1,PB.8159.1,PB.15624.1,PB.16942.1,PB.23912.1
GO:0033014	tetrapyrrole biosynthetic process	biological_process	9	PB.13773.1,PB.5991.1,PB.28094.1,PB.1388.1,PB.26650.1,PB.17035.1,PB.23098.1,PB.19391.1,PB.27674.1
GO:0033177	proton-transporting two-sector ATPase complex, proton-transporting domain	cellular_component	13	PB.7937.1,PB.22580.1,PB.15467.1,PB.25209.1,PB.5079.1,PB.22657.1,PB.24626.1,PB.31402.1,PB.29822.1,PB.24491.1,PB.31512.1,PB.2575.1,PB.31251.1
GO:0033178	proton-transporting two-sector ATPase complex, catalytic domain	cellular_component	4	PB.7231.1,PB.19336.1,PB.4684.1,PB.30750.1
GO:0033179	proton-transporting V-type ATPase, V0 domain	cellular_component	26	PB.8554.1,PB.8534.1,PB.22580.1,PB.5351.1,PB.5079.1,PB.8363.1,PB.878.1,PB.21816.1,PB.32545.1,PB.4701.1,PB.24626.1,PB.31402.1,PB.7102.1,PB.11646.1,PB.6915.1,PB.8793.1,PB.867.1,PB.11262.1,PB.29822.1,PB.27198.1,PB.18565.1,PB.8351.1,PB.31512.1,PB.5905.1,PB.31251.1,PB.32423.1
GO:0033180	proton-transporting V-type ATPase, V1 domain	cellular_component	7	PB.26377.1,PB.19933.1,PB.17474.1,PB.4491.1,PB.23545.1,PB.1929.1,PB.9527.1
GO:0033557	Slx1-Slx4 complex	cellular_component	1	PB.1731.1
GO:0033573	high-affinity iron permease complex	cellular_component	1	PB.24777.1
GO:0033588	Elongator holoenzyme complex	cellular_component	10	PB.11485.1,PB.9330.1,PB.12934.1,PB.375.1,PB.24431.1,PB.27051.1,PB.31238.1,PB.5643.1,PB.12065.1,PB.10767.1
GO:0033609	oxalate metabolic process	biological_process	2	PB.21819.1,PB.26914.1
GO:0033617	mitochondrial respiratory chain complex IV assembly	biological_process	1	PB.2534.1
GO:0033743	peptide-methionine (R)-S-oxide reductase activity	molecular_function	3	PB.15628.1,PB.30841.1,PB.30915.1
GO:0033819	lipoyl(octanoyl) transferase activity	molecular_function	2	PB.28823.1,PB.10880.1
GO:0033862	UMP kinase activity	molecular_function	2	PB.14771.1,PB.23667.1
GO:0033897	ribonuclease T2 activity	molecular_function	5	PB.31473.1,PB.8514.1,PB.354.1,PB.31026.1,PB.29788.1
GO:0033926	glycopeptide alpha-N-acetylgalactosaminidase activity	molecular_function	9	PB.10650.1,PB.13882.1,PB.11738.1,PB.6444.1,PB.10604.1,PB.15643.1,PB.15623.1,PB.3762.1,PB.13777.1
GO:0033971	hydroxyisourate hydrolase activity	molecular_function	2	PB.17444.1,PB.28500.1
GO:0034061	DNA polymerase activity	molecular_function	2	PB.14500.1,PB.16349.1
GO:0034220	ion transmembrane transport	biological_process	1	PB.3136.1
GO:0034227	tRNA thio-modification	biological_process	6	PB.5819.1,PB.23657.1,PB.7543.1,PB.10470.1,PB.6213.1,PB.25083.1
GO:0034314	Arp2/3 complex-mediated actin nucleation	biological_process	6	PB.29033.1,PB.27857.1,PB.30127.1,PB.3147.1,PB.20595.1,PB.29123.1
GO:0034427	nuclear-transcribed mRNA catabolic process, exonucleolytic, 3'-5'	biological_process	1	PB.1258.1
GO:0034450	ubiquitin-ubiquitin ligase activity	molecular_function	9	PB.8248.1,PB.26230.1,PB.3563.1,PB.1231.1,PB.4782.1,PB.1864.1,PB.21474.1,PB.5223.1,PB.120.1
GO:0034457	Mpp10 complex	cellular_component	3	PB.8442.1,PB.17677.1,PB.20461.1
GO:0034470	ncRNA processing	biological_process	3	PB.6414.1,PB.4370.1,PB.5597.1
GO:0034477	U6 snRNA 3'-end processing	biological_process	1	PB.29573.1
GO:0034508	centromere complex assembly	biological_process	1	PB.28381.1
GO:0034755	iron ion transmembrane transport	biological_process	2	PB.11808.1,PB.24777.1
GO:0034968	histone lysine methylation	biological_process	14	PB.6718.1,PB.15566.1,PB.10670.1,PB.13044.1,PB.6979.1,PB.6502.1,PB.12009.1,PB.3554.1,PB.8172.1,PB.5936.1,PB.13408.1,PB.19212.1,PB.7066.1,PB.6260.1
GO:0035065	regulation of histone acetylation	biological_process	2	PB.22323.1,PB.20297.1
GO:0035091	phosphatidylinositol binding	molecular_function	27	PB.9867.1,PB.10088.1,PB.18937.1,PB.14204.1,PB.22395.1,PB.2671.1,PB.12017.1,PB.4778.1,PB.19444.1,PB.3588.1,PB.16071.1,PB.800.1,PB.6313.1,PB.27166.1,PB.11112.1,PB.10091.1,PB.15366.1,PB.24225.1,PB.4287.1,PB.20665.1,PB.955.1,PB.1362.1,PB.8421.1,PB.2081.1,PB.3263.1,PB.5554.1,PB.5209.1
GO:0035246	peptidyl-arginine N-methylation	biological_process	1	PB.12452.1
GO:0035299	inositol pentakisphosphate 2-kinase activity	molecular_function	2	PB.2547.1,PB.16258.1
GO:0035312	5'-3' exodeoxyribonuclease activity	molecular_function	2	PB.14118.1,PB.10009.1
GO:0035434	copper ion transmembrane transport	biological_process	2	PB.11985.1,PB.24985.1
GO:0035435	phosphate ion transmembrane transport	biological_process	1	PB.15899.1
GO:0035556	intracellular signal transduction	biological_process	39	PB.17812.1,PB.11916.1,PB.32152.1,PB.2326.1,PB.573.1,PB.15172.1,PB.18592.1,PB.6810.1,PB.19067.1,PB.20223.1,PB.20110.1,PB.18039.1,PB.6043.1,PB.11937.1,PB.22744.1,PB.20700.1,PB.17631.1,PB.18720.1,PB.26136.1,PB.16490.1,PB.11302.1,PB.20306.1,PB.7070.1,PB.2083.1,PB.12278.1,PB.4932.1,PB.2507.1,PB.17369.1,PB.23438.1,PB.9000.1,PB.7187.1,PB.8712.1,PB.21569.1,PB.17813.1,PB.5039.1,PB.25396.1,PB.13037.1,PB.92…
GO:0035596	methylthiotransferase activity	molecular_function	2	PB.17726.1,PB.14329.1
GO:0035598	N6-threonylcarbomyladenosine methylthiotransferase activity	molecular_function	1	PB.17726.1
GO:0035600	tRNA methylthiolation	biological_process	1	PB.17726.1
GO:0035615	clathrin adaptor activity	molecular_function	3	PB.3829.1,PB.3647.1,PB.5532.1
GO:0035658	Mon1-Ccz1 complex	cellular_component	4	PB.2548.1,PB.6029.1,PB.20245.1,PB.19894.1
GO:0035999	tetrahydrofolate interconversion	biological_process	13	PB.22443.1,PB.20629.1,PB.23707.1,PB.10867.1,PB.17163.1,PB.21437.1,PB.22750.1,PB.20835.1,PB.24111.1,PB.11466.1,PB.23197.1,PB.17113.1,PB.13701.1
GO:0036265	RNA (guanine-N7)-methylation	biological_process	1	PB.26498.1
GO:0036361	racemase activity, acting on amino acids and derivatives	molecular_function	3	PB.23117.1,PB.28242.1,PB.14929.1
GO:0036374	glutathione hydrolase activity	molecular_function	1	PB.14740.1
GO:0036459	thiol-dependent ubiquitinyl hydrolase activity	molecular_function	80	PB.24235.1,PB.18687.1,PB.7748.1,PB.12684.1,PB.12016.1,PB.8752.1,PB.468.1,PB.25583.1,PB.11106.1,PB.7822.1,PB.4180.1,PB.12891.1,PB.2208.1,PB.2764.1,PB.5837.1,PB.9571.1,PB.12694.1,PB.8423.1,PB.6310.1,PB.3580.1,PB.2037.1,PB.10189.1,PB.293.1,PB.11744.1,PB.9556.1,PB.1771.1,PB.19515.1,PB.269.1,PB.12911.1,PB.30040.1,PB.3012.1,PB.16760.1,PB.5354.1,PB.9205.1,PB.10438.1,PB.19677.1,PB.6132.1,PB.21608.1,PB.70…
GO:0038023	signaling receptor activity	molecular_function	1	PB.32231.1
GO:0038199	ethylene receptor activity	molecular_function	4	PB.4662.1,PB.7179.1,PB.902.1,PB.8513.1
GO:0039694	viral RNA genome replication	biological_process	15	PB.198.1,PB.986.1,PB.6837.1,PB.22.1,PB.3075.1,PB.122.1,PB.134.1,PB.6332.1,PB.9279.1,PB.751.1,PB.1653.1,PB.10423.1,PB.30.1,PB.5210.1,PB.29.1
GO:0042025	host cell nucleus	cellular_component	238	PB.17082.1,PB.31605.1,PB.5143.1,PB.8065.1,PB.25025.1,PB.16961.1,PB.7291.1,PB.27255.1,PB.22536.1,PB.27189.1,PB.3205.1,PB.3485.1,PB.1810.1,PB.15872.1,PB.32622.1,PB.16248.1,PB.3688.1,PB.7455.1,PB.2207.1,PB.6323.1,PB.25704.1,PB.11980.1,PB.12908.1,PB.5945.1,PB.28708.1,PB.20061.1,PB.5320.1,PB.4767.1,PB.5688.1,PB.8935.1,PB.7416.1,PB.9589.1,PB.2696.1,PB.15502.1,PB.15216.1,PB.9593.1,PB.20232.1,PB.14429.1,…
GO:0042026	protein refolding	biological_process	24	PB.12428.1,PB.12391.1,PB.13745.1,PB.5199.1,PB.17759.1,PB.10328.1,PB.14686.1,PB.12463.1,PB.4850.1,PB.13245.1,PB.15630.1,PB.15032.1,PB.17899.1,PB.19008.1,PB.19029.1,PB.17060.1,PB.17256.1,PB.20231.1,PB.20046.1,PB.15023.1,PB.19141.1,PB.15349.1,PB.16064.1,PB.18916.1
GO:0042128	nitrate assimilation	biological_process	1	PB.8190.1
GO:0042132	fructose 1,6-bisphosphate 1-phosphatase activity	molecular_function	7	PB.27881.1,PB.24177.1,PB.27757.1,PB.13891.1,PB.29424.1,PB.21982.1,PB.27131.1
GO:0042147	retrograde transport, endosome to Golgi	biological_process	17	PB.26050.1,PB.14297.1,PB.2320.1,PB.8519.1,PB.2746.1,PB.8123.1,PB.13590.1,PB.10520.1,PB.1749.1,PB.17119.1,PB.7324.1,PB.6425.1,PB.5852.1,PB.31233.1,PB.3685.1,PB.9889.1,PB.9563.1
GO:0042162	telomeric DNA binding	molecular_function	3	PB.18037.1,PB.15666.1,PB.12107.1
GO:0042176	regulation of protein catabolic process	biological_process	11	PB.3351.1,PB.4137.1,PB.3886.1,PB.7931.1,PB.19069.1,PB.22869.1,PB.14380.1,PB.7005.1,PB.8078.1,PB.7191.1,PB.8266.1
GO:0042246	tissue regeneration	biological_process	1	PB.13187.1
GO:0042254	ribosome biogenesis	biological_process	32	PB.22067.1,PB.16040.1,PB.9954.1,PB.32464.1,PB.6887.1,PB.19131.1,PB.31343.1,PB.7915.1,PB.2015.1,PB.29596.1,PB.27628.1,PB.11484.1,PB.6376.1,PB.18570.1,PB.11453.1,PB.9254.1,PB.30788.1,PB.13912.1,PB.26617.1,PB.29242.1,PB.18001.1,PB.18168.1,PB.30137.1,PB.1679.1,PB.21424.1,PB.27798.1,PB.30114.1,PB.18717.1,PB.10843.1,PB.7578.1,PB.31013.1,PB.7496.1
GO:0042256	mature ribosome assembly	biological_process	5	PB.30341.1,PB.26617.1,PB.23892.1,PB.26822.1,PB.6840.1
GO:0042274	ribosomal small subunit biogenesis	biological_process	3	PB.16017.1,PB.24656.1,PB.16920.1
GO:0042286	glutamate-1-semialdehyde 2,1-aminomutase activity	molecular_function	1	PB.23098.1
GO:0042300	beta-amyrin synthase activity	molecular_function	17	PB.12200.1,PB.4843.1,PB.12828.1,PB.13445.1,PB.8488.1,PB.12370.1,PB.13404.1,PB.13372.1,PB.11130.1,PB.14536.1,PB.13763.1,PB.13512.1,PB.7114.1,PB.6951.1,PB.11299.1,PB.9649.1,PB.6316.1
GO:0042301	phosphate ion binding	molecular_function	4	PB.29781.1,PB.8458.1,PB.16621.1,PB.7798.1
GO:0042302	structural constituent of cuticle	molecular_function	3	PB.30883.1,PB.30164.1,PB.24766.1
GO:0042393	histone binding	molecular_function	9	PB.2942.1,PB.835.1,PB.29257.1,PB.30470.1,PB.16660.1,PB.23.1,PB.708.1,PB.24621.1,PB.16229.1
GO:0042398	cellular modified amino acid biosynthetic process	biological_process	4	PB.24262.1,PB.17734.1,PB.16934.1,PB.20593.1
GO:0042407	cristae formation	biological_process	1	PB.1287.1
GO:0042450	arginine biosynthetic process via ornithine	biological_process	2	PB.21671.1,PB.15361.1
GO:0042545	cell wall modification	biological_process	26	PB.18335.1,PB.23352.1,PB.24636.1,PB.4148.1,PB.1506.1,PB.17381.1,PB.22558.1,PB.23371.1,PB.23754.1,PB.21072.1,PB.28431.1,PB.24185.1,PB.4157.1,PB.24885.1,PB.17508.1,PB.30076.1,PB.22200.1,PB.18184.1,PB.1750.1,PB.21380.1,PB.19143.1,PB.1838.1,PB.19613.1,PB.26665.1,PB.19663.1,PB.19550.1
GO:0042546	cell wall biogenesis	biological_process	20	PB.30791.1,PB.18945.1,PB.25210.1,PB.30674.1,PB.29194.1,PB.29741.1,PB.29517.1,PB.30236.1,PB.31055.1,PB.28687.1,PB.28286.1,PB.30847.1,PB.29791.1,PB.30272.1,PB.1957.1,PB.30223.1,PB.28148.1,PB.28904.1,PB.29588.1,PB.18129.1
GO:0042549	photosystem II stabilization	biological_process	3	PB.26072.1,PB.2925.1,PB.27499.1
GO:0042555	MCM complex	cellular_component	10	PB.9669.1,PB.15132.1,PB.14981.1,PB.10930.1,PB.9756.1,PB.18878.1,PB.7093.1,PB.10394.1,PB.9800.1,PB.6685.1
GO:0042558	pteridine-containing compound metabolic process	biological_process	2	PB.14546.1,PB.7503.1
GO:0042578	phosphoric ester hydrolase activity	molecular_function	30	PB.6967.1,PB.5379.1,PB.5531.1,PB.7060.1,PB.6466.1,PB.11217.1,PB.27881.1,PB.24177.1,PB.27757.1,PB.13718.1,PB.20106.1,PB.4336.1,PB.14197.1,PB.16394.1,PB.14699.1,PB.4470.1,PB.16640.1,PB.429.1,PB.508.1,PB.29424.1,PB.18113.1,PB.10101.1,PB.6534.1,PB.12575.1,PB.16475.1,PB.2084.1,PB.26238.1,PB.5008.1,PB.27131.1,PB.24644.1
GO:0042597	periplasmic space	cellular_component	3	PB.7721.1,PB.21693.1,PB.8506.1
GO:0042626	ATPase activity, coupled to transmembrane movement of substances	molecular_function	106	PB.20413.1,PB.3904.1,PB.5299.1,PB.2697.1,PB.1326.1,PB.13010.1,PB.486.1,PB.10799.1,PB.4595.1,PB.2272.1,PB.2045.1,PB.10313.1,PB.1849.1,PB.863.1,PB.4044.1,PB.3999.1,PB.622.1,PB.12870.1,PB.4914.1,PB.11756.1,PB.674.1,PB.531.1,PB.1649.1,PB.14560.1,PB.759.1,PB.2153.1,PB.28361.1,PB.2850.1,PB.13902.1,PB.1027.1,PB.27227.1,PB.31891.1,PB.710.1,PB.8467.1,PB.9596.1,PB.17217.1,PB.4928.1,PB.10570.1,PB.3682.1,PB.…
GO:0042651	thylakoid membrane	cellular_component	4	PB.32385.1,PB.19529.1,PB.32594.1,PB.31107.1
GO:0042729	DASH complex	cellular_component	1	PB.19811.1
GO:0042732	D-xylose metabolic process	biological_process	1	PB.18587.1
GO:0042744	hydrogen peroxide catabolic process	biological_process	21	PB.28543.1,PB.28724.1,PB.29177.1,PB.29479.1,PB.30045.1,PB.28016.1,PB.27959.1,PB.4724.1,PB.30397.1,PB.29516.1,PB.29400.1,PB.29201.1,PB.30330.1,PB.19076.1,PB.25838.1,PB.29884.1,PB.28323.1,PB.29602.1,PB.8047.1,PB.28930.1,PB.28341.1
GO:0042759	long-chain fatty acid biosynthetic process	biological_process	1	PB.717.1
GO:0042765	GPI-anchor transamidase complex	cellular_component	10	PB.20987.1,PB.15600.1,PB.27607.1,PB.7936.1,PB.17393.1,PB.13855.1,PB.16638.1,PB.17679.1,PB.7120.1,PB.15496.1
GO:0042773	ATP synthesis coupled electron transport	biological_process	13	PB.18023.1,PB.25830.1,PB.19266.1,PB.24546.1,PB.13495.1,PB.7386.1,PB.7591.1,PB.25029.1,PB.19529.1,PB.14784.1,PB.20117.1,PB.28475.1,PB.3392.1
GO:0042779	tRNA 3'-trailer cleavage	biological_process	1	PB.6419.1
GO:0042802	identical protein binding	molecular_function	2	PB.12865.1,PB.3163.1
GO:0042803	protein homodimerization activity	molecular_function	11	PB.2723.1,PB.2994.1,PB.21451.1,PB.5644.1,PB.17595.1,PB.25031.1,PB.25754.1,PB.1683.1,PB.14991.1,PB.29469.1,PB.2374.1
GO:0042819	vitamin B6 biosynthetic process	biological_process	3	PB.29914.1,PB.28827.1,PB.29282.1
GO:0042823	pyridoxal phosphate biosynthetic process	biological_process	3	PB.29914.1,PB.28827.1,PB.29282.1
GO:0042910	xenobiotic transmembrane transporter activity	molecular_function	83	PB.23473.1,PB.11166.1,PB.11602.1,PB.18011.1,PB.20214.1,PB.19037.1,PB.22594.1,PB.29315.1,PB.13890.1,PB.23749.1,PB.23466.1,PB.27750.1,PB.20924.1,PB.23740.1,PB.18647.1,PB.6795.1,PB.18331.1,PB.17143.1,PB.15722.1,PB.16528.1,PB.21984.1,PB.22601.1,PB.22813.1,PB.26482.1,PB.20427.1,PB.19751.1,PB.922.1,PB.15314.1,PB.19737.1,PB.20807.1,PB.20944.1,PB.16335.1,PB.17269.1,PB.16672.1,PB.11223.1,PB.20526.1,PB.228…
GO:0043015	gamma-tubulin binding	molecular_function	12	PB.8917.1,PB.6752.1,PB.1980.1,PB.2806.1,PB.2485.1,PB.16852.1,PB.1159.1,PB.8771.1,PB.1088.1,PB.7641.1,PB.3665.1,PB.8913.1
GO:0043022	ribosome binding	molecular_function	21	PB.26614.1,PB.22262.1,PB.21988.1,PB.15168.1,PB.30341.1,PB.8804.1,PB.14354.1,PB.8197.1,PB.5193.1,PB.31293.1,PB.23892.1,PB.13521.1,PB.19761.1,PB.26822.1,PB.6689.1,PB.25437.1,PB.24509.1,PB.31089.1,PB.2473.1,PB.6840.1,PB.18737.1
GO:0043039	tRNA aminoacylation	biological_process	28	PB.852.1,PB.788.1,PB.15959.1,PB.7675.1,PB.22956.1,PB.8205.1,PB.6449.1,PB.13995.1,PB.20150.1,PB.22776.1,PB.13577.1,PB.6166.1,PB.7016.1,PB.5128.1,PB.21036.1,PB.2451.1,PB.6077.1,PB.13792.1,PB.5931.1,PB.25465.1,PB.2887.1,PB.8446.1,PB.4859.1,PB.19703.1,PB.8668.1,PB.22984.1,PB.19881.1,PB.25711.1
GO:0043043	peptide biosynthetic process	biological_process	6	PB.10874.1,PB.17423.1,PB.13806.1,PB.31150.1,PB.29676.1,PB.12900.1
GO:0043044	ATP-dependent chromatin remodeling	biological_process	4	PB.3084.1,PB.4099.1,PB.4066.1,PB.3756.1
GO:0043066	negative regulation of apoptotic process	biological_process	3	PB.11665.1,PB.19146.1,PB.9034.1
GO:0043085	positive regulation of catalytic activity	biological_process	5	PB.26379.1,PB.12223.1,PB.28474.1,PB.30825.1,PB.22556.1
GO:0043087	regulation of GTPase activity	biological_process	1	PB.2019.1
GO:0043130	ubiquitin binding	molecular_function	3	PB.12865.1,PB.3163.1,PB.9410.1
GO:0043138	3'-5' DNA helicase activity	molecular_function	2	PB.12345.1,PB.16826.1
GO:0043161	proteasome-mediated ubiquitin-dependent protein catabolic process	biological_process	10	PB.27189.1,PB.30815.1,PB.1756.1,PB.30870.1,PB.29922.1,PB.26236.1,PB.16066.1,PB.24589.1,PB.23241.1,PB.26695.1
GO:0043169	cation binding	molecular_function	67	PB.2027.1,PB.15710.1,PB.15524.1,PB.23045.1,PB.6801.1,PB.15384.1,PB.20964.1,PB.6737.1,PB.783.1,PB.4497.1,PB.26140.1,PB.8445.1,PB.24205.1,PB.8853.1,PB.21493.1,PB.19101.1,PB.15983.1,PB.17637.1,PB.15098.1,PB.7878.1,PB.12873.1,PB.29035.1,PB.255.1,PB.29189.1,PB.25805.1,PB.29148.1,PB.24545.1,PB.21066.1,PB.10255.1,PB.5105.1,PB.820.1,PB.24776.1,PB.15115.1,PB.6975.1,PB.22858.1,PB.12104.1,PB.15192.1,PB.5339…
GO:0043190	ATP-binding cassette (ABC) transporter complex	cellular_component	1	PB.24774.1
GO:0043231	intracellular membrane-bounded organelle	cellular_component	5	PB.32257.1,PB.23193.1,PB.25112.1,PB.17984.1,PB.23361.1
GO:0043248	proteasome assembly	biological_process	8	PB.18166.1,PB.4375.1,PB.21470.1,PB.2334.1,PB.308.1,PB.32227.1,PB.13538.1,PB.12728.1
GO:0043419	urea catabolic process	biological_process	6	PB.6579.1,PB.7769.1,PB.23552.1,PB.5891.1,PB.8414.1,PB.2068.1
GO:0043461	proton-transporting ATP synthase complex assembly	biological_process	1	PB.29000.1
GO:0043484	regulation of RNA splicing	biological_process	1	PB.25976.1
GO:0043486	histone exchange	biological_process	1	PB.26030.1
GO:0043488	regulation of mRNA stability	biological_process	1	PB.19803.1
GO:0043531	ADP binding	molecular_function	169	PB.4661.1,PB.7108.1,PB.6682.1,PB.7180.1,PB.530.1,PB.546.1,PB.11244.1,PB.1615.1,PB.9427.1,PB.4089.1,PB.7325.1,PB.2253.1,PB.598.1,PB.27724.1,PB.3003.1,PB.159.1,PB.2503.1,PB.6882.1,PB.7119.1,PB.8145.1,PB.19457.1,PB.3626.1,PB.1070.1,PB.8041.1,PB.705.1,PB.180.1,PB.14221.1,PB.2200.1,PB.1450.1,PB.1846.1,PB.20752.1,PB.20325.1,PB.390.1,PB.9404.1,PB.6773.1,PB.2916.1,PB.1919.1,PB.1316.1,PB.1272.1,PB.1639.1,…
GO:0043546	molybdopterin cofactor binding	molecular_function	1	PB.8190.1
GO:0043547	positive regulation of GTPase activity	biological_process	1	PB.464.1
GO:0043564	Ku70:Ku80 complex	cellular_component	3	PB.18037.1,PB.15666.1,PB.12107.1
GO:0043565	sequence-specific DNA binding	molecular_function	170	PB.28891.1,PB.6367.1,PB.3082.1,PB.28318.1,PB.28034.1,PB.10793.1,PB.27986.1,PB.31193.1,PB.22089.1,PB.9641.1,PB.8980.1,PB.11802.1,PB.27296.1,PB.26074.1,PB.29910.1,PB.10335.1,PB.30832.1,PB.23199.1,PB.25704.1,PB.5945.1,PB.28708.1,PB.11718.1,PB.29782.1,PB.25258.1,PB.20695.1,PB.22559.1,PB.30686.1,PB.27665.1,PB.4471.1,PB.12133.1,PB.11213.1,PB.23650.1,PB.22725.1,PB.17238.1,PB.23977.1,PB.15442.1,PB.25894.…
GO:0043618	regulation of transcription from RNA polymerase II promoter in response to stress	biological_process	1	PB.23093.1
GO:0043625	delta DNA polymerase complex	cellular_component	1	PB.17120.1
GO:0043631	RNA polyadenylation	biological_process	23	PB.6392.1,PB.9006.1,PB.9052.1,PB.5801.1,PB.18446.1,PB.10162.1,PB.13143.1,PB.4588.1,PB.4449.1,PB.12461.1,PB.17340.1,PB.10209.1,PB.4984.1,PB.12675.1,PB.18892.1,PB.981.1,PB.9269.1,PB.4204.1,PB.3855.1,PB.14348.1,PB.3893.1,PB.6779.1,PB.7454.1
GO:0043666	regulation of phosphoprotein phosphatase activity	biological_process	10	PB.14398.1,PB.8626.1,PB.3743.1,PB.18807.1,PB.30171.1,PB.10598.1,PB.7073.1,PB.2779.1,PB.14279.1,PB.30564.1
GO:0043874	acireductone synthase activity	molecular_function	2	PB.21414.1,PB.20488.1
GO:0044038	cell wall macromolecule biosynthetic process	biological_process	1	PB.5805.1
GO:0044205	'de novo' UMP biosynthetic process	biological_process	2	PB.25837.1,PB.22733.1
GO:0044237	cellular metabolic process	biological_process	31	PB.9087.1,PB.4001.1,PB.20712.1,PB.29996.1,PB.15460.1,PB.27188.1,PB.2596.1,PB.1391.1,PB.12345.1,PB.18487.1,PB.7777.1,PB.7387.1,PB.18980.1,PB.14546.1,PB.30627.1,PB.11038.1,PB.15455.1,PB.16826.1,PB.4185.1,PB.5668.1,PB.14409.1,PB.7503.1,PB.26790.1,PB.24181.1,PB.30895.1,PB.7963.1,PB.22560.1,PB.24379.1,PB.13504.1,PB.8267.1,PB.31156.1
GO:0044238	primary metabolic process	biological_process	2	PB.28914.1,PB.29001.1
GO:0044249	cellular biosynthetic process	biological_process	7	PB.24183.1,PB.24623.1,PB.21998.1,PB.26311.1,PB.22800.1,PB.24181.1,PB.22560.1
GO:0044284	mitochondrial crista junction	cellular_component	1	PB.1287.1
GO:0044571	[2Fe-2S] cluster assembly	biological_process	2	PB.23589.1,PB.25883.1
GO:0044599	AP-5 adaptor complex	cellular_component	6	PB.967.1,PB.5669.1,PB.9447.1,PB.4980.1,PB.6984.1,PB.18517.1
GO:0044877	protein-containing complex binding	molecular_function	3	PB.735.1,PB.19.1,PB.1343.1
GO:0045017	glycerolipid biosynthetic process	biological_process	3	PB.22431.1,PB.23586.1,PB.9095.1
GO:0045033	peroxisome inheritance	biological_process	1	PB.14058.1
GO:0045048	protein insertion into ER membrane	biological_process	4	PB.29094.1,PB.25857.1,PB.18834.1,PB.29301.1
GO:0045116	protein neddylation	biological_process	6	PB.17052.1,PB.9505.1,PB.6469.1,PB.18653.1,PB.24904.1,PB.17848.1
GO:0045122	aflatoxin biosynthetic process	biological_process	1	PB.374.1
GO:0045145	single-stranded DNA 5'-3' exodeoxyribonuclease activity	molecular_function	6	PB.23602.1,PB.22462.1,PB.3336.1,PB.24249.1,PB.21078.1,PB.24771.1
GO:0045156	electron transporter, transferring electrons within the cyclic electron transport pathway of photosynthesis activity	molecular_function	5	PB.8458.1,PB.2925.1,PB.19239.1,PB.2752.1,PB.7798.1
GO:0045158	electron transporter, transferring electrons within cytochrome b6/f complex of photosystem II activity	molecular_function	1	PB.31859.1
GO:0045239	tricarboxylic acid cycle enzyme complex	cellular_component	4	PB.22877.1,PB.25587.1,PB.23668.1,PB.21562.1
GO:0045252	oxoglutarate dehydrogenase complex	cellular_component	3	PB.15201.1,PB.25036.1,PB.22688.1
GO:0045254	pyruvate dehydrogenase complex	cellular_component	1	PB.15505.1
GO:0045261	proton-transporting ATP synthase complex, catalytic core F(1)	cellular_component	27	PB.17418.1,PB.20949.1,PB.7937.1,PB.21798.1,PB.28085.1,PB.11898.1,PB.31188.1,PB.12622.1,PB.22909.1,PB.6053.1,PB.5647.1,PB.18842.1,PB.23697.1,PB.31125.1,PB.22788.1,PB.16684.1,PB.21539.1,PB.16113.1,PB.24683.1,PB.22836.1,PB.2575.1,PB.26024.1,PB.23347.1,PB.30240.1,PB.18269.1,PB.27185.1,PB.11860.1
GO:0045263	proton-transporting ATP synthase complex, coupling factor F(o)	cellular_component	12	PB.7937.1,PB.31474.1,PB.8315.1,PB.15467.1,PB.8988.1,PB.25209.1,PB.15515.1,PB.22657.1,PB.15165.1,PB.5851.1,PB.24491.1,PB.2575.1
GO:0045277	respiratory chain complex IV	cellular_component	1	PB.12974.1
GO:0045296	cadherin binding	molecular_function	1	PB.22472.1
GO:0045300	acyl-[acyl-carrier-protein] desaturase activity	molecular_function	3	PB.25476.1,PB.19999.1,PB.13264.1
GO:0045454	cell redox homeostasis	biological_process	66	PB.31815.1,PB.12270.1,PB.16336.1,PB.24640.1,PB.21750.1,PB.2136.1,PB.25945.1,PB.26961.1,PB.21442.1,PB.13682.1,PB.22618.1,PB.32093.1,PB.14942.1,PB.25102.1,PB.2287.1,PB.21165.1,PB.12896.1,PB.16792.1,PB.30730.1,PB.22934.1,PB.5268.1,PB.18329.1,PB.14762.1,PB.29055.1,PB.23415.1,PB.22629.1,PB.23468.1,PB.19190.1,PB.32239.1,PB.21043.1,PB.27192.1,PB.14162.1,PB.1177.1,PB.22620.1,PB.8287.1,PB.9895.1,PB.30247.…
GO:0045492	xylan biosynthetic process	biological_process	1	PB.29986.1
GO:0045550	geranylgeranyl reductase activity	molecular_function	2	PB.26883.1,PB.25589.1
GO:0045735	nutrient reservoir activity	molecular_function	14	PB.31131.1,PB.12248.1,PB.27827.1,PB.29295.1,PB.21819.1,PB.31570.1,PB.21570.1,PB.28175.1,PB.29795.1,PB.16775.1,PB.28999.1,PB.28378.1,PB.30845.1,PB.26914.1
GO:0045737	positive regulation of cyclin-dependent protein serine/threonine kinase activity	biological_process	1	PB.28467.1
GO:0045892	negative regulation of transcription, DNA-templated	biological_process	4	PB.19818.1,PB.19656.1,PB.16828.1,PB.13666.1
GO:0045893	positive regulation of transcription, DNA-templated	biological_process	8	PB.28034.1,PB.19196.1,PB.30312.1,PB.25520.1,PB.27700.1,PB.14581.1,PB.16300.1,PB.31340.1
GO:0045901	positive regulation of translational elongation	biological_process	7	PB.26614.1,PB.21988.1,PB.31293.1,PB.13521.1,PB.25437.1,PB.24509.1,PB.31089.1
GO:0045905	positive regulation of translational termination	biological_process	7	PB.26614.1,PB.21988.1,PB.31293.1,PB.13521.1,PB.25437.1,PB.24509.1,PB.31089.1
GO:0045910	negative regulation of DNA recombination	biological_process	1	PB.7413.1
GO:0045927	positive regulation of growth	biological_process	14	PB.8417.1,PB.10128.1,PB.10491.1,PB.14791.1,PB.5120.1,PB.16873.1,PB.14786.1,PB.23959.1,PB.22420.1,PB.8937.1,PB.17612.1,PB.16307.1,PB.12137.1,PB.5104.1
GO:0045944	positive regulation of transcription by RNA polymerase II	biological_process	26	PB.31246.1,PB.30261.1,PB.30620.1,PB.27285.1,PB.29976.1,PB.5065.1,PB.7429.1,PB.8891.1,PB.2584.1,PB.29865.1,PB.24084.1,PB.28754.1,PB.30311.1,PB.12169.1,PB.26801.1,PB.29800.1,PB.29963.1,PB.5503.1,PB.30643.1,PB.26416.1,PB.23735.1,PB.28158.1,PB.31672.1,PB.24365.1,PB.29368.1,PB.10684.1
GO:0046034	ATP metabolic process	biological_process	31	PB.17418.1,PB.20949.1,PB.7937.1,PB.21798.1,PB.19545.1,PB.19933.1,PB.22909.1,PB.5647.1,PB.17474.1,PB.18842.1,PB.13182.1,PB.23697.1,PB.22788.1,PB.15683.1,PB.22502.1,PB.4491.1,PB.16684.1,PB.21539.1,PB.16113.1,PB.15620.1,PB.23545.1,PB.23213.1,PB.24618.1,PB.24683.1,PB.16080.1,PB.9527.1,PB.22836.1,PB.2575.1,PB.23347.1,PB.18269.1,PB.11860.1
GO:0046148	pigment biosynthetic process	biological_process	3	PB.20108.1,PB.19009.1,PB.18814.1
GO:0046168	glycerol-3-phosphate catabolic process	biological_process	7	PB.15994.1,PB.25754.1,PB.881.1,PB.27858.1,PB.11973.1,PB.28235.1,PB.20522.1
GO:0046274	lignin catabolic process	biological_process	15	PB.18044.1,PB.19850.1,PB.19488.1,PB.21589.1,PB.17219.1,PB.19814.1,PB.21099.1,PB.21830.1,PB.21667.1,PB.19956.1,PB.20660.1,PB.20208.1,PB.19094.1,PB.19611.1,PB.15093.1
GO:0046294	formaldehyde catabolic process	biological_process	2	PB.31824.1,PB.11544.1
GO:0046373	L-arabinose metabolic process	biological_process	4	PB.8097.1,PB.16685.1,PB.1346.1,PB.13804.1
GO:0046408	chlorophyll synthetase activity	molecular_function	2	PB.25786.1,PB.18114.1
GO:0046417	chorismate metabolic process	biological_process	2	PB.4219.1,PB.27967.1
GO:0046422	violaxanthin de-epoxidase activity	molecular_function	2	PB.22573.1,PB.16842.1
GO:0046423	allene-oxide cyclase activity	molecular_function	3	PB.19551.1,PB.31186.1,PB.31180.1
GO:0046429	4-hydroxy-3-methylbut-2-en-1-yl diphosphate synthase activity	molecular_function	1	PB.9087.1
GO:0046470	phosphatidylcholine metabolic process	biological_process	6	PB.9878.1,PB.7372.1,PB.9312.1,PB.6537.1,PB.2678.1,PB.9309.1
GO:0046488	phosphatidylinositol metabolic process	biological_process	17	PB.109.1,PB.10761.1,PB.7988.1,PB.6868.1,PB.506.1,PB.3824.1,PB.27514.1,PB.377.1,PB.591.1,PB.27971.1,PB.8002.1,PB.284.1,PB.10407.1,PB.9440.1,PB.6146.1,PB.4834.1,PB.151.1
GO:0046522	S-methyl-5-thioribose kinase activity	molecular_function	2	PB.8832.1,PB.21848.1
GO:0046524	sucrose-phosphate synthase activity	molecular_function	3	PB.8397.1,PB.3090.1,PB.4841.1
GO:0046537	2,3-bisphosphoglycerate-independent phosphoglycerate mutase activity	molecular_function	3	PB.12282.1,PB.3042.1,PB.20367.1
GO:0046540	U4/U6 x U5 tri-snRNP complex	cellular_component	4	PB.21803.1,PB.30773.1,PB.30924.1,PB.24845.1
GO:0046554	malate dehydrogenase (NADP+) activity	molecular_function	1	PB.19912.1
GO:0046556	alpha-L-arabinofuranosidase activity	molecular_function	4	PB.8097.1,PB.16685.1,PB.1346.1,PB.13804.1
GO:0046577	long-chain-alcohol oxidase activity	molecular_function	4	PB.13016.1,PB.5380.1,PB.12729.1,PB.11636.1
GO:0046608	carotenoid isomerase activity	molecular_function	1	PB.16561.1
GO:0046654	tetrahydrofolate biosynthetic process	biological_process	2	PB.19774.1,PB.16137.1
GO:0046658	anchored component of plasma membrane	cellular_component	1	PB.32265.1
GO:0046677	response to antibiotic	biological_process	1	PB.23732.1
GO:0046835	carbohydrate phosphorylation	biological_process	1	PB.23401.1
GO:0046854	phosphatidylinositol phosphorylation	biological_process	6	PB.24563.1,PB.22166.1,PB.22939.1,PB.23292.1,PB.7952.1,PB.29826.1
GO:0046855	inositol phosphate dephosphorylation	biological_process	8	PB.24563.1,PB.22166.1,PB.22939.1,PB.23292.1,PB.8262.1,PB.29826.1,PB.25318.1,PB.9132.1
GO:0046856	phosphatidylinositol dephosphorylation	biological_process	22	PB.8369.1,PB.11518.1,PB.2321.1,PB.4336.1,PB.5672.1,PB.7788.1,PB.15725.1,PB.4724.1,PB.1910.1,PB.9246.1,PB.16932.1,PB.16627.1,PB.14489.1,PB.6401.1,PB.10038.1,PB.1827.1,PB.6799.1,PB.2084.1,PB.8788.1,PB.1719.1,PB.8047.1,PB.2268.1
GO:0046872	metal ion binding	molecular_function	379	PB.3372.1,PB.11189.1,PB.32256.1,PB.3845.1,PB.20425.1,PB.27899.1,PB.10913.1,PB.5271.1,PB.2547.1,PB.27104.1,PB.23395.1,PB.21247.1,PB.4954.1,PB.13290.1,PB.109.1,PB.13439.1,PB.5969.1,PB.28062.1,PB.9372.1,PB.29987.1,PB.24428.1,PB.22660.1,PB.16547.1,PB.30569.1,PB.16421.1,PB.4854.1,PB.1048.1,PB.2831.1,PB.13077.1,PB.25272.1,PB.9794.1,PB.16947.1,PB.18571.1,PB.16315.1,PB.15418.1,PB.358.1,PB.12135.1,PB.4490…
GO:0046873	metal ion transmembrane transporter activity	molecular_function	29	PB.25391.1,PB.13549.1,PB.10260.1,PB.15021.1,PB.19036.1,PB.18477.1,PB.10947.1,PB.3074.1,PB.30386.1,PB.396.1,PB.27190.1,PB.18104.1,PB.20556.1,PB.26215.1,PB.8412.1,PB.29416.1,PB.18931.1,PB.29316.1,PB.28291.1,PB.20594.1,PB.23333.1,PB.18715.1,PB.29982.1,PB.10451.1,PB.3028.1,PB.2803.1,PB.853.1,PB.11092.1,PB.11896.1
GO:0046907	intracellular transport	biological_process	11	PB.29180.1,PB.3896.1,PB.21822.1,PB.15921.1,PB.21900.1,PB.30942.1,PB.19584.1,PB.19359.1,PB.2760.1,PB.25825.1,PB.25752.1
GO:0046912	transferase activity, transferring acyl groups, acyl groups converted into alkyl on transfer	molecular_function	24	PB.14888.1,PB.27557.1,PB.15719.1,PB.20077.1,PB.15423.1,PB.2876.1,PB.22033.1,PB.17543.1,PB.23147.1,PB.19948.1,PB.12448.1,PB.19687.1,PB.12415.1,PB.15012.1,PB.5255.1,PB.1549.1,PB.14742.1,PB.23596.1,PB.24564.1,PB.20370.1,PB.21280.1,PB.26184.1,PB.28700.1,PB.26112.1
GO:0046914	transition metal ion binding	molecular_function	1	PB.28390.1
GO:0046923	ER retention sequence binding	molecular_function	4	PB.18531.1,PB.30444.1,PB.26226.1,PB.29207.1
GO:0046933	proton-transporting ATP synthase activity, rotational mechanism	molecular_function	33	PB.9588.1,PB.17418.1,PB.20949.1,PB.7937.1,PB.21798.1,PB.28085.1,PB.32639.1,PB.11898.1,PB.31188.1,PB.12622.1,PB.22909.1,PB.6053.1,PB.5647.1,PB.18842.1,PB.23697.1,PB.31125.1,PB.167.1,PB.28867.1,PB.22788.1,PB.26831.1,PB.16684.1,PB.21539.1,PB.16113.1,PB.24683.1,PB.22836.1,PB.2575.1,PB.26024.1,PB.23347.1,PB.30240.1,PB.18269.1,PB.32542.1,PB.27185.1,PB.11860.1
GO:0046938	phytochelatin biosynthetic process	biological_process	2	PB.16380.1,PB.15026.1
GO:0046961	proton-transporting ATPase activity, rotational mechanism	molecular_function	9	PB.7231.1,PB.41.1,PB.17474.1,PB.22048.1,PB.19336.1,PB.4684.1,PB.4491.1,PB.9527.1,PB.30750.1
GO:0046982	protein heterodimerization activity	molecular_function	47	PB.31974.1,PB.2992.1,PB.4686.1,PB.31947.1,PB.32622.1,PB.32243.1,PB.20938.1,PB.12952.1,PB.5444.1,PB.31035.1,PB.32401.1,PB.9783.1,PB.32023.1,PB.12978.1,PB.32331.1,PB.28241.1,PB.22082.1,PB.30295.1,PB.9969.1,PB.2424.1,PB.13218.1,PB.2737.1,PB.31713.1,PB.25480.1,PB.19392.1,PB.18521.1,PB.24523.1,PB.2091.1,PB.12718.1,PB.27891.1,PB.32534.1,PB.30713.1,PB.32171.1,PB.27544.1,PB.8501.1,PB.32253.1,PB.32624.1,P…
GO:0046983	protein dimerization activity	molecular_function	227	PB.24180.1,PB.24597.1,PB.7851.1,PB.3552.1,PB.1386.1,PB.8767.1,PB.9694.1,PB.4597.1,PB.30814.1,PB.22918.1,PB.31246.1,PB.3122.1,PB.2469.1,PB.25594.1,PB.30995.1,PB.26951.1,PB.9882.1,PB.3086.1,PB.17289.1,PB.11608.1,PB.8128.1,PB.30261.1,PB.30089.1,PB.31012.1,PB.30620.1,PB.18891.1,PB.12538.1,PB.17047.1,PB.10739.1,PB.7989.1,PB.30143.1,PB.16095.1,PB.29882.1,PB.12710.1,PB.11894.1,PB.30938.1,PB.28723.1,PB.5…
GO:0047150	betaine-homocysteine S-methyltransferase activity	molecular_function	1	PB.26725.1
GO:0047325	inositol tetrakisphosphate 1-kinase activity	molecular_function	4	PB.22969.1,PB.22170.1,PB.3181.1,PB.13060.1
GO:0047334	diphosphate-fructose-6-phosphate 1-phosphotransferase activity	molecular_function	3	PB.18965.1,PB.17610.1,PB.16652.1
GO:0047429	nucleoside-triphosphate diphosphatase activity	molecular_function	5	PB.27006.1,PB.26570.1,PB.22113.1,PB.30328.1,PB.17767.1
GO:0047547	2-methylcitrate dehydratase activity	molecular_function	2	PB.18646.1,PB.21728.1
GO:0047617	acyl-CoA hydrolase activity	molecular_function	1	PB.25052.1
GO:0047632	agmatine deiminase activity	molecular_function	1	PB.28338.1
GO:0047661	amino-acid racemase activity	molecular_function	1	PB.23117.1
GO:0047746	chlorophyllase activity	molecular_function	2	PB.26265.1,PB.32559.1
GO:0047750	cholestenol delta-isomerase activity	molecular_function	1	PB.1737.1
GO:0047918	GDP-mannose 3,5-epimerase activity	molecular_function	1	PB.19925.1
GO:0048015	phosphatidylinositol-mediated signaling	biological_process	1	PB.7952.1
GO:0048017	inositol lipid-mediated signaling	biological_process	2	PB.4525.1,PB.4393.1
GO:0048034	heme O biosynthetic process	biological_process	2	PB.13558.1,PB.22968.1
GO:0048038	quinone binding	molecular_function	14	PB.26370.1,PB.10231.1,PB.3673.1,PB.12965.1,PB.21890.1,PB.14200.1,PB.12029.1,PB.3565.1,PB.18632.1,PB.16090.1,PB.4382.1,PB.12673.1,PB.31082.1,PB.5679.1
GO:0048046	apoplast	cellular_component	42	PB.18044.1,PB.30791.1,PB.26884.1,PB.19850.1,PB.19488.1,PB.24665.1,PB.25210.1,PB.21589.1,PB.17219.1,PB.30674.1,PB.19814.1,PB.29194.1,PB.28951.1,PB.29741.1,PB.29517.1,PB.21099.1,PB.30236.1,PB.31055.1,PB.21830.1,PB.16849.1,PB.28286.1,PB.30847.1,PB.21667.1,PB.26856.1,PB.29791.1,PB.19956.1,PB.29062.1,PB.30272.1,PB.20660.1,PB.30223.1,PB.28148.1,PB.28904.1,PB.20208.1,PB.19094.1,PB.3781.1,PB.28337.1,PB.1…
GO:0048193	Golgi vesicle transport	biological_process	20	PB.31342.1,PB.5001.1,PB.5956.1,PB.30172.1,PB.15836.1,PB.23046.1,PB.24206.1,PB.8967.1,PB.23519.1,PB.2504.1,PB.19027.1,PB.11034.1,PB.2415.1,PB.6933.1,PB.23233.1,PB.14125.1,PB.877.1,PB.10229.1,PB.9891.1,PB.31811.1
GO:0048208	COPII vesicle coating	biological_process	1	PB.534.1
GO:0048268	clathrin coat assembly	biological_process	8	PB.10465.1,PB.9768.1,PB.15604.1,PB.18423.1,PB.17802.1,PB.16706.1,PB.13667.1,PB.13697.1
GO:0048280	vesicle fusion with Golgi apparatus	biological_process	5	PB.5789.1,PB.7513.1,PB.12703.1,PB.6589.1,PB.5189.1
GO:0048312	intracellular distribution of mitochondria	biological_process	1	PB.872.1
GO:0048365	Rac GTPase binding	molecular_function	1	PB.1776.1
GO:0048500	signal recognition particle	cellular_component	8	PB.18476.1,PB.13236.1,PB.8691.1,PB.20543.1,PB.14802.1,PB.18262.1,PB.13548.1,PB.16249.1
GO:0048529	magnesium-protoporphyrin IX monomethyl ester (oxidative) cyclase activity	molecular_function	1	PB.27705.1
GO:0048544	recognition of pollen	biological_process	80	PB.14652.1,PB.22696.1,PB.9810.1,PB.5982.1,PB.8264.1,PB.2714.1,PB.9511.1,PB.16216.1,PB.19430.1,PB.12291.1,PB.9484.1,PB.8151.1,PB.9054.1,PB.9728.1,PB.10543.1,PB.10332.1,PB.1331.1,PB.14627.1,PB.4267.1,PB.10459.1,PB.27215.1,PB.9429.1,PB.22393.1,PB.4779.1,PB.11794.1,PB.10756.1,PB.15704.1,PB.7466.1,PB.10671.1,PB.12321.1,PB.17407.1,PB.12420.1,PB.5925.1,PB.9547.1,PB.11220.1,PB.10184.1,PB.8090.1,PB.11621.…
GO:0050080	malonyl-CoA decarboxylase activity	molecular_function	2	PB.12810.1,PB.18453.1
GO:0050113	inositol oxygenase activity	molecular_function	3	PB.30051.1,PB.29483.1,PB.18681.1
GO:0050126	N-carbamoylputrescine amidase activity	molecular_function	1	PB.27568.1
GO:0050220	prostaglandin-E synthase activity	molecular_function	2	PB.26961.1,PB.27576.1
GO:0050242	pyruvate, phosphate dikinase activity	molecular_function	1	PB.4830.1
GO:0050307	sucrose-phosphate phosphatase activity	molecular_function	3	PB.8050.1,PB.24914.1,PB.25511.1
GO:0050311	sulfite reductase (ferredoxin) activity	molecular_function	1	PB.12305.1
GO:0050464	nitrate reductase (NADPH) activity	molecular_function	1	PB.8190.1
GO:0050515	4-(cytidine 5'-diphospho)-2-C-methyl-D-erythritol kinase activity	molecular_function	2	PB.21.1,PB.24009.1
GO:0050567	glutaminyl-tRNA synthase (glutamine-hydrolyzing) activity	molecular_function	1	PB.19350.1
GO:0050660	flavin adenine dinucleotide binding	molecular_function	174	PB.19721.1,PB.6305.1,PB.17564.1,PB.11150.1,PB.24207.1,PB.19013.1,PB.21065.1,PB.24948.1,PB.19274.1,PB.16336.1,PB.19323.1,PB.1048.1,PB.15485.1,PB.13077.1,PB.18093.1,PB.25945.1,PB.18662.1,PB.18138.1,PB.22878.1,PB.13016.1,PB.21442.1,PB.5380.1,PB.12729.1,PB.21879.1,PB.22099.1,PB.814.1,PB.17271.1,PB.16290.1,PB.19255.1,PB.14942.1,PB.23802.1,PB.12001.1,PB.1809.1,PB.11627.1,PB.20751.1,PB.25166.1,PB.22896.…
GO:0050661	NADP binding	molecular_function	59	PB.8939.1,PB.19013.1,PB.22649.1,PB.16336.1,PB.2055.1,PB.2082.1,PB.25945.1,PB.21360.1,PB.13773.1,PB.7352.1,PB.13121.1,PB.29443.1,PB.28644.1,PB.14082.1,PB.15173.1,PB.18229.1,PB.16637.1,PB.23327.1,PB.23415.1,PB.29054.1,PB.13542.1,PB.15421.1,PB.18923.1,PB.27820.1,PB.1395.1,PB.14001.1,PB.21852.1,PB.14823.1,PB.19745.1,PB.23499.1,PB.8926.1,PB.15141.1,PB.22313.1,PB.4840.1,PB.20351.1,PB.8945.1,PB.27307.1,…
GO:0050664	oxidoreductase activity, acting on NAD(P)H, oxygen as acceptor	molecular_function	6	PB.7401.1,PB.7509.1,PB.3901.1,PB.6732.1,PB.7763.1,PB.4007.1
GO:0050790	regulation of catalytic activity	biological_process	7	PB.28487.1,PB.28690.1,PB.23832.1,PB.17226.1,PB.25765.1,PB.8994.1,PB.25932.1
GO:0050821	protein stabilization	biological_process	4	PB.29781.1,PB.8458.1,PB.16621.1,PB.7798.1
GO:0050825	ice binding	molecular_function	3	PB.5021.1,PB.6531.1,PB.5156.1
GO:0050829	defense response to Gram-negative bacterium	biological_process	1	PB.18677.1
GO:0050897	cobalt ion binding	molecular_function	1	PB.28603.1
GO:0050992	dimethylallyl diphosphate biosynthetic process	biological_process	4	PB.11349.1,PB.6575.1,PB.24212.1,PB.25494.1
GO:0051011	microtubule minus-end binding	molecular_function	3	PB.5205.1,PB.10847.1,PB.2844.1
GO:0051013	microtubule severing	biological_process	4	PB.23123.1,PB.7671.1,PB.6896.1,PB.3159.1
GO:0051015	actin filament binding	molecular_function	21	PB.16498.1,PB.7313.1,PB.23247.1,PB.23356.1,PB.1322.1,PB.3502.1,PB.18503.1,PB.7746.1,PB.1652.1,PB.7637.1,PB.2741.1,PB.90.1,PB.10763.1,PB.1409.1,PB.6943.1,PB.16804.1,PB.20210.1,PB.5344.1,PB.738.1,PB.2317.1,PB.686.1
GO:0051016	barbed-end actin filament capping	biological_process	1	PB.26994.1
GO:0051028	mRNA transport	biological_process	1	PB.10599.1
GO:0051056	regulation of small GTPase mediated signal transduction	biological_process	1	PB.464.1
GO:0051060	pullulanase activity	molecular_function	1	PB.6544.1
GO:0051082	unfolded protein binding	molecular_function	133	PB.15950.1,PB.15088.1,PB.18239.1,PB.15109.1,PB.32136.1,PB.18385.1,PB.21410.1,PB.4417.1,PB.8077.1,PB.11348.1,PB.20270.1,PB.18614.1,PB.28831.1,PB.3288.1,PB.12541.1,PB.24764.1,PB.17682.1,PB.11859.1,PB.31385.1,PB.4993.1,PB.19191.1,PB.8774.1,PB.6141.1,PB.3471.1,PB.12787.1,PB.10912.1,PB.11864.1,PB.9109.1,PB.31969.1,PB.24732.1,PB.22469.1,PB.21858.1,PB.17221.1,PB.19412.1,PB.9375.1,PB.23820.1,PB.1341.1,PB…
GO:0051087	chaperone binding	molecular_function	33	PB.14379.1,PB.17341.1,PB.23410.1,PB.11374.1,PB.21451.1,PB.5644.1,PB.20345.1,PB.18271.1,PB.465.1,PB.17595.1,PB.21020.1,PB.27661.1,PB.29625.1,PB.17380.1,PB.31241.1,PB.19186.1,PB.25031.1,PB.29725.1,PB.2595.1,PB.11403.1,PB.18317.1,PB.12745.1,PB.9788.1,PB.29885.1,PB.14991.1,PB.8401.1,PB.5145.1,PB.24492.1,PB.24327.1,PB.24555.1,PB.29469.1,PB.21616.1,PB.28563.1
GO:0051103	DNA ligation involved in DNA repair	biological_process	13	PB.17948.1,PB.10852.1,PB.4436.1,PB.8981.1,PB.19163.1,PB.8010.1,PB.2090.1,PB.1477.1,PB.14367.1,PB.2147.1,PB.1011.1,PB.4647.1,PB.5452.1
GO:0051125	regulation of actin nucleation	biological_process	1	PB.6863.1
GO:0051225	spindle assembly	biological_process	10	PB.6312.1,PB.14977.1,PB.6508.1,PB.20035.1,PB.13983.1,PB.25541.1,PB.21332.1,PB.16155.1,PB.7507.1,PB.4100.1
GO:0051252	regulation of RNA metabolic process	biological_process	2	PB.28960.1,PB.10094.1
GO:0051259	protein complex oligomerization	biological_process	2	PB.11403.1,PB.8401.1
GO:0051260	protein homooligomerization	biological_process	4	PB.4931.1,PB.30442.1,PB.19567.1,PB.7350.1
GO:0051276	chromosome organization	biological_process	7	PB.2356.1,PB.13320.1,PB.7251.1,PB.2487.1,PB.2203.1,PB.4948.1,PB.2271.1
GO:0051287	NAD binding	molecular_function	103	PB.20425.1,PB.19113.1,PB.15269.1,PB.28539.1,PB.15571.1,PB.27513.1,PB.19925.1,PB.25594.1,PB.9372.1,PB.2055.1,PB.26370.1,PB.24498.1,PB.29667.1,PB.13608.1,PB.23283.1,PB.14312.1,PB.9173.1,PB.22470.1,PB.22237.1,PB.24538.1,PB.27208.1,PB.17466.1,PB.17021.1,PB.27419.1,PB.28644.1,PB.14082.1,PB.3923.1,PB.24599.1,PB.28656.1,PB.17244.1,PB.26510.1,PB.22745.1,PB.28856.1,PB.17622.1,PB.3673.1,PB.12961.1,PB.22229…
GO:0051301	cell division	biological_process	5	PB.9991.1,PB.14583.1,PB.8855.1,PB.12323.1,PB.1105.1
GO:0051315	attachment of mitotic spindle microtubules to kinetochore	biological_process	1	PB.14738.1
GO:0051377	mannose-ethanolamine phosphotransferase activity	molecular_function	5	PB.4279.1,PB.785.1,PB.4247.1,PB.6725.1,PB.4217.1
GO:0051499	D-aminoacyl-tRNA deacylase activity	molecular_function	4	PB.2829.1,PB.27264.1,PB.14639.1,PB.12044.1
GO:0051536	iron-sulfur cluster binding	molecular_function	61	PB.7394.1,PB.15991.1,PB.29159.1,PB.12305.1,PB.28172.1,PB.24788.1,PB.1048.1,PB.31339.1,PB.26813.1,PB.18740.1,PB.27478.1,PB.19266.1,PB.25486.1,PB.91.1,PB.26020.1,PB.13495.1,PB.24723.1,PB.17726.1,PB.12515.1,PB.5882.1,PB.25892.1,PB.7591.1,PB.30270.1,PB.13078.1,PB.7585.1,PB.29154.1,PB.20206.1,PB.25429.1,PB.16090.1,PB.16908.1,PB.14329.1,PB.22791.1,PB.15513.1,PB.8750.1,PB.8945.1,PB.29634.1,PB.31082.1,PB…
GO:0051537	2 iron, 2 sulfur cluster binding	molecular_function	35	PB.32257.1,PB.27739.1,PB.18659.1,PB.20712.1,PB.1896.1,PB.12933.1,PB.18646.1,PB.15388.1,PB.5882.1,PB.23064.1,PB.23359.1,PB.30030.1,PB.29154.1,PB.21339.1,PB.19794.1,PB.30627.1,PB.19482.1,PB.6264.1,PB.31859.1,PB.30118.1,PB.27261.1,PB.19129.1,PB.32431.1,PB.1261.1,PB.14258.1,PB.12423.1,PB.26790.1,PB.32174.1,PB.21189.1,PB.1235.1,PB.21728.1,PB.25573.1,PB.29825.1,PB.20903.1,PB.6319.1
GO:0051539	4 iron, 4 sulfur cluster binding	molecular_function	40	PB.29159.1,PB.12305.1,PB.14605.1,PB.11573.1,PB.24788.1,PB.11345.1,PB.11325.1,PB.10386.1,PB.24538.1,PB.17726.1,PB.27995.1,PB.9604.1,PB.20206.1,PB.25429.1,PB.14542.1,PB.8743.1,PB.949.1,PB.16090.1,PB.8473.1,PB.16908.1,PB.14329.1,PB.7395.1,PB.15060.1,PB.18969.1,PB.19529.1,PB.8945.1,PB.31082.1,PB.7418.1,PB.20578.1,PB.18078.1,PB.31248.1,PB.12905.1,PB.11263.1,PB.19253.1,PB.19601.1,PB.12418.1,PB.29381.1,…
GO:0051603	proteolysis involved in cellular protein catabolic process	biological_process	27	PB.28250.1,PB.27732.1,PB.30756.1,PB.29276.1,PB.30815.1,PB.29088.1,PB.5355.1,PB.22152.1,PB.30152.1,PB.1756.1,PB.30870.1,PB.29922.1,PB.27539.1,PB.32006.1,PB.16066.1,PB.28868.1,PB.30192.1,PB.30573.1,PB.11587.1,PB.29941.1,PB.22978.1,PB.15887.1,PB.30781.1,PB.6758.1,PB.30804.1,PB.31335.1,PB.30037.1
GO:0051723	protein methylesterase activity	molecular_function	1	PB.28940.1
GO:0051726	regulation of cell cycle	biological_process	2	PB.18820.1,PB.3831.1
GO:0051740	ethylene binding	molecular_function	4	PB.4662.1,PB.7179.1,PB.902.1,PB.8513.1
GO:0051743	red chlorophyll catabolite reductase activity	molecular_function	1	PB.30891.1
GO:0051745	4-hydroxy-3-methylbut-2-en-1-yl diphosphate reductase activity	molecular_function	4	PB.11349.1,PB.6575.1,PB.24212.1,PB.25494.1
GO:0051751	alpha-1,4-mannosyltransferase activity	molecular_function	3	PB.4801.1,PB.7145.1,PB.17580.1
GO:0051903	S-(hydroxymethyl)glutathione dehydrogenase activity	molecular_function	2	PB.26502.1,PB.29041.1
GO:0051907	S-(hydroxymethyl)glutathione synthase activity	molecular_function	1	PB.31824.1
GO:0051920	peroxiredoxin activity	molecular_function	1	PB.30782.1
GO:0051996	squalene synthase activity	molecular_function	5	PB.19315.1,PB.19142.1,PB.24124.1,PB.21125.1,PB.22619.1
GO:0052716	hydroquinone:oxygen oxidoreductase activity	molecular_function	15	PB.18044.1,PB.19850.1,PB.19488.1,PB.21589.1,PB.17219.1,PB.19814.1,PB.21099.1,PB.21830.1,PB.21667.1,PB.19956.1,PB.20660.1,PB.20208.1,PB.19094.1,PB.19611.1,PB.15093.1
GO:0052725	inositol-1,3,4-trisphosphate 6-kinase activity	molecular_function	4	PB.22969.1,PB.22170.1,PB.3181.1,PB.13060.1
GO:0052726	inositol-1,3,4-trisphosphate 5-kinase activity	molecular_function	4	PB.22969.1,PB.22170.1,PB.3181.1,PB.13060.1
GO:0052855	ADP-dependent NAD(P)H-hydrate dehydratase activity	molecular_function	7	PB.27703.1,PB.21787.1,PB.13099.1,PB.26853.1,PB.29149.1,PB.28455.1,PB.21933.1
GO:0055085	transmembrane transport	biological_process	905	PB.19573.1,PB.9508.1,PB.4935.1,PB.25391.1,PB.17664.1,PB.23936.1,PB.22390.1,PB.11990.1,PB.27524.1,PB.23871.1,PB.27233.1,PB.20413.1,PB.21202.1,PB.24677.1,PB.4876.1,PB.23473.1,PB.11087.1,PB.30122.1,PB.3904.1,PB.13396.1,PB.13291.1,PB.2491.1,PB.13041.1,PB.5299.1,PB.261.1,PB.11166.1,PB.2697.1,PB.11602.1,PB.12377.1,PB.18011.1,PB.11932.1,PB.20214.1,PB.21705.1,PB.19320.1,PB.19037.1,PB.29012.1,PB.22594.1,P…
GO:0055114	oxidation-reduction process	biological_process	1507	PB.31692.1,PB.19721.1,PB.23966.1,PB.14068.1,PB.26940.1,PB.25750.1,PB.20606.1,PB.16773.1,PB.9784.1,PB.14203.1,PB.7401.1,PB.14263.1,PB.18060.1,PB.21769.1,PB.26242.1,PB.9976.1,PB.16051.1,PB.4486.1,PB.6305.1,PB.7394.1,PB.7509.1,PB.15000.1,PB.341.1,PB.21652.1,PB.10121.1,PB.3901.1,PB.13459.1,PB.19156.1,PB.10548.1,PB.27488.1,PB.23081.1,PB.29299.1,PB.8939.1,PB.10818.1,PB.12125.1,PB.22261.1,PB.20108.1,PB.…
GO:0060090	molecular adaptor activity	molecular_function	4	PB.18166.1,PB.4375.1,PB.308.1,PB.12728.1
GO:0061575	cyclin-dependent protein serine/threonine kinase activator activity	molecular_function	1	PB.28467.1
GO:0061608	nuclear import signal receptor activity	molecular_function	11	PB.16961.1,PB.7845.1,PB.26738.1,PB.15502.1,PB.20232.1,PB.15129.1,PB.23116.1,PB.16398.1,PB.4012.1,PB.29312.1,PB.14191.1
GO:0061617	MICOS complex	cellular_component	2	PB.1287.1,PB.32296.1
GO:0061630	ubiquitin protein ligase activity	molecular_function	14	PB.17153.1,PB.20458.1,PB.28567.1,PB.17019.1,PB.2535.1,PB.29799.1,PB.23708.1,PB.8591.1,PB.824.1,PB.28055.1,PB.25243.1,PB.25071.1,PB.5809.1,PB.9932.1
GO:0061817	endoplasmic reticulum-plasma membrane tethering	biological_process	3	PB.1045.1,PB.1856.1,PB.2505.1
GO:0065003	protein-containing complex assembly	biological_process	1	PB.29652.1
GO:0070006	metalloaminopeptidase activity	molecular_function	4	PB.13481.1,PB.17469.1,PB.15532.1,PB.6944.1
GO:0070008	serine-type exopeptidase activity	molecular_function	13	PB.16810.1,PB.32321.1,PB.3814.1,PB.23403.1,PB.9516.1,PB.13190.1,PB.13490.1,PB.2447.1,PB.11115.1,PB.13917.1,PB.8508.1,PB.605.1,PB.8384.1
GO:0070072	vacuolar proton-transporting V-type ATPase complex assembly	biological_process	3	PB.22177.1,PB.16876.1,PB.19107.1
GO:0070204	2-succinyl-5-enolpyruvyl-6-hydroxy-3-cyclohexene-1-carboxylic-acid synthase activity	molecular_function	1	PB.804.1
GO:0070205	2-succinyl-6-hydroxy-2,4-cyclohexadiene-1-carboxylate synthase activity	molecular_function	1	PB.804.1
GO:0070290	N-acylphosphatidylethanolamine-specific phospholipase D activity	molecular_function	1	PB.29785.1
GO:0070402	NADPH binding	molecular_function	5	PB.2382.1,PB.26445.1,PB.14712.1,PB.29104.1,PB.22927.1
GO:0070403	NAD+ binding	molecular_function	7	PB.5926.1,PB.29268.1,PB.9264.1,PB.27561.1,PB.5495.1,PB.11603.1,PB.17497.1
GO:0070449	elongin complex	cellular_component	1	PB.29854.1
GO:0070461	SAGA-type complex	cellular_component	2	PB.11984.1,PB.11946.1
GO:0070469	respiratory chain	cellular_component	2	PB.13412.1,PB.32377.1
GO:0070475	rRNA base methylation	biological_process	3	PB.27478.1,PB.22791.1,PB.26003.1
GO:0070476	rRNA (guanine-N7)-methylation	biological_process	2	PB.28793.1,PB.20740.1
GO:0070481	nuclear-transcribed mRNA catabolic process, non-stop decay	biological_process	1	PB.27923.1
GO:0070531	BRCA1-A complex	cellular_component	2	PB.24404.1,PB.25519.1
GO:0070536	protein K63-linked deubiquitination	biological_process	1	PB.24404.1
GO:0070552	BRISC complex	cellular_component	2	PB.24404.1,PB.25519.1
GO:0070569	uridylyltransferase activity	molecular_function	15	PB.19530.1,PB.3877.1,PB.22881.1,PB.12589.1,PB.9219.1,PB.18735.1,PB.15353.1,PB.18390.1,PB.20441.1,PB.27911.1,PB.20523.1,PB.20212.1,PB.24313.1,PB.13405.1,PB.909.1
GO:0070588	calcium ion transmembrane transport	biological_process	26	PB.758.1,PB.4764.1,PB.3474.1,PB.3470.1,PB.4747.1,PB.2500.1,PB.604.1,PB.880.1,PB.4803.1,PB.2407.1,PB.5464.1,PB.3634.1,PB.567.1,PB.4143.1,PB.2295.1,PB.2708.1,PB.750.1,PB.2337.1,PB.655.1,PB.4795.1,PB.2843.1,PB.3218.1,PB.4096.1,PB.7485.1,PB.2676.1,PB.2273.1
GO:0070652	HAUS complex	cellular_component	8	PB.6312.1,PB.14977.1,PB.13983.1,PB.25541.1,PB.21332.1,PB.16155.1,PB.7507.1,PB.4100.1
GO:0070897	transcription preinitiation complex assembly	biological_process	5	PB.25273.1,PB.18529.1,PB.9540.1,PB.24400.1,PB.1399.1
GO:0070966	nuclear-transcribed mRNA catabolic process, no-go decay	biological_process	1	PB.27923.1
GO:0071025	RNA surveillance	biological_process	1	PB.27923.1
GO:0071266	'de novo' L-methionine biosynthetic process	biological_process	2	PB.24857.1,PB.10987.1
GO:0071423	malate transmembrane transport	biological_process	1	PB.22645.1
GO:0071439	clathrin complex	cellular_component	5	PB.7419.1,PB.6907.1,PB.210.1,PB.204.1,PB.361.1
GO:0071555	cell wall organization	biological_process	3	PB.16642.1,PB.19792.1,PB.22150.1
GO:0071577	zinc ion transmembrane transport	biological_process	6	PB.25391.1,PB.8412.1,PB.29416.1,PB.29316.1,PB.28291.1,PB.2803.1
GO:0071586	CAAX-box protein processing	biological_process	6	PB.10268.1,PB.18070.1,PB.5690.1,PB.27814.1,PB.19724.1,PB.23837.1
GO:0071669	plant-type cell wall organization or biogenesis	biological_process	2	PB.26714.1,PB.28451.1
GO:0071704	organic substance metabolic process	biological_process	10	PB.12793.1,PB.20651.1,PB.12422.1,PB.22276.1,PB.17793.1,PB.18267.1,PB.17918.1,PB.20604.1,PB.14832.1,PB.17888.1
GO:0071705	nitrogen compound transport	biological_process	5	PB.4884.1,PB.15881.1,PB.18349.1,PB.17428.1,PB.22365.1
GO:0071805	potassium ion transmembrane transport	biological_process	35	PB.18194.1,PB.16293.1,PB.6203.1,PB.7121.1,PB.6268.1,PB.11019.1,PB.9036.1,PB.6061.1,PB.8490.1,PB.160.1,PB.13057.1,PB.8211.1,PB.21549.1,PB.4737.1,PB.7643.1,PB.11318.1,PB.10413.1,PB.9736.1,PB.5840.1,PB.26248.1,PB.11385.1,PB.25516.1,PB.6877.1,PB.8611.1,PB.7753.1,PB.8689.1,PB.8880.1,PB.12605.1,PB.19885.1,PB.8080.1,PB.2299.1,PB.10576.1,PB.13956.1,PB.8600.1,PB.7626.1
GO:0071897	DNA biosynthetic process	biological_process	6	PB.10852.1,PB.8981.1,PB.8010.1,PB.1477.1,PB.2147.1,PB.4647.1
GO:0071949	FAD binding	molecular_function	80	PB.19721.1,PB.27802.1,PB.27178.1,PB.9784.1,PB.1072.1,PB.17564.1,PB.21065.1,PB.19274.1,PB.12795.1,PB.17739.1,PB.1048.1,PB.18093.1,PB.18662.1,PB.22878.1,PB.7104.1,PB.22099.1,PB.20301.1,PB.2359.1,PB.19255.1,PB.27629.1,PB.7234.1,PB.16772.1,PB.13139.1,PB.27772.1,PB.24472.1,PB.20612.1,PB.20537.1,PB.16904.1,PB.26715.1,PB.15392.1,PB.25592.1,PB.21747.1,PB.17362.1,PB.24843.1,PB.13469.1,PB.19543.1,PB.19892.…
GO:0071985	multivesicular body sorting pathway	biological_process	1	PB.2826.1
GO:0072488	ammonium transmembrane transport	biological_process	7	PB.18100.1,PB.23898.1,PB.11630.1,PB.21974.1,PB.24855.1,PB.21271.1,PB.16632.1
GO:0072546	ER membrane protein complex	cellular_component	1	PB.30478.1
GO:0072583	clathrin-dependent endocytosis	biological_process	3	PB.3829.1,PB.3647.1,PB.5532.1
GO:0080009	mRNA methylation	biological_process	5	PB.16612.1,PB.27268.1,PB.4129.1,PB.29617.1,PB.1906.1
GO:0089701	U2AF	cellular_component	6	PB.19382.1,PB.1659.1,PB.1588.1,PB.30259.1,PB.12737.1,PB.11737.1
GO:0090114	COPII-coated vesicle budding	biological_process	5	PB.12166.1,PB.13304.1,PB.7654.1,PB.6363.1,PB.10507.1
GO:0090116	C-5 methylation of cytosine	biological_process	1	PB.757.1
GO:0090481	pyrimidine nucleotide-sugar transmembrane transport	biological_process	10	PB.25657.1,PB.20696.1,PB.15723.1,PB.10243.1,PB.27065.1,PB.30907.1,PB.11242.1,PB.26153.1,PB.15783.1,PB.17724.1
GO:0090730	Las1 complex	cellular_component	4	PB.23118.1,PB.22141.1,PB.25269.1,PB.14538.1
GO:0097020	COPII adaptor activity	molecular_function	1	PB.17676.1
GO:0097361	CIA complex	cellular_component	1	PB.27051.1
GO:0097367	carbohydrate derivative binding	molecular_function	6	PB.12279.1,PB.11697.1,PB.15033.1,PB.29521.1,PB.14774.1,PB.16077.1
GO:0097428	protein maturation by iron-sulfur cluster transfer	biological_process	4	PB.11403.1,PB.8401.1,PB.10400.1,PB.32153.1
GO:0098599	palmitoyl hydrolase activity	molecular_function	5	PB.29904.1,PB.29838.1,PB.27875.1,PB.22265.1,PB.24884.1
GO:0098656	anion transmembrane transport	biological_process	2	PB.30149.1,PB.24962.1
GO:0106073	dolichyl pyrophosphate Glc2Man9GlcNAc2 alpha-1,2-glucosyltransferase activity	molecular_function	1	PB.23099.1
GO:0120009	intermembrane lipid transfer	biological_process	5	PB.24189.1,PB.30810.1,PB.25564.1,PB.17443.1,PB.23997.1
GO:0120013	intermembrane lipid transfer activity	molecular_function	5	PB.24189.1,PB.30810.1,PB.25564.1,PB.17443.1,PB.23997.1
GO:0120029	proton export across plasma membrane	biological_process	21	PB.6396.1,PB.3683.1,PB.3809.1,PB.3787.1,PB.6584.1,PB.4760.1,PB.5322.1,PB.4045.1,PB.7638.1,PB.3856.1,PB.7319.1,PB.7271.1,PB.7829.1,PB.2661.1,PB.3974.1,PB.4983.1,PB.3977.1,PB.5992.1,PB.3885.1,PB.4082.1,PB.6507.1
GO:1901135	carbohydrate derivative metabolic process	biological_process	6	PB.12279.1,PB.11697.1,PB.15033.1,PB.29521.1,PB.14774.1,PB.16077.1
GO:1901137	carbohydrate derivative biosynthetic process	biological_process	3	PB.11697.1,PB.15033.1,PB.14774.1
GO:1901642	nucleoside transmembrane transport	biological_process	4	PB.21834.1,PB.20858.1,PB.26127.1,PB.26303.1
GO:1901671	positive regulation of superoxide dismutase activity	biological_process	1	PB.28390.1
GO:1902600	proton transmembrane transport	biological_process	77	PB.7231.1,PB.8554.1,PB.8534.1,PB.17418.1,PB.20949.1,PB.7937.1,PB.9360.1,PB.26377.1,PB.21798.1,PB.14817.1,PB.22580.1,PB.19545.1,PB.12937.1,PB.5351.1,PB.8323.1,PB.15467.1,PB.19933.1,PB.41.1,PB.25209.1,PB.22909.1,PB.31891.1,PB.5647.1,PB.5079.1,PB.17474.1,PB.22657.1,PB.18842.1,PB.8363.1,PB.878.1,PB.13182.1,PB.22048.1,PB.21816.1,PB.23697.1,PB.32545.1,PB.4701.1,PB.19336.1,PB.22788.1,PB.24626.1,PB.31402…
GO:1904680	peptide transmembrane transporter activity	molecular_function	2	PB.4300.1,PB.8467.1
GO:1905775	negative regulation of DNA helicase activity	biological_process	2	PB.7093.1,PB.10394.1
GO:1990316	Atg1/ULK1 kinase complex	cellular_component	4	PB.3098.1,PB.8253.1,PB.5256.1,PB.10444.1
GO:1990380	Lys48-specific deubiquitinase activity	molecular_function	1	PB.3016.1
GO:1990610	acetolactate synthase regulator activity	molecular_function	1	PB.24069.1
GO:1990879	CST complex	cellular_component	1	PB.30795.1
GO:1990904	ribonucleoprotein complex	cellular_component	15	PB.18003.1,PB.17028.1,PB.31343.1,PB.15685.1,PB.8444.1,PB.5874.1,PB.30788.1,PB.16734.1,PB.25836.1,PB.6610.1,PB.17941.1,PB.25131.1,PB.1679.1,PB.30114.1,PB.27953.1
GO:2000028	regulation of photoperiodism, flowering	biological_process	7	PB.970.1,PB.1847.1,PB.1481.1,PB.1738.1,PB.628.1,PB.2106.1,PB.2633.1
GO:2001070	starch binding	molecular_function	16	PB.13853.1,PB.4471.1,PB.24151.1,PB.27835.1,PB.11773.1,PB.5475.1,PB.18096.1,PB.8242.1,PB.17001.1,PB.1869.1,PB.2691.1,PB.22963.1,PB.12712.1,PB.7138.1,PB.3065.1,PB.2079.1
