# Supplementary material for: Transcriptomic Analysis Provides Novel Insights into the Heat Stress-Induced Response in Codonopsis tangshen
Source: Life (Basel). 2023 Jan 6;13(1):168. doi: 10.3390/life13010168 (PMC9867074; doi:10.3390/life13010168)
Supplement: Supplementary file 1 [file life-13-00168-s001.zip › Table S4 L_vs_L_Ht.DEG_up.Annotation.xls]

GeneID	L_readcount	L_Ht_readcount	log2FoldChange	pval	padj	KeggOrtholog	BiologicalProcess	CellularComponent	MolecularFunction	KOG Gene ID	KOG Score	KOG ID	KOG Description	SwissProt_ID	Swissprot E-value	Swissprot Score	Swissprot Function	NR_ID	NR E-value	NR Score	NR Function
PB.18242.1	5.46965104944514	497.809618080611	6.5724	3.9786e-46	3.134e-44	K07195 EXOC7, EXO70; exocyst complex component 7	GO:0006887(exocytosis)	GO:0000145(exocyst)	-	At5g59730	560	KOG2344	Intracellular trafficking, secretion, and vesicular transport	Q8VY27|E70H1_ARATH	0.0	538	Exocyst complex component EXO70H1 OS=Arabidopsis thaliana OX=3702 GN=EXO70H1 PE=1 SV=1	XP_024961659.1	2.5e-210	737.3	XP_024961659.1 exocyst complex component EXO70H1-like [Cynara cardunculus var. scolymus]
PB.24184.1	204.902278136744	612.170451766929	1.5764	1.3228e-19	5.0521e-18	-	-	-	GO:0003677(DNA binding)	-	-	-	-	O22812|AHL10_ARATH	9.52e-44	162	AT-hook motif nuclear-localized protein 10 OS=Arabidopsis thaliana OX=3702 GN=AHL10 PE=1 SV=2	XP_010270555.1	1.1e-78	299.7	XP_010270555.1 PREDICTED: AT-hook motif nuclear-localized protein 10-like [Nelumbo nucifera]
PB.27595.1	445.539497468887	6006.66961915382	3.7528	6.9793e-132	1.4897e-129	K09419 HSFF; heat shock transcription factor, other eukaryote	GO:0006355(regulation of transcription, DNA-templated)	GO:0042025(host cell nucleus)	GO:0003700(DNA-binding transcription factor activity),GO:0043565(sequence-specific DNA binding)	At5g62020	269	KOG0627	Transcription	Q9SCW4|HFB2A_ARATH	2.22e-86	270	Heat stress transcription factor B-2a OS=Arabidopsis thaliana OX=3702 GN=HSFB2A PE=2 SV=1	XP_024991497.1	5.3e-103	380.2	XP_024991497.1 heat stress transcription factor B-2a-like [Cynara cardunculus var. scolymus]
PB.27790.1	215.387871056077	2197.31564929266	3.3506	1.3652e-100	2.2305e-98	K09419 HSFF; heat shock transcription factor, other eukaryote	GO:0006355(regulation of transcription, DNA-templated)	GO:0042025(host cell nucleus)	GO:0003700(DNA-binding transcription factor activity),GO:0043565(sequence-specific DNA binding)	At4g11660	268	KOG0627	Transcription	Q9T0D3|HFB2B_ARATH	1.20e-84	268	Heat stress transcription factor B-2b OS=Arabidopsis thaliana OX=3702 GN=HSFB2B PE=2 SV=1	XP_019150158.1	2.0e-94	351.7	XP_019150158.1 PREDICTED: heat stress transcription factor B-2b [Ipomoea nil]
PB.24363.1	210.158245746871	492.546285275082	1.2262	6.573e-12	1.7449e-10	-	-	-	-	-	-	-	-	-	-	-	-	-	-	-	-
PB.10561.1	21.0695818303268	91.7119770730234	2.1356	0.00033235	0.0033382	-	GO:0055114(oxidation-reduction process)	-	GO:0005506(iron ion binding),GO:0016705(oxidoreductase activity, acting on paired donors, with incorporation or reduction of molecular oxygen),GO:0020037(heme binding)	At2g45570	281	KOG0156	Secondary metabolites biosynthesis, transport and catabolism	W8JMV1|CYT24_CATRO	4.48e-86	288	Cytochrome P450 76T24 OS=Catharanthus roseus OX=4058 GN=CYP76T24 PE=2 SV=1	XP_002276094.1	5.3e-83	314.7	XP_002276094.1 PREDICTED: cytochrome P450 76AD1 [Vitis vinifera]
PB.7950.1	0	67.5486298641944	8.465	1.0501e-10	2.5807e-09	K09490 HSPA5, BIP; endoplasmic reticulum chaperone BiP [EC:3.6.4.10]	-	-	-	Hs16507237	211	KOG0100	Posttranslational modification, protein turnover, chaperones	P24067|BIP2_MAIZE	0.0	276	Luminal-binding protein 2 OS=Zea mays OX=4577 GN=BIPE2 PE=1 SV=3	RRT33324.1	1.3e-162	579.3	RRT33324.1 hypothetical protein B296_00057508 [Ensete ventricosum]
PB.12976.1	2.60361888110077	337.375799816746	6.9538	1.4998e-28	8.0148e-27	-	GO:0016579(protein deubiquitination),GO:0006511(ubiquitin-dependent protein catabolic process)	-	GO:0004843(thiol-dependent ubiquitin-specific protease activity),GO:0036459(thiol-dependent ubiquitinyl hydrolase activity)	At2g40930	584	KOG1870	Posttranslational modification, protein turnover, chaperones	O22207|UBP5_ARATH	0.0	637	Ubiquitin carboxyl-terminal hydrolase 5 OS=Arabidopsis thaliana OX=3702 GN=UBP5 PE=1 SV=2	PSS09582.1	2.1e-211	741.1	PSS09582.1 Ubiquitin carboxyl-terminal hydrolase [Actinidia chinensis var. chinensis]
PB.24908.1	0	40.0117897360566	7.7084	5.0423e-09	1.0685e-07	-	-	-	-	-	-	-	-	Q04716|RT03_PETHY	1.56e-43	166	Ribosomal protein S3, mitochondrial OS=Petunia hybrida OX=4102 GN=YRPS3 PE=2 SV=1	YP_009493661.1	6.0e-82	310.5	YP_009493661.1 ribosomal protein S3 (chloroplast) [Codonopsis lanceolata]
PB.2979.1	0.965666160182431	25.4206631485658	4.6467	2.173e-05	0.00028458	K01514 PRUNE, PPX1; exopolyphosphatase [EC:3.6.1.11]	-	GO:0005737(cytoplasm)	GO:0016462(pyrophosphatase activity)	Hs20532969	64.7	KOG4129	Energy production and conversion	Q5E9Y6|PRUN1_BOVIN	1.50e-10	68.9	Exopolyphosphatase PRUNE1 OS=Bos taurus OX=9913 GN=PRUNE1 PE=2 SV=1	PSS02553.1	8.5e-148	530.4	PSS02553.1 Protein prune like [Actinidia chinensis var. chinensis]
PB.9895.1	3.76426768502393	26.3772552563522	2.7615	0.0035091	0.025203	K09584 PDIA6, TXNDC7; protein disulfide-isomerase A6 [EC:5.3.4.1]	GO:0045454(cell redox homeostasis)	GO:0005783(endoplasmic reticulum)	GO:0003756(protein disulfide isomerase activity)	At2g47470	481	KOG0191	Posttranslational modification, protein turnover, chaperones	P38661|PDIA6_MEDSA	5.10e-164	487	Probable protein disulfide-isomerase A6 OS=Medicago sativa OX=3879 PE=2 SV=1	XP_024963293.1	1.1e-149	536.2	XP_024963293.1 protein disulfide-isomerase like 2-1-like [Cynara cardunculus var. scolymus]
PB.5557.1	434.491422411703	9292.25429135765	4.4186	8.8007e-200	2.6172e-197	-	-	-	GO:0003824(catalytic activity)	-	-	-	-	Q8GWL1|HSA32_ARATH	2.49e-136	417	Protein HEAT-STRESS-ASSOCIATED 32 OS=Arabidopsis thaliana OX=3702 GN=HSA32 PE=2 SV=1	PSR98534.1	2.8e-139	501.9	PSR98534.1 Protein HEAT-STRESS-ASSOCIATED like [Actinidia chinensis var. chinensis]
PB.25064.1	134.220830695917	286.297288725861	1.0918	3.4339e-05	0.00042971	-	-	-	GO:0003677(DNA binding)	-	-	-	-	Q1G3M3|Y3918_ARATH	2.77e-35	137	B3 domain-containing protein At3g19184 OS=Arabidopsis thaliana OX=3702 GN=At3g19184 PE=2 SV=1	XP_027112464.1	2.4e-43	182.2	XP_027112464.1 B3 domain-containing protein Os05g0481400-like isoform X1 [Coffea arabica]
PB.26940.1	15.1029888084525	552.382443485376	5.2293	9.7865e-32	5.7432e-30	K17893 AOX1, AOX2; ubiquinol oxidase [EC:1.10.3.11]	GO:0055114(oxidation-reduction process)	-	GO:0004377(GDP-Man:Man3GlcNAc2-PP-Dol alpha-1,2-mannosyltransferase activity),GO:0009916(alternative oxidase activity)	-	-	-	-	Q40578|AOX2_TOBAC	4.80e-146	423	Ubiquinol oxidase 2, mitochondrial OS=Nicotiana tabacum OX=4097 GN=AOX2 PE=1 SV=2	AUB29350.1	9.1e-122	442.6	AUB29350.1 mitochondrial alternative oxidase 1a [Olea europaea]
PB.23226.1	104.148109776882	326.874175962763	1.6501	2.8617e-11	7.2967e-10	K13205 AAR2, C20orf4; A1 cistron-splicing factor AAR2	-	-	-	At1g66510	506	KOG3937	RNA processing and modification	Q08DJ7|AAR2_BOVIN	1.22e-44	166	Protein AAR2 homolog OS=Bos taurus OX=9913 GN=AAR2 PE=2 SV=1	PSS30617.1	4.2e-166	590.1	PSS30617.1 hypothetical protein CEY00_Acc05903 [Actinidia chinensis var. chinensis]
PB.5860.1	0	9.7123919596494	5.6665	0.0011476	0.0096671	K20715 PHOT; phototropin [EC:2.7.11.1]	GO:0006468(protein phosphorylation)	-	GO:0004672(protein kinase activity),GO:0005524(ATP binding)	-	-	-	-	P93025|PHOT2_ARATH	0.0	1247	Phototropin-2 OS=Arabidopsis thaliana OX=3702 GN=PHOT2 PE=1 SV=2	AML77393.1	0.0e+00	1616.3	AML77393.1 putative LOV domain-containing protein [Platycodon grandiflorus]
PB.24052.1	726.733897839156	1555.56662973911	1.0967	2.2864e-10	5.4714e-09	K03146 THI4, THI1; cysteine-dependent adenosine diphosphate thiazole synthase [EC:2.4.2.60]	-	-	-	At5g54770	495	KOG2960	General function prediction only	Q38814|THI4_ARATH	1.91e-172	495	Thiamine thiazole synthase, chloroplastic OS=Arabidopsis thaliana OX=3702 GN=THI1 PE=1 SV=1	NP_001275783.1	1.3e-148	531.9	NP_001275783.1 thiamine thiazole synthase, chloroplastic [Citrus sinensis]
PB.5567.1	5.48252064330809	68.8881241740448	3.6964	1.6822e-09	3.7257e-08	K08835 OXSR1, STK39; serine/threonine-protein kinase OSR1/STK39 [EC:2.7.11.1]	GO:0006468(protein phosphorylation)	-	GO:0004672(protein kinase activity),GO:0005524(ATP binding)	At5g14720	662	KOG0582	Signal transduction mechanisms	Q551H4|FRAY2_DICDI	1.68e-111	375	Serine/threonine-protein kinase fray2 OS=Dictyostelium discoideum OX=44689 GN=fray2 PE=3 SV=1	XP_020414923.1	3.3e-220	770.8	XP_020414923.1 serine/threonine-protein kinase BLUS1 isoform X2 [Prunus persica]
PB.7795.1	1158.62545233727	4120.23858825694	1.8295	4.9291e-72	5.6233e-70	-	-	-	-	-	-	-	-	Q9XE58|SCL14_ARATH	0.0	678	Scarecrow-like protein 14 OS=Arabidopsis thaliana OX=3702 GN=SCL14 PE=2 SV=2	XP_024980914.1	3.0e-281	973.4	XP_024980914.1 scarecrow-like protein 14 [Cynara cardunculus var. scolymus]
PB.5846.1	83.0346920404894	202.822745695085	1.2872	8.66e-08	1.6017e-06	K21596 CAMTA; calmodulin-binding transcription activator	-	-	GO:0005515(protein binding),GO:0003677(DNA binding)	At5g64220	642	KOG0520	Function unknown	Q8GSA7|CMTA3_ARATH	0.0	632	Calmodulin-binding transcription activator 3 OS=Arabidopsis thaliana OX=3702 GN=CAMTA3 PE=1 SV=1	XP_021808908.1	0.0e+00	1081.6	XP_021808908.1 calmodulin-binding transcription activator 2-like isoform X3 [Prunus avium]
PB.22057.1	0.293379599446527	10.7341066364367	4.848	0.0023844	0.018166	-	-	-	-	-	-	-	-	Q8RY59|RCD1_ARATH	3.35e-62	219	Inactive poly [ADP-ribose] polymerase RCD1 OS=Arabidopsis thaliana OX=3702 GN=RCD1 PE=1 SV=1	KVH95196.1	8.7e-114	416.4	KVH95196.1 Poly(ADP-ribose) polymerase, catalytic domain-containing protein [Cynara cardunculus var. scolymus]
PB.31701.1	183.750459261342	2876.79737682219	3.9724	1.3335e-125	2.736e-123	-	-	-	-	-	-	-	-	Q8LGG8|USPAL_ARATH	6.00e-10	60.5	Universal stress protein A-like protein OS=Arabidopsis thaliana OX=3702 GN=At3g01520 PE=1 SV=2	XP_004136030.1	2.3e-66	257.7	XP_004136030.1 PREDICTED: universal stress protein A-like protein [Cucumis sativus]
PB.13937.1	1.46689799723263	19.9513105413053	3.6533	0.0022714	0.017461	-	-	-	GO:0005515(protein binding),GO:0003677(DNA binding)	-	-	-	-	Q9FFY9|TRP4_ARATH	6.58e-96	316	Telomere repeat-binding protein 4 OS=Arabidopsis thaliana OX=3702 GN=TRP4 PE=1 SV=1	XP_024960372.1	1.8e-114	419.1	XP_024960372.1 telomere repeat-binding protein 2 [Cynara cardunculus var. scolymus]
PB.7958.1	4.49540516002075	163.031987154617	5.1902	0.0052583	0.035162	K09487 HSP90B, TRA1; heat shock protein 90kDa beta	GO:0006457(protein folding)	-	GO:0005524(ATP binding),GO:0051082(unfolded protein binding)	At3g07770	595	KOG0019	Posttranslational modification, protein turnover, chaperones	F4JFN3|HS906_ARATH	0.0	595	Heat shock protein 90-6, mitochondrial OS=Arabidopsis thaliana OX=3702 GN=HSP90-6 PE=1 SV=1	GAV78358.1	8.1e-194	682.9	GAV78358.1 HSP90 domain-containing protein/HATPase_c_3 domain-containing protein [Cephalotus follicularis]
PB.23538.1	49.3310866383839	690.244313551201	3.8121	2.2018e-57	2.0376e-55	-	GO:0006412(translation)	GO:0005840(ribosome)	GO:0003735(structural constituent of ribosome)	-	-	-	-	P82024|RR21_SPIOL	5.43e-08	56.6	30S ribosomal protein S21, chloroplastic OS=Spinacia oleracea OX=3562 GN=rps21 PE=1 SV=2	KFK33636.1	2.0e-11	76.3	KFK33636.1 hypothetical protein AALP_AA5G039500 [Arabis alpina]
PB.2897.1	0	12.6904264515969	6.0535	0.00034048	0.003407	K14489 AHK2_3_4; arabidopsis histidine kinase 2/3/4 (cytokinin receptor) [EC:2.7.13.3]	GO:0016310(phosphorylation),GO:0007165(signal transduction),GO:0000160(phosphorelay signal transduction system)	-	GO:0016772(transferase activity, transferring phosphorus-containing groups),GO:0000155(phosphorelay sensor kinase activity)	At1g27320	679	KOG0519	Signal transduction mechanisms	Q9C5U1|AHK3_ARATH	0.0	713	Histidine kinase 3 OS=Arabidopsis thaliana OX=3702 GN=AHK3 PE=1 SV=1	XP_002276961.1	2.2e-244	851.3	XP_002276961.1 PREDICTED: histidine kinase 3 [Vitis vinifera]
PB.13589.1	5.38841355222328	65.5523637943358	3.6332	5.0347e-08	9.5866e-07	-	-	-	GO:0003676(nucleic acid binding),GO:0008270(zinc ion binding)	At1g74520	116	KOG1725	Intracellular trafficking, secretion, and vesicular transport	Q9S7V4|HA22A_ARATH	1.49e-28	116	HVA22-like protein a OS=Arabidopsis thaliana OX=3702 GN=HVA22A PE=2 SV=1	PSS02587.1	3.7e-43	182.2	PSS02587.1 HVA22-like protein [Actinidia chinensis var. chinensis]
PB.27838.1	5.85378513521155	1931.17490661836	8.2983	2.6067e-93	4.0346e-91	K03937 NDUFS4; NADH dehydrogenase (ubiquinone) Fe-S protein 4	-	-	-	At5g67590	68.6	KOG3389	Energy production and conversion	Q9FJW4|NDUS4_ARATH	2.40e-18	68.6	NADH dehydrogenase [ubiquinone] iron-sulfur protein 4, mitochondrial OS=Arabidopsis thaliana OX=3702 GN=FRO1 PE=1 SV=1	XP_015384090.1	1.0e-13	83.6	XP_015384090.1 NADH dehydrogenase [ubiquinone] iron-sulfur protein 4, mitochondrial-like, partial [Citrus sinensis]
PB.31170.1	52.5247540711014	1258.9995041888	4.5971	2.428e-39	1.6478e-37	-	-	-	-	-	-	-	-	-	-	-	-	ESQ35401.1	1.9e-19	102.1	ESQ35401.1 hypothetical protein EUTSA_v10009901mg, partial [Eutrema salsugineum]
PB.26869.1	35.4963273960404	146.843233987607	2.0546	1.5009e-11	3.9061e-10	-	-	-	GO:0016788(hydrolase activity, acting on ester bonds)	-	-	-	-	Q9FLN0|GLIP1_ARATH	1.44e-120	362	GDSL esterase/lipase 1 OS=Arabidopsis thaliana OX=3702 GN=GLIP1 PE=1 SV=1	XP_002271704.1	7.3e-119	433.0	XP_002271704.1 PREDICTED: GDSL esterase/lipase 1 [Vitis vinifera]
PB.2186.1	11.9632150960956	896.003684679462	6.2514	8.5957e-91	1.2853e-88	K07052 K07052; uncharacterized protein	-	-	-	At2g03140_1	477	KOG1838	General function prediction only	Q40863|EMB8_PICGL	6.09e-39	155	Embryogenesis-associated protein EMB8 OS=Picea glauca OX=3330 GN=EMB8 PE=2 SV=1	XP_010656085.1	2.5e-198	698.4	XP_010656085.1 PREDICTED: uncharacterized protein LOC100249222 isoform X1 [Vitis vinifera]
PB.28010.1	1.7191902181402	35.9315887380239	4.3855	6.7144e-07	1.1156e-05	-	-	-	-	-	-	-	-	Q5DWG1|CRJ35_CRYJA	2.95e-98	298	Pathogenesis-related thaumatin-like protein 3.5 OS=Cryptomeria japonica OX=3369 PE=1 SV=1	XP_006375059.1	1.6e-107	395.2	XP_006375059.1 pathogenesis-related protein 5 [Populus trichocarpa]
PB.22460.1	52.1741281465293	118.449603524721	1.1868	0.00013736	0.0015224	K17362 ACOT13; acyl-coenzyme A thioesterase 13 [EC:3.1.2.-]	-	-	-	At1g04290	76.3	KOG3328	General function prediction only	-	-	-	-	ESR39648.1	1.3e-13	83.6	ESR39648.1 hypothetical protein CICLE_v10026677mg [Citrus clementina]
PB.18426.1	34.3203936533454	614.30767338464	4.1475	5.1158e-55	4.5743e-53	-	GO:0006260(DNA replication)	-	GO:0000166(nucleotide binding),GO:0003677(DNA binding),GO:0003887(DNA-directed DNA polymerase activity),GO:0003676(nucleic acid binding)	-	-	-	-	P10582|DPOM_MAIZE	6.71e-43	171	DNA polymerase OS=Zea mays OX=4577 PE=3 SV=1	PIA41059.1	1.1e-109	402.9	PIA41059.1 hypothetical protein AQUCO_02300090v1 [Aquilegia coerulea]
PB.3297.1	2.55824163794083	25.8251290094684	3.3828	9.6295e-05	0.0011057	-	-	-	-	-	-	-	-	-	-	-	-	XP_027109199.1	2.4e-22	113.6	XP_027109199.1 uncharacterized protein LOC113729071 [Coffea arabica]
PB.9564.1	0	92.0173364901156	8.9108	2.5926e-12	7.0596e-11	K03695 clpB; ATP-dependent Clp protease ATP-binding subunit ClpB	-	-	GO:0005524(ATP binding)	At2g25140	683	KOG1051	Posttranslational modification, protein turnover, chaperones	Q8VYJ7|CLPB4_ARATH	0.0	684	Chaperone protein ClpB4, mitochondrial OS=Arabidopsis thaliana OX=3702 GN=CLPB4 PE=2 SV=1	XP_010275755.1	7.4e-298	1028.5	XP_010275755.1 PREDICTED: chaperone protein ClpB3, mitochondrial [Nelumbo nucifera]
PB.27217.1	0.667996696114923	887.613915818989	10.334	2.6066e-23	1.1517e-21	K02214 CDC7; cell division control protein 7 [EC:2.7.11.1]	GO:0006468(protein phosphorylation)	-	GO:0004672(protein kinase activity),GO:0005524(ATP binding)	At4g16970	90.5	KOG1167	Replication, recombination and repair	-	-	-	-	PSS09687.1	3.3e-60	238.0	PSS09687.1 Serine/threonine-protein kinase cdc7 [Actinidia chinensis var. chinensis]
PB.7211.1	29.4742360646701	126.560604957465	2.1057	6.2805e-07	1.0481e-05	-	GO:0055085(transmembrane transport)	-	GO:0022857(transmembrane transporter activity)	At2g29650	511	KOG2532	Carbohydrate transport and metabolism	Q652N5|PHT44_ORYSJ	0.0	581	Probable anion transporter 4, chloroplastic OS=Oryza sativa subsp. japonica OX=39947 GN=PHT4;4 PE=2 SV=1	XP_024992746.1	2.0e-211	741.5	XP_024992746.1 ascorbate transporter, chloroplastic isoform X1 [Cynara cardunculus var. scolymus]
PB.30507.1	74.9368901126504	3246.91631857458	5.4259	1.1645e-255	4.7418e-253	K15730 PTGES3; cytosolic prostaglandin-E synthase [EC:5.3.99.3]	-	-	-	At4g02450	116	KOG3158	Posttranslational modification, protein turnover, chaperones	Q9FR62|P23A_BRANA	1.48e-52	175	Co-chaperone protein p23-1 OS=Brassica napus OX=3708 GN=P23-1 PE=1 SV=1	XP_024968939.1	1.1e-55	222.6	XP_024968939.1 uncharacterized protein OsI_027940-like isoform X1 [Cynara cardunculus var. scolymus]
PB.6283.1	44.6284965700387	114.591129051504	1.3586	0.0019595	0.015357	K18213 PRORP; proteinaceous RNase P [EC:3.1.26.5]	-	-	-	At2g32230	201	KOG1347	General function prediction only	Q66GI4|PRRP1_ARATH	1.23e-116	245	Proteinaceous RNase P 1, chloroplastic/mitochondrial OS=Arabidopsis thaliana OX=3702 GN=PRORP1 PE=1 SV=1	KVG81973.1	2.7e-131	475.3	KVG81973.1 Pentatricopeptide repeat-containing protein [Cynara cardunculus var. scolymus]
PB.8331.1	1717.32902000789	29286.0909579838	4.0917	5.5733e-272	2.5879e-269	-	-	-	-	-	-	-	-	Q9LMU1|EGY3_ARATH	0.0	773	Probable zinc metallopeptidase EGY3, chloroplastic OS=Arabidopsis thaliana OX=3702 GN=EGY3 PE=1 SV=1	XP_021911502.1	5.3e-246	856.3	XP_021911502.1 LOW QUALITY PROTEIN: probable zinc metallopeptidase EGY3, chloroplastic [Carica papaya]
PB.14395.1	6.45341392796754	420.081861289393	5.9559	5.0121e-45	3.8562e-43	K15633 gpmI; 2,3-bisphosphoglycerate-independent phosphoglycerate mutase [EC:5.4.2.12]	GO:0006007(glucose catabolic process)	GO:0005737(cytoplasm)	GO:0004619(phosphoglycerate mutase activity),GO:0030145(manganese ion binding),GO:0003824(catalytic activity),GO:0046872(metal ion binding)	At3g08590	130	KOG4513	Carbohydrate transport and metabolism	Q42908|PMGI_MESCR	1.83e-52	129	2,3-bisphosphoglycerate-independent phosphoglycerate mutase OS=Mesembryanthemum crystallinum OX=3544 GN=PGM1 PE=2 SV=1	XP_021723344.1	7.0e-31	141.4	XP_021723344.1 2,3-bisphosphoglycerate-independent phosphoglycerate mutase-like [Chenopodium quinoa]
PB.24056.1	8.70969623721988	47.8494170670502	2.4421	8.8313e-06	0.00012433	-	-	-	-	-	-	-	-	-	-	-	-	PIN12184.1	3.6e-45	188.3	PIN12184.1 hypothetical protein CDL12_15206 [Handroanthus impetiginosus]
PB.9613.1	232.402887312078	593.791393069905	1.3533	4.8069e-10	1.1219e-08	-	GO:0015689(molybdate ion transport)	GO:0016021(integral component of membrane)	GO:0015098(molybdate ion transmembrane transporter activity)	At1g64650	825	KOG4332	Carbohydrate transport and metabolism	Q6N075|MFSD5_HUMAN	7.70e-70	243	Molybdate-anion transporter OS=Homo sapiens OX=9606 GN=MFSD5 PE=1 SV=2	XP_017607785.1	4.6e-231	806.6	XP_017607785.1 PREDICTED: molybdate-anion transporter-like [Gossypium arboreum]
PB.31398.1	468.032824678028	2425.51971021949	2.3754	2.4649e-64	2.5384e-62	-	-	-	-	At1g26800	151	KOG0800	Posttranslational modification, protein turnover, chaperones	Q9LQX2|MPSR1_ARATH	9.49e-44	151	E3 ubiquitin-protein ligase MPSR1 OS=Arabidopsis thaliana OX=3702 GN=MPSR1 PE=1 SV=1	PSR88452.1	9.9e-63	245.7	PSR88452.1 E3 ubiquitin-protein like [Actinidia chinensis var. chinensis]
PB.10979.1	7.7756004664784	39.3809534832865	2.3485	0.0026479	0.019853	-	-	-	GO:0005515(protein binding)	At3g11010	119	KOG0619	General function prediction only	Q6JN46|EIX2_SOLLC	1.61e-53	206	Receptor-like protein EIX2 OS=Solanum lycopersicum OX=4081 GN=EIX2 PE=1 SV=2	XP_027096236.1	1.7e-49	203.4	XP_027096236.1 receptor-like protein EIX1 [Coffea arabica]
PB.28426.1	5.6091353836899	44.946008033838	3.0165	4.1075e-07	6.994e-06	-	-	-	-	-	-	-	-	-	-	-	-	XP_023914136.1	4.1e-105	387.1	XP_023914136.1 uncharacterized protein LOC112025685 [Quercus suber]
PB.26962.1	19.1643218803059	58.7921346831039	1.609	0.0009954	0.0085564	-	-	-	-	-	-	-	-	-	-	-	-	XP_024019128.1	2.6e-68	265.0	XP_024019128.1 uncharacterized protein LOC21387344 [Morus notabilis]
PB.9928.1	13.9586254551984	39.1757317215928	1.4948	0.0078783	0.048936	-	-	-	GO:0005515(protein binding)	-	-	-	-	Q99J79|DDB2_MOUSE	1.87e-07	58.5	DNA damage-binding protein 2 OS=Mus musculus OX=10090 GN=Ddb2 PE=1 SV=1	XP_024982360.1	2.9e-222	777.3	XP_024982360.1 uncharacterized protein LOC112518830 isoform X2 [Cynara cardunculus var. scolymus]
PB.6911.1	0	29.6055096597228	7.2751	7.3465e-06	0.00010482	K03878 ND1; NADH-ubiquinone oxidoreductase chain 1 [EC:7.1.1.2]	GO:0055114(oxidation-reduction process)	GO:0016020(membrane)	-	AtMi093	204	KOG4770	Energy production and conversion	P31839|NU1M_OENBE	1.45e-57	205	NADH-ubiquinone oxidoreductase chain 1 OS=Oenothera berteroana OX=3950 GN=ND1 PE=2 SV=1	P31839.1	3.1e-63	249.2	P31839.1 RecName: Full=NADH-ubiquinone oxidoreductase chain 1; AltName: Full=NADH dehydrogenase subunit 1
PB.30503.1	2.10238704405056	174.090803151885	6.3947	8.7541e-22	3.6719e-20	-	-	-	-	-	-	-	-	-	-	-	-	XP_023773207.1	3.0e-82	310.8	XP_023773207.1 uncharacterized protein LOC111921865 isoform X1 [Lactuca sativa]
PB.15826.1	1.89453480644689	65.6128424962845	5.2044	6.7198e-09	1.4138e-07	-	-	-	GO:0005515(protein binding)	-	-	-	-	Q9LSA5|FBK62_ARATH	1.20e-10	67.8	F-box/kelch-repeat protein At3g18720 OS=Arabidopsis thaliana OX=3702 GN=At3g18720 PE=2 SV=1	XP_017218022.1	8.4e-50	204.1	XP_017218022.1 PREDICTED: F-box/kelch-repeat protein At1g57790-like [Daucus carota subsp. sativus]
PB.20521.1	0	147.871470364185	9.5944	3.8421e-15	1.2048e-13	K14826 FPR3_4; FK506-binding nuclear protein [EC:5.2.1.8]	-	-	-	At3g12340	108	KOG0552	Posttranslational modification, protein turnover, chaperones	F4J9Q6|FKB43_ARATH	1.39e-34	141	Peptidyl-prolyl cis-trans isomerase FKBP43 OS=Arabidopsis thaliana OX=3702 GN=FKBP43 PE=2 SV=1	PLY82679.1	2.9e-43	182.2	PLY82679.1 hypothetical protein LSAT_4X43261 [Lactuca sativa]
PB.27152.1	207.522453363134	783.927914853951	1.9166	2.4471e-43	1.7991e-41	-	-	-	-	-	-	-	-	Q10QE9|U496A_ORYSJ	1.37e-132	392	UPF0496 protein 1 OS=Oryza sativa subsp. japonica OX=39947 GN=Os03g0199100 PE=2 SV=1	XP_021282765.1	2.9e-128	464.2	XP_021282765.1 UPF0496 protein At4g34320-like [Herrania umbratica]
PB.31783.1	97.9998001397892	100722.654941021	9.9904	0	0	K13993 HSP20; HSP20 family protein	-	-	-	At5g12020	157	KOG0710	Posttranslational modification, protein turnover, chaperones	P05477|HSP21_SOYBN	2.65e-64	201	17.9 kDa class II heat shock protein OS=Glycine max OX=3847 GN=HSP17.9-D PE=3 SV=1	XP_012857959.1	2.2e-58	231.1	XP_012857959.1 PREDICTED: 17.3 kDa class II heat shock protein-like [Erythranthe guttata]
PB.31799.1	711.356567265626	1864.34246424006	1.3899	8.5755e-13	2.3992e-11	-	-	-	-	-	-	-	-	-	-	-	-	PSS31499.1	6.3e-29	133.3	PSS31499.1 Arrestin domain-containing protein [Actinidia chinensis var. chinensis]
PB.12659.1	11.0156456542531	75.7586891596372	2.7669	2.7511e-07	4.8093e-06	-	-	-	-	-	-	-	-	Q9SZJ2|GRDP2_ARATH	0.0	690	Glycine-rich domain-containing protein 2 OS=Arabidopsis thaliana OX=3702 GN=GRDP2 PE=2 SV=1	XP_002265108.2	3.9e-237	826.6	XP_002265108.2 PREDICTED: glycine-rich domain-containing protein 1 [Vitis vinifera]
PB.21375.1	18.8777107424304	124.684688390491	2.7045	4.2564e-10	9.996e-09	K16280 RGLG; E3 ubiquitin-protein ligase RGLG [EC:2.3.2.27]	-	-	-	At3g01650	468	KOG1327	Signal transduction mechanisms	Q8LB88|RGLG5_ARATH	2.50e-159	468	E3 ubiquitin-protein ligase RGLG5 OS=Arabidopsis thaliana OX=3702 GN=RGLG5 PE=1 SV=1	OMO60308.1	5.4e-143	513.5	OMO60308.1 von Willebrand factor, type A [Corchorus capsularis]
PB.24058.1	70.4197024469067	570.970360334939	3.0214	2.0005e-63	2.0405e-61	-	-	-	-	-	-	-	-	F4J8R4|ILR2_ARATH	5.24e-134	399	IAA-leucine resistant 2 OS=Arabidopsis thaliana OX=3702 GN=ILR2 PE=1 SV=1	XP_006300065.1	5.9e-141	506.5	XP_006300065.1 IAA-leucine resistant 2 [Capsella rubella]
PB.20939.1	935.265537972376	2161.4324772952	1.2088	1.9667e-11	5.0734e-10	K08679 E5.1.3.6; UDP-glucuronate 4-epimerase [EC:5.1.3.6]	-	-	-	At4g30440	756	KOG1371	Cell wall/membrane/envelope biogenesis	Q9M0B6|GAE1_ARATH	0.0	756	UDP-glucuronate 4-epimerase 1 OS=Arabidopsis thaliana OX=3702 GN=GAE1 PE=1 SV=1	PSS04320.1	1.1e-236	824.7	PSS04320.1 UDP-glucuronate 4-epimerase [Actinidia chinensis var. chinensis]
PB.18180.1	311.647906626479	903.069153933155	1.5354	3.0742e-21	1.2537e-19	K03031 PSMD8, RPN12; 26S proteasome regulatory subunit N12	-	-	-	At1g64520	58.2	KOG3151	Posttranslational modification, protein turnover, chaperones	Q9SGW3|PSD8A_ARATH	6.13e-08	58.2	26S proteasome non-ATPase regulatory subunit 8 homolog A OS=Arabidopsis thaliana OX=3702 GN=RPN12A PE=1 SV=1	XP_014490153.1	8.7e-09	67.8	XP_014490153.1 26S proteasome non-ATPase regulatory subunit 8 homolog A [Vigna radiata var. radiata]
PB.19687.1	4.77008396388927	29.2074294892841	2.6075	0.0001813	0.0019586	K01647 CS, gltA; citrate synthase [EC:2.3.3.1]	GO:0006099(tricarboxylic acid cycle)	-	GO:0046912(transferase activity, transferring acyl groups, acyl groups converted into alkyl on transfer)	At2g44350	404	KOG2617	Energy production and conversion	O80433|CISY_DAUCA	4.55e-146	437	Citrate synthase, mitochondrial OS=Daucus carota OX=4039 GN=CS PE=2 SV=1	XP_019100623.1	4.1e-202	709.9	XP_019100623.1 PREDICTED: citrate synthase 4, mitochondrial [Camelina sativa]
PB.5924.1	24.7820369932377	59.9196135128179	1.2705	0.007961	0.049345	K17541 SCYL2; SCY1-like protein 2	GO:0006468(protein phosphorylation)	-	GO:0004672(protein kinase activity),GO:0005524(ATP binding)	At1g71410	1131	KOG2137	Signal transduction mechanisms	Q8CFE4|SCYL2_MOUSE	2.30e-89	311	SCY1-like protein 2 OS=Mus musculus OX=10090 GN=Scyl2 PE=1 SV=1	PSS17556.1	0.0e+00	1282.3	PSS17556.1 SCY1-like protein [Actinidia chinensis var. chinensis]
PB.17713.1	0.667996696114923	1129.21373974396	10.682	3.4342e-24	1.5644e-22	K08874 TRRAP; transformation/transcription domain-associated protein	-	-	GO:0016301(kinase activity)	At2g17930	400	KOG0889	Chromatin structure and dynamics; Signal transduction mechanisms; Cell cycle control, cell division, chromosome partitioning; Replication, recombination and repair	Q9Y4A5|TRRAP_HUMAN	4.54e-22	106	Transformation/transcription domain-associated protein OS=Homo sapiens OX=9606 GN=TRRAP PE=1 SV=3	XP_024972675.1	2.6e-149	534.6	XP_024972675.1 transcription-associated protein 1-like isoform X1 [Cynara cardunculus var. scolymus]
PB.17389.1	4.77437382851025	22.6482584462909	2.2397	0.0014326	0.011772	K00028 E1.1.1.39; malate dehydrogenase (decarboxylating) [EC:1.1.1.39]	GO:0055114(oxidation-reduction process)	-	GO:0004470(malic enzyme activity),GO:0004471(malate dehydrogenase (decarboxylating) (NAD+) activity),GO:0051287(NAD binding)	At4g00570	407	KOG1257	Energy production and conversion	P37225|MAON_SOLTU	0.0	424	NAD-dependent malic enzyme 59 kDa isoform, mitochondrial OS=Solanum tuberosum OX=4113 PE=1 SV=1	KZM96688.1	2.0e-117	428.7	KZM96688.1 hypothetical protein DCAR_015950 [Daucus carota subsp. sativus]
PB.8414.1	1.49846838667358	26.636082855248	4.2157	0.00027021	0.0027882	K01427 URE; urease [EC:3.5.1.5]	GO:0043419(urea catabolic process),GO:0006807(nitrogen compound metabolic process)	-	GO:0016787(hydrolase activity),GO:0016151(nickel cation binding),GO:0009039(urease activity),GO:0016810(hydrolase activity, acting on carbon-nitrogen (but not peptide) bonds)	-	-	-	-	B9GCH9|UREA_ORYSJ	0.0	931	Urease OS=Oryza sativa subsp. japonica OX=39947 GN=Os12g0234800 PE=3 SV=2	KVH97855.1	4.2e-304	1049.3	KVH97855.1 Amidohydrolase 1 [Cynara cardunculus var. scolymus]
PB.31797.1	128.154569311819	444.298053861264	1.7906	6.4919e-18	2.3001e-16	-	-	-	-	-	-	-	-	-	-	-	-	-	-	-	-
PB.31791.1	806.035640539941	1851.58144565138	1.2002	1.4459e-24	6.6785e-23	-	-	-	-	At2g43340	161	KOG4197	General function prediction only	-	-	-	-	XP_024986302.1	3.6e-48	197.2	XP_024986302.1 uncharacterized protein LOC112521587 [Cynara cardunculus var. scolymus]
PB.493.1	3.35285307443756	19.0352240081184	2.4896	0.0035483	0.025409	-	GO:0015074(DNA integration)	-	GO:0003676(nucleic acid binding),GO:0008270(zinc ion binding)	At2g13940	470	KOG0017	General function prediction only	Q9ZT94|POLR2_ARATH	2.87e-119	416	Retrovirus-related Pol polyprotein from transposon RE2 OS=Arabidopsis thaliana OX=3702 GN=RE2 PE=4 SV=1	ABY49842.1	1.4e-222	779.2	ABY49842.1 hypothetical protein [Vitis hybrid cultivar]
PB.8909.1	0	10.6055241755426	5.794	0.00053595	0.0050498	K17943 PUM; pumilio RNA-binding family	-	-	GO:0003723(RNA binding)	At3g20250	479	KOG1488	Translation, ribosomal structure and biogenesis	Q9C5E7|PUM6_ARATH	8.07e-159	476	Pumilio homolog 6, chloroplastic OS=Arabidopsis thaliana OX=3702 GN=APUM6 PE=1 SV=1	CBI39372.3	1.2e-109	403.3	CBI39372.3 unnamed protein product, partial [Vitis vinifera]
PB.17806.1	0	11.4918626729932	5.9072	0.00045281	0.0043708	K12614 DDX6, RCK, DHH1; ATP-dependent RNA helicase DDX6/DHH1 [EC:3.6.4.13]	-	-	GO:0003676(nucleic acid binding),GO:0005524(ATP binding)	At2g45810	508	KOG0326	RNA processing and modification	Q109G2|RH12_ORYSJ	0.0	514	DEAD-box ATP-dependent RNA helicase 12 OS=Oryza sativa subsp. japonica OX=39947 GN=Os10g0503700 PE=2 SV=2	XP_022757281.1	1.3e-153	548.9	XP_022757281.1 DEAD-box ATP-dependent RNA helicase 8-like [Durio zibethinus]
PB.25385.1	1181.85992214038	23040.368749564	4.2838	4.4306e-153	1.0858e-150	-	-	-	-	At1g56300	124	KOG0714	Posttranslational modification, protein turnover, chaperones	Q9QYI7|DNJB8_MOUSE	1.46e-15	79.7	DnaJ homolog subfamily B member 8 OS=Mus musculus OX=10090 GN=Dnajb8 PE=2 SV=1	XP_006344234.1	1.0e-54	219.9	XP_006344234.1 PREDICTED: chaperone protein DnaJ-like [Solanum tuberosum]
PB.23803.1	8.06040033668297	83.9224082280077	3.3917	1.2946e-09	2.9012e-08	-	-	-	-	-	-	-	-	-	-	-	-	-	-	-	-
PB.30833.1	0.757813922578754	3968.53683653194	12.49	4.0815e-33	2.4948e-31	-	-	-	-	At2g16680	64.7	KOG1075	General function prediction only	-	-	-	-	XP_018855652.1	9.9e-43	179.5	XP_018855652.1 PREDICTED: uncharacterized protein LOC109017920 [Juglans regia]
PB.6406.1	0	5091.73008158626	14.7	4.8724e-35	3.0632e-33	-	-	-	-	At2g14640_2	65.9	KOG0017	General function prediction only	-	-	-	-	XP_012845381.1	1.5e-198	698.7	XP_012845381.1 PREDICTED: uncharacterized protein LOC105965384 [Erythranthe guttata]
PB.28549.1	12.347349181862	686.478039529406	5.7616	1.8991e-86	2.7024e-84	-	-	-	GO:0016757(transferase activity, transferring glycosyl groups)	-	-	-	-	O04536|GATL9_ARATH	2.40e-164	471	Probable galacturonosyltransferase-like 9 OS=Arabidopsis thaliana OX=3702 GN=GATL9 PE=2 SV=1	AED99881.1	1.1e-147	528.5	AED99881.1 glycosyltransferase [Panax notoginseng]
PB.7640.1	0.88013879833958	24.4395900557044	4.6352	8.8247e-05	0.0010222	-	-	-	-	At5g42220	129	KOG4248	Posttranslational modification, protein turnover, chaperones	D5LXJ0|CIP73_LOTJA	1.50e-07	59.3	Ubiquitin-like domain-containing protein CIP73 OS=Lotus japonicus OX=34305 GN=CIP73 PE=1 SV=1	PSR99536.1	1.8e-95	356.3	PSR99536.1 Large proline-rich protein [Actinidia chinensis var. chinensis]
PB.20727.1	42.2783138482371	126.198322630866	1.584	6.7399e-05	0.00079886	-	GO:0005975(carbohydrate metabolic process)	-	GO:0004553(hydrolase activity, hydrolyzing O-glycosyl compounds)	-	-	-	-	P52409|E13B_WHEAT	4.77e-144	430	Glucan endo-1,3-beta-glucosidase OS=Triticum aestivum OX=4565 GN=GLC1 PE=2 SV=1	XP_024990493.1	1.4e-191	674.9	XP_024990493.1 glucan endo-1,3-beta-glucosidase [Cynara cardunculus var. scolymus]
PB.23196.1	0	24.3849377243182	6.9949	7.2295e-07	1.1951e-05	K08678 UXS1, uxs; UDP-glucuronate decarboxylase [EC:4.1.1.35]	-	-	GO:0003824(catalytic activity)	At2g28760	504	KOG1429	Cell wall/membrane/envelope biogenesis; Carbohydrate transport and metabolism	Q9ZV36|UXS6_ARATH	1.06e-175	504	UDP-glucuronic acid decarboxylase 6 OS=Arabidopsis thaliana OX=3702 GN=UXS6 PE=2 SV=1	XP_027111029.1	6.5e-151	539.7	XP_027111029.1 UDP-glucuronic acid decarboxylase 6-like isoform X1 [Coffea arabica]
PB.17870.1	231.653526614659	1203.37538264603	2.3803	4.8251e-44	3.628e-42	-	GO:0006814(sodium ion transport),GO:0006885(regulation of pH),GO:0055085(transmembrane transport),GO:0006812(cation transport)	GO:0016021(integral component of membrane)	GO:0015385(sodium:proton antiporter activity),GO:0015299(solute:proton antiporter activity)	At3g06370	271	KOG1965	Inorganic ion transport and metabolism	Q84WG1|NHX3_ARATH	5.52e-72	246	Sodium/hydrogen exchanger 3 OS=Arabidopsis thaliana OX=3702 GN=NHX3 PE=1 SV=2	XP_019237387.1	1.4e-123	449.1	XP_019237387.1 PREDICTED: sodium/hydrogen exchanger 2-like [Nicotiana attenuata]
PB.3580.1	1.50704811591555	22.5203713146244	3.984	0.00011725	0.0013172	K11838 USP7, UBP15; ubiquitin carboxyl-terminal hydrolase 7 [EC:3.4.19.12]	GO:0016579(protein deubiquitination),GO:0006511(ubiquitin-dependent protein catabolic process)	-	GO:0005515(protein binding),GO:0036459(thiol-dependent ubiquitinyl hydrolase activity)	At5g06600	1239	KOG1863	Posttranslational modification, protein turnover, chaperones	Q9FPT1|UBP12_ARATH	0.0	1239	Ubiquitin carboxyl-terminal hydrolase 12 OS=Arabidopsis thaliana OX=3702 GN=UBP12 PE=1 SV=2	XP_021973075.1	0.0e+00	1442.6	XP_021973075.1 ubiquitin carboxyl-terminal hydrolase 12-like isoform X2 [Helianthus annuus]
PB.1144.1	42.2535751724085	113.808396573679	1.4182	5.9763e-05	0.00071475	K16055 TPS; trehalose 6-phosphate synthase/phosphatase [EC:2.4.1.15 3.1.3.12]	GO:0005992(trehalose biosynthetic process)	-	GO:0003824(catalytic activity)	At1g06410	869	KOG1050	Carbohydrate transport and metabolism	Q9LMI0|TPS7_ARATH	0.0	869	Probable alpha,alpha-trehalose-phosphate synthase [UDP-forming] 7 OS=Arabidopsis thaliana OX=3702 GN=TPS7 PE=1 SV=1	XP_002522255.1	1.8e-282	978.0	XP_002522255.1 probable alpha,alpha-trehalose-phosphate synthase [UDP-forming] 7 [Ricinus communis]
PB.12329.1	14.6566512036602	80.8940932530735	2.4736	4.4826e-09	9.5447e-08	-	-	-	-	At1g75410	244	KOG0773	Transcription	Q9FWS9|BLH3_ARATH	7.02e-70	244	BEL1-like homeodomain protein 3 OS=Arabidopsis thaliana OX=3702 GN=BLH3 PE=1 SV=1	XP_024970257.1	1.9e-106	392.5	XP_024970257.1 BEL1-like homeodomain protein 3 isoform X1 [Cynara cardunculus var. scolymus]
PB.30418.1	364.318642598776	1505.9375198024	2.0472	4.2971e-49	3.5102e-47	-	-	-	GO:0005515(protein binding)	At4g30480	256	KOG4234	General function prediction only	Q99614|TTC1_HUMAN	4.04e-33	128	Tetratricopeptide repeat protein 1 OS=Homo sapiens OX=9606 GN=TTC1 PE=1 SV=1	XP_021981346.1	1.9e-55	221.9	XP_021981346.1 tetratricopeptide repeat protein 1 [Helianthus annuus]
PB.22160.1	215.577959757958	2690.55857616947	3.6396	1.4515e-135	3.175e-133	-	-	-	GO:0003950(NAD+ ADP-ribosyltransferase activity)	-	-	-	-	Q9ZUD9|SRO2_ARATH	1.90e-42	159	Probable inactive poly [ADP-ribose] polymerase SRO2 OS=Arabidopsis thaliana OX=3702 GN=SRO2 PE=1 SV=1	XP_027149050.1	2.1e-99	368.6	XP_027149050.1 probable inactive poly [ADP-ribose] polymerase SRO3 isoform X1 [Coffea eugenioides]
PB.12499.1	0	317.000329306527	10.695	1.4548e-18	5.2891e-17	K03283 HSPA1s; heat shock 70kDa protein 1/2/6/8	-	-	-	At4g24280	1063	KOG0102	Posttranslational modification, protein turnover, chaperones	Q02028|HSP7S_PEA	0.0	1085	Stromal 70 kDa heat shock-related protein, chloroplastic OS=Pisum sativum OX=3888 GN=HSP70 PE=2 SV=1	XP_014620458.1	0.0e+00	1089.3	XP_014620458.1 stromal 70 kDa heat shock-related protein, chloroplastic [Glycine max]
PB.18209.1	10.0371099002078	803.633355048951	6.2921	2.639e-79	3.4238e-77	K09571 FKBP4_5; FK506-binding protein 4/5 [EC:5.2.1.8]	-	-	GO:0005515(protein binding),GO:0003755(peptidyl-prolyl cis-trans isomerase activity)	At3g25230	288	KOG0543	Posttranslational modification, protein turnover, chaperones	Q38931|FKB62_ARATH	6.58e-151	288	Peptidyl-prolyl cis-trans isomerase FKBP62 OS=Arabidopsis thaliana OX=3702 GN=FKBP62 PE=1 SV=2	XP_002263566.2	1.4e-120	439.1	XP_002263566.2 PREDICTED: peptidyl-prolyl cis-trans isomerase FKBP62 [Vitis vinifera]
PB.23739.1	0	8.49329573379528	5.4726	0.0018086	0.014345	-	-	-	-	At3g32110	98.6	KOG1075	General function prediction only	P0C2F6|RNHX1_ARATH	3.75e-21	90.5	Putative ribonuclease H protein At1g65750 OS=Arabidopsis thaliana OX=3702 GN=At1g65750 PE=3 SV=1	CAN77850.1	2.7e-69	268.5	CAN77850.1 hypothetical protein VITISV_020834 [Vitis vinifera]
PB.30509.1	89.3207370321542	250.767248522503	1.4821	3.2744e-09	7.0438e-08	K09286 EREBP; EREBP-like factor	GO:0006355(regulation of transcription, DNA-templated)	-	GO:0003700(DNA-binding transcription factor activity),GO:0003677(DNA binding)	-	-	-	-	P42736|RAP23_ARATH	8.73e-31	120	Ethylene-responsive transcription factor RAP2-3 OS=Arabidopsis thaliana OX=3702 GN=RAP2-3 PE=1 SV=2	NP_001306945.1	3.3e-73	280.8	NP_001306945.1 ethylene-responsive transcription factor ERF071-like [Malus domestica]
PB.15932.1	146.532652806335	29919.9523294494	7.6655	0	0	K03283 HSPA1s; heat shock 70kDa protein 1/2/6/8	-	-	-	At3g12580	1145	KOG0101	Posttranslational modification, protein turnover, chaperones	P27322|HSP72_SOLLC	0.0	1157	Heat shock cognate 70 kDa protein 2 OS=Solanum lycopersicum OX=4081 GN=HSC-2 PE=2 SV=1	XP_021771057.1	0.0e+00	1203.3	XP_021771057.1 probable mediator of RNA polymerase II transcription subunit 37c [Chenopodium quinoa]
PB.26062.1	28.7685678468223	131.334022307461	2.1841	8.1918e-08	1.5215e-06	K10664 ATL6S; E3 ubiquitin-protein ligase ATL6/9/15/31/42/55 [EC:2.3.2.27]	-	-	-	At1g72200	248	KOG0800	Posttranslational modification, protein turnover, chaperones	Q84W40|ATL11_ARATH	1.30e-75	248	RING-H2 finger protein ATL11 OS=Arabidopsis thaliana OX=3702 GN=ATL11 PE=2 SV=2	XP_022772285.1	1.3e-97	362.5	XP_022772285.1 RING-H2 finger protein ATL11-like [Durio zibethinus]
PB.12787.1	3.73176003572693	3521.65929366386	9.8627	1.3238e-102	2.2751e-100	K09503 DNAJA2; DnaJ homolog subfamily A member 2	GO:0006457(protein folding)	-	GO:0051082(unfolded protein binding),GO:0031072(heat shock protein binding)	At3g44110	213	KOG0712	Posttranslational modification, protein turnover, chaperones	Q04960|DNJH_CUCSA	5.30e-108	219	DnaJ protein homolog OS=Cucumis sativus OX=3659 GN=DNAJ1 PE=2 SV=1	CBI28261.3	1.9e-71	276.2	CBI28261.3 unnamed protein product, partial [Vitis vinifera]
PB.6710.1	10.9129588339264	80.4507997772751	2.8615	2.0083e-07	3.5649e-06	-	-	-	-	At5g65490	437	KOG2406	Transcription	Q9LSM5|ECD_ARATH	0.0	437	Protein ecdysoneless homolog OS=Arabidopsis thaliana OX=3702 GN=At5g65490 PE=1 SV=1	XP_022009831.1	8.1e-160	570.1	XP_022009831.1 protein ecdysoneless homolog [Helianthus annuus]
PB.8743.1	21.2514239855846	231.015190362317	3.4163	2.288e-11	5.8792e-10	K10773 NTH; endonuclease III [EC:4.2.99.18]	GO:0006284(base-excision repair),GO:0006281(DNA repair),GO:0006285(base-excision repair, AP site formation)	GO:0005634(nucleus)	GO:0003677(DNA binding),GO:0003824(catalytic activity),GO:0051539(4 iron, 4 sulfur cluster binding),GO:0003906(DNA-(apurinic or apyrimidinic site) endonuclease activity),GO:0019104(DNA N-glycosylase activity)	At2g31450	373	KOG1921	Replication, recombination and repair	Q9SIC4|NTH1_ARATH	2.65e-126	391	Endonuclease III homolog 1, chloroplastic OS=Arabidopsis thaliana OX=3702 GN=NTH1 PE=2 SV=2	XP_002264475.3	4.0e-137	494.6	XP_002264475.3 PREDICTED: endonuclease III homolog 1, chloroplastic isoform X1 [Vitis vinifera]
PB.27069.1	11.710922875188	1425.69622748823	6.9286	5.9492e-116	1.1089e-113	K12795 SUGT1, SGT1; suppressor of G2 allele of SKP1	-	-	GO:0005515(protein binding)	At4g23570_2	285	KOG1309	Signal transduction mechanisms	Q9SUT5|SGT1B_ARATH	1.78e-145	424	Protein SGT1 homolog B OS=Arabidopsis thaliana OX=3702 GN=SGT1B PE=1 SV=1	PSS09380.1	5.5e-135	486.5	PSS09380.1 Protein SGT1 B like [Actinidia chinensis var. chinensis]
PB.23580.1	11.5005920406342	52.0181182619522	2.1925	0.00065077	0.0059868	K16280 RGLG; E3 ubiquitin-protein ligase RGLG [EC:2.3.2.27]	-	-	-	At5g14420	324	KOG1327	Signal transduction mechanisms	Q9LY87|RGLG2_ARATH	2.76e-152	324	E3 ubiquitin-protein ligase RGLG2 OS=Arabidopsis thaliana OX=3702 GN=RGLG2 PE=1 SV=1	KZN06620.1	1.2e-109	402.5	KZN06620.1 hypothetical protein DCAR_007457 [Daucus carota subsp. sativus]
PB.3603.1	1.72348008276118	17.3295474149562	3.331	0.0017344	0.013847	K09540 SEC63, DNAJC23; translocation protein SEC63	-	-	-	At1g79940_2	377	KOG0951	RNA processing and modification	Q7XVN7|DJC43_ORYSJ	1.01e-115	379	DnaJ protein ERDJ2 OS=Oryza sativa subsp. japonica OX=39947 GN=ERDJ2 PE=3 SV=2	XP_010261378.1	3.8e-113	415.2	XP_010261378.1 PREDICTED: dnaJ protein ERDJ2A [Nelumbo nucifera]
PB.15900.1	290.608353848499	584.102392568621	1.0065	8.6969e-08	1.6074e-06	K18211 SNAP25; synaptosomal-associated protein 25	-	-	-	At5g61210	310	KOG3065	Intracellular trafficking, secretion, and vesicular transport	Q9S7P9|SNP33_ARATH	2.41e-98	310	SNAP25 homologous protein SNAP33 OS=Arabidopsis thaliana OX=3702 GN=SNAP33 PE=1 SV=1	XP_009761175.1	1.5e-128	465.7	XP_009761175.1 PREDICTED: SNAP25 homologous protein SNAP33 [Nicotiana sylvestris]
PB.15906.1	0	22.019780199856	6.8469	1.9329e-06	3.0129e-05	K07870 RHOT1, ARHT1; mitochondrial Rho GTPase 1 [EC:3.6.5.-]	-	-	GO:0003924(GTPase activity),GO:0005525(GTP binding),GO:0005509(calcium ion binding)	At5g27540	711	KOG1707	Defense mechanisms	F4J0W4|MIRO2_ARATH	0.0	724	Mitochondrial Rho GTPase 2 OS=Arabidopsis thaliana OX=3702 GN=MIRO2 PE=2 SV=1	XP_024974298.1	1.3e-305	1053.9	XP_024974298.1 mitochondrial Rho GTPase 2-like [Cynara cardunculus var. scolymus]
PB.6892.1	39.3154893133223	98.0645509784638	1.311	0.00036106	0.0035912	K13173 ARGLU1; arginine and glutamate-rich protein 1	-	-	-	-	-	-	-	P0CB26|Y1089_ARATH	1.32e-07	58.2	Uncharacterized protein At1g10890 OS=Arabidopsis thaliana OX=3702 GN=At1g10890 PE=4 SV=1	XP_025985449.1	2.7e-06	60.1	XP_025985449.1 uncharacterized protein At1g10890 isoform X1 [Glycine max]
PB.9844.1	0	746.45187506235	11.93	2.4071e-23	1.0672e-21	K03283 HSPA1s; heat shock 70kDa protein 1/2/6/8	-	-	-	At4g24280	525	KOG0102	Posttranslational modification, protein turnover, chaperones	Q02028|HSP7S_PEA	0.0	526	Stromal 70 kDa heat shock-related protein, chloroplastic OS=Pisum sativum OX=3888 GN=HSP70 PE=2 SV=1	XP_027148722.1	5.5e-152	543.9	XP_027148722.1 stromal 70 kDa heat shock-related protein, chloroplastic-like [Coffea eugenioides]
PB.26076.1	1.13243101924715	13.058622576973	3.6046	0.0048352	0.03273	K15436 TRPO3, MTR10; transportin-3	-	-	-	At1g12930	103	KOG2022	Nuclear structure; Intracellular trafficking, secretion, and vesicular transport	-	-	-	-	XP_009612785.1	2.5e-29	135.6	XP_009612785.1 PREDICTED: transportin MOS14-like isoform X1 [Nicotiana tomentosiformis]
PB.12159.1	50.6756597598557	262.311662256604	2.3771	2.954e-23	1.303e-21	-	GO:0006468(protein phosphorylation)	-	GO:0005524(ATP binding),GO:0004672(protein kinase activity)	At1g80870	574	KOG1187	Signal transduction mechanisms	Q9SAH3|Y1887_ARATH	0.0	574	Putative receptor-like protein kinase At1g80870 OS=Arabidopsis thaliana OX=3702 GN=At1g80870 PE=3 SV=1	XP_007023449.1	2.4e-258	897.1	XP_007023449.1 PREDICTED: putative receptor-like protein kinase At1g80870 [Theobroma cacao]
PB.25188.1	14.3743299304058	113.162926389839	2.974	1.8428e-10	4.442e-09	K03880 ND3; NADH-ubiquinone oxidoreductase chain 3 [EC:7.1.1.2]	GO:0055114(oxidation-reduction process)	-	GO:0016651(oxidoreductase activity, acting on NAD(P)H),GO:0008137(NADH dehydrogenase (ubiquinone) activity)	AtMi081	166	KOG4662	Energy production and conversion	P60160|NU3M_WHEAT	1.08e-48	167	NADH-ubiquinone oxidoreductase chain 3 OS=Triticum aestivum OX=4565 GN=ND3 PE=2 SV=1	AAM15514.1	4.6e-58	231.1	AAM15514.1 hypothetical protein [Arabidopsis thaliana]
PB.17827.1	12.4114272206	42.3539929432253	1.7618	0.0056159	0.037103	-	GO:0015986(ATP synthesis coupled proton transport),GO:0015886(heme transport),GO:0017004(cytochrome complex assembly)	GO:0000276(mitochondrial proton-transporting ATP synthase complex, coupling factor F(o)),GO:0016020(membrane)	GO:0015078(proton transmembrane transporter activity),GO:0015232(heme transporter activity)	-	-	-	-	P93280|CCMB_ARATH	5.06e-66	220	Putative cytochrome c biogenesis ccmB-like mitochondrial protein OS=Arabidopsis thaliana OX=3702 GN=CCMB PE=2 SV=2	YP_009493655.1	5.2e-86	324.3	YP_009493655.1 cytochrome c biogenesis B (chloroplast) [Codonopsis lanceolata]
PB.29478.1	1923.36600011826	4684.27181078249	1.2837	1.0623e-24	4.9498e-23	K20721 RTN1; reticulon-1	-	-	-	At4g23630	278	KOG1792	Intracellular trafficking, secretion, and vesicular transport	Q9SUR3|RTNLA_ARATH	1.19e-90	278	Reticulon-like protein B1 OS=Arabidopsis thaliana OX=3702 GN=RTNLB1 PE=1 SV=1	XP_021969287.1	8.7e-102	375.9	XP_021969287.1 reticulon-like protein B5 [Helianthus annuus]
PB.18205.1	268.511173233584	713.215194089417	1.4089	7.2969e-18	2.575e-16	-	GO:0017003(protein-heme linkage),GO:0017004(cytochrome complex assembly)	GO:0005886(plasma membrane)	GO:0020037(heme binding)	-	-	-	-	Q96326|CCME_ARATH	7.10e-103	318	Cytochrome c-type biogenesis protein CcmE homolog, mitochondrial OS=Arabidopsis thaliana OX=3702 GN=CCME PE=1 SV=1	XP_023753641.1	2.5e-88	332.0	XP_023753641.1 uncharacterized protein LOC111902005 [Lactuca sativa]
PB.3611.1	9.10576265699319	255.290887287571	4.79	1.4927e-34	9.3176e-33	-	-	-	-	-	-	-	-	-	-	-	-	-	-	-	-
PB.7789.1	0.378906961289377	8.49031454385084	4.5103	0.0060421	0.039378	-	GO:0015074(DNA integration)	-	GO:0003676(nucleic acid binding)	At1g20390	260	KOG0017	General function prediction only	P03360|POL_AVIRE	1.28e-17	92.4	Gag-Pol polyprotein (Fragment) OS=Avian reticuloendotheliosis virus OX=11636 GN=pol PE=1 SV=2	XP_020417963.1	1.1e-92	347.1	XP_020417963.1 uncharacterized protein LOC109948679 [Prunus persica]
PB.15441.1	0	7.94908184515653	5.3758	0.0035211	0.025262	-	-	-	-	-	-	-	-	-	-	-	-	XP_024972556.1	9.3e-214	748.8	XP_024972556.1 uncharacterized protein LOC112511248 [Cynara cardunculus var. scolymus]
PB.19784.1	16.006451449609	125.198171612917	2.9457	4.4725e-15	1.3959e-13	-	GO:0006355(regulation of transcription, DNA-templated)	-	GO:0003700(DNA-binding transcription factor activity)	-	-	-	-	O22208|BZP17_ARATH	2.47e-52	196	bZIP transcription factor 17 OS=Arabidopsis thaliana OX=3702 GN=BZIP17 PE=1 SV=2	AGO05994.1	6.2e-81	307.4	AGO05994.1 bZIP transcription factor family protein 10 [Camellia sinensis]
PB.17574.1	174.628806624295	489.956134186711	1.4869	5.9368e-06	8.5817e-05	-	-	-	-	-	-	-	-	-	-	-	-	PSS31523.1	9.5e-221	771.9	PSS31523.1 Heat shock protein [Actinidia chinensis var. chinensis]
PB.11360.1	0	8.1081076710144	5.4067	0.0025365	0.019153	K15172 SUPT5H, SPT5; transcription elongation factor SPT5	GO:0006412(translation),GO:0006355(regulation of transcription, DNA-templated)	GO:0005840(ribosome)	GO:0003735(structural constituent of ribosome)	At4g08350	216	KOG1999	Transcription	Q9STN3|SPT51_ARATH	7.88e-57	216	Putative transcription elongation factor SPT5 homolog 1 OS=Arabidopsis thaliana OX=3702 GN=At4g08350 PE=1 SV=2	KVH98811.1	1.7e-65	256.5	KVH98811.1 KOW-like protein [Cynara cardunculus var. scolymus]
PB.28213.1	0.88013879833958	17.1831416781036	4.1437	0.0015079	0.012265	K14777 DDX47, RRP3; ATP-dependent RNA helicase DDX47/RRP3 [EC:3.6.4.13]	-	-	GO:0003676(nucleic acid binding),GO:0005524(ATP binding)	At5g60990	526	KOG0330	RNA processing and modification	Q8GY84|RH10_ARATH	0.0	534	DEAD-box ATP-dependent RNA helicase 10 OS=Arabidopsis thaliana OX=3702 GN=RH10 PE=1 SV=2	XP_006360025.1	7.0e-161	572.4	XP_006360025.1 PREDICTED: DEAD-box ATP-dependent RNA helicase 10 [Solanum tuberosum]
PB.27117.1	832.444302961371	11649.8759257483	3.8076	3.2553e-208	1.0507e-205	K19642 GALUR; D-galacturonate reductase [EC:1.1.1.365]	GO:0055114(oxidation-reduction process)	-	GO:0016491(oxidoreductase activity)	At1g59960	209	KOG1577	General function prediction only	O49133|GALUR_FRAAN	7.38e-81	257	D-galacturonate reductase OS=Fragaria ananassa OX=3747 GN=GALUR PE=1 SV=1	XP_023756637.1	1.1e-98	365.9	XP_023756637.1 D-galacturonate reductase-like [Lactuca sativa]
PB.1027.1	0	8.72923287910541	5.5128	0.0064444	0.041439	K05658 ABCB1, CD243; ATP-binding cassette, subfamily B (MDR/TAP), member 1 [EC:7.6.2.2]	GO:0055085(transmembrane transport)	GO:0016021(integral component of membrane)	GO:0005524(ATP binding),GO:0042626(ATPase activity, coupled to transmembrane movement of substances),GO:0016887(ATPase activity)	At3g28860	725	KOG0055	Secondary metabolites biosynthesis, transport and catabolism	Q9LJX0|AB19B_ARATH	0.0	725	ABC transporter B family member 19 OS=Arabidopsis thaliana OX=3702 GN=ABCB19 PE=1 SV=1	XP_027358615.1	5.0e-203	714.1	XP_027358615.1 ABC transporter B family member 19 [Abrus precatorius]
PB.30654.1	77.8945507751295	528.157351910235	2.7599	1.6487e-31	9.6112e-30	-	-	-	-	-	-	-	-	-	-	-	-	XP_011076131.1	1.5e-70	271.9	XP_011076131.1 protein SRC2 [Sesamum indicum]
PB.28105.1	0	17.0856979114009	6.4823	2.6133e-05	0.00033478	K09595 HM13; minor histocompatibility antigen H13 [EC:3.4.23.-]	-	GO:0016021(integral component of membrane)	GO:0004190(aspartic-type endopeptidase activity)	At2g03120	358	KOG2443	Function unknown	O81062|SIP_ARATH	8.28e-151	358	Signal peptide peptidase OS=Arabidopsis thaliana OX=3702 GN=SPP PE=2 SV=1	XP_023773174.1	3.0e-111	407.5	XP_023773174.1 signal peptide peptidase-like [Lactuca sativa]
PB.17927.1	69.2424982617377	169.960721416935	1.3011	7.8246e-05	0.00091594	K03146 THI4, THI1; cysteine-dependent adenosine diphosphate thiazole synthase [EC:2.4.2.60]	-	-	-	At5g54770	239	KOG2960	General function prediction only	F6H9A9|THI41_VITVI	6.85e-72	241	Thiamine thiazole synthase 1, chloroplastic OS=Vitis vinifera OX=29760 GN=THI1-1 PE=3 SV=1	CDY52570.1	1.3e-65	256.5	CDY52570.1 BnaC03g71780D [Brassica napus]
PB.12129.1	126.609452275468	304.455366260508	1.2643	1.2124e-05	0.00016696	K20888 MUR3; xyloglucan galactosyltransferase MUR3 [EC:2.4.1.-]	-	-	-	At2g20370	875	KOG1021	Cell wall/membrane/envelope biogenesis; Extracellular structures; Carbohydrate transport and metabolism	Q7XJ98|MUR3_ARATH	0.0	886	Xyloglucan galactosyltransferase MUR3 OS=Arabidopsis thaliana OX=3702 GN=MUR3 PE=1 SV=1	XP_023764046.1	2.1e-270	937.2	XP_023764046.1 xyloglucan galactosyltransferase MUR3 [Lactuca sativa]
PB.1165.1	113.520845516317	349.782901120551	1.626	2.0144e-18	7.244e-17	-	-	-	GO:0046872(metal ion binding),GO:0005524(ATP binding)	At1g61140	943	KOG1001	Transcription ; Replication, recombination and repair	Q94BR5|CHR28_ARATH	0.0	881	Helicase-like transcription factor CHR28 OS=Arabidopsis thaliana OX=3702 GN=CHR28 PE=1 SV=1	PSS04766.1	0.0e+00	1315.1	PSS04766.1 Helicase-like transcription factor [Actinidia chinensis var. chinensis]
PB.6848.1	1.34028325685083	297.559720670738	7.7587	7.6603e-24	3.4539e-22	-	-	-	-	-	-	-	-	-	-	-	-	-	-	-	-
PB.1376.1	0.667996696114923	46.4446641788726	6.0814	1.1189e-07	2.0451e-06	-	-	-	-	At1g16210	103	KOG3223	Function unknown	Q2TBV6|CC124_BOVIN	3.67e-06	53.5	Coiled-coil domain-containing protein 124 OS=Bos taurus OX=9913 GN=CCDC124 PE=2 SV=1	XP_002279494.2	5.4e-21	109.4	XP_002279494.2 PREDICTED: coiled-coil domain-containing protein 124 [Vitis vinifera]
PB.21628.1	26.2402920091872	81.6635103126654	1.647	0.0053953	0.035896	-	GO:0006468(protein phosphorylation)	-	GO:0004672(protein kinase activity),GO:0005524(ATP binding)	At4g34500	525	KOG1187	Signal transduction mechanisms	Q6NKZ9|Y4345_ARATH	0.0	530	Probable receptor-like serine/threonine-protein kinase At4g34500 OS=Arabidopsis thaliana OX=3702 GN=At4g34500 PE=2 SV=1	PSS26048.1	1.4e-180	638.3	PSS26048.1 Receptor-like serine/threonine-protein kinase [Actinidia chinensis var. chinensis]
PB.20415.1	57.7980076437942	654.59010303455	3.4936	2.3986e-68	2.5599e-66	-	-	-	-	-	-	-	-	F4KGE8|GIL1_ARATH	1.78e-32	136	Protein GRAVITROPIC IN THE LIGHT 1 OS=Arabidopsis thaliana OX=3702 GN=GIL1 PE=2 SV=1	XP_024993253.1	5.5e-159	566.6	XP_024993253.1 protein GRAVITROPIC IN THE LIGHT 1 [Cynara cardunculus var. scolymus]
PB.1039.1	6.27713207980482	56.2234972203596	3.1726	8.1872e-09	1.7076e-07	K14007 SEC24; protein transport protein SEC24	GO:0006886(intracellular protein transport),GO:0006888(ER to Golgi vesicle-mediated transport)	GO:0030127(COPII vesicle coat)	GO:0008270(zinc ion binding)	At3g07100	845	KOG1985	Intracellular trafficking, secretion, and vesicular transport	Q9SFU0|SC24A_ARATH	0.0	849	Protein transport protein Sec24-like At3g07100 OS=Arabidopsis thaliana OX=3702 GN=At3g07100 PE=2 SV=2	XP_023734942.1	0.0e+00	1365.1	XP_023734942.1 protein transport protein Sec24-like At3g07100 [Lactuca sativa]
PB.18506.1	15.2716281872293	45.9684180398528	1.5835	0.002284	0.017532	-	-	-	-	-	-	-	-	-	-	-	-	XP_019247268.1	7.5e-29	134.4	XP_019247268.1 PREDICTED: uncharacterized protein LOC109226839 [Nicotiana attenuata]
PB.4796.1	1943.8608429705	7810.67962515493	2.0069	9.0961e-36	5.8576e-34	K03146 THI4, THI1; cysteine-dependent adenosine diphosphate thiazole synthase [EC:2.4.2.60]	-	-	-	At5g54770	355	KOG2960	General function prediction only	Q38814|THI4_ARATH	2.01e-111	355	Thiamine thiazole synthase, chloroplastic OS=Arabidopsis thaliana OX=3702 GN=THI1 PE=1 SV=1	PSS16271.1	8.9e-104	384.0	PSS16271.1 Thiamine thiazole synthase [Actinidia chinensis var. chinensis]
PB.6152.1	2.01256981758673	19.5290214044442	3.2566	0.00043978	0.004262	K03357 APC10, DOC1; anaphase-promoting complex subunit 10	GO:0031145(anaphase-promoting complex-dependent catabolic process)	GO:0005680(anaphase-promoting complex)	-	Hs7657035	136	KOG3437	Cell cycle control, cell division, chromosome partitioning; Posttranslational modification, protein turnover, chaperones	Q9ZPW2|APC10_ARATH	1.08e-78	230	Anaphase-promoting complex subunit 10 OS=Arabidopsis thaliana OX=3702 GN=APC10 PE=1 SV=2	PPS00689.1	1.4e-71	276.9	PPS00689.1 hypothetical protein GOBAR_AA19985 [Gossypium barbadense]
PB.28221.1	0	31.8157411880741	7.3777	4.5225e-08	8.6548e-07	-	-	-	-	-	-	-	-	-	-	-	-	-	-	-	-
PB.30851.1	38.1860777162221	332.598375613803	3.1287	3.596e-09	7.7064e-08	-	-	-	-	-	-	-	-	-	-	-	-	-	-	-	-
PB.19157.1	11.092593286854	37.7984410084346	1.7581	0.0015871	0.01281	K01893 NARS, asnS; asparaginyl-tRNA synthetase [EC:6.1.1.22]	GO:0006421(asparaginyl-tRNA aminoacylation),GO:0006418(tRNA aminoacylation for protein translation)	-	GO:0003676(nucleic acid binding),GO:0000166(nucleotide binding),GO:0004816(asparagine-tRNA ligase activity),GO:0005524(ATP binding),GO:0004812(aminoacyl-tRNA ligase activity)	At5g56680	833	KOG0554	Translation, ribosomal structure and biogenesis	Q9SW96|SYNC1_ARATH	0.0	833	Asparagine--tRNA ligase, cytoplasmic 1 OS=Arabidopsis thaliana OX=3702 GN=SYNC1 PE=1 SV=1	XP_021987506.1	9.2e-282	974.5	XP_021987506.1 asparagine--tRNA ligase, cytoplasmic 1-like [Helianthus annuus]
PB.14348.1	57.0723681878945	673.039712377169	3.5662	1.4928e-56	1.3767e-54	K14376 PAP; poly(A) polymerase [EC:2.7.7.19]	GO:0043631(RNA polyadenylation),GO:0031123(RNA 3'-end processing)	-	GO:0004652(polynucleotide adenylyltransferase activity),GO:0016779(nucleotidyltransferase activity),GO:0003723(RNA binding)	At3g06560	341	KOG2245	RNA processing and modification	Q56XM9|PAPS3_ARATH	1.12e-109	348	Nuclear poly(A) polymerase 3 OS=Arabidopsis thaliana OX=3702 GN=PAPS3 PE=1 SV=1	XP_027165392.1	3.1e-119	434.9	XP_027165392.1 nuclear poly(A) polymerase 3 isoform X1 [Coffea eugenioides]
PB.17935.1	39.9926698159172	89.5593943485988	1.1638	0.00088023	0.0077244	-	-	-	-	-	-	-	-	Q9MA87|OFT23_ARATH	0.0	538	O-fucosyltransferase 23 OS=Arabidopsis thaliana OX=3702 GN=OFUT23 PE=2 SV=1	XP_011040372.1	3.3e-173	614.0	XP_011040372.1 PREDICTED: uncharacterized protein LOC105136648 [Populus euphratica]
PB.29480.1	191.922792512829	1488.51396787187	2.9532	6.5973e-82	8.9544e-80	-	-	-	-	-	-	-	-	Q9M2Y6|CGR2_ARATH	1.41e-136	394	Probable pectin methylesterase CGR2 OS=Arabidopsis thaliana OX=3702 GN=CGR2 PE=2 SV=1	XP_023762290.1	4.3e-117	426.8	XP_023762290.1 uncharacterized protein At3g49720-like [Lactuca sativa]
PB.12137.1	13.0573072643307	44.5158065387318	1.7791	0.003621	0.025846	-	GO:0045927(positive regulation of growth)	-	-	-	-	-	-	-	-	-	-	PSS31848.1	1.7e-211	741.5	PSS31848.1 Serine/threonine-protein kinase [Actinidia chinensis var. chinensis]
PB.25891.1	51.8988452654227	145.66040749728	1.4885	1.2532e-08	2.5689e-07	K11804 DCAF8; DDB1- and CUL4-associated factor 8	-	-	GO:0005515(protein binding)	At4g35140	308	KOG1334	General function prediction only	Q5R448|DCAF8_PONAB	2.77e-54	196	DDB1- and CUL4-associated factor 8 OS=Pongo abelii OX=9601 GN=DCAF8 PE=2 SV=1	XP_021686694.1	1.5e-122	445.3	XP_021686694.1 DDB1- and CUL4-associated factor 8-like isoform X1 [Hevea brasiliensis]
PB.9020.1	0.586759198893054	24304.2079605649	15.111	2.0396e-48	1.6559e-46	-	-	-	-	-	-	-	-	-	-	-	-	-	-	-	-
PB.27435.1	0	31.523897062249	7.3655	9.5084e-08	1.7513e-06	K09422 MYBP; transcription factor MYB, plant	-	-	-	At3g18100	64.7	KOG0048	Transcription	-	-	-	-	XP_021592290.1	3.7e-19	101.7	XP_021592290.1 uncharacterized protein LOC110599954 [Manihot esculenta]
PB.30847.1	1.89453480644689	27.5987733522496	3.9314	0.00033169	0.0033329	K14504 TCH4; xyloglucan:xyloglucosyl transferase TCH4 [EC:2.4.1.207]	GO:0010411(xyloglucan metabolic process),GO:0042546(cell wall biogenesis),GO:0005975(carbohydrate metabolic process),GO:0006073(cellular glucan metabolic process)	GO:0005618(cell wall),GO:0048046(apoplast)	GO:0016762(xyloglucan:xyloglucosyl transferase activity),GO:0004553(hydrolase activity, hydrolyzing O-glycosyl compounds)	-	-	-	-	Q38910|XTH23_ARATH	3.51e-139	399	Probable xyloglucan endotransglucosylase/hydrolase protein 23 OS=Arabidopsis thaliana OX=3702 GN=XTH23 PE=2 SV=1	XP_002270182.2	3.3e-131	473.4	XP_002270182.2 PREDICTED: probable xyloglucan endotransglucosylase/hydrolase protein 23 [Vitis vinifera]
PB.8896.1	0	231.567588627853	10.242	6.2757e-17	2.1267e-15	-	-	-	-	At2g37660	182	KOG1203	Carbohydrate transport and metabolism	Q94EG6|Y5224_ARATH	3.76e-55	166	Uncharacterized protein At5g02240 OS=Arabidopsis thaliana OX=3702 GN=At5g02240 PE=1 SV=1	XP_019262470.1	3.9e-60	238.8	XP_019262470.1 PREDICTED: uncharacterized protein At5g02240-like [Nicotiana attenuata]
PB.9777.1	146.241958482374	577.335226728934	1.9775	1.5927e-22	6.8431e-21	-	-	-	GO:0005516(calmodulin binding)	-	-	-	-	Q9FKL6|CB60B_ARATH	0.0	750	Calmodulin-binding protein 60 B OS=Arabidopsis thaliana OX=3702 GN=CBP60B PE=2 SV=1	XP_010646160.1	2.2e-270	937.2	XP_010646160.1 PREDICTED: calmodulin-binding protein 60 C isoform X2 [Vitis vinifera]
PB.17137.1	74.3482563940453	153.981785297559	1.0514	5.0625e-05	0.00061322	-	-	-	-	-	-	-	-	Q1JPM5|OFT30_ARATH	0.0	555	O-fucosyltransferase 30 OS=Arabidopsis thaliana OX=3702 GN=OFUT30 PE=2 SV=1	PSS11553.1	1.4e-182	645.2	PSS11553.1 GDP-fucose protein like [Actinidia chinensis var. chinensis]
PB.30466.1	244.404378971187	1069.24659248532	2.1321	1.8863e-23	8.3767e-22	-	-	-	-	At1g18720	233	KOG3292	Function unknown	O13737|YDR2_SCHPO	2.73e-23	100	Uncharacterized endoplasmic reticulum membrane protein C16E8.02 OS=Schizosaccharomyces pombe (strain 972 / ATCC 24843) OX=284812 GN=SPAC16E8.02 PE=4 SV=2	PWA76963.1	1.0e-82	312.4	PWA76963.1 hypothetical protein CTI12_AA227980 [Artemisia annua]
PB.22273.1	79.8837967498992	179.786094558528	1.1753	9.0178e-06	0.00012675	K03537 POP5; ribonuclease P/MRP protein subunit POP5 [EC:3.1.26.5]	GO:0008033(tRNA processing)	-	GO:0004540(ribonuclease activity)	-	-	-	-	Q6AWV1|POP5_ARATH	1.13e-49	172	Probable ribonuclease P/MRP protein subunit POP5 OS=Arabidopsis thaliana OX=3702 GN=EMB1687 PE=2 SV=1	XP_021909399.1	4.5e-46	191.4	XP_021909399.1 probable ribonuclease P/MRP protein subunit POP5 [Carica papaya]
PB.26329.1	4.85561132573212	23.5184363448906	2.2818	0.0011281	0.0095451	K15336 TRDMT1, DNMT2; tRNA (cytosine38-C5)-methyltransferase [EC:2.1.1.204]	-	-	GO:0008168(methyltransferase activity)	At5g25480	140	KOG0919	Transcription	F4JWT7|TRDMT_ARATH	2.59e-66	140	tRNA (cytosine(38)-C(5))-methyltransferase 2 OS=Arabidopsis thaliana OX=3702 GN=DNMT2 PE=1 SV=1	RQO92186.1	1.1e-64	253.1	RQO92186.1 hypothetical protein POPTR_006G250800 [Populus trichocarpa]
PB.15630.1	51.1459885367442	829.275242265453	4.014	5.3177e-36	3.4581e-34	K04077 groEL, HSPD1; chaperonin GroEL	GO:0006457(protein folding),GO:0042026(protein refolding)	-	GO:0005524(ATP binding)	At3g13470	639	KOG0356	Posttranslational modification, protein turnover, chaperones	P08927|RUBB_PEA	0.0	650	RuBisCO large subunit-binding protein subunit beta, chloroplastic OS=Pisum sativum OX=3888 PE=1 SV=2	XP_027125055.1	1.7e-191	674.9	XP_027125055.1 ruBisCO large subunit-binding protein subunit beta, chloroplastic-like [Coffea arabica]
PB.10125.1	3.30747583127762	262.638865633097	6.3878	1.502e-28	8.0148e-27	K00799 GST, gst; glutathione S-transferase [EC:2.5.1.18]	-	-	-	-	-	-	-	Q3T100|MGST3_BOVIN	3.58e-13	64.3	Microsomal glutathione S-transferase 3 OS=Bos taurus OX=9913 GN=MGST3 PE=2 SV=1	XP_019182699.1	1.3e-20	107.5	XP_019182699.1 PREDICTED: microsomal glutathione S-transferase 3-like [Ipomoea nil]
PB.32349.1	223.959624296146	659.504155332634	1.5583	3.1373e-24	1.4366e-22	-	-	-	-	-	-	-	-	Q6NN02|Y4445_ARATH	9.10e-19	81.3	Uncharacterized protein At4g14450, chloroplastic OS=Arabidopsis thaliana OX=3702 GN=At4g14450 PE=2 SV=1	XP_009594196.1	2.6e-24	117.5	XP_009594196.1 PREDICTED: uncharacterized protein At4g14450, chloroplastic-like [Nicotiana tomentosiformis]
PB.12145.1	363.977785707423	2339.36763437241	2.681	3.4581e-30	1.9474e-28	-	-	-	GO:0003676(nucleic acid binding)	At1g07350	130	KOG4661	Transcription	Q84TH4|SR45A_ARATH	4.04e-33	135	Serine/arginine-rich splicing factor SR45a OS=Arabidopsis thaliana OX=3702 GN=SR45A PE=1 SV=1	XP_024973579.1	8.4e-38	164.5	XP_024973579.1 serine/arginine-rich splicing factor SR45a-like [Cynara cardunculus var. scolymus]
PB.18959.1	7.78418019572036	35.4830046470579	2.2034	0.00099836	0.0085791	-	-	-	GO:0008289(lipid binding)	At5g11100	400	KOG1012	General function prediction only	Q8L706|SYT5_ARATH	5.12e-140	425	Synaptotagmin-5 OS=Arabidopsis thaliana OX=3702 GN=SYT5 PE=2 SV=1	PSS13888.1	1.1e-136	492.7	PSS13888.1 Synaptotagmin-5 like [Actinidia chinensis var. chinensis]
PB.10295.1	54.5870542485103	126.482790153841	1.2157	0.00024467	0.0025535	-	-	-	-	-	-	-	-	-	-	-	-	PSS30573.1	4.2e-120	438.0	PSS30573.1 RNA methyltransferase [Actinidia chinensis var. chinensis]
PB.26272.1	114.073349050283	235.17514786042	1.0407	1.3096e-05	0.00017903	-	-	-	-	At1g08230	477	KOG1303	Amino acid transport and metabolism	F4HW02|GAT1_ARATH	0.0	544	GABA transporter 1 OS=Arabidopsis thaliana OX=3702 GN=GAT1 PE=1 SV=1	XP_017983841.1	6.4e-195	685.6	XP_017983841.1 PREDICTED: GABA transporter 1 [Theobroma cacao]
PB.25184.1	90.8105624375446	350.697469267867	1.9493	1.0534e-22	4.578e-21	-	-	-	-	At3g14200	162	KOG0714	Posttranslational modification, protein turnover, chaperones	B2IBR5|DNAJ_BEII9	1.58e-13	75.9	Chaperone protein DnaJ OS=Beijerinckia indica subsp. indica (strain ATCC 9039 / DSM 1715 / NCIB 8712) OX=395963 GN=dnaJ PE=3 SV=1	XP_016562434.1	3.4e-45	188.3	XP_016562434.1 PREDICTED: dnaJ homolog subfamily B member 6 isoform X1 [Capsicum annuum]
PB.26605.1	73.3081211982121	606.886579513464	3.0494	3.3781e-42	2.4296e-40	K20029 ZDHHC3_7_25; palmitoyltransferase ZDHHC3/7/25 [EC:2.3.1.225]	-	-	GO:0016409(palmitoyltransferase activity)	At3g09320	390	KOG1315	General function prediction only	Q93VV0|ZDHC6_ARATH	8.17e-135	395	Probable protein S-acyltransferase 16 OS=Arabidopsis thaliana OX=3702 GN=PAT16 PE=2 SV=1	XP_022935621.1	9.9e-124	449.1	XP_022935621.1 probable protein S-acyltransferase 16 [Cucurbita moschata]
PB.7703.1	0.378906961289377	56.7988498031897	7.2526	1.1619e-08	2.3857e-07	-	-	-	-	At1g47910	164	KOG1075	General function prediction only	O00370|LORF2_HUMAN	1.12e-32	93.6	LINE-1 retrotransposable element ORF2 protein OS=Homo sapiens OX=9606 PE=1 SV=1	CAN74183.1	5.1e-135	487.6	CAN74183.1 hypothetical protein VITISV_034261 [Vitis vinifera]
PB.19133.1	29.5922710758099	71.4521177697369	1.2724	0.00096925	0.008367	-	-	-	-	-	-	-	-	Q94AT5|EXEC2_ARATH	1.15e-32	137	Protein EXECUTER 2, chloroplastic OS=Arabidopsis thaliana OX=3702 GN=EX2 PE=2 SV=1	XP_024972179.1	1.4e-40	173.3	XP_024972179.1 protein EXECUTER 2, chloroplastic [Cynara cardunculus var. scolymus]
PB.12141.1	147.533512855343	1235.01039962131	3.0663	1.3414e-36	8.8096e-35	K05016 CLCN7; chloride channel 7	GO:0006821(chloride transport),GO:0055085(transmembrane transport)	GO:0016020(membrane)	GO:0005247(voltage-gated chloride channel activity)	At3g27170	1129	KOG0474	Inorganic ion transport and metabolism	P92942|CLCB_ARATH	0.0	1129	Chloride channel protein CLC-b OS=Arabidopsis thaliana OX=3702 GN=CLC-B PE=1 SV=1	XP_022843499.1	0.0e+00	1313.5	XP_022843499.1 chloride channel protein CLC-b-like [Olea europaea var. sylvestris]
PB.23473.1	10.2219714776125	57.7398406320265	2.4626	3.7305e-05	0.0004629	K03327 TC.MATE, SLC47A, norM, mdtK, dinF; multidrug resistance protein, MATE family	GO:0055085(transmembrane transport)	GO:0016020(membrane)	GO:0015297(antiporter activity),GO:0042910(xenobiotic transmembrane transporter activity)	At5g52450	324	KOG1347	General function prediction only	Q9FHB6|DTX16_ARATH	1.24e-134	324	Protein DETOXIFICATION 16 OS=Arabidopsis thaliana OX=3702 GN=DTX16 PE=2 SV=1	CAN78228.1	1.9e-118	431.8	CAN78228.1 hypothetical protein VITISV_022105 [Vitis vinifera]
PB.29727.1	37.0631636860729	232.890714183908	2.6594	1.5662e-18	5.6783e-17	K19329 WWOX; WW domain-containing oxidoreductase	-	-	-	At4g11410	417	KOG1208	Secondary metabolites biosynthesis, transport and catabolism	A2RVM0|TIC32_ARATH	2.12e-141	409	Short-chain dehydrogenase TIC 32, chloroplastic OS=Arabidopsis thaliana OX=3702 GN=TIC32 PE=2 SV=1	XP_022025848.1	9.0e-120	435.6	XP_022025848.1 short-chain dehydrogenase TIC 32, chloroplastic-like [Helianthus annuus]
PB.13688.1	26.0751317392577	88.3218516631769	1.7536	7.1907e-06	0.00010276	K18826 CAMKMT; calmodulin-lysine N-methyltransferase [EC:2.1.1.60]	-	-	-	At4g35990	168	KOG3201	Function unknown	F4JNX3|CMKMT_ARATH	1.01e-87	283	Calmodulin-lysine N-methyltransferase OS=Arabidopsis thaliana OX=3702 GN=CaMKMT PE=2 SV=1	XP_024983382.1	4.4e-97	361.3	XP_024983382.1 calmodulin-lysine N-methyltransferase [Cynara cardunculus var. scolymus]
PB.24392.1	11.3448855077616	132.966440535837	3.5504	2.8791e-20	1.1373e-18	K20782 HPAT; hydroxyproline O-arabinosyltransferase [EC:2.4.2.58]	-	-	-	-	-	-	-	Q9FY51|HPAT3_ARATH	1.35e-66	223	Hydroxyproline O-arabinosyltransferase 3 OS=Arabidopsis thaliana OX=3702 GN=HPAT3 PE=1 SV=1	PSS24313.1	7.0e-78	297.0	PSS24313.1 Hydroxyproline O-arabinosyltransferase [Actinidia chinensis var. chinensis]
PB.28817.1	44.810212221214	283.583908203371	2.6624	5.4289e-13	1.5417e-11	K13667 RUMI, KTELC1; protein glucosyltransferase [EC:2.4.1.-]	-	-	-	At5g23850	255	KOG2458	General function prediction only	B0X1Q4|RUMI_CULQU	2.29e-19	63.9	O-glucosyltransferase rumi homolog OS=Culex quinquefasciatus OX=7176 GN=CPIJ013394 PE=3 SV=1	XP_023764317.1	9.6e-91	339.3	XP_023764317.1 protein O-glucosyltransferase 1-like [Lactuca sativa]
PB.27437.1	9.61282569575845	31.8090834789577	1.7248	0.0053828	0.035823	-	-	-	-	-	-	-	-	-	-	-	-	-	-	-	-
PB.19137.1	0	442.737032728757	11.177	5.2088e-20	2.0424e-18	-	-	-	-	-	-	-	-	-	-	-	-	XP_024924875.1	3.6e-28	132.1	XP_024924875.1 uncharacterized protein LOC107405525 [Ziziphus jujuba]
PB.27665.1	65.0399318759667	147.696619821836	1.1763	0.00023138	0.0024253	-	GO:0006355(regulation of transcription, DNA-templated)	-	GO:0003700(DNA-binding transcription factor activity),GO:0043565(sequence-specific DNA binding)	-	-	-	-	Q9SAH7|WRK40_ARATH	3.01e-87	273	Probable WRKY transcription factor 40 OS=Arabidopsis thaliana OX=3702 GN=WRKY40 PE=1 SV=1	XP_024969930.1	1.8e-98	365.2	XP_024969930.1 probable WRKY transcription factor 40 [Cynara cardunculus var. scolymus]
PB.22864.1	40.9117505784636	164.090107576257	1.9911	1.3916e-07	2.521e-06	K00942 E2.7.4.8, gmk; guanylate kinase [EC:2.7.4.8]	-	-	GO:0005515(protein binding)	At3g57550	290	KOG0707	Nucleotide transport and metabolism	Q9M682|GMK2_ARATH	1.09e-107	296	Guanylate kinase 2 OS=Arabidopsis thaliana OX=3702 GN=GK-2 PE=2 SV=1	XP_024982007.1	3.4e-99	367.9	XP_024982007.1 guanylate kinase 2 isoform X1 [Cynara cardunculus var. scolymus]
PB.18031.1	30.16616068084	73.4424214597066	1.2833	0.0011803	0.009908	-	-	GO:0016020(membrane)	-	-	-	-	-	Q65XS5|BC10_ORYSJ	4.90e-42	161	Glycosyltransferase BC10 OS=Oryza sativa subsp. japonica OX=39947 GN=BC10 PE=1 SV=1	XP_024962945.1	1.3e-169	602.1	XP_024962945.1 uncharacterized protein LOC112503108 [Cynara cardunculus var. scolymus]
PB.27191.1	73.4690548555617	295.307112735735	2.0058	1.087e-22	4.7164e-21	K04506 SIAH1; E3 ubiquitin-protein ligase SIAH1 [EC:2.3.2.27]	GO:0006511(ubiquitin-dependent protein catabolic process),GO:0007275(multicellular organism development)	GO:0042025(host cell nucleus)	GO:0005515(protein binding),GO:0008270(zinc ion binding)	At3g61790	464	KOG3002	General function prediction only	Q10L91|DIS1_ORYSJ	0.0	523	E3 ubiquitin-protein ligase DIS1 OS=Oryza sativa subsp. japonica OX=39947 GN=DIS1 PE=1 SV=1	XP_012068638.1	4.2e-172	609.8	XP_012068638.1 E3 ubiquitin-protein ligase SINAT5 isoform X2 [Jatropha curcas]
PB.28458.1	3.26303584797373	176.300052049761	5.6938	1.3042e-24	6.0451e-23	-	-	-	-	-	-	-	-	-	-	-	-	XP_022882727.1	1.1e-12	80.1	XP_022882727.1 uncharacterized protein LOC111399561 [Olea europaea var. sylvestris]
PB.25019.1	15.1594243778045	51.962011408403	1.7839	0.0053619	0.035693	K01001 ALG7; UDP-N-acetylglucosamine--dolichyl-phosphate N-acetylglucosaminephosphotransferase [EC:2.7.8.15]	GO:0006487(protein N-linked glycosylation),GO:0006488(dolichol-linked oligosaccharide biosynthetic process)	GO:0016021(integral component of membrane)	GO:0003975(UDP-N-acetylglucosamine-dolichyl-phosphate N-acetylglucosaminephosphotransferase activity),GO:0008963(phospho-N-acetylmuramoyl-pentapeptide-transferase activity)	At3g57220	563	KOG2788	Carbohydrate transport and metabolism	P0CD61|GPT_DICDI	5.35e-93	293	UDP-N-acetylglucosamine--dolichyl-phosphate N-acetylglucosaminephosphotransferase OS=Dictyostelium discoideum OX=44689 GN=alg7 PE=3 SV=1	XP_017254531.1	6.4e-193	679.1	XP_017254531.1 PREDICTED: UDP-N-acetylglucosamine--dolichyl-phosphate N-acetylglucosaminephosphotransferase [Daucus carota subsp. sativus]
PB.27730.1	268.105525608628	614.850814481264	1.1965	3.4006e-12	9.1934e-11	K01738 cysK; cysteine synthase [EC:2.5.1.47]	GO:0006535(cysteine biosynthetic process from serine)	-	GO:0004124(cysteine synthase activity)	At4g14880	427	KOG1252	Amino acid transport and metabolism	Q43317|CYSK_CITLA	5.21e-160	459	Cysteine synthase OS=Citrullus lanatus OX=3654 PE=1 SV=1	XP_024969203.1	4.7e-144	516.5	XP_024969203.1 cysteine synthase-like [Cynara cardunculus var. scolymus]
PB.31449.1	531.118893260131	1218.49855537489	1.1979	2.484e-06	3.8178e-05	K00799 GST, gst; glutathione S-transferase [EC:2.5.1.18]	-	-	GO:0005515(protein binding)	At2g29420	175	KOG0406	Posttranslational modification, protein turnover, chaperones	Q9FQA3|GST23_MAIZE	1.80e-60	195	Glutathione transferase GST 23 OS=Zea mays OX=4577 PE=2 SV=1	XP_021608465.1	4.8e-86	323.2	XP_021608465.1 probable glutathione S-transferase [Manihot esculenta]
PB.3829.1	3.74617096668396	45.5604755328127	3.6372	0.00068922	0.0062729	K11824 AP2A; AP-2 complex subunit alpha	GO:0006886(intracellular protein transport),GO:0016192(vesicle-mediated transport),GO:0015031(protein transport),GO:0072583(clathrin-dependent endocytosis)	GO:0030122(AP-2 adaptor complex),GO:0030117(membrane coat),GO:0030131(clathrin adaptor complex)	GO:0035615(clathrin adaptor activity)	At5g22770	1649	KOG1077	Intracellular trafficking, secretion, and vesicular transport	Q8LPL6|AP2A1_ARATH	0.0	1649	AP-2 complex subunit alpha-1 OS=Arabidopsis thaliana OX=3702 GN=ALPHA-ADR PE=1 SV=1	PSR86518.1	0.0e+00	1828.1	PSR86518.1 AP-2 complex subunit alpha-1 like [Actinidia chinensis var. chinensis]
PB.20516.1	13.4104750378942	5869.29472331103	8.8022	4.0617e-206	1.2647e-203	K09510 DNAJB4; DnaJ homolog subfamily B member 4	GO:0006457(protein folding)	-	GO:0051082(unfolded protein binding)	At2g20560	270	KOG0714	Posttranslational modification, protein turnover, chaperones	P59910|DJB13_HUMAN	2.09e-45	167	DnaJ homolog subfamily B member 13 OS=Homo sapiens OX=9606 GN=DNAJB13 PE=1 SV=1	XP_019262976.1	6.8e-109	400.2	XP_019262976.1 PREDICTED: dnaJ homolog subfamily B member 13-like [Nicotiana attenuata]
PB.3689.1	2.30165955241228	15.0237499526402	2.6761	0.0073488	0.046178	K08738 CYC; cytochrome c	-	-	GO:0009055(electron transfer activity),GO:0020037(heme binding)	At4g10040	154	KOG3453	Energy production and conversion	P00058|CYC_GOSBA	1.86e-44	159	Cytochrome c OS=Gossypium barbadense OX=3634 PE=1 SV=1	KJB77968.1	4.7e-39	169.1	KJB77968.1 hypothetical protein B456_012G170200 [Gossypium raimondii]
PB.6989.1	0	10.6684247475346	5.8018	0.0010269	0.0087932	-	-	-	GO:0005516(calmodulin binding)	-	-	-	-	F4IPM3|CB60E_ARATH	0.0	676	Calmodulin-binding protein 60 E OS=Arabidopsis thaliana OX=3702 GN=CBP60E PE=2 SV=1	XP_017253924.1	2.5e-230	804.3	XP_017253924.1 PREDICTED: calmodulin-binding protein 60 F isoform X2 [Daucus carota subsp. sativus]
PB.29237.1	359.829402787131	1245.13672848518	1.7915	2.0256e-28	1.0765e-26	K13989 DERL2_3; Derlin-2/3	-	-	-	At4g04860	421	KOG0858	Function unknown	Q9ZS88|DER22_ARATH	2.50e-147	421	Derlin-2.2 OS=Arabidopsis thaliana OX=3702 GN=DER2.2 PE=2 SV=1	XP_019171825.1	4.2e-128	463.4	XP_019171825.1 PREDICTED: derlin-2.2 [Ipomoea nil]
PB.18023.1	1.7191902181402	25.7615331082489	3.9047	1.2894e-05	0.00017654	K03881 ND4; NADH-ubiquinone oxidoreductase chain 4 [EC:7.1.1.2]	GO:0042773(ATP synthesis coupled electron transport),GO:0055114(oxidation-reduction process)	-	GO:0008137(NADH dehydrogenase (ubiquinone) activity)	AtMi046	503	KOG4845	Energy production and conversion	P93313|NU4M_ARATH	0.0	543	NADH-ubiquinone oxidoreductase chain 4 OS=Arabidopsis thaliana OX=3702 GN=ND4 PE=2 SV=2	YP_009493663.1	9.5e-165	585.9	YP_009493663.1 NADH dehydrogenase subunit 4 (chloroplast) [Codonopsis lanceolata]
PB.24860.1	431.98586730369	2441.31293537597	2.4993	4.0693e-55	3.6509e-53	K12761 SNF1; carbon catabolite-derepressing protein kinase [EC:2.7.11.1]	GO:0006468(protein phosphorylation),GO:0007165(signal transduction)	-	GO:0004672(protein kinase activity),GO:0005524(ATP binding)	At5g01820	508	KOG0583	Signal transduction mechanisms	Q9LZW4|CIPKE_ARATH	2.63e-176	508	CBL-interacting serine/threonine-protein kinase 14 OS=Arabidopsis thaliana OX=3702 GN=CIPK14 PE=1 SV=1	PSS34754.1	6.4e-201	705.7	PSS34754.1 CBL-interacting serine/threonine-protein kinase [Actinidia chinensis var. chinensis]
PB.18239.1	1398.830599641	6259.83192179512	2.1609	1.843e-79	2.4029e-77	K08054 CANX; calnexin	GO:0006457(protein folding)	GO:0005783(endoplasmic reticulum)	GO:0005509(calcium ion binding),GO:0051082(unfolded protein binding),GO:0005515(protein binding)	At5g61790	618	KOG0675	Posttranslational modification, protein turnover, chaperones	Q39994|CALX_HELTU	0.0	648	Calnexin homolog OS=Helianthus tuberosus OX=4233 PE=2 SV=1	XP_024976514.1	5.8e-154	550.1	XP_024976514.1 calnexin homolog [Cynara cardunculus var. scolymus]
PB.6447.1	10.9291810325542	415.060412726467	5.2741	1.0812e-59	1.0368e-57	K14692 SLC30A5_7, ZNT5_7, MTP, MSC2; solute carrier family 30 (zinc transporter), member 5/7	GO:0006812(cation transport),GO:0055085(transmembrane transport)	GO:0016021(integral component of membrane)	GO:0008324(cation transmembrane transporter activity)	At2g04620	253	KOG1484	Inorganic ion transport and metabolism	Q9SI03|MTP12_ARATH	4.40e-75	253	Metal tolerance protein 12 OS=Arabidopsis thaliana OX=3702 GN=MTP12 PE=3 SV=1	XP_027076213.1	1.0e-242	845.5	XP_027076213.1 zinc transporter 5 [Coffea arabica]
PB.10137.1	900.183691902742	2646.51291055073	1.5555	4.8154e-36	3.1391e-34	-	-	-	-	At2g03890	863	KOG2381	Signal transduction mechanisms	Q9SI52|P4KG7_ARATH	0.0	880	Phosphatidylinositol 4-kinase gamma 7 OS=Arabidopsis thaliana OX=3702 GN=PI4KG7 PE=1 SV=2	XP_027150697.1	1.7e-307	1060.4	XP_027150697.1 phosphatidylinositol 4-kinase gamma 5-like isoform X1 [Coffea eugenioides]
PB.24006.1	622.252322560229	1784.64705967774	1.5183	3.0578e-25	1.4452e-23	-	-	-	GO:0003677(DNA binding)	-	-	-	-	Q9ZQ85|EFM_ARATH	3.68e-53	190	Myb family transcription factor EFM OS=Arabidopsis thaliana OX=3702 GN=EFM PE=1 SV=2	CAN81424.1	4.5e-125	453.8	CAN81424.1 hypothetical protein VITISV_035944 [Vitis vinifera]
PB.32539.1	63.7284062649454	22540.3471944232	8.4621	4.1264e-75	5.0797e-73	K13993 HSP20; HSP20 family protein	-	-	-	At5g12030	81.6	KOG0710	Posttranslational modification, protein turnover, chaperones	P46516|HSP21_HELAN	3.26e-23	92.4	17.9 kDa class II heat shock protein OS=Helianthus annuus OX=4232 GN=HSP17.9 PE=2 SV=1	XP_020415185.1	3.8e-26	123.2	XP_020415185.1 17.1 kDa class II heat shock protein [Prunus persica]
PB.5746.1	127.493007894657	604.71712429714	2.2459	5.3521e-31	3.0795e-29	-	-	-	GO:0005515(protein binding)	At2g34930	355	KOG0619	General function prediction only	Q6JN46|EIX2_SOLLC	1.66e-177	551	Receptor-like protein EIX2 OS=Solanum lycopersicum OX=4081 GN=EIX2 PE=1 SV=2	XP_015381444.1	4.4e-60	238.8	XP_015381444.1 receptor-like protein EIX1 [Citrus sinensis]
PB.18299.1	0	8.19237202881059	5.4203	0.002012	0.015713	-	-	-	-	-	-	-	-	-	-	-	-	-	-	-	-
PB.31895.1	1475.69942807934	2981.20174723074	1.0139	4.2163e-18	1.5142e-16	-	-	-	-	-	-	-	-	Q9FE06|EXOL2_ARATH	2.05e-102	303	Protein EXORDIUM-like 2 OS=Arabidopsis thaliana OX=3702 GN=EXL2 PE=2 SV=1	XP_023745818.1	4.9e-95	352.8	XP_023745818.1 protein EXORDIUM-like 2 [Lactuca sativa]
PB.740.1	10.1029992066166	124.507264686177	3.6338	3.746e-17	1.2876e-15	K02109 ATPF0B, atpF; F-type H+-transporting ATPase subunit b	-	-	-	-	-	-	-	P41248|YMF19_HELAN	5.07e-61	209	Putative ATP synthase protein YMF19 OS=Helianthus annuus OX=4232 GN=YMF19 PE=3 SV=1	YP_009493681.1	2.3e-89	336.7	YP_009493681.1 Atp8 (chloroplast) [Codonopsis lanceolata]
PB.9267.1	0	16.5110406577983	6.4308	7.9879e-05	0.00093381	-	-	GO:0016020(membrane)	-	-	-	-	-	Q65XS5|BC10_ORYSJ	5.35e-62	219	Glycosyltransferase BC10 OS=Oryza sativa subsp. japonica OX=39947 GN=BC10 PE=1 SV=1	XP_022848622.1	3.4e-101	375.2	XP_022848622.1 uncharacterized protein LOC111370949 isoform X2 [Olea europaea var. sylvestris]
PB.9984.1	92.6002027213346	840.418050601866	3.1899	1.7055e-27	8.7481e-26	-	-	-	-	-	-	-	-	P37707|B2_DAUCA	1.16e-17	86.3	B2 protein OS=Daucus carota OX=4039 PE=2 SV=1	PLY64494.1	4.3e-56	225.3	PLY64494.1 hypothetical protein LSAT_3X11361 [Lactuca sativa]
PB.30520.1	153.557018055682	1449.74402880593	3.2443	6.9689e-94	1.085e-91	K02926 RP-L4, MRPL4, rplD; large subunit ribosomal protein L4	GO:0006412(translation)	GO:0005840(ribosome)	GO:0003735(structural constituent of ribosome)	At1g07320	320	KOG1624	Translation, ribosomal structure and biogenesis	O80361|RK4_TOBAC	3.55e-118	347	50S ribosomal protein L4, chloroplastic OS=Nicotiana tabacum OX=4097 GN=RPL4 PE=2 SV=1	XP_023739235.1	2.6e-102	377.5	XP_023739235.1 50S ribosomal protein L4, chloroplastic [Lactuca sativa]
PB.17359.1	54.25171326271	309.711415439988	2.5116	3.919e-26	1.8962e-24	-	-	-	GO:0005515(protein binding)	-	-	-	-	Q9SKH2|Y2369_ARATH	9.86e-153	458	BTB/POZ domain-containing protein At2g13690 OS=Arabidopsis thaliana OX=3702 GN=PRL1-IFG PE=2 SV=2	XP_002274417.2	2.2e-185	654.4	XP_002274417.2 PREDICTED: BTB/POZ domain-containing protein At2g13690 [Vitis vinifera]
PB.14662.1	3.4708880855774	44.7726120136529	3.6384	3.7925e-05	0.00046992	-	-	-	-	-	-	-	-	Q9SGQ0|VOZ1_ARATH	2.04e-141	429	Transcription factor VOZ1 OS=Arabidopsis thaliana OX=3702 GN=VOZ1 PE=1 SV=1	XP_024987573.1	7.9e-160	569.7	XP_024987573.1 transcription factor VOZ1-like isoform X2 [Cynara cardunculus var. scolymus]
PB.6184.1	7.55427455777375	151.314385555275	4.2745	4.4559e-12	1.1949e-10	K09487 HSP90B, TRA1; heat shock protein 90kDa beta	GO:0006457(protein folding)	-	GO:0005524(ATP binding),GO:0051082(unfolded protein binding)	At2g04030	810	KOG0019	Posttranslational modification, protein turnover, chaperones	Q9SIF2|HS905_ARATH	0.0	810	Heat shock protein 90-5, chloroplastic OS=Arabidopsis thaliana OX=3702 GN=HSP90-5 PE=1 SV=1	XP_012080479.1	1.2e-232	812.0	XP_012080479.1 heat shock protein 90-5, chloroplastic [Jatropha curcas]
PB.23277.1	0	31.5902742803786	7.3682	1.2535e-07	2.2754e-06	-	GO:0055085(transmembrane transport)	GO:0016021(integral component of membrane),GO:0016020(membrane)	GO:0022857(transmembrane transporter activity)	At5g59250	356	KOG0254	General function prediction only	Q0WWW9|XYLL3_ARATH	9.55e-115	356	D-xylose-proton symporter-like 3, chloroplastic OS=Arabidopsis thaliana OX=3702 GN=At5g59250 PE=1 SV=2	XP_023758817.1	1.7e-114	418.7	XP_023758817.1 D-xylose-proton symporter-like 3, chloroplastic [Lactuca sativa]
PB.5730.1	74.1968397257936	161.979557094213	1.125	4.7843e-05	0.00058207	-	-	-	GO:0005515(protein binding)	At4g03030	470	KOG1072	General function prediction only	Q0V7S6|FK125_ARATH	4.06e-157	478	F-box/kelch-repeat protein OR23 OS=Arabidopsis thaliana OX=3702 GN=OR23 PE=2 SV=1	PSS14566.1	1.4e-191	675.6	PSS14566.1 F-box/kelch-repeat protein [Actinidia chinensis var. chinensis]
PB.3076.1	252.882150660211	566.144983090153	1.1615	2.8887e-08	5.6802e-07	K10144 RCHY1, PIRH2; RING finger and CHY zinc finger domain-containing protein 1 [EC:2.3.2.27]	-	-	GO:0008270(zinc ion binding)	At5g22920	368	KOG1940	General function prediction only	Q5JL96|ZFP34_ORYSJ	3.11e-131	408	Probable E3 ubiquitin-protein ligase RZFP34 OS=Oryza sativa subsp. japonica OX=39947 GN=RZFP34 PE=2 SV=1	PIA42553.1	5.5e-131	474.6	PIA42553.1 hypothetical protein AQUCO_02000181v1 [Aquilegia coerulea]
PB.8020.1	27.4512752501705	1182.40904143489	5.4265	8.3027e-99	1.3318e-96	K09487 HSP90B, TRA1; heat shock protein 90kDa beta	GO:0006457(protein folding)	-	GO:0005524(ATP binding),GO:0051082(unfolded protein binding)	At4g24190	1097	KOG0020	Posttranslational modification, protein turnover, chaperones	P36183|ENPL_HORVU	0.0	1105	Endoplasmin homolog OS=Hordeum vulgare OX=4513 PE=2 SV=1	KVI05215.1	0.0e+00	1200.3	KVI05215.1 Heat shock protein Hsp90 [Cynara cardunculus var. scolymus]
PB.27471.1	134.152003105857	722.975230787604	2.4355	9.7933e-17	3.2977e-15	-	-	-	GO:0003824(catalytic activity)	At5g42800	164	KOG1502	Defense mechanisms	Q40316|VESTR_MEDSA	6.54e-59	200	Vestitone reductase OS=Medicago sativa OX=3879 PE=1 SV=1	PWA66639.1	2.9e-64	251.5	PWA66639.1 vestitone reductase [Artemisia annua]
PB.5281.1	17939.1245294011	39223.1440302157	1.1286	7.7602e-53	6.6902e-51	K03283 HSPA1s; heat shock 70kDa protein 1/2/6/8	-	-	-	At5g02500	669	KOG0101	Posttranslational modification, protein turnover, chaperones	P27322|HSP72_SOLLC	0.0	682	Heat shock cognate 70 kDa protein 2 OS=Solanum lycopersicum OX=4081 GN=HSC-2 PE=2 SV=1	PIM97985.1	1.5e-236	825.1	PIM97985.1 Molecular chaperones HSP70/HSC70, HSP70 superfamily [Handroanthus impetiginosus]
PB.21020.1	260.34185554807	620.050695676811	1.2507	0.00017907	0.0019376	-	-	-	GO:0051087(chaperone binding),GO:0005515(protein binding)	At5g07220	302	KOG4361	Signal transduction mechanisms	Q9LYP4|BAG3_ARATH	1.40e-96	302	BAG family molecular chaperone regulator 3 OS=Arabidopsis thaliana OX=3702 GN=BAG3 PE=1 SV=1	XP_024990364.1	1.1e-114	419.5	XP_024990364.1 BAG family molecular chaperone regulator 2-like [Cynara cardunculus var. scolymus]
PB.1774.1	12.5098241763057	264.098917600777	4.3847	5.1071e-34	3.1656e-32	-	-	-	GO:0046872(metal ion binding)	-	-	-	-	Q947D2|PRAF1_ARATH	0.0	759	PH, RCC1 and FYVE domains-containing protein 1 OS=Arabidopsis thaliana OX=3702 GN=PRAF1 PE=1 SV=1	XP_022868569.1	0.0e+00	1230.7	XP_022868569.1 PH, RCC1 and FYVE domains-containing protein 1-like isoform X1 [Olea europaea var. sylvestris]
PB.29709.1	0	2272.69990511312	13.537	6.3835e-30	3.5569e-28	K23345 GLMN; glomulin	-	-	-	-	-	-	-	-	-	-	-	XP_023909552.1	2.5e-13	82.0	XP_023909552.1 uncharacterized protein LOC112021218 [Quercus suber]
PB.27373.1	183.994568187666	381.761816545342	1.0512	2.7446e-09	5.969e-08	-	-	-	-	-	-	-	-	-	-	-	-	ESR66347.1	1.1e-135	488.8	ESR66347.1 hypothetical protein CICLE_v10008496mg [Citrus clementina]
PB.17256.1	389.993752200301	7895.36287177921	4.3397	6.2234e-180	1.6981e-177	K04077 groEL, HSPD1; chaperonin GroEL	GO:0006457(protein folding),GO:0042026(protein refolding)	-	GO:0005524(ATP binding)	At3g23990	640	KOG0356	Posttranslational modification, protein turnover, chaperones	P29197|CH60A_ARATH	0.0	640	Chaperonin CPN60, mitochondrial OS=Arabidopsis thaliana OX=3702 GN=CPN60 PE=1 SV=2	PSR86387.1	7.2e-176	622.9	PSR86387.1 Chaperonin CPN60-2 like [Actinidia chinensis var. chinensis]
PB.25715.1	360.46543073106	741.230181753819	1.0391	2.0862e-09	4.5823e-08	-	-	-	GO:0008194(UDP-glycosyltransferase activity)	At4g14090	375	KOG1192	Energy production and conversion; Carbohydrate transport and metabolism	K4CWS6|U75C1_SOLLC	4.66e-143	424	UDP-glycosyltransferase 75C1 OS=Solanum lycopersicum OX=4081 GN=UGT75C1 PE=1 SV=1	XP_009778639.1	1.3e-153	548.5	XP_009778639.1 PREDICTED: crocetin glucosyltransferase, chloroplastic-like [Nicotiana sylvestris]
PB.31455.1	129.938441645935	392.687014750506	1.5955	2.6547e-12	7.2213e-11	-	-	-	-	-	-	-	-	-	-	-	-	-	-	-	-
PB.22300.1	23.322781465391	2120.25635021916	6.5222	4.3345e-83	6.0064e-81	-	-	-	-	-	-	-	-	-	-	-	-	KVH96753.1	5.0e-21	108.2	KVH96753.1 hypothetical protein Ccrd_001156 [Cynara cardunculus var. scolymus]
PB.607.1	3.04660388112809	200.470120831414	6.0207	1.7165e-25	8.2154e-24	-	-	-	-	-	-	-	-	-	-	-	-	-	-	-	-
PB.8297.1	63.1763001296815	413.038449869507	2.7032	2.2439e-25	1.0681e-23	K23390 BAG6; large proline-rich protein BAG6	-	-	GO:0005515(protein binding)	At5g42220	458	KOG4248	Posttranslational modification, protein turnover, chaperones	D5LXJ0|CIP73_LOTJA	3.81e-32	137	Ubiquitin-like domain-containing protein CIP73 OS=Lotus japonicus OX=34305 GN=CIP73 PE=1 SV=1	PSS31208.1	4.6e-250	869.8	PSS31208.1 Large proline-rich protein [Actinidia chinensis var. chinensis]
PB.23743.1	3.74617096668396	944.945791660693	7.9911	7.856e-06	0.00011143	-	-	-	-	-	-	-	-	Q9LMU1|EGY3_ARATH	2.68e-126	386	Probable zinc metallopeptidase EGY3, chloroplastic OS=Arabidopsis thaliana OX=3702 GN=EGY3 PE=1 SV=1	XP_010095739.1	1.1e-126	459.1	XP_010095739.1 probable zinc metallopeptidase EGY3, chloroplastic [Morus notabilis]
PB.32624.1	158.421542293274	6605.89752427083	5.3823	2.8389e-271	1.2955e-268	K11254 H4; histone H4	-	GO:0000786(nucleosome),GO:0042025(host cell nucleus)	GO:0003677(DNA binding),GO:0046982(protein heterodimerization activity)	At5g59970	187	KOG3467	Chromatin structure and dynamics	P62786|H42_WHEAT	8.63e-62	187	Histone H4 variant TH091 OS=Triticum aestivum OX=4565 PE=3 SV=2	OTG25078.1	3.2e-47	193.0	OTG25078.1 putative histone H25 [Helianthus annuus]
PB.5271.1	69.7804011086234	211.382331218796	1.6061	0.0012231	0.010215	K02261 COX2; cytochrome c oxidase subunit 2	GO:0022900(electron transport chain),GO:0015979(photosynthesis),GO:0009767(photosynthetic electron transport chain),GO:0019684(photosynthesis, light reaction)	GO:0016021(integral component of membrane),GO:0016020(membrane),GO:0009523(photosystem II),GO:0009539(photosystem II reaction center)	GO:0004129(cytochrome-c oxidase activity),GO:0005507(copper ion binding),GO:0016491(oxidoreductase activity),GO:0046872(metal ion binding),GO:0020037(heme binding)	AtMi014	360	KOG4767	Energy production and conversion	P93285|COX2_ARATH	4.66e-128	395	Cytochrome c oxidase subunit 2 OS=Arabidopsis thaliana OX=3702 GN=COX2 PE=1 SV=2	YP_009493656.1	6.0e-137	494.2	YP_009493656.1 cytochrome c oxidase subunit 2 (chloroplast) [Codonopsis lanceolata]
PB.1353.1	9.84212725646703	43.2450391714359	2.1281	8.9666e-05	0.0010363	-	-	-	-	-	-	-	-	F4JIP6|LPXD2_ARATH	1.72e-84	179	Probable UDP-3-O-acylglucosamine N-acyltransferase 2, mitochondrial OS=Arabidopsis thaliana OX=3702 GN=LPXD2 PE=3 SV=1	XP_008224845.1	1.4e-56	227.6	XP_008224845.1 PREDICTED: protein NDR1-like [Prunus mume]
PB.27580.1	528.235783735843	6028.39855433321	3.5144	8.2803e-104	1.4418e-101	K09872 PIP; aquaporin PIP	GO:0055085(transmembrane transport)	GO:0016020(membrane)	GO:0015267(channel activity)	At5g60660	331	KOG0223	Carbohydrate transport and metabolism	Q6K215|PIP22_ORYSJ	1.04e-110	332	Probable aquaporin PIP2-2 OS=Oryza sativa subsp. japonica OX=39947 GN=PIP2-2 PE=2 SV=1	XP_023767827.1	1.4e-140	505.0	XP_023767827.1 aquaporin PIP2-4-like [Lactuca sativa]
PB.28059.1	130.411392446268	706.172537595105	2.4416	7.7783e-34	4.81e-32	K04515 CAMK2; calcium/calmodulin-dependent protein kinase (CaM kinase) II [EC:2.7.11.17]	GO:0006468(protein phosphorylation)	-	GO:0004672(protein kinase activity),GO:0005524(ATP binding)	At1g08650	279	KOG0032	Signal transduction mechanisms	Q9SPK4|PPCK1_ARATH	3.62e-90	279	Phosphoenolpyruvate carboxylase kinase 1 OS=Arabidopsis thaliana OX=3702 GN=PPCK1 PE=1 SV=1	XP_024991351.1	1.1e-121	442.2	XP_024991351.1 phosphoenolpyruvate carboxylase kinase 2-like [Cynara cardunculus var. scolymus]
PB.13679.1	0	27.389467043405	7.1617	1.8074e-07	3.2301e-06	-	-	-	-	-	-	-	-	-	-	-	-	XP_023883162.1	1.3e-24	120.6	XP_023883162.1 protease Do-like 7 [Quercus suber]
PB.3047.1	1589.13727752608	16625.9545095666	3.3878	3.5018e-133	7.535e-131	-	-	-	-	At5g42020	478	KOG0100	Posttranslational modification, protein turnover, chaperones	P49118|BIP_SOLLC	7.22e-154	481	Luminal-binding protein OS=Solanum lycopersicum OX=4081 PE=2 SV=1	XP_007211088.1	5.0e-132	478.0	XP_007211088.1 luminal-binding protein 5 [Prunus persica]
PB.26705.1	29.5220286527389	110.778219048603	1.9193	7.1049e-05	0.00083687	-	-	-	GO:0003725(double-stranded RNA binding)	At3g01920	173	KOG3051	Translation, ribosomal structure and biogenesis	P0AFR6|YCIO_SHIFL	3.40e-16	80.9	Uncharacterized protein YciO OS=Shigella flexneri OX=623 GN=yciO PE=3 SV=1	PLY96790.1	3.6e-81	307.8	PLY96790.1 hypothetical protein LSAT_2X93080 [Lactuca sativa]
PB.5958.1	103.913581091696	464.9779926828	2.1624	1.7573e-06	2.7587e-05	K01805 xylA; xylose isomerase [EC:5.3.1.5]	GO:0005975(carbohydrate metabolic process)	-	GO:0009045(xylose isomerase activity)	-	-	-	-	Q9FKK7|XYLA_ARATH	0.0	798	Xylose isomerase OS=Arabidopsis thaliana OX=3702 GN=XYLA PE=2 SV=2	KVI11765.1	1.3e-261	908.3	KVI11765.1 Xylose isomerase [Cynara cardunculus var. scolymus]
PB.22522.1	30.5466089792235	177.140666503062	2.5391	8.5195e-09	1.7741e-07	-	-	-	GO:0005515(protein binding)	At2g17200	78.2	KOG0010	General function prediction only; Posttranslational modification, protein turnover, chaperones	Q9SII8|DSK2B_ARATH	9.32e-14	78.2	Ubiquitin domain-containing protein DSK2b OS=Arabidopsis thaliana OX=3702 GN=DSK2B PE=1 SV=1	XP_024993708.1	6.7e-18	97.8	XP_024993708.1 ubiquitin domain-containing protein DSK2a-like [Cynara cardunculus var. scolymus]
PB.5635.1	0	7.19132580860002	5.2331	0.0062571	0.040471	-	-	-	GO:0003676(nucleic acid binding),GO:0008270(zinc ion binding)	At2g16000	197	KOG0017	General function prediction only	P10978|POLX_TOBAC	2.33e-36	153	Retrovirus-related Pol polyprotein from transposon TNT 1-94 OS=Nicotiana tabacum OX=4097 PE=2 SV=1	CAN74964.1	4.2e-151	541.2	CAN74964.1 hypothetical protein VITISV_006810 [Vitis vinifera]
PB.20018.1	0	440.818557898017	11.171	5.4446e-20	2.1317e-18	-	-	-	GO:0003676(nucleic acid binding),GO:0004523(RNA-DNA hybrid ribonuclease activity)	At4g21420	63.2	KOG1075	General function prediction only	-	-	-	-	XP_027086711.1	3.5e-20	105.5	XP_027086711.1 uncharacterized protein LOC113708455 [Coffea arabica]
PB.3420.1	0	10.5449094642676	5.7862	0.00088377	0.007753	K13210 FUBP; far upstream element-binding protein	-	-	GO:0003723(RNA binding),GO:0003676(nucleic acid binding)	At4g10070	192	KOG1676	RNA processing and modification	Q8UVD9|FUBP2_CHICK	1.33e-14	82.8	Far upstream element-binding protein 2 OS=Gallus gallus OX=9031 GN=KHSRP PE=1 SV=1	XP_024972416.1	9.6e-64	251.1	XP_024972416.1 far upstream element-binding protein 1 [Cynara cardunculus var. scolymus]
PB.13604.1	392.776752526164	814.422265308696	1.0549	8.2815e-09	1.7259e-07	-	-	-	-	-	-	-	-	Q84WN0|Y4920_ARATH	5.37e-25	112	Uncharacterized protein At4g37920 OS=Arabidopsis thaliana OX=3702 GN=At4g37920 PE=2 SV=2	XP_024976822.1	8.7e-61	240.7	XP_024976822.1 uncharacterized protein At4g37920 isoform X1 [Cynara cardunculus var. scolymus]
PB.8798.1	7.68149337539359	53.334706835621	2.8021	0.00011459	0.0012911	K10908 POLRMT, RPO41; DNA-directed RNA polymerase, mitochondrial [EC:2.7.7.6]	GO:0006351(transcription, DNA-templated)	-	GO:0003677(DNA binding),GO:0003899(DNA-directed 5'-3' RNA polymerase activity)	At2g24120	64.3	KOG1038	Transcription ; Replication, recombination and repair	P10581|RPOP_MAIZE	8.03e-82	291	Probable DNA-directed RNA polymerase OS=Zea mays OX=4577 PE=3 SV=1	XP_019435869.1	2.9e-220	770.8	XP_019435869.1 PREDICTED: uncharacterized protein LOC109342314 [Lupinus angustifolius]
PB.1341.1	6.99908574832164	138.130569735332	4.2756	7.5278e-19	2.7788e-17	K08054 CANX; calnexin	GO:0006457(protein folding)	GO:0005783(endoplasmic reticulum)	GO:0005509(calcium ion binding),GO:0005515(protein binding),GO:0051082(unfolded protein binding)	At5g61790	539	KOG0675	Posttranslational modification, protein turnover, chaperones	Q39817|CALX_SOYBN	2.00e-177	544	Calnexin homolog OS=Glycine max OX=3847 PE=2 SV=1	PWA66301.1	1.9e-119	436.4	PWA66301.1 Calreticulin/calnexin [Artemisia annua]
PB.32523.1	53.6968576358759	9313.71129168185	7.4195	0	0	K03627 MBF1; putative transcription factor	-	-	GO:0003677(DNA binding)	At3g24500	177	KOG3398	Transcription	Q9LV58|MBF1C_ARATH	7.63e-57	177	Multiprotein-bridging factor 1c OS=Arabidopsis thaliana OX=3702 GN=MBF1C PE=1 SV=1	CDP03349.1	2.9e-50	203.4	CDP03349.1 unnamed protein product [Coffea canephora]
PB.16268.1	15.0646499574404	6763.26533523043	8.8256	2.2031e-35	1.3983e-33	K03798 ftsH, hflB; cell division protease FtsH [EC:3.4.24.-]	GO:0006508(proteolysis)	-	GO:0004222(metalloendopeptidase activity),GO:0005524(ATP binding)	At1g06430	374	KOG0731	Posttranslational modification, protein turnover, chaperones	Q655S1|FTSH2_ORYSJ	0.0	374	ATP-dependent zinc metalloprotease FTSH 2, chloroplastic OS=Oryza sativa subsp. japonica OX=39947 GN=FTSH2 PE=3 SV=1	CAN80115.1	9.6e-216	755.4	CAN80115.1 hypothetical protein VITISV_032527 [Vitis vinifera]
PB.7431.1	3026.20284257061	36122.040009907	3.5772	1.4178e-210	4.75e-208	K09490 HSPA5, BIP; endoplasmic reticulum chaperone BiP [EC:3.6.4.10]	-	-	-	At5g28540	557	KOG0100	Posttranslational modification, protein turnover, chaperones	Q03684|BIP4_TOBAC	0.0	568	Luminal-binding protein 4 OS=Nicotiana tabacum OX=4097 GN=BIP4 PE=2 SV=1	XP_012086670.1	2.4e-185	654.8	XP_012086670.1 luminal-binding protein 5 [Jatropha curcas]
PB.12725.1	34.1713923300026	76.9687696700398	1.1725	0.0036632	0.026099	K13095 SF1; splicing factor 1	-	-	GO:0003676(nucleic acid binding),GO:0003723(RNA binding),GO:0008270(zinc ion binding)	At5g51300	339	KOG0119	RNA processing and modification	Q9LU44|SF1_ARATH	2.16e-102	339	Splicing factor-like protein 1 OS=Arabidopsis thaliana OX=3702 GN=SF1 PE=1 SV=1	PSS33087.1	4.8e-139	500.7	PSS33087.1 Branchpoint-bridging protein [Actinidia chinensis var. chinensis]
PB.22955.1	19.3121160132158	108.437334354271	2.479	1.3003e-05	0.00017785	K16280 RGLG; E3 ubiquitin-protein ligase RGLG [EC:2.3.2.27]	-	-	-	At5g14420	574	KOG1327	Signal transduction mechanisms	Q9LY87|RGLG2_ARATH	0.0	574	E3 ubiquitin-protein ligase RGLG2 OS=Arabidopsis thaliana OX=3702 GN=RGLG2 PE=1 SV=1	XP_002282202.2	1.4e-180	638.3	XP_002282202.2 PREDICTED: E3 ubiquitin-protein ligase RGLG2 [Vitis vinifera]
PB.29797.1	223.059719974246	13619.5878269981	5.9341	5.2714e-296	2.683e-293	-	-	-	-	-	-	-	-	-	-	-	-	XP_010656676.1	5.1e-59	233.8	XP_010656676.1 PREDICTED: uncharacterized protein LOC100256672 [Vitis vinifera]
PB.22914.1	0	13.0319917405075	6.0917	0.00020792	0.0022082	K07052 K07052; uncharacterized protein	-	-	-	-	-	-	-	-	-	-	-	XP_024989692.1	3.1e-07	62.4	XP_024989692.1 uncharacterized protein LOC112524199 isoform X1 [Cynara cardunculus var. scolymus]
PB.31500.1	583.156015669366	39812.7909191087	6.0924	0	0	K13993 HSP20; HSP20 family protein	-	-	-	At4g25200	141	KOG0710	Posttranslational modification, protein turnover, chaperones	P11890|HS23C_OXYRB	7.50e-43	149	Small heat shock protein, chloroplastic OS=Oxybasis rubra OX=3560 GN=HSP23 PE=2 SV=1	OWM86444.1	7.7e-60	236.1	OWM86444.1 hypothetical protein CDL15_Pgr021531 [Punica granatum]
PB.17691.1	0	7.42428176396573	5.2803	0.0064007	0.041218	-	-	-	-	At1g44510	427	KOG0017	General function prediction only	Q94HW2|POLR1_ARATH	3.04e-146	413	Retrovirus-related Pol polyprotein from transposon RE1 OS=Arabidopsis thaliana OX=3702 GN=RE1 PE=2 SV=1	PRQ31173.1	4.1e-123	447.6	PRQ31173.1 putative RNA-directed DNA polymerase [Rosa chinensis]
PB.15346.1	712.832681950119	1546.64728510649	1.1189	7.0325e-10	1.6199e-08	K03146 THI4, THI1; cysteine-dependent adenosine diphosphate thiazole synthase [EC:2.4.2.60]	-	-	-	At5g54770	339	KOG2960	General function prediction only	Q38814|THI4_ARATH	9.92e-109	339	Thiamine thiazole synthase, chloroplastic OS=Arabidopsis thaliana OX=3702 GN=THI1 PE=1 SV=1	GAV60661.1	1.9e-89	335.9	GAV60661.1 Thi4 domain-containing protein [Cephalotus follicularis]
PB.15436.1	1987.64328545374	5392.75101449152	1.4394	1.1913e-26	5.8937e-25	K17893 AOX1, AOX2; ubiquinol oxidase [EC:1.10.3.11]	GO:0055114(oxidation-reduction process)	-	GO:0009916(alternative oxidase activity)	-	-	-	-	Q41224|AOX1_TOBAC	1.02e-175	511	Ubiquinol oxidase 1, mitochondrial OS=Nicotiana tabacum OX=4097 GN=AOX1 PE=1 SV=1	XP_023749234.1	5.0e-151	540.4	XP_023749234.1 LOW QUALITY PROTEIN: ubiquinol oxidase 2, mitochondrial-like [Lactuca sativa]
PB.8471.1	1.51562784515751	46.2734901556964	5.0116	4.9915e-06	7.3151e-05	-	GO:0006468(protein phosphorylation)	-	GO:0004672(protein kinase activity),GO:0005524(ATP binding),GO:0005515(protein binding)	-	-	-	-	Q9SUQ3|Y4374_ARATH	0.0	602	Probable inactive receptor kinase At4g23740 OS=Arabidopsis thaliana OX=3702 GN=At4g23740 PE=1 SV=1	PHU23200.1	3.0e-193	681.0	PHU23200.1 putative inactive receptor kinase [Capsicum chinense]
PB.31443.1	60.5895075244466	1671.00052156127	4.7942	1.3206e-91	2.0088e-89	-	GO:0006355(regulation of transcription, DNA-templated)	-	GO:0003677(DNA binding)	-	-	-	-	Q39013|NAC2_ARATH	5.02e-68	178	NAC domain-containing protein 2 OS=Arabidopsis thaliana OX=3702 GN=NAC002 PE=1 SV=2	XP_027092217.1	2.1e-49	201.4	XP_027092217.1 NAC domain-containing protein 2-like [Coffea arabica]
PB.9994.1	24.1155816342169	151.518409530863	2.6527	3.2833e-10	7.7728e-09	K08511 ATVAMP72; vesicle-associated membrane protein 72	GO:0016192(vesicle-mediated transport)	GO:0016021(integral component of membrane)	-	At2g33120	175	KOG0859	Intracellular trafficking, secretion, and vesicular transport	P47192|VA722_ARATH	1.77e-48	175	Vesicle-associated membrane protein 722 OS=Arabidopsis thaliana OX=3702 GN=VAMP722 PE=2 SV=2	PKU67718.1	1.3e-41	177.2	PKU67718.1 Putative vesicle-associated membrane protein 726 [Dendrobium catenatum]
PB.2536.1	9.42307017649475	43.7433444254874	2.1878	0.00034532	0.0034476	-	GO:0007165(signal transduction)	-	GO:0043531(ADP binding),GO:0005515(protein binding)	-	-	-	-	Q9SZ66|DSC1_ARATH	8.01e-57	154	Disease resistance-like protein DSC1 OS=Arabidopsis thaliana OX=3702 GN=DSC1 PE=1 SV=1	PSS21673.1	2.0e-120	439.5	PSS21673.1 TMV resistance protein like [Actinidia chinensis var. chinensis]
PB.20381.1	840.069008734297	2191.66044160214	1.3824	1.5526e-29	8.5968e-28	K03093 sigI; RNA polymerase sigma factor	GO:0006352(DNA-templated transcription, initiation),GO:0006355(regulation of transcription, DNA-templated)	-	GO:0003700(DNA-binding transcription factor activity)	-	-	-	-	Q9ZNX9|SIGE_ARATH	0.0	571	RNA polymerase sigma factor sigE, chloroplastic/mitochondrial OS=Arabidopsis thaliana OX=3702 GN=SIGE PE=1 SV=1	PHU23214.1	4.8e-195	686.4	PHU23214.1 RNA polymerase sigma factor sigE, chloroplastic/mitochondrial [Capsicum chinense]
PB.18170.1	0	56.1529480268648	8.1975	4.357e-08	8.3624e-07	-	-	-	GO:0003755(peptidyl-prolyl cis-trans isomerase activity),GO:0005515(protein binding)	At3g25230	560	KOG0543	Posttranslational modification, protein turnover, chaperones	Q38931|FKB62_ARATH	0.0	560	Peptidyl-prolyl cis-trans isomerase FKBP62 OS=Arabidopsis thaliana OX=3702 GN=FKBP62 PE=1 SV=2	XP_021907399.1	3.0e-187	660.6	XP_021907399.1 peptidyl-prolyl cis-trans isomerase FKBP62-like [Carica papaya]
PB.215.1	7.50031758537185	62.3126565228744	3.0198	9.3447e-08	1.7235e-06	-	-	-	GO:0022857(transmembrane transporter activity)	At4g11810_1	385	KOG1161	Inorganic ion transport and metabolism	Q93ZQ5|SPXM3_ARATH	0.0	571	SPX domain-containing membrane protein At4g22990 OS=Arabidopsis thaliana OX=3702 GN=At4g22990 PE=2 SV=2	XP_021969092.1	3.4e-172	612.1	XP_021969092.1 SPX domain-containing membrane protein At4g22990-like [Helianthus annuus]
PB.18580.1	11.9316447066547	538.299978663507	5.4846	1.7135e-75	2.1192e-73	K03098 APOD; apolipoprotein D and lipocalin family protein	-	-	-	At5g58070	219	KOG4824	Cell wall/membrane/envelope biogenesis	Q9FGT8|TIL_ARATH	6.74e-66	219	Temperature-induced lipocalin-1 OS=Arabidopsis thaliana OX=3702 GN=TIL PE=1 SV=1	XP_021970763.1	1.9e-61	242.7	XP_021970763.1 temperature-induced lipocalin-1-like [Helianthus annuus]
PB.14121.1	401.532014798624	1375.54028851654	1.7763	3.2753e-22	1.3914e-20	-	GO:0055085(transmembrane transport)	GO:0016020(membrane)	GO:0022857(transmembrane transporter activity)	At5g62680	719	KOG1237	Amino acid transport and metabolism	Q9LV10|PTR53_ARATH	0.0	719	Protein NRT1/ PTR FAMILY 2.11 OS=Arabidopsis thaliana OX=3702 GN=NPF2.11 PE=1 SV=1	XP_023905873.1	5.6e-246	855.9	XP_023905873.1 protein NRT1/ PTR FAMILY 2.11-like [Quercus suber]
PB.27502.1	10.1029992066166	105.370312491171	3.3919	2.2557e-14	6.8309e-13	-	-	-	-	-	-	-	-	-	-	-	-	-	-	-	-
PB.7343.1	29.008594551105	123.811378010025	2.1034	4.7346e-07	8.0123e-06	K10956 SEC61A; protein transport protein SEC61 subunit alpha	GO:0015031(protein transport)	GO:0016020(membrane)	-	At2g34250	670	KOG1373	Intracellular trafficking, secretion, and vesicular transport; Posttranslational modification, protein turnover, chaperones	Q54XK2|SC61A_DICDI	1.02e-178	533	Protein transport protein Sec61 subunit alpha OS=Dictyostelium discoideum OX=44689 GN=sec61a PE=3 SV=1	XP_022723725.1	5.6e-198	696.8	XP_022723725.1 protein transport protein Sec61 subunit alpha-like isoform X2 [Durio zibethinus]
PB.12428.1	909.511689285121	2030.47642328817	1.1598	1.4501e-10	3.5342e-09	K04077 groEL, HSPD1; chaperonin GroEL	GO:0042026(protein refolding),GO:0006457(protein folding)	-	GO:0005524(ATP binding)	At3g13470	564	KOG0356	Posttranslational modification, protein turnover, chaperones	P08927|RUBB_PEA	0.0	573	RuBisCO large subunit-binding protein subunit beta, chloroplastic OS=Pisum sativum OX=3888 PE=1 SV=2	XP_011089709.1	1.2e-158	565.8	XP_011089709.1 ruBisCO large subunit-binding protein subunit beta, chloroplastic [Sesamum indicum]
PB.25674.1	498.886538971921	9548.13414231138	4.257	2.0394e-190	5.9316e-188	K22762 DESI1, PPPDE2; desumoylating isopeptidase 1 [EC:3.4.-.-]	-	-	-	At3g07090	333	KOG0324	Function unknown	Q6GLM5|DESI1_XENLA	7.85e-38	140	Desumoylating isopeptidase 1 OS=Xenopus laevis OX=8355 GN=desi1 PE=2 SV=1	XP_021987275.1	4.1e-104	384.0	XP_021987275.1 desumoylating isopeptidase 1-like [Helianthus annuus]
PB.8101.1	695.831041304311	4118.28108021881	2.5648	1.028e-114	1.8894e-112	K09487 HSP90B, TRA1; heat shock protein 90kDa beta	GO:0006457(protein folding)	-	GO:0005524(ATP binding),GO:0051082(unfolded protein binding)	At2g04030	1081	KOG0019	Posttranslational modification, protein turnover, chaperones	Q9SIF2|HS905_ARATH	0.0	1081	Heat shock protein 90-5, chloroplastic OS=Arabidopsis thaliana OX=3702 GN=HSP90-5 PE=1 SV=1	XP_012080479.1	0.0e+00	1144.0	XP_012080479.1 heat shock protein 90-5, chloroplastic [Jatropha curcas]
PB.12812.1	0.586759198893054	31.405512820317	5.5478	5.3718e-06	7.8248e-05	-	-	-	-	-	-	-	-	-	-	-	-	XP_021654167.1	3.1e-13	82.8	XP_021654167.1 uncharacterized protein LOC110645350 [Hevea brasiliensis]
PB.32406.1	711.574764170514	5963.98220226605	3.0691	1.9267e-120	3.8341e-118	K04078 groES, HSPE1; chaperonin GroES	GO:0006457(protein folding)	-	-	At1g14980	159	KOG1641	Posttranslational modification, protein turnover, chaperones	P34893|CH10_ARATH	1.53e-50	161	10 kDa chaperonin, mitochondrial OS=Arabidopsis thaliana OX=3702 GN=CPN10 PE=1 SV=1	XP_017225699.1	5.8e-42	176.0	XP_017225699.1 PREDICTED: 10 kDa chaperonin-like [Daucus carota subsp. sativus]
PB.26037.1	7.51318717923479	43.362528211106	2.5075	0.00060632	0.0056189	-	-	-	-	At5g11330	81.3	KOG2614	Energy production and conversion; General function prediction only	-	-	-	-	XP_021276808.1	4.7e-28	131.3	XP_021276808.1 LOW QUALITY PROTEIN: uncharacterized protein LOC110411110 [Herrania umbratica]
PB.22659.1	38.7005123297532	634.628352820822	4.025	7.9439e-70	8.8713e-68	-	-	-	-	-	-	-	-	-	-	-	-	-	-	-	-
PB.12391.1	4.05764728447046	296.584522529551	6.0873	8.8658e-31	5.0681e-29	K04077 groEL, HSPD1; chaperonin GroEL	GO:0006457(protein folding),GO:0042026(protein refolding)	-	GO:0005524(ATP binding)	At3g13470	844	KOG0356	Posttranslational modification, protein turnover, chaperones	P08927|RUBB_PEA	0.0	853	RuBisCO large subunit-binding protein subunit beta, chloroplastic OS=Pisum sativum OX=3888 PE=1 SV=2	XP_023927265.1	1.0e-245	855.1	XP_023927265.1 ruBisCO large subunit-binding protein subunit beta, chloroplastic [Quercus suber]
PB.27246.1	47.4163096992649	231.472086557597	2.2838	4.7665e-15	1.4859e-13	-	GO:0016567(protein ubiquitination)	-	GO:0004842(ubiquitin-protein transferase activity)	-	-	-	-	Q9SVC6|PUB22_ARATH	2.11e-172	495	E3 ubiquitin-protein ligase PUB22 OS=Arabidopsis thaliana OX=3702 GN=PUB22 PE=1 SV=1	XP_021289298.1	9.5e-156	555.4	XP_021289298.1 E3 ubiquitin-protein ligase PUB23 [Herrania umbratica]
PB.22161.1	6.07450696667817	44.4611542073456	2.8271	1.6082e-05	0.00021617	-	-	-	-	-	-	-	-	-	-	-	-	-	-	-	-
PB.15515.1	15.8589914633604	71.7854986817497	2.191	0.00055113	0.0051763	-	GO:0015986(ATP synthesis coupled proton transport)	GO:0045263(proton-transporting ATP synthase complex, coupling factor F(o))	GO:0015078(proton transmembrane transporter activity)	AtMi031	267	KOG4665	Energy production and conversion	Q04654|ATP6_VICFA	1.15e-89	287	ATP synthase subunit a OS=Vicia faba OX=3906 GN=ATP6 PE=3 SV=1	YP_009493677.1	3.5e-104	384.8	YP_009493677.1 Atp6 (chloroplast) [Codonopsis lanceolata]
PB.20960.1	28.8111965624554	24014.8464708984	9.6878	0	0	K13993 HSP20; HSP20 family protein	-	-	-	At1g07400	196	KOG0710	Posttranslational modification, protein turnover, chaperones	P27880|HSP12_MEDSA	1.21e-67	221	18.2 kDa class I heat shock protein OS=Medicago sativa OX=3879 GN=HSP18.2 PE=2 SV=1	XP_004505087.1	5.0e-56	224.6	XP_004505087.1 18.5 kDa class I heat shock protein-like [Cicer arietinum]
PB.29966.1	2.67627664908067	40.7290401980135	3.9013	1.0907e-07	1.9949e-06	-	-	-	-	-	-	-	-	-	-	-	-	-	-	-	-
PB.14025.1	313.0426225008	742.826027662823	1.2463	1.9235e-12	5.2538e-11	K17795 TIM17; mitochondrial import inner membrane translocase subunit TIM17	-	-	-	At2g37410	226	KOG1652	Intracellular trafficking, secretion, and vesicular transport	Q9SP35|TI172_ARATH	4.92e-67	226	Mitochondrial import inner membrane translocase subunit TIM17-2 OS=Arabidopsis thaliana OX=3702 GN=TIM17-2 PE=1 SV=2	XP_024980247.1	4.7e-91	341.3	XP_024980247.1 mitochondrial import inner membrane translocase subunit TIM17-2-like [Cynara cardunculus var. scolymus]
PB.27534.1	20.6064179496686	3327.8607002508	7.3142	4.0542e-45	3.1375e-43	-	-	-	-	-	-	-	-	-	-	-	-	XP_024993242.1	1.7e-69	268.9	XP_024993242.1 uncharacterized protein LOC112527008 isoform X1 [Cynara cardunculus var. scolymus]
PB.5166.1	2.68056651370165	639.219224988304	7.8651	4.9478e-40	3.3926e-38	-	-	-	-	-	-	-	-	-	-	-	-	PKI64687.1	3.5e-28	132.9	PKI64687.1 hypothetical protein CRG98_014903 [Punica granatum]
PB.465.1	2278.27183548789	47691.3009108798	4.3873	2.7031e-186	7.7764e-184	-	-	-	GO:0051087(chaperone binding),GO:0005515(protein binding)	-	-	-	-	O82345|BAG6_ARATH	1.42e-32	142	BAG family molecular chaperone regulator 6 OS=Arabidopsis thaliana OX=3702 GN=BAG6 PE=1 SV=1	XP_002279584.1	4.5e-91	342.4	XP_002279584.1 PREDICTED: BAG family molecular chaperone regulator 6 isoform X2 [Vitis vinifera]
PB.31421.1	16.7290091953639	69.7856282383375	2.0664	3.0238e-05	0.00038142	-	GO:0006355(regulation of transcription, DNA-templated)	-	GO:0003700(DNA-binding transcription factor activity),GO:0003677(DNA binding)	-	-	-	-	Q9LYU3|EF113_ARATH	4.11e-16	79.0	Ethylene-responsive transcription factor ERF113 OS=Arabidopsis thaliana OX=3702 GN=ERF113 PE=2 SV=1	XP_019180865.1	4.0e-40	170.6	XP_019180865.1 PREDICTED: ethylene-responsive transcription factor ERF113 [Ipomoea nil]
PB.27538.1	79.7890855815764	312.038009086296	1.9668	3.4714e-15	1.0951e-13	-	-	-	GO:0003725(double-stranded RNA binding)	At3g01920	184	KOG3051	Translation, ribosomal structure and biogenesis	P0AFR6|YCIO_SHIFL	7.00e-21	94.0	Uncharacterized protein YciO OS=Shigella flexneri OX=623 GN=yciO PE=3 SV=1	XP_006369845.1	2.3e-85	321.6	XP_006369845.1 uncharacterized protein LOC7495786 [Populus trichocarpa]
PB.26519.1	17.6229548474225	146.152958526387	3.0372	5.7716e-11	1.4438e-09	K05907 APR; adenylyl-sulfate reductase (glutathione) [EC:1.8.4.9]	GO:0019419(sulfate reduction),GO:0055114(oxidation-reduction process)	-	GO:0016671(oxidoreductase activity, acting on a sulfur group of donors, disulfide as acceptor),GO:0003824(catalytic activity)	At4g21990_1	403	KOG0189	Amino acid transport and metabolism	P92980|APR3_ARATH	6.86e-161	468	5'-adenylylsulfate reductase 3, chloroplastic OS=Arabidopsis thaliana OX=3702 GN=APR3 PE=2 SV=2	XP_019260118.1	5.6e-143	513.1	XP_019260118.1 PREDICTED: 5'-adenylylsulfate reductase 1, chloroplastic-like isoform X1 [Nicotiana attenuata]
PB.11899.1	24.7109205623519	84.1012073081804	1.7667	3.8102e-06	5.6909e-05	-	-	-	-	-	-	-	-	Q94AI1|QWRF2_ARATH	1.79e-146	451	QWRF motif-containing protein 2 OS=Arabidopsis thaliana OX=3702 GN=QWRF2 PE=2 SV=1	XP_027106080.1	4.4e-220	770.0	XP_027106080.1 QWRF motif-containing protein 2-like isoform X1 [Coffea arabica]
PB.12221.1	11.9503455022327	1036.23403079415	6.4623	5.1017e-102	8.6004e-100	-	-	-	-	-	-	-	-	-	-	-	-	XP_022865830.1	2.0e-39	169.9	XP_022865830.1 uncharacterized protein LOC111385645 [Olea europaea var. sylvestris]
PB.22030.1	52.0061551329885	617.570694420262	3.5601	2.798e-27	1.416e-25	-	-	-	-	-	-	-	-	P04635|LIP_STAHY	1.84e-21	85.1	Lipase OS=Staphylococcus hyicus OX=1284 GN=lip PE=1 SV=1	XP_006357616.1	1.1e-151	542.3	XP_006357616.1 PREDICTED: lipase [Solanum tuberosum]
PB.17178.1	100.954585770659	585.867894114931	2.5419	2.2684e-27	1.1568e-25	K00873 PK, pyk; pyruvate kinase [EC:2.7.1.40]	GO:0006096(glycolytic process)	-	GO:0000287(magnesium ion binding),GO:0004743(pyruvate kinase activity),GO:0030955(potassium ion binding),GO:0003824(catalytic activity)	At5g56350	888	KOG2323	Carbohydrate transport and metabolism	Q42954|KPYC_TOBAC	0.0	934	Pyruvate kinase, cytosolic isozyme OS=Nicotiana tabacum OX=4097 PE=2 SV=1	PSR90280.1	5.8e-266	922.2	PSR90280.1 Pyruvate kinase isozyme [Actinidia chinensis var. chinensis]
PB.1948.1	137.677641033155	319.129317966228	1.2074	2.9928e-07	5.2043e-06	K11583 PPP2R3; serine/threonine-protein phosphatase 2A regulatory subunit B''	-	-	GO:0005509(calcium ion binding)	At5g28900	468	KOG2562	RNA processing and modification	Q8VZQ4|2AB2C_ARATH	9.30e-150	468	Probable serine/threonine protein phosphatase 2A regulatory subunit B''gamma OS=Arabidopsis thaliana OX=3702 GN=B''GAMMA PE=2 SV=1	XP_023911670.1	5.8e-227	793.5	XP_023911670.1 serine/threonine protein phosphatase 2A regulatory subunit B''alpha-like [Quercus suber]
PB.22130.1	18.6388921926238	66.976394480635	1.847	0.00093152	0.0081165	K12883 NCBP2, CBP20; nuclear cap-binding protein subunit 2	-	-	GO:0003676(nucleic acid binding)	At5g44200	219	KOG0121	RNA processing and modification	Q84L14|NCBP2_ORYSJ	1.66e-69	228	Nuclear cap-binding protein subunit 2 OS=Oryza sativa subsp. japonica OX=39947 GN=CBP20 PE=2 SV=1	KHN27908.1	7.9e-75	287.0	KHN27908.1 Nuclear cap-binding protein subunit 2 [Glycine soja]
PB.22643.1	42.2345411942125	98.4362154680673	1.2189	0.0007316	0.0066109	K12893 SFRS4_5_6; splicing factor, arginine/serine-rich 4/5/6	-	-	GO:0003676(nucleic acid binding)	At5g52040	268	KOG0106	RNA processing and modification	P92966|SRS41_ARATH	2.53e-83	268	Serine/arginine-rich splicing factor RS41 OS=Arabidopsis thaliana OX=3702 GN=RS41 PE=1 SV=2	XP_024991689.1	3.7e-93	347.8	XP_024991689.1 serine/arginine-rich splicing factor RS40 isoform X1 [Cynara cardunculus var. scolymus]
PB.25819.1	553.167963098685	1120.81256813054	1.0185	6.4694e-06	9.2855e-05	K01611 speD, AMD1; S-adenosylmethionine decarboxylase [EC:4.1.1.50]	GO:0008295(spermidine biosynthetic process),GO:0006597(spermine biosynthetic process)	-	GO:0004014(adenosylmethionine decarboxylase activity)	At3g25570	315	KOG0788	Signal transduction mechanisms	Q9AXE3|DCAM_DAUCA	7.58e-126	359	S-adenosylmethionine decarboxylase proenzyme OS=Daucus carota OX=4039 GN=SAMDC PE=2 SV=1	XP_024989903.1	1.2e-108	399.1	XP_024989903.1 S-adenosylmethionine decarboxylase proenzyme-like [Cynara cardunculus var. scolymus]
PB.8857.1	24.9957204325565	64.4004039795468	1.3632	0.00049867	0.0047595	-	-	-	GO:0005515(protein binding)	At5g64320	866	KOG4197	General function prediction only	Q9FMF6|PP444_ARATH	0.0	866	Pentatricopeptide repeat-containing protein At5g64320, mitochondrial OS=Arabidopsis thaliana OX=3702 GN=At5g64320 PE=2 SV=1	PSS04662.1	2.4e-78	299.3	PSS04662.1 Pentatricopeptide repeat-containing protein [Actinidia chinensis var. chinensis]
PB.25245.1	14.5831194278655	97.2742655892608	2.7241	0.00027051	0.0027901	K15095 E1.1.1.208; (+)-neomenthol dehydrogenase [EC:1.1.1.208]	-	-	-	At2g24190	164	KOG1208	Secondary metabolites biosynthesis, transport and catabolism	Q9ZUH5|SDR2B_ARATH	4.92e-66	164	Short-chain dehydrogenase/reductase 2b OS=Arabidopsis thaliana OX=3702 GN=SDR2b PE=1 SV=1	PIA31432.1	8.3e-68	263.5	PIA31432.1 hypothetical protein AQUCO_04900020v1 [Aquilegia coerulea]
PB.30576.1	29.9325692555104	11608.7033591558	8.5989	0	0	K23327 HIKESHI; protein Hikeshi	-	-	-	At1g66080	320	KOG4067	Function unknown	Q568T4|HIKES_DANRE	4.24e-11	65.1	Protein Hikeshi OS=Danio rerio OX=7955 GN=hikeshi PE=2 SV=2	XP_009780094.1	1.5e-97	361.7	XP_009780094.1 PREDICTED: protein OPI10 homolog [Nicotiana sylvestris]
PB.3851.1	0.374617096668396	25.6767732942595	6.1072	0.00018999	0.0020392	-	-	-	-	-	-	-	-	-	-	-	-	XP_022034629.1	7.0e-67	261.5	XP_022034629.1 uncharacterized protein LOC110936530 [Helianthus annuus]
PB.32424.1	59.5535989411932	1061.34082954896	4.1719	4.5254e-54	4.0058e-52	K04079 HSP90A, htpG; molecular chaperone HtpG	GO:0006457(protein folding)	-	GO:0005524(ATP binding),GO:0051082(unfolded protein binding)	At5g56000	98.2	KOG0019	Posttranslational modification, protein turnover, chaperones	P36181|HSP80_SOLLC	4.35e-41	106	Heat shock cognate protein 80 OS=Solanum lycopersicum OX=4081 GN=HSC80 PE=2 SV=1	XP_019196616.1	6.5e-22	109.4	XP_019196616.1 PREDICTED: heat shock cognate protein 80-like [Ipomoea nil]
PB.21713.1	138.194427739554	889.737613863522	2.6823	2.158e-44	1.6365e-42	K07766 E3.6.1.52; diphosphoinositol-polyphosphate diphosphatase [EC:3.6.1.52]	-	-	GO:0016787(hydrolase activity)	At2g01670	167	KOG2839	Signal transduction mechanisms	Q9ZU95|NUD17_ARATH	2.85e-47	167	Nudix hydrolase 17, mitochondrial OS=Arabidopsis thaliana OX=3702 GN=NUDT17 PE=2 SV=1	PLY82617.1	8.4e-56	223.8	PLY82617.1 hypothetical protein LSAT_0X45961 [Lactuca sativa]
PB.13578.1	84.2492345647732	252.76830275065	1.5885	3.814e-08	7.4116e-07	-	GO:0006355(regulation of transcription, DNA-templated)	-	GO:0003677(DNA binding)	At4g32980	295	KOG0773	Transcription	P48731|ATH1_ARATH	1.21e-89	295	Homeobox protein ATH1 OS=Arabidopsis thaliana OX=3702 GN=ATH1 PE=1 SV=1	PSR91306.1	7.8e-134	483.4	PSR91306.1 Homeobox protein [Actinidia chinensis var. chinensis]
PB.18210.1	439.482090564824	2167.64805084255	2.3025	0.0016872	0.013519	-	GO:0005975(carbohydrate metabolic process)	-	GO:0004553(hydrolase activity, hydrolyzing O-glycosyl compounds)	At3g13790	593	KOG0228	Carbohydrate transport and metabolism	Q43866|INV1_ARATH	0.0	598	Beta-fructofuranosidase, insoluble isoenzyme CWINV1 OS=Arabidopsis thaliana OX=3702 GN=CWINV1 PE=1 SV=1	CAD49079.1	4.6e-268	929.1	CAD49079.1 fructan 1-exohydrolase [Campanula rapunculoides]
PB.19594.1	52.5888953618806	115.392435716312	1.1397	0.00027342	0.0028125	-	-	-	-	-	-	-	-	Q67ZB3|FRL3_ARATH	9.54e-12	72.0	FRIGIDA-like protein 3 OS=Arabidopsis thaliana OX=3702 GN=FRL3 PE=1 SV=1	XP_006354307.1	5.0e-46	191.4	XP_006354307.1 PREDICTED: FRIGIDA-like protein 5 [Solanum tuberosum]
PB.3855.1	30.9230373435627	103.435643763064	1.7459	0.00050279	0.0047909	K14376 PAP; poly(A) polymerase [EC:2.7.7.19]	GO:0043631(RNA polyadenylation),GO:0031123(RNA 3'-end processing)	GO:0005634(nucleus)	GO:0004652(polynucleotide adenylyltransferase activity),GO:0003723(RNA binding),GO:0016779(nucleotidyltransferase activity)	At4g32850	678	KOG2245	RNA processing and modification	Q8VYW1|PAPS4_ARATH	0.0	679	Nuclear poly(A) polymerase 4 OS=Arabidopsis thaliana OX=3702 GN=PAPS4 PE=1 SV=1	XP_024972516.1	2.7e-212	744.6	XP_024972516.1 nuclear poly(A) polymerase 4-like isoform X1 [Cynara cardunculus var. scolymus]
PB.7748.1	0	76.276544230463	8.6403	4.6011e-10	1.0748e-08	K21343 USP15; ubiquitin carboxyl-terminal hydrolase 15 [EC:3.4.19.12]	GO:0016579(protein deubiquitination),GO:0006511(ubiquitin-dependent protein catabolic process)	-	GO:0004843(thiol-dependent ubiquitin-specific protease activity),GO:0036459(thiol-dependent ubiquitinyl hydrolase activity)	At2g40930	315	KOG1870	Posttranslational modification, protein turnover, chaperones	O22207|UBP5_ARATH	3.79e-94	323	Ubiquitin carboxyl-terminal hydrolase 5 OS=Arabidopsis thaliana OX=3702 GN=UBP5 PE=1 SV=2	KVI11543.1	1.3e-154	552.7	KVI11543.1 Peptidase C19, ubiquitin carboxyl-terminal hydrolase 2 [Cynara cardunculus var. scolymus]
PB.28156.1	155.430500937726	310.785568733063	1.0007	0.00058353	0.0054324	K14945 QKI; protein quaking	-	-	GO:0003723(RNA binding),GO:0003676(nucleic acid binding)	At4g26480_2	261	KOG1588	RNA processing and modification	Q0WLR1|QKIL1_ARATH	6.13e-83	261	KH domain-containing protein At4g26480 OS=Arabidopsis thaliana OX=3702 GN=At4g26480 PE=2 SV=1	XP_027063631.1	3.1e-84	317.8	XP_027063631.1 KH domain-containing protein At5g56140 isoform X1 [Coffea arabica]
PB.23842.1	13.0846510411919	91.2503648650732	2.7833	0.00022745	0.0023917	-	-	-	-	-	-	-	-	-	-	-	-	XP_015070327.1	2.1e-13	82.8	XP_015070327.1 PREDICTED: protein NTM1-like 9 isoform X2 [Solanum pennellii]
PB.16924.1	0	414.404018429245	11.082	2.1314e-19	8.0475e-18	K09503 DNAJA2; DnaJ homolog subfamily A member 2	GO:0006457(protein folding)	-	GO:0051082(unfolded protein binding),GO:0031072(heat shock protein binding)	At3g44110	326	KOG0712	Posttranslational modification, protein turnover, chaperones	P43644|DNJH_ATRNU	1.36e-126	327	DnaJ protein homolog ANJ1 OS=Atriplex nummularia OX=3553 PE=2 SV=1	KDO48715.1	2.4e-110	405.2	KDO48715.1 hypothetical protein CISIN_1g015695mg [Citrus sinensis]
PB.21611.1	36.7624115478172	2543.22851754583	6.1112	1.1102e-149	2.6471e-147	K19642 GALUR; D-galacturonate reductase [EC:1.1.1.365]	GO:0055114(oxidation-reduction process)	-	GO:0016491(oxidoreductase activity)	At1g59950	99.0	KOG1577	General function prediction only	O49133|GALUR_FRAAN	5.66e-30	124	D-galacturonate reductase OS=Fragaria ananassa OX=3747 GN=GALUR PE=1 SV=1	XP_023756637.1	4.9e-64	251.1	XP_023756637.1 D-galacturonate reductase-like [Lactuca sativa]
PB.28884.1	726.056593724609	1526.41631457958	1.0721	2.0239e-10	4.8652e-09	K20724 TMEM33; transmembrane protein 33	-	GO:0016021(integral component of membrane)	-	-	-	-	-	-	-	-	-	XP_007033392.2	6.3e-111	406.4	XP_007033392.2 PREDICTED: transmembrane protein 33 homolog [Theobroma cacao]
PB.8250.1	3.93103254408865	23.0245029392385	2.5185	0.0017923	0.014237	-	-	-	-	At3g25500	578	KOG1922	Cytoskeleton; Signal transduction mechanisms	Q8S0F0|FH1_ORYSJ	0.0	581	Formin-like protein 1 OS=Oryza sativa subsp. japonica OX=39947 GN=FH1 PE=2 SV=1	XP_002275001.1	1.6e-205	721.8	XP_002275001.1 PREDICTED: formin-like protein 1 [Vitis vinifera]
PB.13984.1	35.3081132138708	110.784717183887	1.6514	2.5994e-05	0.00033316	-	-	-	-	-	-	-	-	Q9M393|OFT28_ARATH	0.0	733	O-fucosyltransferase 28 OS=Arabidopsis thaliana OX=3702 GN=OFUT28 PE=2 SV=1	XP_009797035.1	1.0e-242	845.1	XP_009797035.1 PREDICTED: uncharacterized protein At1g04910-like [Nicotiana sylvestris]
PB.994.1	1.51562784515751	19.6637022545534	3.7653	0.0020225	0.015781	K12125 ELF3; protein EARLY FLOWERING 3	-	-	-	-	-	-	-	O82804|ELF3_ARATH	7.49e-41	166	Protein EARLY FLOWERING 3 OS=Arabidopsis thaliana OX=3702 GN=ELF3 PE=1 SV=1	XP_024984823.1	3.9e-70	272.7	XP_024984823.1 protein EARLY FLOWERING 3-like [Cynara cardunculus var. scolymus]
PB.10323.1	11.3620449662455	259.903785442443	4.5166	3.3714e-33	2.0655e-31	-	-	-	-	At3g55580	161	KOG1426	Function unknown	Q8BTU7|RCCD1_MOUSE	1.26e-09	65.1	RCC1 domain-containing protein 1 OS=Mus musculus OX=10090 GN=Rccd1 PE=2 SV=2	XP_022892628.1	4.1e-51	208.8	XP_022892628.1 ultraviolet-B receptor UVR8 isoform X1 [Olea europaea var. sylvestris]
PB.13346.1	6.75966312127701	946.486263611254	7.1088	8.0164e-15	2.4873e-13	-	-	-	-	-	-	-	-	Q9LMU1|EGY3_ARATH	5.11e-118	373	Probable zinc metallopeptidase EGY3, chloroplastic OS=Arabidopsis thaliana OX=3702 GN=EGY3 PE=1 SV=1	XP_018810222.1	9.0e-106	390.2	XP_018810222.1 PREDICTED: probable zinc metallopeptidase EGY3, chloroplastic isoform X1 [Juglans regia]
PB.13429.1	29.2133641145205	749.559362200847	4.6805	7.5658e-80	9.9131e-78	K20185 BLOC1S1; biogenesis of lysosome-related organelles complex 1 subunit 1	-	GO:0031083(BLOC-1 complex)	-	At2g30330	89.7	KOG3390	Transcription	O22929|BL1S1_ARATH	1.28e-19	89.7	Biogenesis of lysosome-related organelles complex 1 subunit 1 OS=Arabidopsis thaliana OX=3702 GN=BLOS1 PE=1 SV=1	PSR86218.1	5.6e-23	115.2	PSR86218.1 Biogenesis of lysosome-related organelles complex 1 subunit 1 like [Actinidia chinensis var. chinensis]
PB.475.1	12.5996414027696	33.3284080805689	1.3979	0.0071649	0.045176	-	-	-	GO:0043531(ADP binding)	At4g27190	191	KOG4658	Signal transduction mechanisms	Q9T048|DRL27_ARATH	7.92e-48	191	Disease resistance protein At4g27190 OS=Arabidopsis thaliana OX=3702 GN=At4g27190 PE=2 SV=1	XP_027174342.1	7.3e-142	511.1	XP_027174342.1 disease resistance protein At4g27190-like [Coffea eugenioides]
PB.8847.1	67.267392323305	222.38718321322	1.7221	0.00073205	0.0066126	K13464 JAZ; jasmonate ZIM domain-containing protein	-	-	-	-	-	-	-	Q93ZM9|TIF9_ARATH	2.25e-17	85.1	Protein TIFY 9 OS=Arabidopsis thaliana OX=3702 GN=TIFY9 PE=1 SV=1	KJB31570.1	1.5e-22	114.0	KJB31570.1 hypothetical protein B456_005G196200 [Gossypium raimondii]
PB.4563.1	27.5821166031321	126.405814970681	2.2119	2.9657e-06	4.493e-05	-	-	-	-	-	-	-	-	P0C5B2|MAD56_ORYSJ	4.26e-06	53.1	MADS-box transcription factor 56 OS=Oryza sativa subsp. japonica OX=39947 GN=MADS56 PE=2 SV=1	XP_022725334.1	6.6e-22	112.1	XP_022725334.1 uncharacterized protein LOC111281858 isoform X1 [Durio zibethinus]
PB.5981.1	0	117.807458695097	9.2672	1.0989e-12	3.0454e-11	-	-	-	-	At5g50780	463	KOG1845	Cell cycle control, cell division, chromosome partitioning	F4JRS4|MORC7_ARATH	3.37e-159	492	Protein MICRORCHIDIA 7 OS=Arabidopsis thaliana OX=3702 GN=MORC7 PE=1 SV=1	XP_021592089.1	2.3e-146	525.4	XP_021592089.1 protein MICRORCHIDIA 7 isoform X1 [Manihot esculenta]
PB.20493.1	745.357429738772	2115.98158066451	1.5054	2.9134e-07	5.0763e-06	-	-	-	GO:0010333(terpene synthase activity),GO:0016829(lyase activity),GO:0000287(magnesium ion binding)	-	-	-	-	G5CV45|TPS32_SOLLC	0.0	597	Viridiflorene synthase OS=Solanum lycopersicum OX=4081 GN=TPS32 PE=1 SV=1	BBC44637.1	9.3e-191	672.2	BBC44637.1 valerianol synthase [Camellia hiemalis]
PB.19037.1	2.64041639501874	56.4068041582581	4.3277	3.1357e-05	0.00039407	K03327 TC.MATE, SLC47A, norM, mdtK, dinF; multidrug resistance protein, MATE family	GO:0055085(transmembrane transport)	GO:0016020(membrane)	GO:0015297(antiporter activity),GO:0042910(xenobiotic transmembrane transporter activity)	At1g71140	294	KOG1347	General function prediction only	Q9C994|DTX14_ARATH	1.06e-90	294	Protein DETOXIFICATION 14 OS=Arabidopsis thaliana OX=3702 GN=DTX14 PE=1 SV=1	PSR87771.1	4.9e-190	669.8	PSR87771.1 Protein DETOXIFICATION like [Actinidia chinensis var. chinensis]
PB.25247.1	636.739605731879	1483.87272762231	1.2211	8.2613e-31	4.7327e-29	-	-	-	-	-	-	-	-	Q9NXW2|DJB12_HUMAN	2.24e-10	66.2	DnaJ homolog subfamily B member 12 OS=Homo sapiens OX=9606 GN=DNAJB12 PE=1 SV=5	XP_024970636.1	4.5e-114	417.2	XP_024970636.1 uncharacterized protein LOC112509749 [Cynara cardunculus var. scolymus]
PB.17762.1	3.38013359925753	237.64481488868	6.2368	1.9523e-27	9.9752e-26	K15633 gpmI; 2,3-bisphosphoglycerate-independent phosphoglycerate mutase [EC:5.4.2.12]	GO:0006007(glucose catabolic process)	GO:0005737(cytoplasm)	GO:0004619(phosphoglycerate mutase activity),GO:0030145(manganese ion binding),GO:0003824(catalytic activity),GO:0046872(metal ion binding)	At3g08590	967	KOG4513	Carbohydrate transport and metabolism	Q42908|PMGI_MESCR	0.0	1008	2,3-bisphosphoglycerate-independent phosphoglycerate mutase OS=Mesembryanthemum crystallinum OX=3544 GN=PGM1 PE=2 SV=1	XP_015897588.1	4.0e-304	1048.9	XP_015897588.1 2,3-bisphosphoglycerate-independent phosphoglycerate mutase [Ziziphus jujuba]
PB.8863.1	0	22.9851160044414	6.9081	5.4455e-05	0.00065541	K11266 MAU2; MAternally affected uncoordination	-	-	GO:0005515(protein binding)	At5g51340	605	KOG2300	Function unknown	Q9FGN7|SCC4_ARATH	0.0	605	Sister chromatid cohesion protein SCC4 OS=Arabidopsis thaliana OX=3702 GN=SCC4 PE=1 SV=1	PSS14160.1	7.5e-229	799.3	PSS14160.1 MAU2 chromatid cohesion factor like [Actinidia chinensis var. chinensis]
PB.12989.1	71.2041295650262	255.878596222664	1.8504	1.3533e-08	2.7594e-07	-	GO:0006812(cation transport),GO:0055085(transmembrane transport),GO:0006814(sodium ion transport),GO:0006885(regulation of pH)	GO:0016021(integral component of membrane)	GO:0015299(solute:proton antiporter activity),GO:0015385(sodium:proton antiporter activity)	At3g05030	349	KOG1965	Inorganic ion transport and metabolism	Q56XP4|NHX2_ARATH	0.0	349	Sodium/hydrogen exchanger 2 OS=Arabidopsis thaliana OX=3702 GN=NHX2 PE=2 SV=2	XP_019237387.1	5.9e-129	467.2	XP_019237387.1 PREDICTED: sodium/hydrogen exchanger 2-like [Nicotiana attenuata]
PB.12656.1	4.87002225668915	190.789314441037	5.3004	0.0055168	0.036576	K01930 FPGS; folylpolyglutamate synthase [EC:6.3.2.17]	GO:0009396(folic acid-containing compound biosynthetic process),GO:0009058(biosynthetic process)	-	GO:0004326(tetrahydrofolylpolyglutamate synthase activity),GO:0005524(ATP binding),GO:0016874(ligase activity)	At3g10160	547	KOG2525	Coenzyme transport and metabolism	F4J2K2|FPGS2_ARATH	0.0	672	Folylpolyglutamate synthase OS=Arabidopsis thaliana OX=3702 GN=FPGS2 PE=1 SV=1	PSS33538.1	1.8e-247	860.9	PSS33538.1 Folylpolyglutamate synthase [Actinidia chinensis var. chinensis]
PB.22889.1	5.07633315719874	47.1429088613605	3.2094	0.00029743	0.0030312	-	GO:0017148(negative regulation of translation)	-	GO:0030598(rRNA N-glycosylase activity)	-	-	-	-	Q06076|ABRD_ABRPR	5.11e-14	78.6	Abrin-d OS=Abrus precatorius OX=3816 PE=2 SV=1	XP_021287443.1	3.0e-119	434.5	XP_021287443.1 uncharacterized protein LOC110418945 [Herrania umbratica]
PB.14855.1	6.18483625639086	47.4891971636272	2.9592	0.0012899	0.010722	K04733 IRAK4; interleukin-1 receptor-associated kinase 4 [EC:2.7.11.1]	GO:0006468(protein phosphorylation)	-	GO:0004672(protein kinase activity),GO:0005524(ATP binding)	-	-	-	-	Q9CAL2|CRK3_ARATH	5.95e-105	340	Cysteine-rich receptor-like protein kinase 3 OS=Arabidopsis thaliana OX=3702 GN=CRK3 PE=2 SV=1	XP_027178637.1	6.6e-199	699.5	XP_027178637.1 cysteine-rich receptor-like protein kinase 2 [Coffea eugenioides]
PB.4511.1	59.1510972424668	146.122778898165	1.3099	0.00011318	0.001279	-	GO:0006468(protein phosphorylation)	-	GO:0005515(protein binding),GO:0004672(protein kinase activity),GO:0005524(ATP binding)	-	-	-	-	C0LGR3|RGI3_ARATH	0.0	1006	LRR receptor-like serine/threonine-protein kinase OS=Arabidopsis thaliana OX=3702 GN=RGI3 PE=1 SV=1	XP_016465486.1	1.1e-194	686.0	XP_016465486.1 PREDICTED: probable LRR receptor-like serine/threonine-protein kinase At4g26540 [Nicotiana tabacum]
PB.23452.1	83.2955639906389	790.943814065606	3.2472	2.0045e-63	2.0405e-61	K15397 KCS; 3-ketoacyl-CoA synthase [EC:2.3.1.199]	GO:0006633(fatty acid biosynthetic process)	GO:0016020(membrane)	GO:0003824(catalytic activity),GO:0016747(transferase activity, transferring acyl groups other than amino-acyl groups)	-	-	-	-	Q9XF43|KCS6_ARATH	0.0	891	3-ketoacyl-CoA synthase 6 OS=Arabidopsis thaliana OX=3702 GN=CUT1 PE=1 SV=1	PIM97319.1	2.0e-261	906.7	PIM97319.1 Very-long-chain 3-oxoacyl-CoA synthase [Handroanthus impetiginosus]
PB.10639.1	33.9834480784098	263.988430434494	2.9569	1.0794e-19	4.1525e-18	-	GO:0048544(recognition of pollen),GO:0006468(protein phosphorylation)	-	GO:0004672(protein kinase activity),GO:0005524(ATP binding)	-	-	-	-	O81906|B120_ARATH	0.0	827	G-type lectin S-receptor-like serine/threonine-protein kinase B120 OS=Arabidopsis thaliana OX=3702 GN=B120 PE=2 SV=1	XP_024984558.1	1.1e-295	1021.1	XP_024984558.1 G-type lectin S-receptor-like serine/threonine-protein kinase B120 [Cynara cardunculus var. scolymus]
PB.23942.1	0	6.85939941875028	5.1654	0.0058829	0.038543	-	-	-	GO:0005515(protein binding)	At3g04710_1	424	KOG0504	General function prediction only	Q4UMH6|Y381_RICFE	1.71e-29	128	Putative ankyrin repeat protein RF_0381 OS=Rickettsia felis (strain ATCC VR-1525 / URRWXCal2) OX=315456 GN=RF_0381 PE=4 SV=1	XP_018826275.1	3.9e-100	370.9	XP_018826275.1 PREDICTED: uncharacterized protein LOC108995215 [Juglans regia]
PB.13427.1	3.77191015440985	514.174276566063	7.2084	2.2062e-46	1.7535e-44	K15633 gpmI; 2,3-bisphosphoglycerate-independent phosphoglycerate mutase [EC:5.4.2.12]	GO:0006007(glucose catabolic process)	GO:0005737(cytoplasm)	GO:0003824(catalytic activity),GO:0046872(metal ion binding),GO:0004619(phosphoglycerate mutase activity),GO:0030145(manganese ion binding)	At3g08590	800	KOG4513	Carbohydrate transport and metabolism	Q42908|PMGI_MESCR	0.0	829	2,3-bisphosphoglycerate-independent phosphoglycerate mutase OS=Mesembryanthemum crystallinum OX=3544 GN=PGM1 PE=2 SV=1	XP_011085432.1	6.5e-282	975.3	XP_011085432.1 2,3-bisphosphoglycerate-independent phosphoglycerate mutase [Sesamum indicum]
PB.16863.1	46.3982279037747	602.147153038963	3.7028	1.5479e-78	1.9792e-76	-	-	-	-	At5g65490	676	KOG2406	Transcription	Q9LSM5|ECD_ARATH	0.0	676	Protein ecdysoneless homolog OS=Arabidopsis thaliana OX=3702 GN=At5g65490 PE=1 SV=1	PWA69598.1	7.1e-264	915.2	PWA69598.1 hypothetical protein CTI12_AA297230 [Artemisia annua]
PB.27451.1	43.0916893323531	103.117081372559	1.2524	3.5358e-05	0.00044142	-	-	-	GO:0003677(DNA binding)	-	-	-	-	Q1G3M3|Y3918_ARATH	1.16e-37	142	B3 domain-containing protein At3g19184 OS=Arabidopsis thaliana OX=3702 GN=At3g19184 PE=2 SV=1	XP_022746361.1	4.2e-47	194.5	XP_022746361.1 B3 domain-containing protein Os01g0234100-like isoform X3 [Durio zibethinus]
PB.19025.1	27.6266198384772	63.7796146538164	1.2095	0.002565	0.019328	K08864 TLK; tousled-like kinase [EC:2.7.11.1]	GO:0006468(protein phosphorylation)	-	GO:0004672(protein kinase activity),GO:0005524(ATP binding)	At5g20930	605	KOG1151	Signal transduction mechanisms	Q39238|TSL_ARATH	0.0	608	Serine/threonine-protein kinase TOUSLED OS=Arabidopsis thaliana OX=3702 GN=TOUSLED PE=1 SV=1	XP_015873290.1	8.0e-193	679.1	XP_015873290.1 serine/threonine-protein kinase TOUSLED [Ziziphus jujuba]
PB.27767.1	1044.27399363199	2443.28954891825	1.2259	1.8609e-18	6.7192e-17	-	-	-	-	-	-	-	-	P37707|B2_DAUCA	1.37e-89	275	B2 protein OS=Daucus carota OX=4039 PE=2 SV=1	CDP16694.1	1.5e-142	511.5	CDP16694.1 unnamed protein product [Coffea canephora]
PB.28479.1	10.3476489581382	503.300062455024	5.5712	1.7674e-62	1.7854e-60	K04077 groEL, HSPD1; chaperonin GroEL	GO:0006457(protein folding)	-	GO:0005524(ATP binding)	At3g13470	108	KOG0356	Posttranslational modification, protein turnover, chaperones	P08927|RUBB_PEA	9.99e-25	110	RuBisCO large subunit-binding protein subunit beta, chloroplastic OS=Pisum sativum OX=3888 PE=1 SV=2	XP_021636193.1	8.2e-29	133.7	XP_021636193.1 chaperonin 60 subunit beta 2, chloroplastic isoform X1 [Hevea brasiliensis]
PB.21707.1	49.1566793099333	298.521507683567	2.597	3.779e-31	2.179e-29	-	-	-	-	-	-	-	-	Q8LD26|DRMH3_ARATH	5.75e-09	58.5	Dormancy-associated protein homolog 3 OS=Arabidopsis thaliana OX=3702 GN=At1g56220 PE=1 SV=1	XP_023746797.1	2.5e-20	105.9	XP_023746797.1 dormancy-associated protein homolog 3-like isoform X1 [Lactuca sativa]
PB.30905.1	47.9353050720371	185.37037832609	1.9555	9.3126e-12	2.4525e-10	K09286 EREBP; EREBP-like factor	GO:0006355(regulation of transcription, DNA-templated)	-	GO:0003700(DNA-binding transcription factor activity),GO:0003677(DNA binding)	-	-	-	-	O80340|ERF78_ARATH	1.03e-22	97.8	Ethylene-responsive transcription factor 4 OS=Arabidopsis thaliana OX=3702 GN=ERF4 PE=1 SV=1	PSR96374.1	2.0e-51	208.4	PSR96374.1 Ethylene-responsive transcription factor [Actinidia chinensis var. chinensis]
PB.3128.1	3890.32402893021	67599.7050511285	4.1187	2.1592e-179	5.8314e-177	K04079 HSP90A, htpG; molecular chaperone HtpG	GO:0006457(protein folding)	-	GO:0005524(ATP binding),GO:0051082(unfolded protein binding)	At5g56030	808	KOG0019	Posttranslational modification, protein turnover, chaperones	P36181|HSP80_SOLLC	0.0	820	Heat shock cognate protein 80 OS=Solanum lycopersicum OX=4081 GN=HSC80 PE=2 SV=1	XP_027329296.1	1.6e-260	904.8	XP_027329296.1 heat shock cognate protein 80-like [Abrus precatorius]
PB.26626.1	58.3556117981552	224.783740435292	1.9457	6.088e-08	1.1501e-06	-	-	-	-	-	-	-	-	-	-	-	-	XP_023734052.1	1.6e-52	212.6	XP_023734052.1 protein LNK3-like isoform X2 [Lactuca sativa]
PB.24825.1	322.034704227359	651.192695279879	1.0159	1.9673e-05	0.00026014	K01809 manA, MPI; mannose-6-phosphate isomerase [EC:5.3.1.8]	GO:0009298(GDP-mannose biosynthetic process),GO:0005975(carbohydrate metabolic process)	-	GO:0004476(mannose-6-phosphate isomerase activity),GO:0008270(zinc ion binding)	At3g02570	526	KOG2757	Carbohydrate transport and metabolism	Q9M884|MPI1_ARATH	0.0	526	Mannose-6-phosphate isomerase 1 OS=Arabidopsis thaliana OX=3702 GN=PMI1 PE=1 SV=1	PSS35041.1	8.7e-174	615.5	PSS35041.1 Mannose-6-phosphate isomerase [Actinidia chinensis var. chinensis]
PB.4380.1	242.056800386375	1975.56800163332	3.0273	4.4808e-124	9.053e-122	K01512 acyP; acylphosphatase [EC:3.6.1.7]	GO:0009733(response to auxin)	-	GO:0003998(acylphosphatase activity)	At5g03370	144	KOG3360	Energy production and conversion	A5VFP2|ACYP_SPHWW	3.87e-22	95.5	Acylphosphatase OS=Sphingomonas wittichii (strain RW1 / DSM 6014 / JCM 10273) OX=392499 GN=acyP PE=3 SV=1	PSS23650.1	4.4e-50	205.7	PSS23650.1 Acylphosphatase [Actinidia chinensis var. chinensis]
PB.21996.1	11.1695409194549	46.974867320051	2.0638	8.2821e-05	0.00096523	K01115 PLD1_2; phospholipase D1/2 [EC:3.1.4.4]	-	-	GO:0003824(catalytic activity)	At4g35790	468	KOG1329	Lipid transport and metabolism	Q9C5Y0|PLDD1_ARATH	2.91e-153	466	Phospholipase D delta OS=Arabidopsis thaliana OX=3702 GN=PLDDELTA PE=1 SV=2	PSS31219.1	3.2e-148	530.8	PSS31219.1 Phospholipase D delta like [Actinidia chinensis var. chinensis]
PB.11551.1	0.88013879833958	1021.80544825908	9.9591	1.3143e-30	7.4969e-29	-	-	-	-	-	-	-	-	-	-	-	-	-	-	-	-
PB.29744.1	135.692829313544	272.909225492789	1.0121	8.9973e-07	1.4718e-05	-	-	-	-	-	-	-	-	-	-	-	-	XP_023741959.1	9.8e-34	149.8	XP_023741959.1 uncharacterized protein LOC111890024 [Lactuca sativa]
PB.23631.1	45.3909335398565	570.269334335541	3.6312	1.0754e-35	6.9082e-34	K20772 ACS1_2_6; 1-aminocyclopropane-1-carboxylate synthase 1/2/6 [EC:4.4.1.14]	GO:0009058(biosynthetic process)	-	GO:0003824(catalytic activity),GO:0030170(pyridoxal phosphate binding)	At4g11280	633	KOG0256	Signal transduction mechanisms	P31531|1A1C_SOYBN	0.0	683	1-aminocyclopropane-1-carboxylate synthase OS=Glycine max OX=3847 GN=ACS1 PE=2 SV=1	PSS11371.1	5.5e-219	765.8	PSS11371.1 1-aminocyclopropane-1-carboxylate synthase [Actinidia chinensis var. chinensis]
PB.27875.1	61.5809128723549	141.284637273138	1.2023	0.00019579	0.0020937	K01074 PPT; palmitoyl-protein thioesterase [EC:3.1.2.22]	-	-	GO:0098599(palmitoyl hydrolase activity)	At3g60340	181	KOG2541	Lipid transport and metabolism; Posttranslational modification, protein turnover, chaperones	Q20390|PPT1_CAEEL	2.25e-31	97.4	Palmitoyl-protein thioesterase 1 OS=Caenorhabditis elegans OX=6239 GN=ppt-1 PE=2 SV=2	PWA80766.1	1.6e-51	209.1	PWA80766.1 alpha/beta-Hydrolases superfamily protein [Artemisia annua]
PB.17176.1	53.0809433924508	190.192582789807	1.84	4.5693e-10	1.0683e-08	-	-	-	-	At3g19970	474	KOG2521	Function unknown	Q2TBP5|TMM53_BOVIN	9.63e-20	94.0	Transmembrane protein 53 OS=Bos taurus OX=9913 GN=TMEM53 PE=2 SV=1	XP_021273529.1	7.8e-170	602.8	XP_021273529.1 transmembrane protein 53 [Herrania umbratica]
PB.30365.1	493.242497516437	1104.30968973723	1.1636	7.7874e-20	3.0266e-18	-	-	GO:0016021(integral component of membrane)	-	-	-	-	-	Q8S8Q6|TET8_ARATH	2.99e-117	344	Tetraspanin-8 OS=Arabidopsis thaliana OX=3702 GN=TET8 PE=2 SV=1	XP_023733868.1	2.4e-119	434.1	XP_023733868.1 tetraspanin-8-like [Lactuca sativa]
PB.32195.1	107.753191820186	281.102428860154	1.3898	8.5335e-10	1.9487e-08	K17794 TIM23; mitochondrial import inner membrane translocase subunit TIM23	-	-	-	At1g72750	95.1	KOG3324	Intracellular trafficking, secretion, and vesicular transport	Q9LNQ1|TI231_ARATH	1.48e-23	96.3	Mitochondrial import inner membrane translocase subunit TIM23-1 OS=Arabidopsis thaliana OX=3702 GN=TIM23-1 PE=2 SV=1	XP_024978913.1	1.1e-36	158.7	XP_024978913.1 mitochondrial import inner membrane translocase subunit TIM23-1-like [Cynara cardunculus var. scolymus]
PB.13280.1	78.2636708167441	191.736044212222	1.2952	6.3833e-08	1.2025e-06	-	-	-	-	-	-	-	-	Q9M9F0|VQ9_ARATH	9.77e-25	109	VQ motif-containing protein 9 OS=Arabidopsis thaliana OX=3702 GN=VQ9 PE=1 SV=1	XP_024977277.1	1.1e-50	207.2	XP_024977277.1 VQ motif-containing protein 9 [Cynara cardunculus var. scolymus]
PB.11121.1	21.4555904358053	916.490665285641	5.3849	2.3164e-72	2.6772e-70	K03283 HSPA1s; heat shock 70kDa protein 1/2/6/8	-	-	-	At4g24280	262	KOG0102	Posttranslational modification, protein turnover, chaperones	Q08080|HSP7S_SPIOL	9.73e-77	265	Stromal 70 kDa heat shock-related protein, chloroplastic (Fragment) OS=Spinacia oleracea OX=3562 GN=CHSP70 PE=2 SV=1	KVI03056.1	7.8e-71	274.2	KVI03056.1 Chaperone DnaK [Cynara cardunculus var. scolymus]
PB.26617.1	347.428699746062	1881.11887221246	2.4366	1.4939e-51	1.2592e-49	K14574 SDO1, SBDS; ribosome maturation protein SDO1	GO:0042256(mature ribosome assembly),GO:0042254(ribosome biogenesis)	-	-	At1g43860_1	443	KOG2917	Translation, ribosomal structure and biogenesis	Q3SWZ6|SBDS_BOVIN	1.14e-83	263	Ribosome maturation protein SBDS OS=Bos taurus OX=9913 GN=SBDS PE=2 SV=1	XP_024972253.1	4.1e-162	576.6	XP_024972253.1 ribosome maturation protein SBDS isoform X1 [Cynara cardunculus var. scolymus]
PB.16532.1	0	284.692006524154	10.54	8.7028e-18	3.063e-16	K09489 HSPA4; heat shock 70kDa protein 4	-	-	-	At1g79930	881	KOG0103	Posttranslational modification, protein turnover, chaperones	F4HQD4|HSP7P_ARATH	0.0	883	Heat shock 70 kDa protein 15 OS=Arabidopsis thaliana OX=3702 GN=HSP70-15 PE=1 SV=1	PSS07446.1	4.6e-287	992.3	PSS07446.1 Heat shock 70 protein [Actinidia chinensis var. chinensis]
PB.16857.1	246.848270421328	1139.21782752364	2.207	8.0243e-38	5.3095e-36	K08150 SLC2A13, ITR; MFS transporter, SP family, solute carrier family 2 (myo-inositol transporter), member 13	GO:0055085(transmembrane transport)	GO:0016020(membrane),GO:0016021(integral component of membrane)	GO:0022857(transmembrane transporter activity)	At2g43330	633	KOG0254	General function prediction only	Q8VZR6|INT1_ARATH	0.0	642	Inositol transporter 1 OS=Arabidopsis thaliana OX=3702 GN=INT1 PE=1 SV=1	PSS35871.1	2.5e-232	810.4	PSS35871.1 Inositol transporter like [Actinidia chinensis var. chinensis]
PB.27638.1	22.6017650567302	390.770689771156	4.119	1.7708e-36	1.1601e-34	-	-	-	-	-	-	-	-	-	-	-	-	-	-	-	-
PB.23444.1	4.59473937558259	38.3630513349975	3.0345	0.00015961	0.0017449	K13412 CPK; calcium-dependent protein kinase [EC:2.7.11.1]	GO:0006468(protein phosphorylation)	-	GO:0005509(calcium ion binding),GO:0004672(protein kinase activity),GO:0005524(ATP binding)	At4g23650	715	KOG0032	Signal transduction mechanisms	A2ZVI7|CDPK1_ORYSJ	0.0	724	Calcium-dependent protein kinase 1 OS=Oryza sativa subsp. japonica OX=39947 GN=CPK1 PE=2 SV=1	XP_024986592.1	1.2e-184	651.7	XP_024986592.1 calcium-dependent protein kinase 1-like [Cynara cardunculus var. scolymus]
PB.17188.1	366.614533237471	1041.76218269156	1.5045	4.9434e-17	1.686e-15	-	GO:0055085(transmembrane transport)	GO:0016021(integral component of membrane),GO:0016020(membrane)	GO:0022857(transmembrane transporter activity)	At1g67300	698	KOG0254	General function prediction only	Q9FYG3|PLST2_ARATH	0.0	698	Probable plastidic glucose transporter 2 OS=Arabidopsis thaliana OX=3702 GN=At1g67300 PE=2 SV=1	XP_024959240.1	3.0e-222	776.9	XP_024959240.1 probable plastidic glucose transporter 2 isoform X1 [Cynara cardunculus var. scolymus]
PB.7021.1	1.41723088945171	34.9127192418548	4.6518	1.4459e-06	2.2956e-05	-	-	-	GO:0005515(protein binding)	At1g54710	216	KOG2109	General function prediction only	Q8H1Q5|AT18H_ARATH	2.87e-81	214	Autophagy-related protein 18h OS=Arabidopsis thaliana OX=3702 GN=ATG18H PE=2 SV=1	PSS14645.1	2.6e-94	352.4	PSS14645.1 Autophagy-related protein like [Actinidia chinensis var. chinensis]
PB.676.1	543.187292624002	4429.79989480832	3.0292	7.9077e-47	6.3231e-45	K09489 HSPA4; heat shock 70kDa protein 4	-	-	-	At1g79920	891	KOG0103	Posttranslational modification, protein turnover, chaperones	F4HQD4|HSP7P_ARATH	0.0	892	Heat shock 70 kDa protein 15 OS=Arabidopsis thaliana OX=3702 GN=HSP70-15 PE=1 SV=1	XP_019237220.1	0.0e+00	1115.9	XP_019237220.1 PREDICTED: heat shock 70 kDa protein 15-like [Nicotiana attenuata]
PB.17035.1	95.0037373742568	1227.25917283988	3.6847	1.5938e-44	1.2157e-42	K02492 hemA; glutamyl-tRNA reductase [EC:1.2.1.70]	GO:0055114(oxidation-reduction process),GO:0033014(tetrapyrrole biosynthetic process)	-	GO:0008883(glutamyl-tRNA reductase activity),GO:0050661(NADP binding)	-	-	-	-	P93111|HEM11_CUCSA	0.0	708	Glutamyl-tRNA reductase 1, chloroplastic OS=Cucumis sativus OX=3659 GN=HEMA1 PE=2 SV=1	XP_008382242.1	1.1e-203	715.3	XP_008382242.1 PREDICTED: glutamyl-tRNA reductase 1, chloroplastic-like [Malus domestica]
PB.30389.1	40.8464020972516	95.0360999942033	1.223	0.00066696	0.0061102	-	-	-	-	-	-	-	-	-	-	-	-	XP_011086727.1	1.5e-97	361.7	XP_011086727.1 uncharacterized protein LOC105168366 [Sesamum indicum]
PB.28325.1	175.747701684444	446.215730651966	1.3452	1.0894e-08	2.242e-07	K15104 SLC25A11, OGC; solute carrier family 25 (mitochondrial oxoglutarate transporter), member 11	-	-	-	At2g22500	415	KOG0759	Energy production and conversion	Q9SJY5|PUMP5_ARATH	2.79e-143	415	Mitochondrial uncoupling protein 5 OS=Arabidopsis thaliana OX=3702 GN=PUMP5 PE=2 SV=1	PSR99829.1	2.0e-147	527.7	PSR99829.1 Mitochondrial uncoupling protein [Actinidia chinensis var. chinensis]
PB.21885.1	33.5692849402965	70.4894911364433	1.0766	0.002746	0.02045	K02918 RP-L35e, RPL35; large subunit ribosomal protein L35e	GO:0006412(translation)	GO:0005840(ribosome)	GO:0003735(structural constituent of ribosome)	At2g39390	138	KOG3436	Translation, ribosomal structure and biogenesis	O80626|RL352_ARATH	2.80e-37	138	60S ribosomal protein L35-2 OS=Arabidopsis thaliana OX=3702 GN=RPL35B PE=2 SV=1	KHN05939.1	1.6e-30	139.8	KHN05939.1 60S ribosomal protein L35 [Glycine soja]
PB.16886.1	0	16.5600664916563	6.4367	2.9447e-05	0.00037237	K16297 SCPL-II; serine carboxypeptidase-like clade II [EC:3.4.16.-]	GO:0006508(proteolysis)	-	GO:0004185(serine-type carboxypeptidase activity)	At3g07990	224	KOG1282	Amino acid transport and metabolism; Posttranslational modification, protein turnover, chaperones	Q9SFB5|SCP27_ARATH	2.62e-109	224	Serine carboxypeptidase-like 27 OS=Arabidopsis thaliana OX=3702 GN=SCPL27 PE=2 SV=1	XP_015942648.1	4.9e-71	274.6	XP_015942648.1 serine carboxypeptidase-like 27 isoform X2 [Arachis duranensis]
PB.14323.1	273.031776756133	3526.01672013924	3.6885	4.452e-118	8.5385e-116	K09490 HSPA5, BIP; endoplasmic reticulum chaperone BiP [EC:3.6.4.10]	-	-	-	At5g42020	1077	KOG0100	Posttranslational modification, protein turnover, chaperones	Q03685|BIP5_TOBAC	0.0	1097	Luminal-binding protein 5 OS=Nicotiana tabacum OX=4097 GN=BIP5 PE=2 SV=1	XP_027081731.1	0.0e+00	1202.6	XP_027081731.1 luminal-binding protein 5-like [Coffea arabica]
PB.27464.1	45.6327082597688	139.858841198921	1.6228	0.0001204	0.0013491	-	-	-	-	-	-	-	-	-	-	-	-	OMO74715.1	3.4e-142	510.4	OMO74715.1 Late embryogenesis abundant protein, LEA-14 [Corchorus olitorius]
PB.32652.1	0	331.689235543081	10.76	4.0212e-19	1.5054e-17	-	-	-	-	-	-	-	-	-	-	-	-	-	-	-	-
PB.11137.1	36.9004177970091	135.67338678675	1.8659	0.00018464	0.0019898	K00327 POR; NADPH-ferrihemoprotein reductase [EC:1.6.2.4]	GO:0055114(oxidation-reduction process)	-	GO:0010181(FMN binding),GO:0016491(oxidoreductase activity)	At4g30210	401	KOG1158	Energy production and conversion	Q05001|NCPR_CATRO	0.0	405	NADPH--cytochrome P450 reductase OS=Catharanthus roseus OX=4058 GN=CPR PE=2 SV=1	XP_012473176.1	2.9e-150	538.1	XP_012473176.1 PREDICTED: NADPH--cytochrome P450 reductase 2-like [Gossypium raimondii]
PB.26809.1	1.17351839778611	191.104656921461	7.141	1.1404e-18	4.169e-17	K09487 HSP90B, TRA1; heat shock protein 90kDa beta	GO:0006457(protein folding)	-	GO:0005524(ATP binding),GO:0051082(unfolded protein binding)	At2g04030	556	KOG0019	Posttranslational modification, protein turnover, chaperones	Q9SIF2|HS905_ARATH	0.0	556	Heat shock protein 90-5, chloroplastic OS=Arabidopsis thaliana OX=3702 GN=HSP90-5 PE=1 SV=1	OAY73745.1	3.3e-156	557.0	OAY73745.1 Heat shock protein 90-5, chloroplastic [Ananas comosus]
PB.18744.1	48.8856862934477	251.174280544685	2.3521	1.5448e-17	5.3868e-16	K07195 EXOC7, EXO70; exocyst complex component 7	GO:0006887(exocytosis)	GO:0000145(exocyst)	-	At3g09520	513	KOG2344	Intracellular trafficking, secretion, and vesicular transport	Q8VY27|E70H1_ARATH	2.53e-158	475	Exocyst complex component EXO70H1 OS=Arabidopsis thaliana OX=3702 GN=EXO70H1 PE=1 SV=1	XP_023763233.1	1.6e-196	691.4	XP_023763233.1 exocyst complex component EXO70H1-like [Lactuca sativa]
PB.12806.1	0	13.5450669349548	6.1458	0.00011433	0.0012897	K18466 VPS26; vacuolar protein sorting-associated protein 26	GO:0006886(intracellular protein transport)	-	-	At5g53530	227	KOG3063	Intracellular trafficking, secretion, and vesicular transport	Q9FJD0|VP26A_ARATH	2.03e-66	227	Vacuolar protein sorting-associated protein 26A OS=Arabidopsis thaliana OX=3702 GN=VPS26A PE=2 SV=1	KVI10210.1	8.7e-40	171.0	KVI10210.1 Vacuolar protein sorting-associated protein 26 [Cynara cardunculus var. scolymus]
PB.1092.1	4.14223738645726	55.2062904012981	3.7976	3.4827e-07	5.9816e-06	-	-	-	-	At1g24640	94.4	KOG1075	General function prediction only	P0C2F6|RNHX1_ARATH	5.22e-21	103	Putative ribonuclease H protein At1g65750 OS=Arabidopsis thaliana OX=3702 GN=At1g65750 PE=3 SV=1	XP_018825364.1	2.6e-66	260.0	XP_018825364.1 PREDICTED: DENN domain and WD repeat-containing protein SCD1-like [Juglans regia]
PB.18716.1	15.7121345903065	236.497075630368	3.923	4.5088e-27	2.2474e-25	-	-	-	GO:0005515(protein binding)	-	-	-	-	Q9SA69|Y1301_ARATH	0.0	871	BTB/POZ domain-containing protein At1g03010 OS=Arabidopsis thaliana OX=3702 GN=At1g03010 PE=2 SV=1	XP_002267241.2	6.4e-307	1058.1	XP_002267241.2 PREDICTED: BTB/POZ domain-containing protein At1g03010 isoform X1 [Vitis vinifera]
PB.23641.1	98.2228740641234	313.359600973884	1.6728	1.0443e-15	3.3504e-14	-	-	-	GO:0003677(DNA binding)	At1g30970	252	KOG2893	General function prediction only	Q9C5G0|SUF4_ARATH	1.54e-135	402	Protein SUPPRESSOR OF FRI 4 OS=Arabidopsis thaliana OX=3702 GN=SUF4 PE=1 SV=1	XP_015900239.1	1.7e-148	531.6	XP_015900239.1 protein SUPPRESSOR OF FRI 4 [Ziziphus jujuba]
PB.12566.1	67.8128565010803	604.651658845093	3.1518	3.5115e-05	0.0004386	-	GO:0006468(protein phosphorylation)	-	GO:0004672(protein kinase activity),GO:0005524(ATP binding)	At5g02290	356	KOG1187	Signal transduction mechanisms	P43293|PBL11_ARATH	1.03e-113	356	Probable serine/threonine-protein kinase PBL11 OS=Arabidopsis thaliana OX=3702 GN=PBL11 PE=1 SV=2	PWA97259.1	2.0e-132	478.8	PWA97259.1 serine-threonine/tyrosine-protein kinase catalytic domain-containing protein [Artemisia annua]
PB.16701.1	155.548741663358	376.506637551519	1.2756	1.5578e-10	3.7756e-09	K01114 plc; phospholipase C [EC:3.1.4.3]	-	-	GO:0003824(catalytic activity),GO:0016788(hydrolase activity, acting on ester bonds)	-	-	-	-	Q8H965|NPC6_ARATH	0.0	831	Non-specific phospholipase C6 OS=Arabidopsis thaliana OX=3702 GN=NPC6 PE=2 SV=1	XP_023747190.1	8.2e-260	901.7	XP_023747190.1 non-specific phospholipase C6 [Lactuca sativa]
PB.10276.1	66.7556429852595	196.088724109744	1.5604	1.1371e-08	2.3367e-07	-	-	GO:0016021(integral component of membrane)	-	-	-	-	-	Q8S8Q6|TET8_ARATH	3.79e-70	237	Tetraspanin-8 OS=Arabidopsis thaliana OX=3702 GN=TET8 PE=2 SV=1	XP_018459567.1	8.0e-63	247.7	XP_018459567.1 PREDICTED: tetraspanin-8 [Raphanus sativus]
PB.9099.1	5.09074408815577	47.968632647536	3.2613	0.00015924	0.0017423	K00850 pfkA, PFK; 6-phosphofructokinase 1 [EC:2.7.1.11]	GO:0006096(glycolytic process)	-	GO:0003872(6-phosphofructokinase activity)	At4g26270	186	KOG2440	Carbohydrate transport and metabolism	Q94AA4|PFKA3_ARATH	1.83e-108	187	ATP-dependent 6-phosphofructokinase 3 OS=Arabidopsis thaliana OX=3702 GN=PFK3 PE=1 SV=1	XP_021807053.1	6.0e-53	214.9	XP_021807053.1 ATP-dependent 6-phosphofructokinase 6-like [Prunus avium]
PB.5737.1	4.72041685610835	48.8223057830138	3.4091	3.6283e-07	6.2196e-06	-	-	-	-	At2g43320	339	KOG2920	General function prediction only	Q2KIJ2|MET18_BOVIN	1.97e-06	55.1	Histidine protein methyltransferase 1 homolog OS=Bos taurus OX=9913 GN=METTL18 PE=2 SV=1	XP_022145230.1	1.0e-109	403.7	XP_022145230.1 histidine protein methyltransferase 1 homolog [Momordica charantia]
PB.2488.1	3.42980070703845	53.4637847527083	3.9599	3.8294e-09	8.1802e-08	-	-	-	-	-	-	-	-	-	-	-	-	-	-	-	-
PB.29750.1	0	8.46000718821332	5.4674	0.0018196	0.014419	-	-	-	-	At3g14200	89.0	KOG0714	Posttranslational modification, protein turnover, chaperones	-	-	-	-	KJB69984.1	2.3e-22	112.1	KJB69984.1 hypothetical protein B456_011G057100 [Gossypium raimondii]
PB.19300.1	30.4509605510446	143.506282822478	2.2339	1.6493e-12	4.5187e-11	K00059 fabG, OAR1; 3-oxoacyl-[acyl-carrier protein] reductase [EC:1.1.1.100]	-	-	-	At1g24360	55.8	KOG1200	Lipid transport and metabolism	Q949M3|FABG3_BRANA	8.87e-08	58.2	3-oxoacyl-[acyl-carrier-protein] reductase 3, chloroplastic OS=Brassica napus OX=3708 GN=bkr3 PE=2 SV=1	XP_008792222.1	6.4e-09	68.2	XP_008792222.1 3-oxoacyl-[acyl-carrier-protein] reductase 4 [Phoenix dactylifera]
PB.27959.1	357.629968440259	942.280916499263	1.3981	4.3487e-10	1.0186e-08	K00430 E1.11.1.7; peroxidase [EC:1.11.1.7]	GO:0042744(hydrogen peroxide catabolic process),GO:0006979(response to oxidative stress),GO:0055114(oxidation-reduction process)	-	GO:0004601(peroxidase activity),GO:0020037(heme binding)	-	-	-	-	Q9SB81|PER42_ARATH	1.13e-143	417	Peroxidase 42 OS=Arabidopsis thaliana OX=3702 GN=PER42 PE=1 SV=2	XP_022011073.1	3.8e-138	496.9	XP_022011073.1 peroxidase 42-like [Helianthus annuus]
PB.6327.1	11.7023431459461	37.3554834149968	1.6747	0.0040406	0.028232	K03097 CSNK2A; casein kinase II subunit alpha [EC:2.7.11.1]	GO:0006468(protein phosphorylation)	-	GO:0004672(protein kinase activity),GO:0005524(ATP binding)	At5g67380	518	KOG0668	Transcription; Signal transduction mechanisms; Cell cycle control, cell division, chromosome partitioning	Q08467|CSK21_ARATH	2.89e-174	520	Casein kinase II subunit alpha-1 OS=Arabidopsis thaliana OX=3702 GN=CKA1 PE=1 SV=3	XP_021633257.1	1.1e-161	576.2	XP_021633257.1 casein kinase II subunit alpha-2 isoform X1 [Manihot esculenta]
PB.5917.1	7.58061782273767	69.391424460105	3.2272	2.8958e-09	6.2771e-08	-	-	-	-	-	-	-	-	-	-	-	-	-	-	-	-
PB.25647.1	0	113.221119231071	9.2093	1.0619e-13	3.1403e-12	-	-	-	GO:0009055(electron transfer activity),GO:0020037(heme binding)	-	-	-	-	-	-	-	-	-	-	-	-
PB.23546.1	0	23.6196926400915	6.948	7.0931e-07	1.1748e-05	K18368 CSE; caffeoylshikimate esterase [EC:3.1.1.-]	-	-	-	At1g52760	134	KOG1455	Lipid transport and metabolism	Q9C942|CSE_ARATH	2.18e-33	134	Caffeoylshikimate esterase OS=Arabidopsis thaliana OX=3702 GN=CSE PE=1 SV=1	XP_009777258.1	3.3e-38	165.2	XP_009777258.1 PREDICTED: caffeoylshikimate esterase [Nicotiana sylvestris]
PB.4958.1	1.79613785074109	150.152707695122	6.4355	1.1793e-16	3.9511e-15	-	-	-	-	At5g56130	53.1	KOG1407	Function unknown	Q9FKT5|THOC3_ARATH	8.54e-06	53.1	THO complex subunit 3 OS=Arabidopsis thaliana OX=3702 GN=THO3 PE=1 SV=1	XP_021611121.1	9.0e-08	65.1	XP_021611121.1 THO complex subunit 3 [Manihot esculenta]
PB.11777.1	4.25169266835514	32.3266665311309	2.9408	0.0009267	0.0080813	-	-	-	GO:0046872(metal ion binding),GO:0005524(ATP binding)	-	-	-	-	Q93XW7|C3H40_ARATH	3.67e-34	140	Zinc finger CCCH domain-containing protein 40 OS=Arabidopsis thaliana OX=3702 GN=At3g21810 PE=1 SV=1	XP_023883786.1	9.6e-66	257.3	XP_023883786.1 zinc finger CCCH domain-containing protein 13 isoform X2 [Quercus suber]
PB.20584.1	0	75.2337530691201	8.6202	2.1923e-11	5.6389e-10	K00130 betB, gbsA; betaine-aldehyde dehydrogenase [EC:1.2.1.8]	GO:0055114(oxidation-reduction process)	-	GO:0016491(oxidoreductase activity),GO:0016620(oxidoreductase activity, acting on the aldehyde or oxo group of donors, NAD or NADP as acceptor)	At3g48170	411	KOG2450	Energy production and conversion	O04895|BADH_AMAHP	0.0	390	Betaine aldehyde dehydrogenase, chloroplastic OS=Amaranthus hypochondriacus OX=28502 GN=BADH4 PE=3 SV=1	XP_023730203.1	3.2e-127	461.1	XP_023730203.1 betaine aldehyde dehydrogenase 1, chloroplastic-like [Lactuca sativa]
PB.32318.1	1.5481354944545	127.948653209487	6.2349	2.1542e-17	7.4824e-16	-	-	-	-	-	-	-	-	-	-	-	-	PSS32977.1	4.7e-37	159.8	PSS32977.1 Cell division control protein [Actinidia chinensis var. chinensis]
PB.32601.1	0	47.3889082163064	7.9537	1.8973e-09	4.1881e-08	-	-	-	-	-	-	-	-	-	-	-	-	-	-	-	-
PB.8671.1	0	21.0394024362221	6.7814	1.6554e-05	0.00022195	-	GO:0006468(protein phosphorylation)	-	GO:0004672(protein kinase activity),GO:0005524(ATP binding)	-	-	-	-	C0LGG8|Y5343_ARATH	1.19e-104	354	Probable LRR receptor-like serine/threonine-protein kinase At1g53430 OS=Arabidopsis thaliana OX=3702 GN=At1g53430 PE=1 SV=1	PHT55832.1	1.7e-116	426.0	PHT55832.1 hypothetical protein CQW23_04318 [Capsicum baccatum]
PB.29847.1	117.188590765347	429.820276184494	1.8714	5.5178e-21	2.233e-19	-	-	-	GO:0005515(protein binding)	-	-	-	-	Q8GX77|FB316_ARATH	3.13e-21	93.6	F-box protein At1g61340 OS=Arabidopsis thaliana OX=3702 GN=At1g61340 PE=2 SV=1	XP_019162869.1	2.6e-39	168.3	XP_019162869.1 PREDICTED: F-box protein At1g61340-like [Ipomoea nil]
PB.19146.1	1650.83760446968	31125.6034673871	4.237	0	0	K21889 TMBIM6, BI1, TEGT; Bax inhibitor 1	GO:0043066(negative regulation of apoptotic process)	GO:0016021(integral component of membrane)	-	At5g47120	301	KOG1629	Defense mechanisms	Q9LD45|BI1_ARATH	1.79e-96	301	Bax inhibitor 1 OS=Arabidopsis thaliana OX=3702 GN=BI-1 PE=1 SV=1	PLY86162.1	1.9e-93	349.0	PLY86162.1 hypothetical protein LSAT_6X94980 [Lactuca sativa]
PB.18145.1	61.2363880800746	169.795173891287	1.4684	1.5186e-06	2.4052e-05	K10956 SEC61A; protein transport protein SEC61 subunit alpha	GO:0015031(protein transport)	GO:0016020(membrane)	-	At2g34250	910	KOG1373	Intracellular trafficking, secretion, and vesicular transport; Posttranslational modification, protein turnover, chaperones	Q54XK2|SC61A_DICDI	0.0	726	Protein transport protein Sec61 subunit alpha OS=Dictyostelium discoideum OX=44689 GN=sec61a PE=3 SV=1	XP_027061292.1	1.7e-259	900.6	XP_027061292.1 protein transport protein Sec61 subunit alpha-like [Coffea arabica]
PB.1757.1	186.196893524517	1094.31616260951	2.5533	7.532e-74	9.1027e-72	-	-	-	-	-	-	-	-	-	-	-	-	PSS19056.1	1.1e-124	453.8	PSS19056.1 Retrotransposon-derived protein [Actinidia chinensis var. chinensis]
PB.28270.1	252.427709935289	2389.29507811744	3.2416	2.4914e-90	3.6838e-88	K15275 SLC35B1; solute carrier family 35 (UDP-galactose transporter), member B1	GO:0055085(transmembrane transport)	-	-	At1g14360	585	KOG1581	Carbohydrate transport and metabolism	Q9M9S6|UTR3_ARATH	0.0	585	UDP-galactose/UDP-glucose transporter 3 OS=Arabidopsis thaliana OX=3702 GN=UTR3 PE=1 SV=1	XP_009601938.1	2.2e-178	630.6	XP_009601938.1 PREDICTED: UDP-galactose/UDP-glucose transporter 3 [Nicotiana tomentosiformis]
PB.26930.1	1.34028325685083	25.0582933937523	4.197	3.0263e-05	0.00038142	-	GO:0006468(protein phosphorylation),GO:0048544(recognition of pollen)	-	GO:0004672(protein kinase activity),GO:0005524(ATP binding)	-	-	-	-	O81832|Y4729_ARATH	0.0	546	G-type lectin S-receptor-like serine/threonine-protein kinase At4g27290 OS=Arabidopsis thaliana OX=3702 GN=At4g27290 PE=3 SV=4	PSS06299.1	4.3e-196	689.5	PSS06299.1 G-type lectin S-receptor-like serine/threonine-protein kinase [Actinidia chinensis var. chinensis]
PB.11214.1	3.90281475941263	35.6038981872474	3.209	5.3561e-05	0.00064495	K11498 CENPE; centromeric protein E	GO:0007018(microtubule-based movement)	-	GO:0003777(microtubule motor activity),GO:0005524(ATP binding),GO:0008017(microtubule binding)	At1g59540	900	KOG0242	Cytoskeleton	Q9S7P3|KN7N_ARATH	0.0	923	Kinesin-like protein KIN-7N OS=Arabidopsis thaliana OX=3702 GN=KIN7N PE=2 SV=1	XP_010664487.1	0.0e+00	1106.7	XP_010664487.1 PREDICTED: kinesin-like protein KIN-7N [Vitis vinifera]
PB.29625.1	261.28976106466	2957.41146754837	3.5018	4.3025e-89	6.2226e-87	-	-	-	GO:0001671(ATPase activator activity),GO:0051087(chaperone binding)	At5g58110	250	KOG2936	Function unknown	A6QQC0|AHSA2_BOVIN	1.40e-07	56.2	Activator of 90 kDa heat shock protein ATPase homolog 2 OS=Bos taurus OX=9913 GN=AHSA2 PE=2 SV=1	XP_023739616.1	3.3e-77	294.3	XP_023739616.1 uncharacterized protein LOC111887672 [Lactuca sativa]
PB.6018.1	18.1189595599956	54.0380339783319	1.5723	0.00057716	0.0053825	-	-	-	GO:0005515(protein binding)	At3g32110	127	KOG1075	General function prediction only	P0C2F6|RNHX1_ARATH	1.75e-30	132	Putative ribonuclease H protein At1g65750 OS=Arabidopsis thaliana OX=3702 GN=At1g65750 PE=3 SV=1	XP_017244602.1	1.5e-100	373.2	XP_017244602.1 PREDICTED: putative F-box protein At1g49610 [Daucus carota subsp. sativus]
PB.8230.1	0	3194.7428451156	14.028	6.1181e-32	3.6226e-30	-	GO:0006508(proteolysis)	-	GO:0004190(aspartic-type endopeptidase activity)	At3g11970_2	87.8	KOG0017	General function prediction only	-	-	-	-	XP_012845381.1	3.0e-209	734.2	XP_012845381.1 PREDICTED: uncharacterized protein LOC105965384 [Erythranthe guttata]
PB.30880.1	26.8062692142546	184.731006531465	2.7908	1.5652e-15	4.9911e-14	K14432 ABF; ABA responsive element binding factor	GO:0006355(regulation of transcription, DNA-templated)	-	GO:0003700(DNA-binding transcription factor activity)	-	-	-	-	Q9M7Q4|AI5L5_ARATH	6.51e-44	159	ABSCISIC ACID-INSENSITIVE 5-like protein 5 OS=Arabidopsis thaliana OX=3702 GN=ABF2 PE=1 SV=1	OMO74760.1	1.2e-64	252.3	OMO74760.1 hypothetical protein COLO4_26519 [Corchorus olitorius]
PB.18801.1	5.03953564328077	27.231272556101	2.4576	0.0023594	0.018016	-	GO:0006468(protein phosphorylation)	-	GO:0005524(ATP binding),GO:0004672(protein kinase activity)	At1g76360	349	KOG1187	Signal transduction mechanisms	P43293|PBL11_ARATH	1.17e-109	340	Probable serine/threonine-protein kinase PBL11 OS=Arabidopsis thaliana OX=3702 GN=PBL11 PE=1 SV=2	OVA00620.1	1.6e-111	409.1	OVA00620.1 Protein kinase domain [Macleaya cordata]
PB.22305.1	86.0028069519225	794.790986962655	3.2033	1.7369e-66	1.8315e-64	-	-	-	GO:0003676(nucleic acid binding)	At5g60980	183	KOG0116	Signal transduction mechanisms	Q9FME2|NTF2_ARATH	1.46e-48	179	Nuclear transport factor 2 OS=Arabidopsis thaliana OX=3702 GN=NTF2 PE=1 SV=1	XP_024988566.1	5.3e-63	247.7	XP_024988566.1 ras GTPase-activating protein-binding protein 2-like isoform X1 [Cynara cardunculus var. scolymus]
PB.28508.1	410.323821576838	2052.80904332913	2.3217	5.3631e-44	4.0211e-42	-	-	-	-	At1g56300	77.4	KOG0714	Posttranslational modification, protein turnover, chaperones	Q6P642|DNJB6_XENTR	6.95e-10	49.7	DnaJ homolog subfamily B member 6 OS=Xenopus tropicalis OX=8364 GN=dnajb6 PE=2 SV=1	XP_019158679.1	5.9e-19	100.9	XP_019158679.1 PREDICTED: uncharacterized protein LOC109155428 [Ipomoea nil]
PB.9389.1	3.42551084241746	37.6037047669516	3.4525	1.9606e-05	0.00025946	K02835 prfA, MTRF1, MRF1; peptide chain release factor 1	GO:0006415(translational termination)	-	GO:0003747(translation release factor activity)	At2g47020	231	KOG2726	Translation, ribosomal structure and biogenesis	Q2RWE1|RF1_RHORT	2.30e-81	160	Peptide chain release factor 1 OS=Rhodospirillum rubrum (strain ATCC 11170 / ATH 1.1.1 / DSM 467 / LMG 4362 / NCIB 8255 / S1) OX=269796 GN=prfA PE=3 SV=1	XP_024967004.1	2.0e-72	279.6	XP_024967004.1 uncharacterized protein LOC112506907 isoform X1 [Cynara cardunculus var. scolymus]
PB.28140.1	24.3942171200884	150.8302187761	2.6446	8.2321e-08	1.5279e-06	-	-	-	GO:0005515(protein binding)	At5g51160	90.5	KOG0504	General function prediction only	Q8GYH5|BAD1_ARATH	1.66e-13	75.9	Ankyrin repeat-containing protein BDA1 OS=Arabidopsis thaliana OX=3702 GN=BAD1 PE=1 SV=1	PSS32455.1	3.6e-40	171.4	PSS32455.1 Ankyrin repeat-containing protein [Actinidia chinensis var. chinensis]
PB.1439.1	1.76027759667916	21.4238951697755	3.5	0.0023351	0.017862	-	GO:0007165(signal transduction)	-	GO:0005515(protein binding),GO:0043531(ADP binding)	-	-	-	-	Q40392|TMVRN_NICGU	2.00e-85	308	TMV resistance protein N OS=Nicotiana glutinosa OX=35889 GN=N PE=1 SV=1	PSS21673.1	6.3e-272	943.0	PSS21673.1 TMV resistance protein like [Actinidia chinensis var. chinensis]
PB.7327.1	0.757813922578754	24.6452198453771	5.1296	5.8479e-05	0.00069972	-	-	-	-	-	-	-	-	-	-	-	-	-	-	-	-
PB.16767.1	0	9.64372888080289	5.6571	0.0013612	0.011265	K20305 TRAPPC8, TRS85; trafficking protein particle complex subunit 8	-	-	-	At5g16280	387	KOG1938	Cell cycle control, cell division, chromosome partitioning	Q9Y2L5|TPPC8_HUMAN	6.84e-09	63.5	Trafficking protein particle complex subunit 8 OS=Homo sapiens OX=9606 GN=TRAPPC8 PE=1 SV=2	PWA73749.1	1.6e-146	525.4	PWA73749.1 tetratricopeptide repeat (TPR)-like superfamily protein [Artemisia annua]
PB.31705.1	152.016921465272	57537.3797432741	8.5609	0	0	K13993 HSP20; HSP20 family protein	-	-	-	At5g59720	177	KOG0710	Posttranslational modification, protein turnover, chaperones	P27880|HSP12_MEDSA	2.04e-65	204	18.2 kDa class I heat shock protein OS=Medicago sativa OX=3879 GN=HSP18.2 PE=2 SV=1	P27880.1	2.8e-56	224.2	P27880.1 RecName: Full=18.2 kDa class I heat shock protein
PB.177.1	0	261.744430186963	10.419	6.119e-18	2.1768e-16	-	-	-	-	At3g32110	125	KOG1075	General function prediction only	O00370|LORF2_HUMAN	3.22e-26	65.1	LINE-1 retrotransposable element ORF2 protein OS=Homo sapiens OX=9606 PE=1 SV=1	CAN74183.1	2.9e-179	635.6	CAN74183.1 hypothetical protein VITISV_034261 [Vitis vinifera]
PB.10737.1	44.8903690320856	1663.42260029673	5.2088	3.2976e-08	6.4507e-07	K09487 HSP90B, TRA1; heat shock protein 90kDa beta	GO:0006457(protein folding)	-	GO:0005524(ATP binding),GO:0051082(unfolded protein binding)	At2g04030	511	KOG0019	Posttranslational modification, protein turnover, chaperones	Q9SIF2|HS905_ARATH	0.0	511	Heat shock protein 90-5, chloroplastic OS=Arabidopsis thaliana OX=3702 GN=HSP90-5 PE=1 SV=1	OWM89430.1	4.2e-282	976.1	OWM89430.1 hypothetical protein CDL15_Pgr024178 [Punica granatum]
PB.3888.1	4.74186617921326	175.806454526469	5.2717	4.5609e-23	1.992e-21	-	-	-	-	-	-	-	-	Q9M2Y6|CGR2_ARATH	1.02e-64	223	Probable pectin methylesterase CGR2 OS=Arabidopsis thaliana OX=3702 GN=CGR2 PE=2 SV=1	XP_007047619.1	3.1e-59	236.1	XP_007047619.1 PREDICTED: uncharacterized protein At3g49720 [Theobroma cacao]
PB.12917.1	9.51442874005266	56.3825951918358	2.5641	0.0033491	0.024265	-	-	-	GO:0005509(calcium ion binding)	-	-	-	-	P93026|VSR1_ARATH	0.0	527	Vacuolar-sorting receptor 1 OS=Arabidopsis thaliana OX=3702 GN=VSR1 PE=1 SV=2	CAN66483.1	1.0e-181	642.5	CAN66483.1 hypothetical protein VITISV_015390 [Vitis vinifera]
PB.19746.1	6.37707037260469	45.6278839625304	2.8629	0.0039845	0.027936	K20456 OSBP; oxysterol-binding protein 1	-	-	-	At4g08180	382	KOG1737	Lipid transport and metabolism	Q8L751|ORP1C_ARATH	1.71e-120	382	Oxysterol-binding protein-related protein 1C OS=Arabidopsis thaliana OX=3702 GN=ORP1C PE=2 SV=1	ONM08392.1	3.3e-127	461.1	ONM08392.1 Oxysterol-binding protein-related protein 1C [Zea mays]
PB.3054.1	3.98834212125549	91.1961358442619	4.5649	4.1925e-14	1.2566e-12	-	-	-	-	At3g44650	39.7	KOG1075	General function prediction only	-	-	-	-	XP_018842460.1	2.7e-21	110.2	XP_018842460.1 PREDICTED: uncharacterized protein LOC109007302 [Juglans regia]
PB.25409.1	34.0944446974018	402.067472038396	3.5603	6.6032e-46	5.1859e-44	-	-	-	-	At5g65490	452	KOG2406	Transcription	Q9LSM5|ECD_ARATH	1.07e-151	452	Protein ecdysoneless homolog OS=Arabidopsis thaliana OX=3702 GN=At5g65490 PE=1 SV=1	PWA69598.1	4.7e-188	662.9	PWA69598.1 hypothetical protein CTI12_AA297230 [Artemisia annua]
PB.18535.1	0.378906961289377	24.9048066372083	6.064	2.3465e-05	0.00030488	-	-	-	-	-	-	-	-	F4KFC7|MD26C_ARATH	2.51e-23	105	Probable mediator of RNA polymerase II transcription subunit 26c OS=Arabidopsis thaliana OX=3702 GN=MED26C PE=1 SV=1	XP_022013497.1	2.3e-62	245.7	XP_022013497.1 probable mediator of RNA polymerase II transcription subunit 26c [Helianthus annuus]
PB.29002.1	1610.38256267838	16857.4956351248	3.3875	7.4193e-156	1.8525e-153	-	GO:0006355(regulation of transcription, DNA-templated)	-	GO:0003677(DNA binding)	-	-	-	-	Q39013|NAC2_ARATH	7.06e-133	387	NAC domain-containing protein 2 OS=Arabidopsis thaliana OX=3702 GN=NAC002 PE=1 SV=2	AAM34773.1	1.1e-112	412.1	AAM34773.1 nam-like protein 10 [Petunia x hybrida]
PB.21195.1	2.93379599446527	85.4595561055775	4.7571	4.6644e-08	8.9199e-07	-	-	-	-	-	-	-	-	-	-	-	-	XP_027091588.1	4.3e-108	397.5	XP_027091588.1 uncharacterized protein LOC113712386 isoform X1 [Coffea arabica]
PB.25651.1	687.369554101913	1784.74648544009	1.377	1.2759e-41	9.0774e-40	-	-	-	-	-	-	-	-	P37707|B2_DAUCA	2.73e-42	153	B2 protein OS=Daucus carota OX=4039 PE=2 SV=1	CDP16694.1	2.9e-97	361.3	CDP16694.1 unnamed protein product [Coffea canephora]
PB.14246.1	55.6324798208618	141.040564332042	1.3337	1.9205e-05	0.00025478	K13216 PPP1R8, NIPP1; nuclear inhibitor of protein phosphatase 1 [EC:3.1.4.-]	-	-	GO:0005515(protein binding)	At5g47790	442	KOG1880	General function prediction only	Q9FIK2|PP1R8_ARATH	7.60e-148	442	Protein phosphatase 1 regulatory inhibitor subunit PPP1R8 homolog OS=Arabidopsis thaliana OX=3702 GN=At5g47790 PE=1 SV=1	PSS24750.1	1.3e-157	562.4	PSS24750.1 Activator of RNA decay like [Actinidia chinensis var. chinensis]
PB.1101.1	3.21765860481379	47.2232246813321	3.9096	4.1327e-08	7.9723e-07	K13463 COI-1; coronatine-insensitive protein 1	-	-	-	At2g39940	211	KOG1947	General function prediction only	Q60EH4|COI1B_ORYSJ	9.02e-57	212	Coronatine-insensitive protein homolog 1b OS=Oryza sativa subsp. japonica OX=39947 GN=COI1B PE=1 SV=1	XP_023748599.1	1.4e-72	280.8	XP_023748599.1 coronatine-insensitive protein 1-like [Lactuca sativa]
PB.21193.1	0	16.6996785100662	6.4478	1.465e-05	0.00019863	-	-	-	-	-	-	-	-	-	-	-	-	-	-	-	-
PB.29829.1	183.800522803782	411.61853574765	1.1611	5.401e-07	9.0704e-06	K01183 E3.2.1.14; chitinase [EC:3.2.1.14]	GO:0006032(chitin catabolic process),GO:0016998(cell wall macromolecule catabolic process),GO:0005975(carbohydrate metabolic process)	-	GO:0004568(chitinase activity),GO:0008061(chitin binding)	At3g54420	404	KOG4742	General function prediction only	Q9M2U5|CHI5_ARATH	2.52e-140	404	Endochitinase EP3 OS=Arabidopsis thaliana OX=3702 GN=EP3 PE=1 SV=1	XP_023739740.1	9.2e-125	452.2	XP_023739740.1 endochitinase EP3-like [Lactuca sativa]
PB.18852.1	2868.85752853824	9635.98499320448	1.7477	4.8001e-62	4.8306e-60	K13496 UGT73C; UDP-glucosyltransferase 73C [EC:2.4.1.-]	-	-	GO:0008194(UDP-glycosyltransferase activity)	At2g36800	546	KOG1192	Energy production and conversion; Carbohydrate transport and metabolism	Q6VAA9|U73E1_STERE	0.0	573	UDP-glycosyltransferase 73E1 OS=Stevia rebaudiana OX=55670 GN=UGT73E1 PE=2 SV=1	XP_021985816.1	1.7e-182	644.8	XP_021985816.1 UDP-glycosyltransferase 73E1-like [Helianthus annuus]
PB.2834.1	229.237707594613	854.57543245108	1.8949	2.3102e-27	1.1758e-25	-	GO:0006351(transcription, DNA-templated)	-	-	At5g11430	436	KOG1634	Transcription	Q92576|PHF3_HUMAN	1.31e-17	93.2	PHD finger protein 3 OS=Homo sapiens OX=9606 GN=PHF3 PE=1 SV=3	XP_024985266.1	7.9e-210	736.5	XP_024985266.1 uncharacterized protein LOC112520879 isoform X1 [Cynara cardunculus var. scolymus]
PB.16453.1	46.1750274753579	2137.42329398534	5.546	2.9881e-175	7.9886e-173	-	-	-	-	At5g53400	176	KOG2265	Signal transduction mechanisms	Q9LV09|BOB1_ARATH	4.06e-48	176	Protein BOBBER 1 OS=Arabidopsis thaliana OX=3702 GN=BOB1 PE=1 SV=1	EPS57644.1	3.8e-47	195.3	EPS57644.1 salt tolerance protein 5-like protein [Genlisea aurea]
PB.22446.1	3.98834212125549	60.1060293680768	3.9539	2.1449e-08	4.2812e-07	-	GO:0006468(protein phosphorylation)	-	GO:0004672(protein kinase activity),GO:0005524(ATP binding)	-	-	-	-	C0LGN2|Y3148_ARATH	2.43e-114	295	Probable leucine-rich repeat receptor-like serine/threonine-protein kinase At3g14840 OS=Arabidopsis thaliana OX=3702 GN=LRR-RLK PE=1 SV=1	XP_024968218.1	3.2e-92	344.7	XP_024968218.1 probable leucine-rich repeat receptor-like serine/threonine-protein kinase At3g14840 [Cynara cardunculus var. scolymus]
PB.7362.1	66.664410925784	1675.38530476753	4.6353	3.842e-72	4.4212e-70	K09489 HSPA4; heat shock 70kDa protein 4	-	-	-	At1g79930	1254	KOG0103	Posttranslational modification, protein turnover, chaperones	F4HQD4|HSP7P_ARATH	0.0	1257	Heat shock 70 kDa protein 15 OS=Arabidopsis thaliana OX=3702 GN=HSP70-15 PE=1 SV=1	XP_019237220.1	0.0e+00	1344.3	XP_019237220.1 PREDICTED: heat shock 70 kDa protein 15-like [Nicotiana attenuata]
PB.6747.1	8.70446911274286	35.9590509130433	2.0667	0.0059884	0.039077	K11423 SETD2; [histone H3]-dimethyl-L-lysine36 N-methyltransferase [EC:2.1.1.358]	-	-	-	-	-	-	-	Q2HEW5|CHG2_CHAGB	8.84e-19	97.1	PKS-NRPS hybrid synthetase CHGG_01239 OS=Chaetomium globosum (strain ATCC 6205 / CBS 148.51 / DSM 1962 / NBRC 6347 / NRRL 1970) OX=306901 GN=CHGG_01239 PE=3 SV=1	XP_024038296.1	3.0e-191	674.5	XP_024038296.1 PKS-NRPS hybrid synthetase CHGG_01239-like [Citrus clementina]
PB.28993.1	25.4282511836297	259.464296213233	3.3726	1.413e-16	4.722e-15	-	-	-	-	At5g35460	550	KOG2895	Function unknown	O94673|YG75_SCHPO	3.42e-25	110	Uncharacterized membrane protein C776.05 OS=Schizosaccharomyces pombe (strain 972 / ATCC 24843) OX=284812 GN=SPBC776.05 PE=4 SV=2	XP_024980143.1	2.3e-177	627.1	XP_024980143.1 uncharacterized membrane protein C776.05-like [Cynara cardunculus var. scolymus]
PB.14163.1	57.1679533640321	435.773746989818	2.9403	1.2645e-13	3.7228e-12	K01930 FPGS; folylpolyglutamate synthase [EC:6.3.2.17]	GO:0009058(biosynthetic process),GO:0009396(folic acid-containing compound biosynthetic process)	-	GO:0005524(ATP binding),GO:0004326(tetrahydrofolylpolyglutamate synthase activity),GO:0016874(ligase activity)	At3g10160	414	KOG2525	Coenzyme transport and metabolism	F4J2K2|FPGS2_ARATH	8.67e-143	438	Folylpolyglutamate synthase OS=Arabidopsis thaliana OX=3702 GN=FPGS2 PE=1 SV=1	PSS33538.1	7.3e-137	493.4	PSS33538.1 Folylpolyglutamate synthase [Actinidia chinensis var. chinensis]
PB.31063.1	3.65481240312605	37.6690272089868	3.3411	1.4319e-05	0.00019425	-	-	-	-	-	-	-	-	-	-	-	-	-	-	-	-
PB.13820.1	564.189696818991	2257.61472994183	2.0012	1.5921e-29	8.7972e-28	K17508 PTC7, PPTC7; protein phosphatase PTC7 [EC:3.1.3.16]	-	-	GO:0003824(catalytic activity)	At4g16580	478	KOG1379	Signal transduction mechanisms	Q9SUK9|P2C55_ARATH	0.0	547	Probable protein phosphatase 2C 55 OS=Arabidopsis thaliana OX=3702 GN=At4g16580 PE=2 SV=2	XP_011074517.1	1.1e-193	682.2	XP_011074517.1 probable protein phosphatase 2C 55 [Sesamum indicum]
PB.13157.1	0.753524057957773	722.403818460688	10.033	5.6019e-22	2.3647e-20	-	-	-	-	-	-	-	-	-	-	-	-	XP_024993246.1	8.1e-38	164.5	XP_024993246.1 uncharacterized protein LOC112527008 isoform X3 [Cynara cardunculus var. scolymus]
PB.29993.1	266.79512797763	2544.68262224535	3.2513	4.395e-56	4.0112e-54	-	-	-	-	-	-	-	-	-	-	-	-	XP_024983191.1	2.7e-52	211.5	XP_024983191.1 uncharacterized protein LOC112519357 isoform X4 [Cynara cardunculus var. scolymus]
PB.23485.1	0.378906961289377	11.2819970442474	4.921	0.0015365	0.012438	-	-	-	-	-	-	-	-	-	-	-	-	-	-	-	-
PB.2713.1	1.46689799723263	37.2372351823911	4.5194	4.2994e-06	6.3536e-05	-	-	-	GO:0003725(double-stranded RNA binding)	At3g01920	90.1	KOG3051	Translation, ribosomal structure and biogenesis	-	-	-	-	XP_011097281.1	3.4e-19	103.2	XP_011097281.1 uncharacterized protein LOC105176245 isoform X1 [Sesamum indicum]
PB.10533.1	171.531663555658	739.238064094819	2.1095	9.8542e-19	3.6174e-17	K10666 RNF5; E3 ubiquitin-protein ligase RNF5 [EC:2.3.2.27]	-	-	GO:0046872(metal ion binding)	At4g03510	166	KOG0823	Posttranslational modification, protein turnover, chaperones	Q6R567|RMA1_CAPAN	1.88e-72	242	E3 ubiquitin-protein ligase RMA1H1 OS=Capsicum annuum OX=4072 GN=RMA1H1 PE=1 SV=1	XP_024994599.1	1.0e-78	300.4	XP_024994599.1 E3 ubiquitin-protein ligase RMA1H1-like isoform X2 [Cynara cardunculus var. scolymus]
PB.15307.1	2.37860718501316	17.2741997543425	2.852	0.0048439	0.032772	-	-	-	-	-	-	-	-	-	-	-	-	XP_024964337.1	9.1e-76	290.4	XP_024964337.1 RNA-binding protein EWS [Cynara cardunculus var. scolymus]
PB.12906.1	402.65218126529	864.389186150065	1.1033	2.802e-09	6.0838e-08	-	-	-	-	-	-	-	-	-	-	-	-	XP_021690520.1	3.2e-42	179.1	XP_021690520.1 uncharacterized protein LOC110672138 [Hevea brasiliensis]
PB.3451.1	30.1455853655499	346.61248139277	3.536	1.5117e-21	6.2514e-20	-	-	-	-	-	-	-	-	Q8RY81|OFT13_ARATH	1.37e-125	397	O-fucosyltransferase 13 OS=Arabidopsis thaliana OX=3702 GN=OFUT13 PE=2 SV=1	XP_024970538.1	9.5e-120	437.2	XP_024970538.1 O-fucosyltransferase 13 isoform X2 [Cynara cardunculus var. scolymus]
PB.5248.1	1.51562784515751	30.2522344926913	4.3994	5.6745e-05	0.00067988	K15979 SND1; staphylococcal nuclease domain-containing protein 1	-	-	-	At5g07350	961	KOG2039	Transcription	Q8VZG7|TSN1_ARATH	0.0	961	Ribonuclease TUDOR 1 OS=Arabidopsis thaliana OX=3702 GN=TSN1 PE=1 SV=1	XP_002273150.1	0.0e+00	1150.6	XP_002273150.1 PREDICTED: ribonuclease TUDOR 1 [Vitis vinifera]
PB.10810.1	38.5193365397315	104.65478857003	1.4323	6.9415e-05	0.00082094	K19589 N6AMT1; release factor glutamine methyltransferase [EC:2.1.1.297]	GO:0032259(methylation)	-	GO:0003676(nucleic acid binding),GO:0008168(methyltransferase activity)	At3g13440	295	KOG3191	Translation, ribosomal structure and biogenesis	Q6SKR2|N6MT1_MOUSE	9.21e-35	135	Methyltransferase N6AMT1 OS=Mus musculus OX=10090 GN=N6amt1 PE=1 SV=1	XP_009765433.1	1.5e-93	349.7	XP_009765433.1 PREDICTED: hemK methyltransferase family member 2 [Nicotiana sylvestris]
PB.222.1	7.08461311016449	56.4853060091998	2.9809	4.0081e-08	7.7489e-07	-	-	-	-	-	-	-	-	-	-	-	-	XP_022850726.1	4.4e-63	249.6	XP_022850726.1 uncharacterized protein LOC111372586 [Olea europaea var. sylvestris]
PB.18639.1	59.4188009062286	1331.71347077261	4.4794	2.8652e-85	4.0337e-83	K13989 DERL2_3; Derlin-2/3	-	-	-	At4g29330	311	KOG0858	Function unknown	Q8VZU9|DERL1_ARATH	6.10e-100	311	Derlin-1 OS=Arabidopsis thaliana OX=3702 GN=DER1 PE=2 SV=1	KZN03272.1	7.8e-87	327.0	KZN03272.1 hypothetical protein DCAR_012028 [Daucus carota subsp. sativus]
PB.27207.1	1207.60524764989	2561.67251311107	1.0849	5.1009e-24	2.3117e-22	K09517 DNAJB11; DnaJ homolog subfamily B member 11	GO:0006457(protein folding)	-	GO:0051082(unfolded protein binding)	At3g62600	523	KOG0713	Posttranslational modification, protein turnover, chaperones	Q9LZK5|DNJ19_ARATH	0.0	523	DnaJ protein ERDJ3B OS=Arabidopsis thaliana OX=3702 GN=ERDJ3B PE=1 SV=1	XP_021992957.1	1.7e-157	561.2	XP_021992957.1 dnaJ protein ERDJ3B-like [Helianthus annuus]
PB.27644.1	94.3096050557567	236.409909228932	1.3298	3.937e-09	8.4034e-08	-	-	-	-	At2g27830	113	KOG4197	General function prediction only	Q56XJ7|Y4276_ARATH	2.76e-10	64.3	Uncharacterized protein At4g22758 OS=Arabidopsis thaliana OX=3702 GN=At4g22758 PE=2 SV=1	OWM88410.1	1.2e-38	166.4	OWM88410.1 hypothetical protein CDL15_Pgr003822 [Punica granatum]
PB.5880.1	6.11894694998206	46.9806298269056	2.933	1.8192e-06	2.8473e-05	-	-	-	-	-	-	-	-	Q9T0J1|CRK26_ARATH	4.55e-47	183	Cysteine-rich receptor-like protein kinase 26 OS=Arabidopsis thaliana OX=3702 GN=CRK26 PE=2 SV=1	XP_010652510.1	8.2e-75	287.7	XP_010652510.1 PREDICTED: uncharacterized protein LOC104879833 [Vitis vinifera]
PB.32570.1	130.229009465814	412.994729933412	1.6662	4.9256e-06	7.2305e-05	-	GO:0009611(response to wounding)	-	GO:0004867(serine-type endopeptidase inhibitor activity)	-	-	-	-	P82381|ICI_LINUS	1.88e-22	87.4	Proteinase inhibitor OS=Linum usitatissimum OX=4006 PE=1 SV=1	PWA76143.1	2.5e-24	117.1	PWA76143.1 inhibitor of trypsin and hageman factor [Artemisia annua]
PB.10521.1	4.3586693533029	109.682350804767	4.7089	1.4818e-17	5.1807e-16	K09517 DNAJB11; DnaJ homolog subfamily B member 11	-	-	-	At3g62600	157	KOG0713	Posttranslational modification, protein turnover, chaperones	Q9LZK5|DNJ19_ARATH	9.13e-41	157	DnaJ protein ERDJ3B OS=Arabidopsis thaliana OX=3702 GN=ERDJ3B PE=1 SV=1	XP_009785213.1	1.9e-48	199.9	XP_009785213.1 PREDICTED: dnaJ protein ERDJ3B-like [Nicotiana sylvestris]
PB.20147.1	161.319542249762	344.933961657459	1.0964	0.00065729	0.0060362	K01805 xylA; xylose isomerase [EC:5.3.1.5]	GO:0005975(carbohydrate metabolic process)	-	GO:0009045(xylose isomerase activity)	-	-	-	-	Q9FKK7|XYLA_ARATH	0.0	649	Xylose isomerase OS=Arabidopsis thaliana OX=3702 GN=XYLA PE=2 SV=2	KVI11765.1	1.3e-213	748.0	KVI11765.1 Xylose isomerase [Cynara cardunculus var. scolymus]
PB.32135.1	9.65143447734728	68.0916043863004	2.8188	3.2925e-07	5.6882e-06	K13433 PTI5; pathogenesis-related genes transcriptional activator PTI5	GO:0006355(regulation of transcription, DNA-templated)	-	GO:0003700(DNA-binding transcription factor activity),GO:0003677(DNA binding)	-	-	-	-	O04681|PTI5_SOLLC	2.93e-48	159	Pathogenesis-related genes transcriptional activator PTI5 OS=Solanum lycopersicum OX=4081 GN=PTI5 PE=2 SV=1	PWA96039.1	5.3e-45	186.4	PWA96039.1 AP2/ERF domain-containing protein [Artemisia annua]
PB.14878.1	19.6030170157122	65.1137059036792	1.7223	6.5554e-05	0.00077874	-	-	-	-	At3g04500	94.0	KOG0226	General function prediction only	-	-	-	-	XP_023745653.1	8.7e-42	177.6	XP_023745653.1 RNA-binding protein 42-like [Lactuca sativa]
PB.30603.1	1.76027759667916	34.1496961546369	4.1769	0.00037338	0.0036971	-	-	-	-	At4g17790	358	KOG3140	Function unknown	Q8L586|Y4958_ARATH	2.47e-101	304	Uncharacterized membrane protein At4g09580 OS=Arabidopsis thaliana OX=3702 GN=At4g09580 PE=1 SV=1	XP_010274274.1	2.2e-109	401.0	XP_010274274.1 PREDICTED: uncharacterized membrane protein At4g09580-like isoform X1 [Nelumbo nucifera]
PB.9141.1	0	277.650762971578	10.504	1.4788e-17	5.1771e-16	K12462 ARHGDI, RHOGDI; Rho GDP-dissociation inhibitor	-	GO:0005737(cytoplasm)	GO:0005094(Rho GDP-dissociation inhibitor activity)	At3g07880	233	KOG3205	Signal transduction mechanisms	Q9SFC6|GDIR_ARATH	8.47e-69	233	Rho GDP-dissociation inhibitor 1 OS=Arabidopsis thaliana OX=3702 GN=GDI1 PE=1 SV=1	XP_022969239.1	2.1e-66	259.6	XP_022969239.1 rho GDP-dissociation inhibitor 1-like isoform X1 [Cucurbita maxima]
PB.29180.1	64.5143114681177	700.14291338204	3.4411	8.6669e-07	1.4212e-05	K15306 RANBP1; Ran-binding protein 1	GO:0046907(intracellular transport)	-	-	At2g30060	114	KOG0864	Intracellular trafficking, secretion, and vesicular transport	P92985|RBP1C_ARATH	1.13e-48	114	Ran-binding protein 1 homolog c OS=Arabidopsis thaliana OX=3702 GN=RANBP1C PE=2 SV=1	KVI03673.1	2.7e-29	135.2	KVI03673.1 Pleckstrin homology-like domain-containing protein [Cynara cardunculus var. scolymus]
PB.8138.1	3050.82127273321	6650.83228152715	1.124	2.2663e-29	1.2368e-27	K01611 speD, AMD1; S-adenosylmethionine decarboxylase [EC:4.1.1.50]	GO:0006597(spermine biosynthetic process),GO:0008295(spermidine biosynthetic process)	-	GO:0004014(adenosylmethionine decarboxylase activity)	At3g25570	473	KOG0788	Signal transduction mechanisms	Q9AXE3|DCAM_DAUCA	0.0	541	S-adenosylmethionine decarboxylase proenzyme OS=Daucus carota OX=4039 GN=SAMDC PE=2 SV=1	XP_024989903.1	6.9e-161	573.5	XP_024989903.1 S-adenosylmethionine decarboxylase proenzyme-like [Cynara cardunculus var. scolymus]
PB.3951.1	2.25628230925234	430.674589067402	7.6902	2.9373e-32	1.7628e-30	-	GO:0005975(carbohydrate metabolic process),GO:0055114(oxidation-reduction process),GO:0006072(glycerol-3-phosphate metabolic process)	GO:0009331(glycerol-3-phosphate dehydrogenase complex)	GO:0004367(glycerol-3-phosphate dehydrogenase [NAD+] activity),GO:0016491(oxidoreductase activity)	At3g07690	430	KOG2711	Energy production and conversion	Q8S0G4|GPDH1_ORYSJ	1.10e-141	440	Probable glycerol-3-phosphate dehydrogenase [NAD(+)] 1, cytosolic OS=Oryza sativa subsp. japonica OX=39947 GN=Os01g0939600 PE=2 SV=1	PWA94521.1	5.7e-138	497.7	PWA94521.1 glycerol-3-phosphate dehydrogenase [Artemisia annua]
PB.24926.1	23.4861937196908	856.148443317422	5.1907	1.2604e-64	1.3133e-62	-	-	-	-	At2g37660	193	KOG1203	Carbohydrate transport and metabolism	O80934|Y2766_ARATH	1.52e-55	193	Uncharacterized protein At2g37660, chloroplastic OS=Arabidopsis thaliana OX=3702 GN=At2g37660 PE=1 SV=2	XP_019262470.1	2.2e-60	238.8	XP_019262470.1 PREDICTED: uncharacterized protein At5g02240-like [Nicotiana attenuata]
PB.9204.1	217.401044950901	528.721133631568	1.2835	4.0201e-10	9.4578e-09	K00232 E1.3.3.6, ACOX1, ACOX3; acyl-CoA oxidase [EC:1.3.3.6]	GO:0055114(oxidation-reduction process),GO:0006635(fatty acid beta-oxidation)	GO:0005777(peroxisome)	GO:0016627(oxidoreductase activity, acting on the CH-CH group of donors),GO:0003997(acyl-CoA oxidase activity),GO:0050660(flavin adenine dinucleotide binding)	At4g16760_2	671	KOG0136	Lipid transport and metabolism	O65202|ACOX1_ARATH	0.0	680	Peroxisomal acyl-coenzyme A oxidase 1 OS=Arabidopsis thaliana OX=3702 GN=ACX1 PE=1 SV=1	PSS04034.1	1.7e-204	718.4	PSS04034.1 Peroxisomal acyl-coenzyme A oxidase [Actinidia chinensis var. chinensis]
PB.1431.1	249.934006022787	4765.09369455653	4.2477	1.7548e-118	3.415e-116	K11593 ELF2C, AGO; eukaryotic translation initiation factor 2C	-	-	GO:0003676(nucleic acid binding),GO:0005515(protein binding)	At1g31280	765	KOG1041	Translation, ribosomal structure and biogenesis	Q9SHF3|AGO2_ARATH	0.0	766	Protein argonaute 2 OS=Arabidopsis thaliana OX=3702 GN=AGO2 PE=1 SV=1	XP_017233672.1	1.2e-283	981.9	XP_017233672.1 PREDICTED: protein argonaute 2-like [Daucus carota subsp. sativus]
PB.11489.1	7.26672616004228	78.5723586294472	3.4132	2.5622e-07	4.4999e-06	K03283 HSPA1s; heat shock 70kDa protein 1/2/6/8	GO:0006457(protein folding)	-	GO:0005524(ATP binding),GO:0051082(unfolded protein binding)	At4g24280	1094	KOG0102	Posttranslational modification, protein turnover, chaperones	Q02028|HSP7S_PEA	0.0	1113	Stromal 70 kDa heat shock-related protein, chloroplastic OS=Pisum sativum OX=3888 GN=HSP70 PE=2 SV=1	XP_014620458.1	0.0e+00	1118.2	XP_014620458.1 stromal 70 kDa heat shock-related protein, chloroplastic [Glycine max]
PB.256.1	50.9586483623894	109.72431090153	1.1061	0.0010023	0.0086047	K18342 OTUD6; OTU domain-containing protein 6 [EC:3.4.19.12]	-	-	-	At3g62940	363	KOG2606	Signal transduction mechanisms; Posttranslational modification, protein turnover, chaperones	Q7ZV00|OTU6B_DANRE	4.58e-39	151	Deubiquitinase OTUD6B OS=Danio rerio OX=7955 GN=otud6b PE=2 SV=1	PSR86038.1	1.9e-106	393.7	PSR86038.1 OTU domain-containing protein [Actinidia chinensis var. chinensis]
PB.9359.1	113.301187448789	1254.8775501386	3.4616	1.4163e-45	1.1058e-43	K09487 HSP90B, TRA1; heat shock protein 90kDa beta	GO:0006457(protein folding)	-	GO:0005524(ATP binding),GO:0051082(unfolded protein binding)	At4g24190	1178	KOG0020	Posttranslational modification, protein turnover, chaperones	Q9STX5|ENPL_ARATH	0.0	1178	Endoplasmin homolog OS=Arabidopsis thaliana OX=3702 GN=HSP90-7 PE=1 SV=1	XP_024990293.1	0.0e+00	1290.0	XP_024990293.1 endoplasmin homolog [Cynara cardunculus var. scolymus]
PB.14.1	2.92856886998824	60.4481622587989	4.4112	3.7283e-07	6.3827e-06	-	-	-	-	AtMi099	116	KOG1353	Energy production and conversion	P18260|ATPAM_HELAN	1.30e-30	132	ATP synthase subunit alpha, mitochondrial OS=Helianthus annuus OX=4232 GN=ATPA PE=3 SV=1	PLY75385.1	3.9e-41	177.2	PLY75385.1 hypothetical protein LSAT_6X108980 [Lactuca sativa]
PB.6921.1	1.0469036574043	14.2029573347655	3.774	0.0019531	0.015321	-	-	-	-	At1g47910	110	KOG1075	General function prediction only	P0C2F6|RNHX1_ARATH	1.75e-21	103	Putative ribonuclease H protein At1g65750 OS=Arabidopsis thaliana OX=3702 GN=At1g65750 PE=3 SV=1	CAN60595.1	7.1e-124	450.7	CAN60595.1 hypothetical protein VITISV_015221 [Vitis vinifera]
PB.2845.1	203.122903309828	3512.27465620063	4.1144	4.0582e-149	9.59e-147	K11593 ELF2C, AGO; eukaryotic translation initiation factor 2C	-	-	GO:0005515(protein binding),GO:0003676(nucleic acid binding)	At1g31280	759	KOG1041	Translation, ribosomal structure and biogenesis	Q9SHF3|AGO2_ARATH	0.0	759	Protein argonaute 2 OS=Arabidopsis thaliana OX=3702 GN=AGO2 PE=1 SV=1	XP_017233672.1	6.1e-279	966.1	XP_017233672.1 PREDICTED: protein argonaute 2-like [Daucus carota subsp. sativus]
PB.7372.1	0.965666160182431	25.189993053917	4.6317	1.7459e-05	0.00023349	K01115 PLD1_2; phospholipase D1/2 [EC:3.1.4.4]	GO:0046470(phosphatidylcholine metabolic process)	GO:0016020(membrane)	GO:0003824(catalytic activity),GO:0004630(phospholipase D activity),GO:0005509(calcium ion binding)	At4g35790	1193	KOG1329	Lipid transport and metabolism	Q9C5Y0|PLDD1_ARATH	0.0	1186	Phospholipase D delta OS=Arabidopsis thaliana OX=3702 GN=PLDDELTA PE=1 SV=2	PSS31219.1	0.0e+00	1456.0	PSS31219.1 Phospholipase D delta like [Actinidia chinensis var. chinensis]
PB.5135.1	0	14.038105138345	6.1979	0.0035697	0.025514	-	-	-	-	At3g21430	534	KOG1019	Chromatin structure and dynamics; Cell cycle control, cell division, chromosome partitioning; Signal transduction mechanisms	Q6A332|ALY3_ARATH	0.0	613	Protein ALWAYS EARLY 3 OS=Arabidopsis thaliana OX=3702 GN=ALY3 PE=1 SV=1	XP_024966458.1	1.4e-306	1057.7	XP_024966458.1 protein ALWAYS EARLY 2-like isoform X1 [Cynara cardunculus var. scolymus]
PB.4417.1	693.67859071782	5043.45289778517	2.8628	4.1014e-146	9.4394e-144	K09487 HSP90B, TRA1; heat shock protein 90kDa beta	GO:0006457(protein folding)	-	GO:0005524(ATP binding),GO:0051082(unfolded protein binding)	At3g07770	1038	KOG0019	Posttranslational modification, protein turnover, chaperones	F4JFN3|HS906_ARATH	0.0	1044	Heat shock protein 90-6, mitochondrial OS=Arabidopsis thaliana OX=3702 GN=HSP90-6 PE=1 SV=1	OVA10626.1	0.0e+00	1132.1	OVA10626.1 Heat shock protein Hsp90 family [Macleaya cordata]
PB.11002.1	75.5981183471942	214.700763778739	1.5023	3.4567e-09	7.414e-08	K15032 MTERFD; mTERF domain-containing protein, mitochondrial	GO:0006355(regulation of transcription, DNA-templated)	-	GO:0003690(double-stranded DNA binding)	At5g07900	201	KOG1267	Transcription ; General function prediction only	-	-	-	-	PSR87562.1	2.7e-63	249.2	PSR87562.1 Transcription termination factor like [Actinidia chinensis var. chinensis]
PB.12458.1	0	7.80281211763022	5.3512	0.0038693	0.027258	-	-	-	-	At5g66810	472	KOG2659	Cytoskeleton	-	-	-	-	XP_024977843.1	6.5e-176	623.2	XP_024977843.1 uncharacterized protein LOC112515326 isoform X3 [Cynara cardunculus var. scolymus]
PB.30086.1	38.3976157412087	209.398100901436	2.4484	4.2927e-10	1.0072e-08	K07199 PRKAB; 5'-AMP-activated protein kinase, regulatory beta subunit	-	-	GO:0005515(protein binding)	At5g21170	292	KOG1616	Carbohydrate transport and metabolism	Q84VQ1|KINB1_ARATH	2.48e-96	292	SNF1-related protein kinase regulatory subunit beta-1 OS=Arabidopsis thaliana OX=3702 GN=KINB1 PE=1 SV=1	XP_002270683.1	1.2e-116	425.2	XP_002270683.1 PREDICTED: SNF1-related protein kinase regulatory subunit beta-1 [Vitis vinifera]
PB.11022.1	189.078877960912	544.958958480224	1.5274	5.0487e-14	1.5099e-12	-	-	-	-	-	-	-	-	Q9XE58|SCL14_ARATH	4.73e-166	506	Scarecrow-like protein 14 OS=Arabidopsis thaliana OX=3702 GN=SCL14 PE=2 SV=2	XP_024981046.1	6.2e-185	653.3	XP_024981046.1 scarecrow-like protein 30 [Cynara cardunculus var. scolymus]
PB.8077.1	106.35720261126	1474.80335324039	3.7866	5.8431e-62	5.8358e-60	K09503 DNAJA2; DnaJ homolog subfamily A member 2	GO:0006457(protein folding)	-	GO:0051082(unfolded protein binding),GO:0031072(heat shock protein binding)	At3g44110	323	KOG0712	Posttranslational modification, protein turnover, chaperones	Q04960|DNJH_CUCSA	5.53e-107	342	DnaJ protein homolog OS=Cucumis sativus OX=3659 GN=DNAJ1 PE=2 SV=1	AMB19686.1	2.3e-100	372.5	AMB19686.1 DnaJ-like protein 2 [Taraxacum kok-saghyz]
PB.14520.1	4.4006939916979	44.7677044098585	3.2958	0.0038057	0.026882	K09490 HSPA5, BIP; endoplasmic reticulum chaperone BiP [EC:3.6.4.10]	-	-	-	At5g42020	780	KOG0100	Posttranslational modification, protein turnover, chaperones	Q03685|BIP5_TOBAC	0.0	798	Luminal-binding protein 5 OS=Nicotiana tabacum OX=4097 GN=BIP5 PE=2 SV=1	XP_007040596.2	1.4e-241	841.3	XP_007040596.2 PREDICTED: luminal-binding protein 5 [Theobroma cacao]
PB.4734.1	9.41355318739674	63.4866033070769	2.7626	1.7989e-08	3.607e-07	-	-	-	GO:0003824(catalytic activity)	At1g34750	248	KOG0698	Signal transduction mechanisms	Q9S9Z7|P2C10_ARATH	2.15e-73	248	Probable protein phosphatase 2C 10 OS=Arabidopsis thaliana OX=3702 GN=At1g34750 PE=2 SV=1	XP_027091012.1	3.1e-72	279.3	XP_027091012.1 probable protein phosphatase 2C 9 isoform X1 [Coffea arabica]
PB.2067.1	223.737901952782	739.476471691284	1.7287	6.7367e-28	3.4893e-26	-	-	-	-	At1g03370_2	1320	KOG1032	Function unknown	Q9ZVT9|C2GR1_ARATH	0.0	1334	C2 and GRAM domain-containing protein At1g03370 OS=Arabidopsis thaliana OX=3702 GN=At1g03370 PE=2 SV=4	XP_024983723.1	0.0e+00	1528.5	XP_024983723.1 C2 and GRAM domain-containing protein At1g03370 [Cynara cardunculus var. scolymus]
PB.23516.1	5.52789788646803	918.296046489617	7.3809	4.9624e-73	5.8115e-71	K12795 SUGT1, SGT1; suppressor of G2 allele of SKP1	-	-	GO:0005515(protein binding)	At4g23570_2	230	KOG1309	Signal transduction mechanisms	Q9SUT5|SGT1B_ARATH	6.20e-121	365	Protein SGT1 homolog B OS=Arabidopsis thaliana OX=3702 GN=SGT1B PE=1 SV=1	PSS09380.1	1.5e-115	422.2	PSS09380.1 Protein SGT1 B like [Actinidia chinensis var. chinensis]
PB.31079.1	19.2609075683408	239.964886835199	3.6122	1.7036e-29	9.3739e-28	-	-	-	-	-	-	-	-	Q9LYV6|GEML5_ARATH	4.06e-120	350	GEM-like protein 5 OS=Arabidopsis thaliana OX=3702 GN=At5g13200 PE=1 SV=1	XP_011086861.1	1.5e-88	331.6	XP_011086861.1 GEM-like protein 5 [Sesamum indicum]
PB.12772.1	0	668.51608334611	11.771	1.7868e-22	7.6401e-21	K04079 HSP90A, htpG; molecular chaperone HtpG	GO:0006457(protein folding)	-	GO:0005524(ATP binding),GO:0051082(unfolded protein binding)	At5g52640	743	KOG0019	Posttranslational modification, protein turnover, chaperones	P51819|HSP83_IPONI	0.0	767	Heat shock protein 83 OS=Ipomoea nil OX=35883 GN=HSP83A PE=2 SV=1	PHT45127.1	6.8e-218	762.7	PHT45127.1 Heat shock protein 90-1 [Capsicum baccatum]
PB.16640.1	2.62231967667877	42.9612434131823	4.0793	0.00015328	0.0016848	K21797 SAC1, SACM1L; phosphatidylinositol 4-phosphatase [EC:3.1.3.-]	-	-	GO:0042578(phosphoric ester hydrolase activity)	At3g51460	459	KOG1889	Lipid transport and metabolism	Q7X911|SAC6_ARATH	0.0	610	Phosphoinositide phosphatase SAC6 OS=Arabidopsis thaliana OX=3702 GN=SAC6 PE=2 SV=1	XP_027076627.1	4.4e-205	719.9	XP_027076627.1 phosphoinositide phosphatase SAC7-like [Coffea arabica]
PB.11030.1	0	14.6740724324502	6.2626	0.0038004	0.026859	-	GO:0055114(oxidation-reduction process)	GO:0016020(membrane)	-	AtMi093	134	KOG4770	Energy production and conversion	P08834|NU1M_CITLA	9.18e-38	147	NADH-ubiquinone oxidoreductase chain 1 OS=Citrullus lanatus OX=3654 GN=ND1 PE=2 SV=1	AHJ81035.1	2.1e-52	213.0	AHJ81035.1 orf142 (mitochondrion) [Panax ginseng]
PB.14516.1	0	10.4317922729969	5.7687	0.0010237	0.0087686	-	GO:0006812(cation transport),GO:0055085(transmembrane transport),GO:0006814(sodium ion transport),GO:0006885(regulation of pH)	GO:0016021(integral component of membrane)	GO:0015299(solute:proton antiporter activity),GO:0015385(sodium:proton antiporter activity)	At3g05030	398	KOG1965	Inorganic ion transport and metabolism	Q56XP4|NHX2_ARATH	0.0	398	Sodium/hydrogen exchanger 2 OS=Arabidopsis thaliana OX=3702 GN=NHX2 PE=2 SV=2	XP_009624940.1	8.9e-143	513.1	XP_009624940.1 PREDICTED: sodium/hydrogen exchanger 2-like [Nicotiana tomentosiformis]
PB.7542.1	456.687634430823	1084.85874243492	1.2474	0.00025427	0.0026402	-	GO:0055114(oxidation-reduction process)	-	GO:0016702(oxidoreductase activity, acting on single donors with incorporation of molecular oxygen, incorporation of two atoms of oxygen),GO:0046872(metal ion binding),GO:0005515(protein binding),GO:0016491(oxidoreductase activity)	-	-	-	-	Q9CAG3|LOX6_ARATH	0.0	1100	Lipoxygenase 6, chloroplastic OS=Arabidopsis thaliana OX=3702 GN=LOX6 PE=2 SV=1	AWI98009.1	0.0e+00	1431.8	AWI98009.1 lipoxygenase 5 [Camellia sinensis]
PB.10172.1	7.92366452996512	61354.8579768881	12.92	0	0	K04079 HSP90A, htpG; molecular chaperone HtpG	GO:0006457(protein folding)	-	GO:0005524(ATP binding),GO:0051082(unfolded protein binding)	At5g52640	1160	KOG0019	Posttranslational modification, protein turnover, chaperones	P51819|HSP83_IPONI	0.0	1168	Heat shock protein 83 OS=Ipomoea nil OX=35883 GN=HSP83A PE=2 SV=1	XP_008376647.1	0.0e+00	1199.1	XP_008376647.1 PREDICTED: heat shock protein 83 isoform X1 [Malus domestica]
PB.27822.1	238.405133909479	999.364494828846	2.0658	1.6943e-29	9.3421e-28	K23544 SERINC1_3; serine incorporator 1/3	-	GO:0016020(membrane)	-	At1g16180	435	KOG2592	Function unknown	Q5R533|SERC3_PONAB	2.08e-41	157	Serine incorporator 3 OS=Pongo abelii OX=9601 GN=SERINC3 PE=2 SV=1	XP_011090806.1	1.7e-202	710.7	XP_011090806.1 probable serine incorporator [Sesamum indicum]
PB.20450.1	0	15.6972416314006	6.3589	3.3895e-05	0.00042457	K22686 NMA111; pro-apoptotic serine protease NMA111 [EC:3.4.21.-]	-	-	-	At4g17450	197	KOG0017	General function prediction only	Q94HW2|POLR1_ARATH	9.04e-50	191	Retrovirus-related Pol polyprotein from transposon RE1 OS=Arabidopsis thaliana OX=3702 GN=RE1 PE=2 SV=1	KYP72724.1	8.3e-115	419.9	KYP72724.1 Retrovirus-related Pol polyprotein from transposon TNT 1-94, partial [Cajanus cajan]
PB.15558.1	7.03923586700455	23.8733170520339	1.775	0.0061428	0.039907	-	-	-	GO:0003676(nucleic acid binding)	At2g43370	260	KOG0113	RNA processing and modification	Q8VY74|U1135_ARATH	2.48e-84	275	U11/U12 small nuclear ribonucleoprotein 35 kDa protein OS=Arabidopsis thaliana OX=3702 GN=SNRNP35 PE=1 SV=1	GAV63635.1	1.7e-103	382.5	GAV63635.1 hypothetical protein CFOL_v3_07153, partial [Cephalotus follicularis]
PB.10646.1	0	101.557387205674	9.0531	4.6969e-13	1.3381e-11	K22377 LTN1; E3 ubiquitin-protein ligase listerin [EC:2.3.2.27]	-	-	-	-	-	-	-	-	-	-	-	XP_019167191.1	3.6e-15	89.4	XP_019167191.1 PREDICTED: E3 ubiquitin-protein ligase listerin [Ipomoea nil]
PB.13230.1	30.5279081836455	255.682533186434	3.0643	2.4423e-27	1.2407e-25	-	GO:0006355(regulation of transcription, DNA-templated)	-	GO:0003700(DNA-binding transcription factor activity),GO:0003677(DNA binding)	-	-	-	-	Q9SKT1|ERF53_ARATH	7.69e-51	185	Ethylene-responsive transcription factor ERF053 OS=Arabidopsis thaliana OX=3702 GN=ERF053 PE=1 SV=1	PSS16316.1	1.5e-76	293.1	PSS16316.1 Ethylene-responsive transcription factor [Actinidia chinensis var. chinensis]
PB.26388.1	25.6397892086163	580.875426112895	4.5081	2.7389e-79	3.5361e-77	K19891 GN1_2_3; glucan endo-1,3-beta-glucosidase 1/2/3 [EC:3.2.1.39]	-	-	-	At1g11800_2	303	KOG2756	Signal transduction mechanisms	A7YWI9|TYDP2_BOVIN	8.23e-11	60.5	Tyrosyl-DNA phosphodiesterase 2 OS=Bos taurus OX=9913 GN=TDP2 PE=2 SV=1	PWA49291.1	5.0e-107	393.7	PWA49291.1 endonuclease/exonuclease/phosphatase family protein [Artemisia annua]
PB.7056.1	49.7697817737902	573.513013709333	3.5338	7.9441e-60	7.6457e-58	-	-	-	GO:0005515(protein binding)	At2g34930	392	KOG0619	General function prediction only	Q6JN46|EIX2_SOLLC	1.44e-165	518	Receptor-like protein EIX2 OS=Solanum lycopersicum OX=4081 GN=EIX2 PE=1 SV=2	XP_021291554.1	7.1e-92	344.4	XP_021291554.1 LRR receptor-like serine/threonine-protein kinase GSO2 [Herrania umbratica]
PB.18056.1	5.39699328146524	28.7698749558339	2.4424	0.00052029	0.0049339	K15210 SNAPC3; snRNA-activating protein complex subunit 3	-	-	-	At1g28560	231	KOG2664	Transcription	Q8L627|SRD2_ARATH	1.33e-67	230	snRNA-activating protein complex subunit OS=Arabidopsis thaliana OX=3702 GN=SRD2 PE=1 SV=1	KVI00109.1	4.7e-79	301.2	KVI00109.1 hypothetical protein Ccrd_021648 [Cynara cardunculus var. scolymus]
PB.27794.1	68.7458894719265	358.717228033934	2.3827	3.5759e-30	2.0094e-28	-	-	-	-	-	-	-	-	-	-	-	-	CDP00528.1	4.5e-163	579.7	CDP00528.1 unnamed protein product [Coffea canephora]
PB.11071.1	0	219.061587753957	10.162	4.656e-16	1.5195e-14	K19704 PTC1; protein phosphatase PTC1 [EC:3.1.3.16]	-	-	GO:0003824(catalytic activity)	At2g40860_2	165	KOG0698	Signal transduction mechanisms	Q5JJY4|P2C04_ORYSJ	2.43e-42	168	Protein kinase and PP2C-like domain-containing protein OS=Oryza sativa subsp. japonica OX=39947 GN=Os01g0541900 PE=2 SV=1	XP_008240703.1	2.2e-41	176.4	XP_008240703.1 PREDICTED: protein kinase and PP2C-like domain-containing protein [Prunus mume]
PB.12349.1	268.227661692308	559.027971874534	1.0631	4.2518e-06	6.2938e-05	-	GO:0030244(cellulose biosynthetic process)	GO:0016020(membrane)	GO:0016760(cellulose synthase (UDP-forming) activity)	-	-	-	-	Q8RX83|CSLB3_ARATH	1.08e-73	229	Cellulose synthase-like protein B3 OS=Arabidopsis thaliana OX=3702 GN=CSLB3 PE=2 SV=1	XP_017250018.1	7.6e-124	450.3	XP_017250018.1 PREDICTED: cellulose synthase-like protein H1 [Daucus carota subsp. sativus]
PB.24349.1	220.065865875087	618.996106031007	1.4936	2.5052e-13	7.2622e-12	K06874 K06874; zinc finger protein	-	-	GO:0008270(zinc ion binding)	At5g22480	674	KOG2703	General function prediction only	Q62384|ZPR1_MOUSE	1.67e-92	295	Zinc finger protein ZPR1 OS=Mus musculus OX=10090 GN=Zpr1 PE=1 SV=1	XP_021972620.1	4.5e-202	709.5	XP_021972620.1 zinc finger protein ZPR1-like isoform X1 [Helianthus annuus]
PB.29577.1	44.926435964683	97.2292521569355	1.1102	0.00068251	0.006229	-	-	-	-	At5g07220	94.4	KOG4361	Signal transduction mechanisms	Q9LYP4|BAG3_ARATH	2.50e-20	94.4	BAG family molecular chaperone regulator 3 OS=Arabidopsis thaliana OX=3702 GN=BAG3 PE=1 SV=1	PWA98393.1	2.2e-28	132.1	PWA98393.1 BCL-2-associated athanogene 3 [Artemisia annua]
PB.21771.1	28.3261869240331	151.839098208252	2.4311	6.9867e-13	1.9672e-11	-	-	-	-	-	-	-	-	-	-	-	-	XP_024982074.1	2.4e-50	205.7	XP_024982074.1 uncharacterized protein LOC112518568 [Cynara cardunculus var. scolymus]
PB.31146.1	0	1106.81544447303	12.499	2.7692e-25	1.3111e-23	K05666 ABCC2; ATP-binding cassette, subfamily C (CFTR/MRP), member 2	-	-	-	-	-	-	-	-	-	-	-	XP_024927751.1	2.6e-29	134.8	XP_024927751.1 LOW QUALITY PROTEIN: uncharacterized protein LOC107414524 [Ziziphus jujuba]
PB.9542.1	40.708792282719	84.3413802925637	1.0458	0.0017149	0.013708	-	-	-	GO:0005515(protein binding)	-	-	-	-	Q9FNJ4|FDL32_ARATH	1.59e-34	141	Putative F-box/FBD/LRR-repeat protein At5g22670 OS=Arabidopsis thaliana OX=3702 GN=At5g22670 PE=4 SV=1	XP_016648226.1	8.2e-87	327.4	XP_016648226.1 PREDICTED: LOW QUALITY PROTEIN: uncharacterized protein LOC103325988 [Prunus mume]
PB.20955.1	1.17351839778611	27.2638657724554	4.3863	4.1741e-05	0.00051265	K18914 FDXR; adrenodoxin-NADP+ reductase [EC:1.18.1.6]	GO:0055114(oxidation-reduction process)	-	GO:0016491(oxidoreductase activity)	At4g32360	278	KOG1800	Nucleotide transport and metabolism	Q8W3L1|MFDR_ARATH	2.75e-160	363	NADPH:adrenodoxin oxidoreductase, mitochondrial OS=Arabidopsis thaliana OX=3702 GN=MFDR PE=1 SV=1	XP_006451211.1	1.9e-159	568.2	XP_006451211.1 NADPH:adrenodoxin oxidoreductase, mitochondrial isoform X1 [Citrus clementina]
PB.32076.1	5973.88114184065	20970.102449264	1.8116	1.633e-21	6.7426e-20	-	-	-	-	-	-	-	-	Q8LD26|DRMH3_ARATH	2.94e-16	76.3	Dormancy-associated protein homolog 3 OS=Arabidopsis thaliana OX=3702 GN=At1g56220 PE=1 SV=1	XP_023746797.1	1.9e-37	161.4	XP_023746797.1 dormancy-associated protein homolog 3-like isoform X1 [Lactuca sativa]
PB.10420.1	359.732879387094	913.548813101006	1.3427	1.2565e-18	4.587e-17	K12127 TOC1, APRR1; pseudo-response regulator 1	GO:0000160(phosphorelay signal transduction system)	-	GO:0005515(protein binding)	At5g61380	494	KOG1601	Transcription	Q9LKL2|APRR1_ARATH	2.60e-163	494	Two-component response regulator-like APRR1 OS=Arabidopsis thaliana OX=3702 GN=APRR1 PE=1 SV=1	XP_027125695.1	6.1e-188	663.3	XP_027125695.1 two-component response regulator-like APRR1 [Coffea arabica]
PB.27213.1	0	365.518555338183	10.9	1.9048e-19	7.2123e-18	K12462 ARHGDI, RHOGDI; Rho GDP-dissociation inhibitor	-	GO:0005737(cytoplasm)	GO:0005094(Rho GDP-dissociation inhibitor activity)	At3g07880	164	KOG3205	Signal transduction mechanisms	Q9SFC6|GDIR_ARATH	5.27e-46	164	Rho GDP-dissociation inhibitor 1 OS=Arabidopsis thaliana OX=3702 GN=GDI1 PE=1 SV=1	XP_008455513.1	1.6e-54	219.2	XP_008455513.1 PREDICTED: rho GDP-dissociation inhibitor 1-like [Cucumis melo]
PB.5527.1	6153.07173704433	21859.5329384223	1.8291	4.5835e-53	3.9775e-51	K03283 HSPA1s; heat shock 70kDa protein 1/2/6/8	GO:0006457(protein folding)	-	GO:0005524(ATP binding),GO:0051082(unfolded protein binding)	At4g24280	960	KOG0102	Posttranslational modification, protein turnover, chaperones	Q02028|HSP7S_PEA	0.0	964	Stromal 70 kDa heat shock-related protein, chloroplastic OS=Pisum sativum OX=3888 GN=HSP70 PE=2 SV=1	XP_023731239.1	1.6e-296	1024.2	XP_023731239.1 stromal 70 kDa heat shock-related protein, chloroplastic [Lactuca sativa]
PB.2919.1	457.648774640631	10133.2910534975	4.4696	4.8055e-267	2.1198e-264	K22762 DESI1, PPPDE2; desumoylating isopeptidase 1 [EC:3.4.-.-]	-	-	-	At3g07090	178	KOG0324	Function unknown	Q6ICB0|DESI1_HUMAN	4.57e-22	97.8	Desumoylating isopeptidase 1 OS=Homo sapiens OX=9606 GN=DESI1 PE=1 SV=1	XP_024981653.1	3.4e-48	199.5	XP_024981653.1 desumoylating isopeptidase 1 [Cynara cardunculus var. scolymus]
PB.23976.1	4116.38475739089	8448.60573285773	1.0375	2.0102e-13	5.853e-12	K08054 CANX; calnexin	GO:0006457(protein folding)	GO:0005783(endoplasmic reticulum)	GO:0005509(calcium ion binding),GO:0005515(protein binding),GO:0051082(unfolded protein binding)	At5g61790	650	KOG0675	Posttranslational modification, protein turnover, chaperones	Q39817|CALX_SOYBN	0.0	654	Calnexin homolog OS=Glycine max OX=3847 PE=2 SV=1	PWA66302.1	1.5e-155	555.1	PWA66302.1 Calreticulin/calnexin [Artemisia annua]
PB.8398.1	0.672286560735904	10.4421265012853	3.9343	0.0076593	0.047777	K01611 speD, AMD1; S-adenosylmethionine decarboxylase [EC:4.1.1.50]	GO:0006597(spermine biosynthetic process),GO:0008295(spermidine biosynthetic process)	-	GO:0004014(adenosylmethionine decarboxylase activity)	At3g25570	477	KOG0788	Signal transduction mechanisms	Q42679|DCAM_CATRO	0.0	550	S-adenosylmethionine decarboxylase proenzyme OS=Catharanthus roseus OX=4058 GN=SAMDC PE=1 SV=1	XP_024989903.1	1.5e-160	572.4	XP_024989903.1 S-adenosylmethionine decarboxylase proenzyme-like [Cynara cardunculus var. scolymus]
PB.30799.1	0.378906961289377	4193.34312863426	13.458	1.9833e-29	1.089e-27	-	-	-	-	-	-	-	-	-	-	-	-	-	-	-	-
PB.17759.1	4218.83885318692	13892.2053090261	1.7196	6.488e-72	7.3699e-70	-	GO:0042026(protein refolding),GO:0006457(protein folding)	-	GO:0005524(ATP binding)	At2g28000	850	KOG0356	Posttranslational modification, protein turnover, chaperones	P08926|RUBA_PEA	0.0	907	RuBisCO large subunit-binding protein subunit alpha, chloroplastic OS=Pisum sativum OX=3888 PE=1 SV=2	XP_024987446.1	9.6e-282	974.5	XP_024987446.1 ruBisCO large subunit-binding protein subunit alpha-like [Cynara cardunculus var. scolymus]
PB.194.1	46.0747559999401	194.53673414616	2.0899	3.9937e-08	7.7302e-07	K12818 DHX8, PRP22; ATP-dependent RNA helicase DHX8/PRP22 [EC:3.6.4.13]	-	-	GO:0004386(helicase activity),GO:0003676(nucleic acid binding),GO:0005524(ATP binding)	At3g26560	1677	KOG0922	RNA processing and modification	Q38953|DEAH5_ARATH	0.0	1677	Probable pre-mRNA-splicing factor ATP-dependent RNA helicase DEAH5 OS=Arabidopsis thaliana OX=3702 GN=At3g26560 PE=1 SV=2	XP_023756999.1	0.0e+00	1885.2	XP_023756999.1 probable pre-mRNA-splicing factor ATP-dependent RNA helicase DEAH5 [Lactuca sativa]
PB.20931.1	4.82404093629117	150.598366177941	4.8957	1.1075e-21	4.6163e-20	-	-	-	-	-	-	-	-	-	-	-	-	PSS01120.1	2.4e-146	524.6	PSS01120.1 EEIG1/EHBP1 N-terminal domain protein [Actinidia chinensis var. chinensis]
PB.27391.1	473.213384064561	1739.6753937039	1.878	7.0308e-29	3.7822e-27	-	-	-	-	-	-	-	-	Q8VYN9|PHO32_ARATH	5.22e-65	213	Universal stress protein PHOS32 OS=Arabidopsis thaliana OX=3702 GN=PHOS32 PE=1 SV=1	XP_023758467.1	2.4e-87	328.2	XP_023758467.1 universal stress protein PHOS32 [Lactuca sativa]
PB.15032.1	8.54722124277615	1834.13738611933	7.695	8.0275e-102	1.3363e-99	K04077 groEL, HSPD1; chaperonin GroEL	GO:0042026(protein refolding),GO:0006457(protein folding)	-	GO:0005524(ATP binding)	At3g23990	551	KOG0356	Posttranslational modification, protein turnover, chaperones	Q05046|CH62_CUCMA	0.0	565	Chaperonin CPN60-2, mitochondrial OS=Cucurbita maxima OX=3661 GN=CPN60-2 PE=1 SV=1	PSR86387.1	3.3e-158	564.3	PSR86387.1 Chaperonin CPN60-2 like [Actinidia chinensis var. chinensis]
PB.9173.1	35.4899553691285	167.431023843032	2.2317	0.0041209	0.028725	K00122 FDH; formate dehydrogenase [EC:1.17.1.9]	GO:0055114(oxidation-reduction process)	-	GO:0051287(NAD binding),GO:0016616(oxidoreductase activity, acting on the CH-OH group of donors, NAD or NADP as acceptor)	At5g14780	334	KOG0069	Energy production and conversion	Q9SXP2|FDH1_ORYSJ	6.17e-131	367	Formate dehydrogenase 1, mitochondrial OS=Oryza sativa subsp. japonica OX=39947 GN=Os06g0486800 PE=1 SV=2	XP_010251279.1	9.4e-107	393.7	XP_010251279.1 PREDICTED: formate dehydrogenase, mitochondrial [Nelumbo nucifera]
PB.2244.1	23.0377116646097	57.3717805159766	1.3264	0.0063578	0.041022	K03031 PSMD8, RPN12; 26S proteasome regulatory subunit N12	-	-	GO:0003723(RNA binding),GO:0003676(nucleic acid binding)	At1g64520	140	KOG3151	Posttranslational modification, protein turnover, chaperones	Q9SGW3|PSD8A_ARATH	1.46e-35	140	26S proteasome non-ATPase regulatory subunit 8 homolog A OS=Arabidopsis thaliana OX=3702 GN=RPN12A PE=1 SV=1	XP_002264255.1	8.4e-37	161.8	XP_002264255.1 PREDICTED: 26S proteasome non-ATPase regulatory subunit 8 homolog A [Vitis vinifera]
PB.7458.1	41.2133767245341	204.021796647972	2.3058	1.6422e-18	5.9458e-17	-	-	-	-	-	-	-	-	-	-	-	-	EPS64483.1	5.7e-09	68.9	EPS64483.1 hypothetical protein M569_10301, partial [Genlisea aurea]
PB.5523.1	8.31269255759054	820.78208954167	6.6786	4.5766e-69	5.0053e-67	K09487 HSP90B, TRA1; heat shock protein 90kDa beta	GO:0006457(protein folding)	-	GO:0005524(ATP binding),GO:0051082(unfolded protein binding)	At3g07770	483	KOG0019	Posttranslational modification, protein turnover, chaperones	F4JFN3|HS906_ARATH	0.0	489	Heat shock protein 90-6, mitochondrial OS=Arabidopsis thaliana OX=3702 GN=HSP90-6 PE=1 SV=1	PSS05965.1	2.2e-256	891.0	PSS05965.1 Heat shock protein like [Actinidia chinensis var. chinensis]
PB.10402.1	29.5913338159539	92.3427564627712	1.6497	4.0869e-05	0.00050381	K21776 LIN54; protein lin-54	-	-	-	At3g22780	447	KOG1171	Inorganic ion transport and metabolism	F4JIF5|TCX2_ARATH	8.93e-158	482	Protein tesmin/TSO1-like CXC 2 OS=Arabidopsis thaliana OX=3702 GN=TCX2 PE=1 SV=1	XP_024978880.1	1.5e-247	861.3	XP_024978880.1 protein tesmin/TSO1-like CXC 2 isoform X2 [Cynara cardunculus var. scolymus]
PB.10640.1	1.79613785074109	76.6494633691953	5.4664	7.7102e-13	2.164e-11	-	-	-	-	-	-	-	-	-	-	-	-	XP_021640481.1	2.2e-105	389.0	XP_021640481.1 uncharacterized protein LOC110635456 [Hevea brasiliensis]
PB.31390.1	3116.06165682884	13723.5915716533	2.1389	1.6766e-108	2.9782e-106	K03098 APOD; apolipoprotein D and lipocalin family protein	-	-	-	At5g58070	303	KOG4824	Cell wall/membrane/envelope biogenesis	Q9FGT8|TIL_ARATH	2.41e-103	303	Temperature-induced lipocalin-1 OS=Arabidopsis thaliana OX=3702 GN=TIL PE=1 SV=1	XP_019258784.1	1.7e-91	341.3	XP_019258784.1 PREDICTED: temperature-induced lipocalin-1-like [Nicotiana attenuata]
PB.31800.1	27.8445931424169	75.295686293232	1.4388	0.00069569	0.0063231	-	GO:0006355(regulation of transcription, DNA-templated)	-	GO:0003700(DNA-binding transcription factor activity),GO:0043565(sequence-specific DNA binding)	-	-	-	-	Q9FYA2|WRK75_ARATH	4.33e-56	180	Probable WRKY transcription factor 75 OS=Arabidopsis thaliana OX=3702 GN=WRKY75 PE=2 SV=1	APR73463.1	1.2e-56	225.3	APR73463.1 glandular trichome-specific WRKY 2 [Artemisia annua]
PB.17973.1	159.126670649968	716.092947915954	2.1717	5.3281e-33	3.2493e-31	-	-	-	-	At3g50700	318	KOG1721	General function prediction only	Q944L3|IDD9_ARATH	3.50e-100	318	Zinc finger protein BALDIBIS OS=Arabidopsis thaliana OX=3702 GN=BIB PE=1 SV=1	XP_024987971.1	7.2e-128	463.4	XP_024987971.1 protein indeterminate-domain 12-like [Cynara cardunculus var. scolymus]
PB.16020.1	0	273.433946427676	10.482	5.7239e-18	2.0391e-16	K13412 CPK; calcium-dependent protein kinase [EC:2.7.11.1]	GO:0006468(protein phosphorylation)	-	GO:0005509(calcium ion binding),GO:0004672(protein kinase activity),GO:0005524(ATP binding)	At5g19450	522	KOG0032	Signal transduction mechanisms	Q42438|CDPK8_ARATH	0.0	522	Calcium-dependent protein kinase 8 OS=Arabidopsis thaliana OX=3702 GN=CPK8 PE=1 SV=1	XP_016479757.1	4.2e-150	537.3	XP_016479757.1 PREDICTED: calcium-dependent protein kinase 8-like [Nicotiana tabacum]
PB.26199.1	59.3007658950888	192.879275612808	1.6971	2.0111e-09	4.4283e-08	-	GO:0006355(regulation of transcription, DNA-templated)	-	GO:0003700(DNA-binding transcription factor activity),GO:0043565(sequence-specific DNA binding)	-	-	-	-	Q9SUP6|WRK53_ARATH	3.11e-59	202	Probable WRKY transcription factor 53 OS=Arabidopsis thaliana OX=3702 GN=WRKY53 PE=1 SV=1	PSR91441.1	9.3e-101	372.9	PSR91441.1 WRKY transcription factor [Actinidia chinensis var. chinensis]
PB.2922.1	28.5751265401757	72.3160612697951	1.3389	0.0020903	0.016234	-	GO:0007165(signal transduction)	-	GO:0005515(protein binding),GO:0043531(ADP binding)	-	-	-	-	Q40392|TMVRN_NICGU	6.70e-112	382	TMV resistance protein N OS=Nicotiana glutinosa OX=35889 GN=N PE=1 SV=1	PSS24526.1	6.8e-254	882.9	PSS24526.1 TMV resistance protein like [Actinidia chinensis var. chinensis]
PB.26536.1	481.944815513831	1411.79600244976	1.551	1.7613e-07	3.1518e-06	-	-	-	-	-	-	-	-	Q9FM65|FLA1_ARATH	8.37e-143	421	Fasciclin-like arabinogalactan protein 1 OS=Arabidopsis thaliana OX=3702 GN=FLA1 PE=1 SV=1	KVH99188.1	2.5e-143	514.2	KVH99188.1 FAS1 domain-containing protein [Cynara cardunculus var. scolymus]
PB.20861.1	124.463563472013	270.116783799457	1.1184	6.4795e-08	1.218e-06	-	GO:0006355(regulation of transcription, DNA-templated)	-	GO:0003700(DNA-binding transcription factor activity)	-	-	-	-	Q04088|POF21_ARATH	3.01e-123	374	Probable transcription factor PosF21 OS=Arabidopsis thaliana OX=3702 GN=POSF21 PE=2 SV=1	AGO05995.1	2.5e-132	478.0	AGO05995.1 bZIP transcription factor family protein 11 [Camellia sinensis]
PB.24591.1	58.6207736129257	120.298481227251	1.0401	0.0047278	0.032101	-	-	-	-	-	-	-	-	-	-	-	-	XP_018816987.1	2.4e-131	474.6	XP_018816987.1 PREDICTED: uncharacterized protein LOC108988236 [Juglans regia]
PB.8912.1	113.703498427348	722.114986089999	2.6679	1.0023e-21	4.1842e-20	-	GO:0006468(protein phosphorylation)	-	GO:0004672(protein kinase activity),GO:0005524(ATP binding),GO:0005515(protein binding)	-	-	-	-	Q9SUQ3|Y4374_ARATH	0.0	625	Probable inactive receptor kinase At4g23740 OS=Arabidopsis thaliana OX=3702 GN=At4g23740 PE=1 SV=1	PHU23200.1	1.1e-200	705.7	PHU23200.1 putative inactive receptor kinase [Capsicum chinense]
PB.8420.1	10.8761613200084	60.5825710902555	2.4731	6.0134e-05	0.00071854	-	-	-	-	At5g04250	247	KOG2605	Signal transduction mechanisms; Posttranslational modification, protein turnover, chaperones	Q54P70|Y4757_DICDI	1.97e-06	55.8	OTU domain-containing protein DDB_G0284757 OS=Dictyostelium discoideum OX=44689 GN=DDB_G0284757 PE=4 SV=2	XP_024980702.1	3.4e-96	358.6	XP_024980702.1 OTU domain-containing protein DDB_G0284757 isoform X1 [Cynara cardunculus var. scolymus]
PB.20863.1	0	501.383849920494	11.356	1.56e-20	6.1903e-19	-	-	-	-	-	-	-	-	-	-	-	-	ONH96822.1	3.7e-06	58.9	ONH96822.1 hypothetical protein PRUPE_7G154100 [Prunus persica]
PB.27138.1	57.375868853677	694.467012047463	3.6047	5.1057e-45	3.9169e-43	-	GO:0007165(signal transduction),GO:0006468(protein phosphorylation)	-	GO:0004672(protein kinase activity),GO:0005524(ATP binding)	At5g01820	207	KOG0583	Signal transduction mechanisms	Q9LZW4|CIPKE_ARATH	5.29e-60	207	CBL-interacting serine/threonine-protein kinase 14 OS=Arabidopsis thaliana OX=3702 GN=CIPK14 PE=1 SV=1	PSS34754.1	2.3e-77	295.0	PSS34754.1 CBL-interacting serine/threonine-protein kinase [Actinidia chinensis var. chinensis]
PB.30785.1	0.757813922578754	1391.71075334571	10.979	4.4922e-26	2.1657e-24	K06890 K06890; uncharacterized protein	-	-	-	At1g03070	263	KOG2322	Signal transduction mechanisms	Q9SA63|LFG4_ARATH	2.31e-101	263	Protein LIFEGUARD 4 OS=Arabidopsis thaliana OX=3702 GN=LFG4 PE=2 SV=1	XP_011079906.1	2.2e-74	284.6	XP_011079906.1 BI1-like protein [Sesamum indicum]
PB.25998.1	67.9626062921986	160.52797680468	1.2387	9.9617e-07	1.6155e-05	-	-	-	GO:0005515(protein binding)	-	-	-	-	Q9M0E1|FBL77_ARATH	2.35e-127	382	F-box/LRR-repeat protein At4g29420 OS=Arabidopsis thaliana OX=3702 GN=At4g29420 PE=2 SV=1	XP_024958859.1	1.3e-158	565.1	XP_024958859.1 F-box/LRR-repeat protein At4g29420 isoform X1 [Cynara cardunculus var. scolymus]
PB.11554.1	79.6962498970089	279.909891325147	1.8128	5.6224e-12	1.5031e-10	-	-	-	-	At3g22780	351	KOG1171	Inorganic ion transport and metabolism	F4JIF5|TCX2_ARATH	2.70e-127	360	Protein tesmin/TSO1-like CXC 2 OS=Arabidopsis thaliana OX=3702 GN=TCX2 PE=1 SV=1	PSR92749.1	4.8e-182	643.7	PSR92749.1 Protein tesmin/TSO1-like [Actinidia chinensis var. chinensis]
PB.22928.1	21.3555888909642	142.253674613501	2.7418	7.137e-08	1.335e-06	-	GO:0006508(proteolysis)	-	GO:0004190(aspartic-type endopeptidase activity)	At1g44130	318	KOG1339	Posttranslational modification, protein turnover, chaperones	Q0IU52|ASP1_ORYSJ	1.44e-85	241	Aspartic proteinase Asp1 OS=Oryza sativa subsp. japonica OX=39947 GN=ASP1 PE=2 SV=1	XP_009596730.1	2.4e-116	424.9	XP_009596730.1 PREDICTED: aspartic proteinase Asp1-like [Nicotiana tomentosiformis]
PB.32585.1	0	12.778367328565	6.0629	0.00021408	0.0022665	-	-	-	-	-	-	-	-	-	-	-	-	-	-	-	-
PB.21079.1	10.1713671099755	29.9008942953936	1.5649	0.0072445	0.045576	-	-	-	-	At5g11430	177	KOG1634	Transcription	-	-	-	-	PSS17793.1	2.6e-81	308.5	PSS17793.1 PHD finger protein [Actinidia chinensis var. chinensis]
PB.21730.1	2.98252584239014	27.6150699604268	3.1856	0.00026318	0.0027188	-	-	-	-	-	-	-	-	-	-	-	-	XP_027065747.1	2.6e-65	255.4	XP_027065747.1 transmembrane protein 128-like [Coffea arabica]
PB.22239.1	294.105044373843	746.698887612964	1.3421	7.6649e-16	2.465e-14	K09419 HSFF; heat shock transcription factor, other eukaryote	GO:0006355(regulation of transcription, DNA-templated)	GO:0042025(host cell nucleus)	GO:0003700(DNA-binding transcription factor activity),GO:0043565(sequence-specific DNA binding)	At4g18880	307	KOG0627	Transcription	O49403|HFA4A_ARATH	1.76e-97	307	Heat stress transcription factor A-4a OS=Arabidopsis thaliana OX=3702 GN=HSFA4A PE=2 SV=1	PSS29034.1	1.4e-140	505.4	PSS29034.1 Heat stress transcription factor A-4a like [Actinidia chinensis var. chinensis]
PB.1022.1	9.19283135593012	109.258471136417	3.5901	1.7752e-13	5.1802e-12	-	GO:0055114(oxidation-reduction process),GO:0006412(translation)	GO:0016020(membrane),GO:0005840(ribosome)	GO:0003723(RNA binding),GO:0003735(structural constituent of ribosome),GO:0003676(nucleic acid binding)	AtMi093	130	KOG4770	Energy production and conversion	P23209|RT13_DAUCA	3.62e-56	193	Ribosomal protein S13, mitochondrial OS=Daucus carota OX=4039 GN=RPS13 PE=3 SV=1	YP_009493675.1	5.2e-59	235.7	YP_009493675.1 ribosomal protein S13 (chloroplast) [Codonopsis lanceolata]
PB.12321.1	93.6560825426401	316.10670163444	1.7538	9.6514e-15	2.9737e-13	-	GO:0048544(recognition of pollen),GO:0006468(protein phosphorylation)	-	GO:0004672(protein kinase activity),GO:0005524(ATP binding),GO:0004674(protein serine/threonine kinase activity)	-	-	-	-	Q25AG3|LERK3_ORYSI	2.60e-161	494	G-type lectin S-receptor-like serine/threonine-protein kinase LECRK3 OS=Oryza sativa subsp. indica OX=39946 GN=LECRK3 PE=3 SV=2	XP_021665706.1	0.0e+00	1139.8	XP_021665706.1 G-type lectin S-receptor-like serine/threonine-protein kinase LECRK3 [Hevea brasiliensis]
PB.8430.1	6.54658375919631	4585.89437053443	9.5195	8.9975e-130	1.89e-127	-	-	-	-	-	-	-	-	-	-	-	-	CAN79321.1	2.7e-24	119.8	CAN79321.1 hypothetical protein VITISV_018984 [Vitis vinifera]
PB.11403.1	28.370960089955	82.3374891657086	1.5258	0.00042211	0.0041149	K04082 hscB, HSCB, HSC20; molecular chaperone HscB	GO:0097428(protein maturation by iron-sulfur cluster transfer),GO:0051259(protein complex oligomerization)	-	GO:0001671(ATPase activator activity),GO:0051087(chaperone binding)	At5g06410	273	KOG3192	Posttranslational modification, protein turnover, chaperones	Q8L7K4|HSCB_ARATH	1.78e-84	274	Iron-sulfur cluster co-chaperone protein HscB homolog OS=Arabidopsis thaliana OX=3702 GN=HSCB PE=1 SV=1	XP_024985797.1	2.5e-77	295.8	XP_024985797.1 uncharacterized protein LOC112521270 [Cynara cardunculus var. scolymus]
PB.5145.1	4.49540516002075	44.9770107187031	3.3473	0.0034406	0.02482	-	-	-	GO:0051087(chaperone binding),GO:0005515(protein binding)	-	-	-	-	O82345|BAG6_ARATH	1.07e-30	135	BAG family molecular chaperone regulator 6 OS=Arabidopsis thaliana OX=3702 GN=BAG6 PE=1 SV=1	XP_002279584.1	6.9e-85	321.2	XP_002279584.1 PREDICTED: BAG family molecular chaperone regulator 6 isoform X2 [Vitis vinifera]
PB.15786.1	105.611051092112	644.003912238927	2.6017	1.2452e-37	8.198e-36	K09490 HSPA5, BIP; endoplasmic reticulum chaperone BiP [EC:3.6.4.10]	-	-	-	At5g28540	1066	KOG0100	Posttranslational modification, protein turnover, chaperones	Q03685|BIP5_TOBAC	0.0	1094	Luminal-binding protein 5 OS=Nicotiana tabacum OX=4097 GN=BIP5 PE=2 SV=1	XP_009592769.1	0.0e+00	1085.1	XP_009592769.1 PREDICTED: luminal-binding protein 5 [Nicotiana tomentosiformis]
PB.15206.1	199.738543097991	1005.25756052994	2.3306	7.3943e-47	5.9305e-45	-	-	-	GO:0016491(oxidoreductase activity)	-	-	-	-	-	-	-	-	PSS26365.1	3.0e-212	743.8	PSS26365.1 Nitroreductase [Actinidia chinensis var. chinensis]
PB.8630.1	17.0634761733494	54.0973940404782	1.6607	0.00049003	0.0046906	-	-	-	-	-	-	-	-	Q8RWY4|NLP6_ARATH	5.32e-23	109	Protein NLP6 OS=Arabidopsis thaliana OX=3702 GN=NLP6 PE=2 SV=2	XP_004301816.2	1.5e-38	167.2	XP_004301816.2 PREDICTED: protein NLP6 [Fragaria vesca subsp. vesca]
PB.25573.1	115.797162315662	235.289360126987	1.0163	3.5831e-05	0.0004467	K22071 FDX2; ferredoxin-2, mitochondrial	-	-	GO:0009055(electron transfer activity),GO:0051536(iron-sulfur cluster binding),GO:0051537(2 iron, 2 sulfur cluster binding)	At4g05450	225	KOG3309	Energy production and conversion	Q9M0V0|MFDX1_ARATH	1.68e-69	225	Adrenodoxin-like protein 1, mitochondrial OS=Arabidopsis thaliana OX=3702 GN=MFDX1 PE=1 SV=1	XP_022898065.1	7.9e-71	273.5	XP_022898065.1 uncharacterized protein LOC111411723 [Olea europaea var. sylvestris]
PB.30460.1	0	7.31255523115014	5.2553	0.004485	0.030657	-	-	-	-	At1g14300	144	KOG2973	Function unknown	Q8C3I8|HGH1_MOUSE	5.23e-08	58.2	Protein HGH1 homolog OS=Mus musculus OX=10090 GN=Hgh1 PE=1 SV=1	PPR95251.1	4.0e-50	204.1	PPR95251.1 hypothetical protein GOBAR_AA25426 [Gossypium barbadense]
PB.29122.1	313.908017185565	766.426393923681	1.2881	4.9463e-14	1.4809e-12	K00434 E1.11.1.11; L-ascorbate peroxidase [EC:1.11.1.11]	GO:0006979(response to oxidative stress),GO:0055114(oxidation-reduction process)	-	GO:0004601(peroxidase activity),GO:0020037(heme binding)	-	-	-	-	Q9FE01|APX2_ORYSJ	1.78e-117	346	L-ascorbate peroxidase 2, cytosolic OS=Oryza sativa subsp. japonica OX=39947 GN=APX2 PE=1 SV=1	BAE48791.1	4.7e-119	433.3	BAE48791.1 cytosolic ascorbate peroxidase [Codonopsis lanceolata]
PB.8081.1	1.51562784515751	17.424282010367	3.5855	0.0053411	0.035608	K14809 DDX55, SPB4; ATP-dependent RNA helicase DDX55/SPB4 [EC:3.6.4.13]	-	-	GO:0003676(nucleic acid binding),GO:0005524(ATP binding)	At5g05450	484	KOG0345	RNA processing and modification	Q9FLB0|RH18_ARATH	0.0	484	DEAD-box ATP-dependent RNA helicase 18 OS=Arabidopsis thaliana OX=3702 GN=RH18 PE=2 SV=1	PSS33280.1	3.0e-156	558.1	PSS33280.1 DEAD-box ATP-dependent RNA helicase [Actinidia chinensis var. chinensis]
PB.17220.1	49.7124089445822	484.783348547757	3.2996	2.5436e-26	1.2398e-24	-	-	-	-	-	-	-	-	-	-	-	-	PSS06345.1	2.3e-49	202.6	PSS06345.1 Translation initiation factor IF-2 like [Actinidia chinensis var. chinensis]
PB.17731.1	23.5870692723467	92.2419081955492	1.965	2.3459e-07	4.131e-06	K01426 E3.5.1.4, amiE; amidase [EC:3.5.1.4]	-	-	-	At4g34880	218	KOG1211	Translation, ribosomal structure and biogenesis	A0A1P8B760|AMI4G_ARATH	9.29e-88	288	Probable amidase At4g34880 OS=Arabidopsis thaliana OX=3702 GN=At4g34880 PE=2 SV=1	XP_024167111.1	4.2e-136	490.7	XP_024167111.1 probable amidase At4g34880 [Rosa chinensis]
PB.30940.1	93.7167447245719	1055.52650715227	3.4992	1.4555e-106	2.5512e-104	-	-	-	-	At3g57810	59.7	KOG2606	Signal transduction mechanisms; Posttranslational modification, protein turnover, chaperones	Q8LBZ4|OTU_ARATH	3.84e-13	72.8	OTU domain-containing protein At3g57810 OS=Arabidopsis thaliana OX=3702 GN=At3g57810 PE=2 SV=1	PSS01827.1	7.5e-43	179.9	PSS01827.1 OTU domain-containing protein [Actinidia chinensis var. chinensis]
PB.21349.1	248.7375158153	5210.56516192012	4.3921	3.2109e-79	4.1254e-77	K01414 prlC; oligopeptidase A [EC:3.4.24.70]	GO:0006508(proteolysis)	-	GO:0004222(metalloendopeptidase activity)	At5g65620	89.4	KOG2089	Posttranslational modification, protein turnover, chaperones	Q949P2|COPDA_ARATH	3.76e-17	89.4	Probable cytosolic oligopeptidase A OS=Arabidopsis thaliana OX=3702 GN=CYOP PE=1 SV=1	XP_027076329.1	9.8e-20	104.0	XP_027076329.1 probable cytosolic oligopeptidase A [Coffea arabica]
PB.26101.1	22.6453310322193	1648.09507172448	6.1698	5.2395e-119	1.0272e-116	K04569 CCS; copper chaperone for superoxide dismutase	GO:0006801(superoxide metabolic process),GO:0030001(metal ion transport)	-	GO:0046872(metal ion binding)	At1g12520	239	KOG4656	Inorganic ion transport and metabolism	Q9LD47|CCS_ARATH	2.64e-73	239	Copper chaperone for superoxide dismutase, chloroplastic/cytosolic OS=Arabidopsis thaliana OX=3702 GN=CCS PE=1 SV=1	XP_022021451.1	9.1e-72	276.6	XP_022021451.1 copper chaperone for superoxide dismutase, chloroplastic/cytosolic [Helianthus annuus]
PB.17024.1	8.91232135034653	72.1403793888931	3.0415	9.3003e-10	2.1093e-08	K12837 U2AF2; splicing factor U2AF 65 kDa subunit	GO:0006397(mRNA processing)	GO:0005634(nucleus)	GO:0003676(nucleic acid binding),GO:0003723(RNA binding)	At1g60900	348	KOG0120	RNA processing and modification	Q9ZR40|U2A2B_NICPL	1.01e-122	355	Splicing factor U2af large subunit B OS=Nicotiana plumbaginifolia OX=4092 GN=U2AF65B PE=2 SV=1	XP_024982810.1	6.4e-140	503.4	XP_024982810.1 splicing factor U2af large subunit B-like isoform X1 [Cynara cardunculus var. scolymus]
PB.20998.1	0.749234193336792	39.0040858067297	5.803	1.1732e-06	1.8876e-05	K09487 HSP90B, TRA1; heat shock protein 90kDa beta	-	-	-	At3g07770	98.2	KOG0019	Posttranslational modification, protein turnover, chaperones	F4JFN3|HS906_ARATH	6.03e-20	98.6	Heat shock protein 90-6, mitochondrial OS=Arabidopsis thaliana OX=3702 GN=HSP90-6 PE=1 SV=1	PSS05965.1	3.2e-34	152.1	PSS05965.1 Heat shock protein like [Actinidia chinensis var. chinensis]
PB.6410.1	135.128186767035	291.201287096219	1.1088	0.00030733	0.0031153	K13917 RNGTT; mRNA-capping enzyme [EC:2.7.7.50 3.6.1.-]	GO:0006281(DNA repair),GO:0006310(DNA recombination),GO:0006370(7-methylguanosine mRNA capping),GO:0016311(dephosphorylation),GO:0006470(protein dephosphorylation)	-	GO:0003910(DNA ligase (ATP) activity),GO:0005524(ATP binding),GO:0004484(mRNA guanylyltransferase activity),GO:0008138(protein tyrosine/serine/threonine phosphatase activity),GO:0016791(phosphatase activity),GO:0004725(protein tyrosine phosphatase activity)	At3g09100	462	KOG2386	RNA processing and modification	O60942|MCE1_HUMAN	2.71e-67	167	mRNA-capping enzyme OS=Homo sapiens OX=9606 GN=RNGTT PE=1 SV=1	XP_024967214.1	6.8e-199	699.9	XP_024967214.1 mRNA-capping enzyme [Cynara cardunculus var. scolymus]
PB.18301.1	20.4993780126797	59.6576687146514	1.5447	0.00040386	0.0039624	-	-	-	-	-	-	-	-	F4I933|STR8_ARATH	1.49e-63	221	Rhodanese-like domain-containing protein 8, chloroplastic OS=Arabidopsis thaliana OX=3702 GN=STR8 PE=4 SV=1	XP_011086965.1	1.4e-67	263.1	XP_011086965.1 rhodanese-like domain-containing protein 8, chloroplastic [Sesamum indicum]
PB.28563.1	48.119292641627	50276.1014318517	10.006	0	0	-	-	-	GO:0005515(protein binding),GO:0051087(chaperone binding)	-	-	-	-	O65373|BAG5_ARATH	1.67e-17	84.7	BAG family molecular chaperone regulator 5, mitochondrial OS=Arabidopsis thaliana OX=3702 GN=BAG5 PE=1 SV=1	XP_022008183.1	1.3e-37	162.9	XP_022008183.1 uncharacterized protein LOC110907519 [Helianthus annuus]
PB.8215.1	13.1624726816076	59.3747042949516	2.178	7.1687e-06	0.0001025	-	GO:0006281(DNA repair)	-	GO:0003824(catalytic activity)	-	-	-	-	-	-	-	-	PSS18995.1	3.7e-58	232.3	PSS18995.1 hypothetical protein CEY00_Acc10937 [Actinidia chinensis var. chinensis]
PB.26695.1	1.17351839778611	96.859416918958	6.2052	9.0788e-10	2.065e-08	K10839 RAD23, HR23; UV excision repair protein RAD23	GO:0006289(nucleotide-excision repair),GO:0043161(proteasome-mediated ubiquitin-dependent protein catabolic process)	GO:0042025(host cell nucleus)	GO:0003684(damaged DNA binding),GO:0005515(protein binding)	At5g38470	442	KOG0011	Replication, recombination and repair	Q84L30|RD23D_ARATH	3.07e-152	442	Ubiquitin receptor RAD23d OS=Arabidopsis thaliana OX=3702 GN=RAD23D PE=1 SV=2	XP_024987725.1	2.5e-143	514.2	XP_024987725.1 ubiquitin receptor RAD23d-like [Cynara cardunculus var. scolymus]
PB.19329.1	16.0686549686349	649.074761365174	5.3829	4.2758e-56	3.9159e-54	K15633 gpmI; 2,3-bisphosphoglycerate-independent phosphoglycerate mutase [EC:5.4.2.12]	GO:0006007(glucose catabolic process)	GO:0005737(cytoplasm)	GO:0003824(catalytic activity),GO:0046872(metal ion binding),GO:0004619(phosphoglycerate mutase activity),GO:0030145(manganese ion binding)	At3g08590	826	KOG4513	Carbohydrate transport and metabolism	Q42908|PMGI_MESCR	0.0	857	2,3-bisphosphoglycerate-independent phosphoglycerate mutase OS=Mesembryanthemum crystallinum OX=3544 GN=PGM1 PE=2 SV=1	XP_015897588.1	6.6e-248	862.1	XP_015897588.1 2,3-bisphosphoglycerate-independent phosphoglycerate mutase [Ziziphus jujuba]
PB.21654.1	28.4383907334578	112.608601710453	1.9838	2.2416e-05	0.00029295	-	-	-	-	-	-	-	-	-	-	-	-	PSS18960.1	1.1e-36	160.2	PSS18960.1 hypothetical protein CEY00_Acc10900 [Actinidia chinensis var. chinensis]
PB.22469.1	1.49846838667358	565.54606274043	8.6732	2.3959e-29	1.3048e-27	K09503 DNAJA2; DnaJ homolog subfamily A member 2	GO:0006457(protein folding)	-	GO:0051082(unfolded protein binding),GO:0031072(heat shock protein binding)	At3g44110	285	KOG0712	Posttranslational modification, protein turnover, chaperones	Q04960|DNJH_CUCSA	3.91e-116	293	DnaJ protein homolog OS=Cucumis sativus OX=3659 GN=DNAJ1 PE=2 SV=1	XP_008443634.1	5.4e-108	397.1	XP_008443634.1 PREDICTED: dnaJ protein homolog [Cucumis melo]
PB.27661.1	19.4849820045724	6013.55480253507	8.2633	4.4992e-210	1.4885e-207	-	-	-	GO:0001671(ATPase activator activity),GO:0051087(chaperone binding)	At3g12050	448	KOG2936	Function unknown	Q8N9S3|AHSA2_MOUSE	6.02e-42	155	Activator of 90 kDa heat shock protein ATPase homolog 2 OS=Mus musculus OX=10090 GN=Ahsa2 PE=1 SV=2	XP_023760360.1	4.9e-141	506.5	XP_023760360.1 activator of 90 kDa heat shock protein ATPase homolog [Lactuca sativa]
PB.29440.1	7.71581229236144	3159.20961864243	8.7004	2.1503e-129	4.4462e-127	K14488 SAUR; SAUR family protein	GO:0009733(response to auxin)	-	-	-	-	-	-	Q9FJG0|SAU20_ARATH	3.82e-08	54.3	Auxin-responsive protein SAUR20 OS=Arabidopsis thaliana OX=3702 GN=SAUR20 PE=2 SV=1	PSS12041.1	1.5e-13	82.8	PSS12041.1 Auxin-responsive protein [Actinidia chinensis var. chinensis]
PB.3288.1	3201.55472221481	16359.4803214299	2.3536	1.0463e-89	1.53e-87	K09487 HSP90B, TRA1; heat shock protein 90kDa beta	GO:0006457(protein folding)	-	GO:0005524(ATP binding),GO:0051082(unfolded protein binding)	At4g24190	1160	KOG0020	Posttranslational modification, protein turnover, chaperones	Q9STX5|ENPL_ARATH	0.0	1160	Endoplasmin homolog OS=Arabidopsis thaliana OX=3702 GN=HSP90-7 PE=1 SV=1	KVI05215.1	0.0e+00	1241.1	KVI05215.1 Heat shock protein Hsp90 [Cynara cardunculus var. scolymus]
PB.24776.1	282.498890481273	579.899932388549	1.0382	1.5209e-09	3.3771e-08	-	-	-	GO:0003824(catalytic activity),GO:0043169(cation binding)	At4g33920	571	KOG0700	Signal transduction mechanisms	O81760|P2C63_ARATH	0.0	571	Probable protein phosphatase 2C 63 OS=Arabidopsis thaliana OX=3702 GN=At4g33920 PE=2 SV=1	XP_024979629.1	3.1e-179	633.6	XP_024979629.1 probable protein phosphatase 2C 63 [Cynara cardunculus var. scolymus]
PB.9885.1	32.9227375672865	103.38104001279	1.6596	3.6443e-07	6.2429e-06	-	GO:0006468(protein phosphorylation)	-	GO:0004672(protein kinase activity),GO:0005524(ATP binding)	-	-	-	-	Q9LDS6|CRK32_ARATH	2.05e-78	184	Putative cysteine-rich receptor-like protein kinase 32 OS=Arabidopsis thaliana OX=3702 GN=CRK32 PE=3 SV=1	XP_018622974.1	5.4e-59	235.0	XP_018622974.1 PREDICTED: G-type lectin S-receptor-like serine/threonine-protein kinase At1g11330 isoform X3 [Nicotiana tomentosiformis]
PB.14739.1	1.49846838667358	28.2804494079076	4.3025	0.00020604	0.0021919	-	GO:0006468(protein phosphorylation)	-	GO:0005524(ATP binding),GO:0004672(protein kinase activity)	At3g51550	341	KOG1187	Signal transduction mechanisms	Q9SCZ4|FERON_ARATH	1.01e-102	341	Receptor-like protein kinase FERONIA OS=Arabidopsis thaliana OX=3702 GN=FER PE=1 SV=1	XP_021997017.1	1.8e-132	478.8	XP_021997017.1 receptor like protein kinase S.2-like [Helianthus annuus]
PB.28664.1	3441.30317032405	12503.3554335022	1.8612	3.1944e-24	1.4602e-22	-	-	-	GO:0003824(catalytic activity)	At2g45400	277	KOG1502	Defense mechanisms	Q40316|VESTR_MEDSA	1.46e-91	283	Vestitone reductase OS=Medicago sativa OX=3879 PE=1 SV=1	XP_023916261.1	8.5e-95	352.8	XP_023916261.1 vestitone reductase-like [Quercus suber]
PB.12757.1	3.78906961289377	125.280134827401	5.0607	0.0061288	0.039846	K13989 DERL2_3; Derlin-2/3	-	-	-	At4g29330	102	KOG0858	Function unknown	Q8VZU9|DERL1_ARATH	1.17e-22	102	Derlin-1 OS=Arabidopsis thaliana OX=3702 GN=DER1 PE=2 SV=1	AET05171.2	1.0e-40	174.1	AET05171.2 derlin-2 protein [Medicago truncatula]
PB.25680.1	1543.69980395417	4010.47158991213	1.3778	5.599e-38	3.714e-36	K09560 ST13; suppressor of tumorigenicity protein 13	-	-	GO:0005515(protein binding),GO:0046983(protein dimerization activity)	At4g22670_2	266	KOG1308	Signal transduction mechanisms; Posttranslational modification, protein turnover, chaperones	Q93YR3|F10AL_ARATH	3.36e-102	318	FAM10 family protein At4g22670 OS=Arabidopsis thaliana OX=3702 GN=At4g22670 PE=1 SV=1	XP_008369521.1	8.4e-65	253.4	XP_008369521.1 PREDICTED: FAM10 family protein At4g22670 [Malus domestica]
PB.30166.1	20.7678924322151	9365.58156496739	8.8289	1.152e-43	8.5649e-42	-	-	-	-	-	-	-	-	O04023|SRC2_ARATH	3.15e-39	145	Protein SRC2 homolog OS=Arabidopsis thaliana OX=3702 GN=SRC2 PE=1 SV=1	XP_027161653.1	1.3e-43	182.6	XP_027161653.1 protein SRC2 homolog [Coffea eugenioides]
PB.9221.1	0	19.0352240081184	6.6378	8.443e-06	0.00011912	-	GO:0015074(DNA integration)	-	GO:0003676(nucleic acid binding),GO:0008270(zinc ion binding)	At2g07420	214	KOG0017	General function prediction only	P10978|POLX_TOBAC	8.67e-51	199	Retrovirus-related Pol polyprotein from transposon TNT 1-94 OS=Nicotiana tabacum OX=4097 PE=2 SV=1	AAT38747.2	4.8e-111	407.9	AAT38747.2 Polyprotein, putative [Solanum demissum]
PB.8507.1	0	181.419231680638	9.89	5.9162e-16	1.9142e-14	-	GO:0006508(proteolysis)	-	GO:0004190(aspartic-type endopeptidase activity)	-	-	-	-	-	-	-	-	XP_012845381.1	1.0e-201	709.1	XP_012845381.1 PREDICTED: uncharacterized protein LOC105965384 [Erythranthe guttata]
PB.16963.1	40.0886514267141	126.34881291487	1.6493	0.00011366	0.0012839	K13464 JAZ; jasmonate ZIM domain-containing protein	-	-	-	-	-	-	-	Q9LVI4|TIF6B_ARATH	9.05e-24	107	Protein TIFY 6B OS=Arabidopsis thaliana OX=3702 GN=TIFY6B PE=1 SV=1	CAN79663.1	1.1e-73	283.5	CAN79663.1 hypothetical protein VITISV_031013 [Vitis vinifera]
PB.32582.1	30.9383855343758	496.829814919475	4.0142	1.356e-68	1.4649e-66	-	-	-	-	At1g26800	94.4	KOG0800	Posttranslational modification, protein turnover, chaperones	Q9LQX2|MPSR1_ARATH	1.17e-23	94.4	E3 ubiquitin-protein ligase MPSR1 OS=Arabidopsis thaliana OX=3702 GN=MPSR1 PE=1 SV=1	KFK44584.1	3.9e-22	109.8	KFK44584.1 hypothetical protein AALP_AA1G277700 [Arabis alpina]
PB.7709.1	18.0539442614017	52.1485632729882	1.5435	0.00075658	0.0067971	-	-	-	-	-	-	-	-	Q9T041|TOR1_ARATH	0.0	787	Microtubule-associated protein TORTIFOLIA1 OS=Arabidopsis thaliana OX=3702 GN=TOR1 PE=1 SV=2	XP_010644421.1	1.4e-310	1070.8	XP_010644421.1 PREDICTED: microtubule-associated protein TORTIFOLIA1 [Vitis vinifera]
PB.2595.1	0	2043.04840291536	13.383	2.9096e-29	1.5813e-27	-	-	-	GO:0051087(chaperone binding),GO:0005515(protein binding)	-	-	-	-	O82345|BAG6_ARATH	3.10e-22	108	BAG family molecular chaperone regulator 6 OS=Arabidopsis thaliana OX=3702 GN=BAG6 PE=1 SV=1	XP_022866064.1	1.5e-75	290.4	XP_022866064.1 LOW QUALITY PROTEIN: BAG family molecular chaperone regulator 6 [Olea europaea var. sylvestris]
PB.17566.1	54.4901986298986	111.925583577452	1.0437	0.0019767	0.015479	K18875 EDS1; enhanced disease susceptibility 1 protein	GO:0006629(lipid metabolic process)	-	-	-	-	-	-	Q9XF23|EDS1L_ARATH	4.52e-133	410	Protein EDS1L OS=Arabidopsis thaliana OX=3702 GN=EDS1 PE=1 SV=1	XP_027167164.1	4.1e-171	607.1	XP_027167164.1 protein EDS1-like [Coffea eugenioides]
PB.28460.1	0	718.518033104374	11.875	3.2743e-23	1.4395e-21	-	GO:0055114(oxidation-reduction process)	-	GO:0016491(oxidoreductase activity)	At5g24530	192	KOG0143	Secondary metabolites biosynthesis, transport and catabolism; General function prediction only	P24397|HY6H_HYONI	4.19e-61	206	Hyoscyamine 6-dioxygenase OS=Hyoscyamus niger OX=4079 GN=H6H PE=1 SV=1	XP_024982278.1	5.7e-99	366.7	XP_024982278.1 hyoscyamine 6-dioxygenase-like [Cynara cardunculus var. scolymus]
PB.22552.1	0	88.5417642189624	8.8554	1.0111e-11	2.6575e-10	K14664 ILR1; IAA-amino acid hydrolase [EC:3.5.1.-]	-	-	GO:0016787(hydrolase activity)	-	-	-	-	O04373|ILL4_ARATH	3.38e-167	487	IAA-amino acid hydrolase ILR1-like 4 OS=Arabidopsis thaliana OX=3702 GN=ILL4 PE=1 SV=2	PSS07374.1	2.6e-147	527.7	PSS07374.1 IAA-amino acid hydrolase ILR1-like [Actinidia chinensis var. chinensis]
PB.25675.1	649.857638430182	2447.65993008377	1.9134	4.5883e-63	4.6528e-61	-	-	-	-	-	-	-	-	Q84WN0|Y4920_ARATH	3.10e-66	180	Uncharacterized protein At4g37920 OS=Arabidopsis thaliana OX=3702 GN=At4g37920 PE=2 SV=2	XP_027092406.1	1.3e-78	299.3	XP_027092406.1 uncharacterized protein At4g37920-like [Coffea arabica]
PB.17611.1	6.92367945281484	941.016911003993	7.0878	1.4146e-12	3.888e-11	-	-	-	-	-	-	-	-	Q851F9|EGY3_ORYSJ	0.0	308	Probable zinc metalloprotease EGY3, chloroplastic OS=Oryza sativa subsp. japonica OX=39947 GN=EGY3 PE=2 SV=1	XP_021911502.1	8.0e-143	513.1	XP_021911502.1 LOW QUALITY PROTEIN: probable zinc metallopeptidase EGY3, chloroplastic [Carica papaya]
PB.29692.1	33.3911918244629	96.1680866816431	1.5309	0.0022278	0.017163	K07977 ARF; Arf/Sar family, other	-	-	GO:0005525(GTP binding)	At5g17060	371	KOG0070	Intracellular trafficking, secretion, and vesicular transport	P91924|ARF_DUGJA	2.94e-82	253	ADP-ribosylation factor OS=Dugesia japonica OX=6161 PE=2 SV=3	XP_002274926.1	9.7e-106	389.0	XP_002274926.1 PREDICTED: ADP-ribosylation factor 1-like 2 isoform X2 [Vitis vinifera]
PB.32683.1	10.3552914275241	56.2576171044954	2.4636	1.9666e-06	3.0582e-05	K13448 CML; calcium-binding protein CML	-	-	GO:0005509(calcium ion binding)	At5g37770	58.5	KOG0027	Signal transduction mechanisms	P25070|CML24_ARATH	5.25e-11	58.5	Calcium-binding protein CML24 OS=Arabidopsis thaliana OX=3702 GN=CML24 PE=2 SV=2	XP_009628802.1	1.4e-10	70.9	XP_009628802.1 PREDICTED: probable calcium-binding protein CML18 [Nicotiana tomentosiformis]
PB.25926.1	679.968363089524	1482.05518148632	1.1231	8.604e-21	3.4451e-19	-	GO:0006457(protein folding)	-	GO:0051082(unfolded protein binding)	At1g10350	363	KOG0714	Posttranslational modification, protein turnover, chaperones	Q80Y75|DJB13_MOUSE	5.88e-60	204	DnaJ homolog subfamily B member 13 OS=Mus musculus OX=10090 GN=Dnajb13 PE=1 SV=1	XP_024987297.1	6.4e-126	456.4	XP_024987297.1 dnaJ homolog subfamily B member 1-like [Cynara cardunculus var. scolymus]
PB.20022.1	57.4592508011878	124.202392443368	1.1093	2.5007e-05	0.00032254	K23222 HARBI1; nuclease HARBI1 [EC:3.1.-.-]	-	-	-	At5g41980	274	KOG4585	Replication, recombination and repair	B0BN95|HARB1_RAT	4.57e-10	65.5	Putative nuclease HARBI1 OS=Rattus norvegicus OX=10116 GN=Harbi1 PE=2 SV=1	XP_019076391.1	1.7e-171	608.2	XP_019076391.1 PREDICTED: uncharacterized protein LOC100264919 [Vitis vinifera]
PB.12447.1	487.708148392647	3689.75080061862	2.9179	4.0792e-100	6.6236e-98	K15397 KCS; 3-ketoacyl-CoA synthase [EC:2.3.1.199]	GO:0006633(fatty acid biosynthetic process)	GO:0016020(membrane)	GO:0003824(catalytic activity),GO:0016747(transferase activity, transferring acyl groups other than amino-acyl groups)	-	-	-	-	O48780|KCS11_ARATH	0.0	882	3-ketoacyl-CoA synthase 11 OS=Arabidopsis thaliana OX=3702 GN=KCS11 PE=1 SV=1	XP_004146292.1	1.3e-256	891.3	XP_004146292.1 PREDICTED: 3-ketoacyl-CoA synthase 11 [Cucumis sativus]
PB.25011.1	9.56590711550443	66.172657663873	2.7861	4.2979e-08	8.2669e-07	K01285 PRCP; lysosomal Pro-X carboxypeptidase [EC:3.4.16.2]	GO:0006508(proteolysis)	-	GO:0008236(serine-type peptidase activity)	At5g22860	103	KOG2183	General function prediction only; Posttranslational modification, protein turnover, chaperones	Q7TMR0|PCP_MOUSE	1.59e-16	83.6	Lysosomal Pro-X carboxypeptidase OS=Mus musculus OX=10090 GN=Prcp PE=1 SV=2	OMO90327.1	3.9e-41	174.9	OMO90327.1 Peptidase S28 [Corchorus olitorius]
PB.11348.1	7845.06939297358	34062.2563402486	2.1183	2.7597e-91	4.1738e-89	K04079 HSP90A, htpG; molecular chaperone HtpG	GO:0006457(protein folding)	-	GO:0005524(ATP binding),GO:0051082(unfolded protein binding)	At5g56000	1103	KOG0019	Posttranslational modification, protein turnover, chaperones	P36181|HSP80_SOLLC	0.0	1120	Heat shock cognate protein 80 OS=Solanum lycopersicum OX=4081 GN=HSC80 PE=2 SV=1	XP_024977344.1	0.0e+00	1224.2	XP_024977344.1 heat shock cognate protein 80 [Cynara cardunculus var. scolymus]
PB.16949.1	2.99693677334717	2113.06163263018	9.4798	7.2483e-09	1.5213e-07	K09503 DNAJA2; DnaJ homolog subfamily A member 2	GO:0006457(protein folding)	-	GO:0051082(unfolded protein binding),GO:0031072(heat shock protein binding)	At3g44110	343	KOG0712	Posttranslational modification, protein turnover, chaperones	P43644|DNJH_ATRNU	5.46e-132	345	DnaJ protein homolog ANJ1 OS=Atriplex nummularia OX=3553 PE=2 SV=1	KDO48715.1	7.2e-115	420.2	KDO48715.1 hypothetical protein CISIN_1g015695mg [Citrus sinensis]
PB.8777.1	86.607536365073	287.571165010517	1.7369	1.887e-09	4.1689e-08	K17506 PPM1L, PP2CE; protein phosphatase 1L [EC:3.1.3.16]	-	-	GO:0003824(catalytic activity)	At1g34750	335	KOG0698	Signal transduction mechanisms	Q9S9Z7|P2C10_ARATH	3.08e-106	335	Probable protein phosphatase 2C 10 OS=Arabidopsis thaliana OX=3702 GN=At1g34750 PE=2 SV=1	POO03973.1	2.4e-97	362.5	POO03973.1 Protein phosphatase [Trema orientale]
PB.5700.1	5.78541723185262	232.7336147719	5.2559	1.1451e-32	6.9351e-31	K03926 cutA; periplasmic divalent cation tolerance protein	GO:0010038(response to metal ion)	-	-	At2g33740	120	KOG3338	Inorganic ion transport and metabolism	Q109R6|CUTA1_ORYSJ	2.61e-30	121	Protein CutA 1, chloroplastic OS=Oryza sativa subsp. japonica OX=39947 GN=CUTA1 PE=1 SV=1	PSS17365.1	5.8e-28	132.1	PSS17365.1 Protein CutA like [Actinidia chinensis var. chinensis]
PB.15325.1	14.2556908420279	276.152809156457	4.2339	1.8753e-27	9.6003e-26	-	-	-	-	-	-	-	-	Q9MA87|OFT23_ARATH	0.0	550	O-fucosyltransferase 23 OS=Arabidopsis thaliana OX=3702 GN=OFUT23 PE=2 SV=1	XP_023898847.1	7.2e-190	669.5	XP_023898847.1 O-fucosyltransferase 23 [Quercus suber]
PB.8775.1	34.7970934931025	104.270919020086	1.5707	0.0005602	0.0052429	K03686 dnaJ; molecular chaperone DnaJ	GO:0006508(proteolysis),GO:0006457(protein folding),GO:0009408(response to heat)	-	GO:0004252(serine-type endopeptidase activity),GO:0031072(heat shock protein binding),GO:0051082(unfolded protein binding),GO:0005524(ATP binding)	At2g22360	520	KOG0715	Posttranslational modification, protein turnover, chaperones	P0DO03|DJA8_ORYSJ	0.0	548	Chaperone protein dnaJ A8, chloroplastic OS=Oryza sativa subsp. japonica OX=39947 GN=DJA8 PE=1 SV=1	OTG10803.1	4.0e-137	494.6	OTG10803.1 putative DNAJ heat shock family protein [Helianthus annuus]
PB.19070.1	97.1695993438505	873.945762459928	3.1673	7.1644e-32	4.2138e-30	-	-	-	-	-	-	-	-	-	-	-	-	PSS06345.1	3.8e-102	377.9	PSS06345.1 Translation initiation factor IF-2 like [Actinidia chinensis var. chinensis]
PB.5346.1	0	7.87376105719363	5.3632	0.0038026	0.026867	-	-	-	-	At5g27030	91.3	KOG0266	General function prediction only	Q5NBT9|TPR1_ORYSJ	5.96e-19	97.1	Protein TPR1 OS=Oryza sativa subsp. japonica OX=39947 GN=TPR1 PE=1 SV=1	KZV43664.1	1.2e-25	124.4	KZV43664.1 topless-related protein 3 [Dorcoceras hygrometricum]
PB.18723.1	47.9631896740951	233.61587700411	2.2959	6.2539e-11	1.5557e-09	-	GO:0005975(carbohydrate metabolic process)	-	GO:0004553(hydrolase activity, hydrolyzing O-glycosyl compounds),GO:0004564(beta-fructofuranosidase activity),GO:0004575(sucrose alpha-glucosidase activity)	At1g12240	771	KOG0228	Carbohydrate transport and metabolism	P29001|INVA_VIGRR	0.0	816	Acid beta-fructofuranosidase OS=Vigna radiata var. radiata OX=3916 GN=INVA PE=1 SV=1	XP_023729950.1	1.7e-275	953.7	XP_023729950.1 beta-fructofuranosidase, soluble isoenzyme I-like [Lactuca sativa]
PB.23676.1	110.455270909034	776.375482221576	2.815	1.0078e-72	1.1699e-70	-	-	-	GO:0005515(protein binding)	-	-	-	-	Q9LIR8|FBK67_ARATH	3.67e-50	181	F-box/kelch-repeat protein At3g23880 OS=Arabidopsis thaliana OX=3702 GN=At3g23880 PE=2 SV=1	XP_017222506.1	3.3e-91	341.3	XP_017222506.1 PREDICTED: F-box/kelch-repeat protein At3g23880-like [Daucus carota subsp. sativus]
PB.25136.1	150.197792954332	494.645044273351	1.718	2.064e-08	4.1228e-07	-	-	-	GO:0005509(calcium ion binding)	At5g39670	137	KOG0027	Signal transduction mechanisms	Q93Z27|CML46_ARATH	2.34e-36	137	Probable calcium-binding protein CML46 OS=Arabidopsis thaliana OX=3702 GN=CML46 PE=1 SV=1	XP_023771379.1	1.8e-25	122.9	XP_023771379.1 probable calcium-binding protein CML45 [Lactuca sativa]
PB.16005.1	23.8237433718644	68.4183123066008	1.5272	0.0071104	0.044925	-	GO:0006629(lipid metabolic process),GO:0016042(lipid catabolic process)	-	-	At4g16070	699	KOG2088	Lipid transport and metabolism; Signal transduction mechanisms; Posttranslational modification, protein turnover, chaperones	Q9Y4D2|DGLA_HUMAN	2.95e-13	77.8	Sn1-specific diacylglycerol lipase alpha OS=Homo sapiens OX=9606 GN=DAGLA PE=1 SV=3	XP_022029391.1	3.9e-241	839.7	XP_022029391.1 uncharacterized protein LOC110930400 [Helianthus annuus]
PB.30253.1	612.704322406941	2080.54258384936	1.7627	6.2568e-41	4.3809e-39	-	-	-	-	At4g11410	353	KOG1208	Secondary metabolites biosynthesis, transport and catabolism	A2RVM0|TIC32_ARATH	4.35e-124	363	Short-chain dehydrogenase TIC 32, chloroplastic OS=Arabidopsis thaliana OX=3702 GN=TIC32 PE=2 SV=1	XP_022025848.1	3.1e-122	443.7	XP_022025848.1 short-chain dehydrogenase TIC 32, chloroplastic-like [Helianthus annuus]
PB.10794.1	32.5318982719902	66.8691036599269	1.0376	0.0030228	0.022198	K13156 SNRNP48; U11/U12 small nuclear ribonucleoprotein 48 kDa protein	-	-	-	-	-	-	-	Q9M8X2|U1148_ARATH	1.10e-90	306	U11/U12 small nuclear ribonucleoprotein 48 kDa protein OS=Arabidopsis thaliana OX=3702 GN=SNRNP48 PE=3 SV=1	XP_024969045.1	2.2e-145	521.9	XP_024969045.1 U11/U12 small nuclear ribonucleoprotein 48 kDa protein [Cynara cardunculus var. scolymus]
PB.6619.1	0	27.9624616198999	7.191	3.6865e-06	5.5187e-05	K09489 HSPA4; heat shock 70kDa protein 4	-	-	-	At1g79920	998	KOG0103	Posttranslational modification, protein turnover, chaperones	F4HQD4|HSP7P_ARATH	0.0	975	Heat shock 70 kDa protein 15 OS=Arabidopsis thaliana OX=3702 GN=HSP70-15 PE=1 SV=1	XP_027122664.1	9.5e-310	1068.1	XP_027122664.1 heat shock 70 kDa protein 15-like [Coffea arabica]
PB.23304.1	763.626150228038	5679.20992209692	2.8939	1.8645e-97	2.955e-95	K23260 TOGT1; scopoletin glucosyltransferase [EC:2.4.1.128]	-	-	GO:0008194(UDP-glycosyltransferase activity)	At2g15480	544	KOG1192	Energy production and conversion; Carbohydrate transport and metabolism	Q9AT54|SCGT_TOBAC	0.0	701	Scopoletin glucosyltransferase OS=Nicotiana tabacum OX=4097 GN=TOGT1 PE=1 SV=1	NP_001313106.1	2.1e-194	684.1	NP_001313106.1 scopoletin glucosyltransferase [Nicotiana tabacum]
PB.17341.1	2.34703679557221	374.84594382549	7.2642	9.0313e-07	1.4755e-05	-	-	-	GO:0005515(protein binding),GO:0051087(chaperone binding)	-	-	-	-	O82345|BAG6_ARATH	5.39e-27	121	BAG family molecular chaperone regulator 6 OS=Arabidopsis thaliana OX=3702 GN=BAG6 PE=1 SV=1	XP_010092893.1	3.3e-43	182.2	XP_010092893.1 BAG family molecular chaperone regulator 6 [Morus notabilis]
PB.21691.1	215.804908261756	49006.3217263557	7.8213	1.2256e-277	5.8978e-275	K09503 DNAJA2; DnaJ homolog subfamily A member 2	GO:0006457(protein folding),GO:0009408(response to heat)	-	GO:0051082(unfolded protein binding),GO:0031072(heat shock protein binding),GO:0005524(ATP binding)	At3g44110	533	KOG0712	Posttranslational modification, protein turnover, chaperones	Q04960|DNJH_CUCSA	0.0	584	DnaJ protein homolog OS=Cucumis sativus OX=3659 GN=DNAJ1 PE=2 SV=1	XP_006424068.1	2.3e-191	674.1	XP_006424068.1 dnaJ protein homolog ANJ1 [Citrus clementina]
PB.6617.1	6.40374682018663	48.5111838590671	2.9068	3.8231e-07	6.5323e-06	-	-	-	-	At2g13940	77.8	KOG0017	General function prediction only	Q9ZT94|POLR2_ARATH	2.02e-08	62.0	Retrovirus-related Pol polyprotein from transposon RE2 OS=Arabidopsis thaliana OX=3702 GN=RE2 PE=4 SV=1	OMO87828.1	1.8e-21	110.5	OMO87828.1 Integrase, catalytic core [Corchorus capsularis]
PB.20473.1	40.8138944479546	3904.13558191669	6.5954	8.1951e-182	2.2832e-179	K11876 PSMG2, PAC2; proteasome assembly chaperone 2	-	-	-	-	-	-	-	-	-	-	-	XP_021989543.1	1.2e-07	63.9	XP_021989543.1 proteasome assembly chaperone 2 [Helianthus annuus]
PB.24092.1	94.8179385369961	198.989151953012	1.0663	3.0594e-05	0.00038522	-	-	-	GO:0005515(protein binding)	-	-	-	-	Q84WW1|FB140_ARATH	3.47e-116	355	F-box protein At3g12350 OS=Arabidopsis thaliana OX=3702 GN=At3g12350 PE=2 SV=1	PSS19704.1	1.9e-176	624.4	PSS19704.1 F-box protein [Actinidia chinensis var. chinensis]
PB.3385.1	406.987319133197	865.880981979625	1.089	1.9219e-07	3.4231e-06	K09699 DBT, bkdB; 2-oxoisovalerate dehydrogenase E2 component (dihydrolipoyl transacylase) [EC:2.3.1.168]	-	-	GO:0016746(transferase activity, transferring acyl groups)	At3g06850	417	KOG0558	Energy production and conversion	Q9M7Z1|ODB2_ARATH	3.01e-132	417	Lipoamide acyltransferase component of branched-chain alpha-keto acid dehydrogenase complex, mitochondrial OS=Arabidopsis thaliana OX=3702 GN=BCE2 PE=1 SV=1	PSR92571.1	1.8e-134	486.1	PSR92571.1 Lipoamide acyltransferase component of branched-chain alpha-keto acid dehydrogenase [Actinidia chinensis var. chinensis]
PB.17111.1	0	28.4052193403034	7.2139	2.0033e-07	3.5584e-06	K00013 hisD; histidinol dehydrogenase [EC:1.1.1.23]	GO:0000105(histidine biosynthetic process),GO:0055114(oxidation-reduction process)	-	GO:0004399(histidinol dehydrogenase activity),GO:0046872(metal ion binding),GO:0051287(NAD binding),GO:0016491(oxidoreductase activity)	At5g63890	730	KOG2697	Amino acid transport and metabolism	Q9C5U8|HIS8_ARATH	0.0	730	Histidinol dehydrogenase, chloroplastic OS=Arabidopsis thaliana OX=3702 GN=HISN8 PE=2 SV=1	XP_002264907.2	2.5e-224	783.9	XP_002264907.2 PREDICTED: histidinol dehydrogenase, chloroplastic isoform X1 [Vitis vinifera]
PB.26632.1	317.636949483355	732.172796166259	1.2038	8.4995e-12	2.2428e-10	-	GO:0006355(regulation of transcription, DNA-templated)	-	GO:0003700(DNA-binding transcription factor activity),GO:0043565(sequence-specific DNA binding)	-	-	-	-	Q9SAH7|WRK40_ARATH	9.62e-79	252	Probable WRKY transcription factor 40 OS=Arabidopsis thaliana OX=3702 GN=WRKY40 PE=1 SV=1	XP_024969930.1	5.7e-95	353.6	XP_024969930.1 probable WRKY transcription factor 40 [Cynara cardunculus var. scolymus]
PB.12867.1	2.85591110200833	47.573733540076	4.092	3.8561e-08	7.4823e-07	K18696 GDE1; glycerophosphodiester phosphodiesterase [EC:3.1.4.46]	GO:0006629(lipid metabolic process)	-	GO:0008081(phosphoric diester hydrolase activity)	At3g02040	96.3	KOG2421	General function prediction only	Q9SGA2|GDPD1_ARATH	6.53e-20	96.3	Glycerophosphodiester phosphodiesterase GDPD1, chloroplastic OS=Arabidopsis thaliana OX=3702 GN=GDPD1 PE=1 SV=1	OMO99407.1	4.6e-25	122.1	OMO99407.1 Glycerophosphoryl diester phosphodiesterase [Corchorus olitorius]
PB.2837.1	55.0763537515536	140.21845320133	1.3472	3.6938e-05	0.00045877	-	-	-	-	-	-	-	-	-	-	-	-	EYU45385.1	1.2e-48	201.1	EYU45385.1 hypothetical protein MIMGU_mgv1a005830mg [Erythranthe guttata]
PB.1806.1	1.25475589500798	20.3187474737459	3.9528	0.0022264	0.01716	K03254 EIF3A; translation initiation factor 3 subunit A	-	-	-	At4g11420	800	KOG2072	Translation, ribosomal structure and biogenesis	Q9LD55|EIF3A_ARATH	0.0	800	Eukaryotic translation initiation factor 3 subunit A OS=Arabidopsis thaliana OX=3702 GN=TIF3A1 PE=1 SV=1	XP_024959402.1	7.6e-283	979.2	XP_024959402.1 eukaryotic translation initiation factor 3 subunit A-like [Cynara cardunculus var. scolymus]
PB.18484.1	11.8691080050108	39.4670165275166	1.7402	0.002547	0.019211	K12829 SF3B2, SAP145, CUS1; splicing factor 3B subunit 2	-	GO:0005634(nucleus)	-	At4g21660	525	KOG2330	RNA processing and modification	Q13435|SF3B2_HUMAN	6.87e-122	389	Splicing factor 3B subunit 2 OS=Homo sapiens OX=9606 GN=SF3B2 PE=1 SV=2	XP_022033738.1	7.1e-205	719.2	XP_022033738.1 splicing factor 3B subunit 2-like [Helianthus annuus]
PB.28223.1	161.936933614196	12624.4610684392	6.279	0	0	-	-	-	-	-	-	-	-	-	-	-	-	XP_010656676.1	3.5e-43	181.4	XP_010656676.1 PREDICTED: uncharacterized protein LOC100256672 [Vitis vinifera]
PB.12680.1	2.2973696877913	130.46777766409	5.7803	1.0734e-14	3.3033e-13	K12795 SUGT1, SGT1; suppressor of G2 allele of SKP1	-	-	GO:0005515(protein binding)	At4g23570_2	180	KOG1309	Signal transduction mechanisms	Q9SUR9|SGT1A_ARATH	1.62e-49	182	Protein SGT1 homolog A OS=Arabidopsis thaliana OX=3702 GN=SGT1A PE=1 SV=1	GAV76136.1	2.5e-50	206.1	GAV76136.1 TPR_1 domain-containing protein/CS domain-containing protein/SGS domain-containing protein/TPR_11 domain-containing protein [Cephalotus follicularis]
PB.17115.1	0	14.3494990809444	6.2303	0.0049654	0.033448	-	GO:0006468(protein phosphorylation)	-	GO:0004672(protein kinase activity),GO:0005524(ATP binding)	-	-	-	-	Q8GYA4|CRK10_ARATH	1.55e-155	412	Cysteine-rich receptor-like protein kinase 10 OS=Arabidopsis thaliana OX=3702 GN=CRK10 PE=1 SV=3	PSR83790.1	1.8e-134	485.3	PSR83790.1 Cysteine-rich receptor-like protein kinase [Actinidia chinensis var. chinensis]
PB.13182.1	60.2164950169135	325.926632868944	2.435	4.0203e-13	1.1528e-11	-	GO:0046034(ATP metabolic process),GO:1902600(proton transmembrane transport)	-	-	AtMi099	116	KOG1353	Energy production and conversion	P18260|ATPAM_HELAN	2.56e-31	132	ATP synthase subunit alpha, mitochondrial OS=Helianthus annuus OX=4232 GN=ATPA PE=3 SV=1	PLY75385.1	1.2e-41	177.2	PLY75385.1 hypothetical protein LSAT_6X108980 [Lactuca sativa]
PB.21919.1	17.1193076654634	2070.43179496318	6.9043	2.0492e-14	6.2125e-13	K21889 TMBIM6, BI1, TEGT; Bax inhibitor 1	-	-	-	At5g47120	185	KOG1629	Defense mechanisms	Q9LD45|BI1_ARATH	4.53e-53	185	Bax inhibitor 1 OS=Arabidopsis thaliana OX=3702 GN=BI-1 PE=1 SV=1	PLY86162.1	2.6e-78	298.5	PLY86162.1 hypothetical protein LSAT_6X94980 [Lactuca sativa]
PB.18386.1	0.586759198893054	96.1380513446582	7.1537	7.8928e-10	1.8102e-08	-	-	-	GO:0005515(protein binding),GO:0003755(peptidyl-prolyl cis-trans isomerase activity)	At3g25230	370	KOG0543	Posttranslational modification, protein turnover, chaperones	Q38931|FKB62_ARATH	0.0	370	Peptidyl-prolyl cis-trans isomerase FKBP62 OS=Arabidopsis thaliana OX=3702 GN=FKBP62 PE=1 SV=2	XP_021907399.1	2.8e-116	424.9	XP_021907399.1 peptidyl-prolyl cis-trans isomerase FKBP62-like [Carica papaya]
PB.10558.1	0	226.001615310534	10.207	4.0414e-17	1.3837e-15	K09562 HSPBP1, FES1; hsp70-interacting protein	-	-	-	At3g09350	193	KOG2160	Posttranslational modification, protein turnover, chaperones	Q0CH70|FES1_ASPTN	3.50e-08	58.5	Hsp70 nucleotide exchange factor fes1 OS=Aspergillus terreus (strain NIH 2624 / FGSC A1156) OX=341663 GN=fes1 PE=3 SV=1	XP_016552047.1	3.9e-70	271.9	XP_016552047.1 PREDICTED: hsp70-binding protein 1-like [Capsicum annuum]
PB.16009.1	0.378906961289377	17.1062303586513	5.52	0.00021486	0.0022737	K19043 RHF; E3 ubiquitin-protein ligase RHF [EC:2.3.2.27]	-	-	-	At4g14220	64.3	KOG0800	Posttranslational modification, protein turnover, chaperones	Q9ZT42|RHF2A_ARATH	5.39e-23	105	E3 ubiquitin-protein ligase RHF2A OS=Arabidopsis thaliana OX=3702 GN=RHF2A PE=2 SV=1	PWA70918.1	3.8e-26	125.6	PWA70918.1 RING-H2 group F2A [Artemisia annua]
PB.14097.1	115.387225790129	266.718618303949	1.2079	1.7166e-05	0.00022969	-	-	-	-	-	-	-	-	-	-	-	-	XP_024985360.1	1.4e-172	612.1	XP_024985360.1 uncharacterized protein LOC112520968 [Cynara cardunculus var. scolymus]
PB.4263.1	10.9525048753712	108.87251559879	3.285	1.036e-05	0.00014394	K10624 RBBP6; E3 ubiquitin-protein ligase RBBP6 [EC:2.3.2.27]	-	-	GO:0008270(zinc ion binding)	At5g47430	543	KOG0314	Posttranslational modification, protein turnover, chaperones	B9DFV2|PQT3L_ARATH	2.18e-173	538	E3 ubiquitin ligase PQT3-like OS=Arabidopsis thaliana OX=3702 GN=At5g47430 PE=1 SV=1	KVH91963.1	1.5e-236	825.1	KVH91963.1 DWNN domain-containing protein [Cynara cardunculus var. scolymus]
PB.24435.1	242.288580544034	1243.35471517506	2.3575	7.4915e-60	7.2629e-58	K15889 PCME; prenylcysteine alpha-carboxyl methylesterase [EC:3.1.1.-]	-	-	GO:0016787(hydrolase activity)	At5g15860	485	KOG1516	General function prediction only	Q94AS5|ICME_ARATH	0.0	569	Isoprenylcysteine alpha-carbonyl methylesterase ICME OS=Arabidopsis thaliana OX=3702 GN=ICME PE=2 SV=1	XP_024974232.1	3.9e-169	600.1	XP_024974232.1 probable isoprenylcysteine alpha-carbonyl methylesterase ICMEL2 [Cynara cardunculus var. scolymus]
PB.31441.1	0.88013879833958	4440.44906967854	12.08	1.0452e-43	7.7922e-42	K13993 HSP20; HSP20 family protein	-	-	-	At5g12020	86.3	KOG0710	Posttranslational modification, protein turnover, chaperones	O82013|HSP21_SOLPE	9.56e-43	116	17.3 kDa class II heat shock protein OS=Solanum peruvianum OX=4082 PE=2 SV=1	O82013.1	3.1e-24	117.9	O82013.1 RecName: Full=17.3 kDa class II heat shock protein; AltName: Full=Hsp17.3; AltName: Full=Hsp20.2
PB.20809.1	199.441875109864	1372.80610771357	2.7831	4.4307e-16	1.4513e-14	K03146 THI4, THI1; cysteine-dependent adenosine diphosphate thiazole synthase [EC:2.4.2.60]	-	-	-	At5g54770	516	KOG2960	General function prediction only	O23787|THI4_CITSI	1.39e-180	519	Thiamine thiazole synthase, chloroplastic OS=Citrus sinensis OX=2711 GN=THI1 PE=2 SV=1	NP_001275783.1	1.6e-158	565.1	NP_001275783.1 thiamine thiazole synthase, chloroplastic [Citrus sinensis]
PB.6021.1	2.62660954129975	66.5875298986822	4.7305	4.5093e-08	8.6359e-07	-	-	-	GO:0005515(protein binding)	At4g30480	100	KOG4234	General function prediction only	Q91Z38|TTC1_MOUSE	1.81e-11	70.1	Tetratricopeptide repeat protein 1 OS=Mus musculus OX=10090 GN=Ttc1 PE=1 SV=1	XP_020244013.1	7.8e-17	95.1	XP_020244013.1 tetratricopeptide repeat protein 1 isoform X2 [Asparagus officinalis]
PB.13102.1	0	11.658241537195	5.9293	0.00044049	0.0042627	-	-	-	-	-	-	-	-	-	-	-	-	-	-	-	-
PB.26276.1	3.88565530092871	507.647083837726	7.0609	2.2581e-43	1.6647e-41	K10866 RAD50; DNA repair protein RAD50 [EC:3.6.-.-]	-	-	-	At2g31970	90.5	KOG0962	Replication, recombination and repair	Q9SL02|RAD50_ARATH	1.16e-17	90.5	DNA repair protein RAD50 OS=Arabidopsis thaliana OX=3702 GN=RAD50 PE=1 SV=2	KZN04651.1	1.1e-16	93.6	KZN04651.1 hypothetical protein DCAR_005488 [Daucus carota subsp. sativus]
PB.30400.1	36.1302751057642	278.180213920507	2.951	5.0649e-29	2.7358e-27	-	GO:0055114(oxidation-reduction process)	-	GO:0051287(NAD binding),GO:0016616(oxidoreductase activity, acting on the CH-OH group of donors, NAD or NADP as acceptor)	At2g45630	340	KOG0069	Energy production and conversion	Q9LE33|HPR3_ARATH	6.23e-111	330	Glyoxylate/hydroxypyruvate reductase HPR3 OS=Arabidopsis thaliana OX=3702 GN=HPR3 PE=2 SV=1	XP_010661599.1	6.4e-104	382.9	XP_010661599.1 PREDICTED: glyoxylate/hydroxypyruvate reductase HPR3 isoform X2 [Vitis vinifera]
PB.15617.1	28.8890182028711	184.525032577522	2.6869	4.4589e-16	1.4588e-14	K11426 SMYD; [histone H3]-lysine4/36 N-trimethyltransferase SMYD [EC:2.1.1.354 2.1.1.357]	-	-	-	-	-	-	-	Q3ECY6|SDG41_ARATH	1.93e-33	139	Protein SET DOMAIN GROUP 41 OS=Arabidopsis thaliana OX=3702 GN=SDG41 PE=2 SV=1	XP_012080731.1	1.3e-95	356.3	XP_012080731.1 protein SET DOMAIN GROUP 41 isoform X1 [Jatropha curcas]
PB.32268.1	748.330055223643	29116.7409070759	5.2818	0	0	K13993 HSP20; HSP20 family protein	-	-	-	At5g37670	171	KOG0710	Posttranslational modification, protein turnover, chaperones	Q9FHQ3|HS157_ARATH	1.63e-53	171	15.7 kDa heat shock protein, peroxisomal OS=Arabidopsis thaliana OX=3702 GN=HSP15.7 PE=2 SV=1	XP_011069335.1	2.0e-59	234.2	XP_011069335.1 15.7 kDa heat shock protein, peroxisomal [Sesamum indicum]
PB.10571.1	0	1675.57283909172	13.097	6.4599e-28	3.359e-26	-	GO:0006508(proteolysis)	-	GO:0003676(nucleic acid binding),GO:0008270(zinc ion binding),GO:0004190(aspartic-type endopeptidase activity)	At3g43830	50.4	KOG0017	General function prediction only	-	-	-	-	XP_015869899.1	8.6e-126	456.8	XP_015869899.1 uncharacterized protein LOC107407175 [Ziziphus jujuba]
PB.9247.1	4.30564964075704	39.4330326527072	3.1675	4.9946e-06	7.3156e-05	-	-	-	-	-	-	-	-	-	-	-	-	-	-	-	-
PB.1669.1	5.23022842240052	141.396340241447	4.7702	2.8665e-21	1.1726e-19	-	-	-	-	At1g47910	77.8	KOG1075	General function prediction only	P0C2F6|RNHX1_ARATH	1.38e-19	98.6	Putative ribonuclease H protein At1g65750 OS=Arabidopsis thaliana OX=3702 GN=At1g65750 PE=3 SV=1	CAN78431.1	1.3e-48	201.1	CAN78431.1 hypothetical protein VITISV_022851 [Vitis vinifera]
PB.23494.1	1.17351839778611	613.522910330056	8.809	1.3715e-31	8.0133e-30	-	-	-	-	-	-	-	-	-	-	-	-	XP_004228567.1	6.3e-13	81.3	XP_004228567.1 uncharacterized protein LOC101255523 [Solanum lycopersicum]
PB.25769.1	0	9.35979711322295	5.6137	0.0010923	0.0092869	K23390 BAG6; large proline-rich protein BAG6	-	-	GO:0005515(protein binding)	-	-	-	-	D5LXJ0|CIP73_LOTJA	1.81e-10	67.4	Ubiquitin-like domain-containing protein CIP73 OS=Lotus japonicus OX=34305 GN=CIP73 PE=1 SV=1	OAY21462.1	1.7e-12	79.7	OAY21462.1 hypothetical protein MANES_S084700 [Manihot esculenta]
PB.13485.1	49.0138423709236	535.270976641256	3.4391	4.3815e-45	3.3809e-43	-	-	-	-	-	-	-	-	Q84WN0|Y4920_ARATH	1.35e-19	96.3	Uncharacterized protein At4g37920 OS=Arabidopsis thaliana OX=3702 GN=At4g37920 PE=2 SV=2	XP_024976822.1	5.3e-66	258.1	XP_024976822.1 uncharacterized protein At4g37920 isoform X1 [Cynara cardunculus var. scolymus]
PB.22860.1	51.5248322459924	107.118021326714	1.0606	0.0045157	0.030843	K01557 FAHD1; acylpyruvate hydrolase [EC:3.7.1.5]	-	-	GO:0003824(catalytic activity)	At4g15940	277	KOG1535	General function prediction only	Q93ZE5|FAHD1_ARATH	2.59e-91	284	Probable acylpyruvase FAHD1, mitochondrial OS=Arabidopsis thaliana OX=3702 GN=FAHD1 PE=1 SV=1	XP_024994105.1	3.6e-80	304.7	XP_024994105.1 probable acylpyruvase FAHD1, mitochondrial [Cynara cardunculus var. scolymus]
PB.16945.1	1326.49198249323	5121.18546638112	1.9492	3.7771e-25	1.7788e-23	-	-	-	-	-	-	-	-	-	-	-	-	KVH87709.1	9.1e-09	67.8	KVH87709.1 Dormancyauxin associated [Cynara cardunculus var. scolymus]
PB.31024.1	123.690464610663	400.248342371602	1.6906	1.9066e-16	6.3396e-15	-	-	-	-	-	-	-	-	Q8S9K8|MES10_ARATH	3.38e-104	310	Methylesterase 10 OS=Arabidopsis thaliana OX=3702 GN=MES10 PE=2 SV=1	XP_021632486.1	5.7e-96	356.3	XP_021632486.1 methylesterase 10 [Manihot esculenta]
PB.30610.1	340.991571268764	1359.70240220304	1.9952	2.8871e-30	1.6328e-28	-	-	-	-	-	-	-	-	-	-	-	-	XP_027160390.1	9.9e-78	295.8	XP_027160390.1 uncharacterized protein LOC113761545 [Coffea eugenioides]
PB.5865.1	1.76027759667916	50.9020048721147	4.7175	7.0339e-07	1.1657e-05	-	GO:0006468(protein phosphorylation)	-	GO:0005524(ATP binding),GO:0004672(protein kinase activity),GO:0005515(protein binding)	-	-	-	-	C0LGP4|Y3475_ARATH	0.0	814	Probable LRR receptor-like serine/threonine-protein kinase At3g47570 OS=Arabidopsis thaliana OX=3702 GN=At3g47570 PE=2 SV=1	XP_027181703.1	9.9e-137	493.4	XP_027181703.1 probable LRR receptor-like serine/threonine-protein kinase At3g47570 [Coffea eugenioides]
PB.23239.1	2.81147111870444	224.396099937276	6.2067	1.5042e-25	7.2125e-24	-	-	-	-	-	-	-	-	-	-	-	-	PSS02787.1	2.0e-11	76.3	PSS02787.1 TRNA pseudouridine synthase [Actinidia chinensis var. chinensis]
PB.12308.1	777.588336894623	4737.96023793415	2.6077	2.8688e-82	3.9139e-80	-	GO:0006355(regulation of transcription, DNA-templated)	-	GO:0003677(DNA binding)	-	-	-	-	Q84K00|NAC78_ARATH	1.90e-141	434	NAC domain-containing protein 78 OS=Arabidopsis thaliana OX=3702 GN=NAC078 PE=2 SV=2	XP_024978943.1	4.7e-182	643.7	XP_024978943.1 NAC domain-containing protein 53 isoform X1 [Cynara cardunculus var. scolymus]
PB.11346.1	96.1587616550004	448.519067397137	2.2208	3.0566e-06	4.6254e-05	K00789 metK; S-adenosylmethionine synthetase [EC:2.5.1.6]	GO:0006556(S-adenosylmethionine biosynthetic process)	-	GO:0004478(methionine adenosyltransferase activity),GO:0005524(ATP binding)	At2g36880	730	KOG1506	Coenzyme transport and metabolism	Q96553|METK3_CATRO	0.0	744	S-adenosylmethionine synthase 3 OS=Catharanthus roseus OX=4058 GN=SAMS3 PE=1 SV=1	XP_011077317.1	4.3e-223	780.0	XP_011077317.1 S-adenosylmethionine synthase 3 [Sesamum indicum]
PB.3456.1	69.4715289278263	149.534555395065	1.1001	0.0001487	0.0016378	-	-	-	GO:0005515(protein binding)	At1g12700	450	KOG4197	General function prediction only	P0C7Q7|PPR38_ARATH	2.23e-143	451	Putative pentatricopeptide repeat-containing protein At1g12700, mitochondrial OS=Arabidopsis thaliana OX=3702 GN=At1g12700 PE=3 SV=1	XP_022006077.1	6.1e-18	99.0	XP_022006077.1 pentatricopeptide repeat-containing protein At1g63330-like [Helianthus annuus]
PB.29309.1	0	12.37833717977	6.0149	0.0001893	0.0020334	-	-	-	GO:0008270(zinc ion binding)	At1g50440	355	KOG1609	RNA processing and modification	Q5XH39|MARH8_XENLA	1.26e-06	53.1	E3 ubiquitin-protein ligase MARCH8 OS=Xenopus laevis OX=8355 GN=march8 PE=2 SV=2	XP_002268835.1	3.4e-109	400.6	XP_002268835.1 PREDICTED: E3 ubiquitin-protein ligase MARCH1 [Vitis vinifera]
PB.9521.1	0	11.6006080158643	5.9227	0.00033521	0.0033631	K00232 E1.3.3.6, ACOX1, ACOX3; acyl-CoA oxidase [EC:1.3.3.6]	GO:0055114(oxidation-reduction process),GO:0006635(fatty acid beta-oxidation)	GO:0005777(peroxisome)	GO:0016627(oxidoreductase activity, acting on the CH-CH group of donors),GO:0050660(flavin adenine dinucleotide binding),GO:0003997(acyl-CoA oxidase activity)	At4g16760_2	433	KOG0136	Lipid transport and metabolism	O65202|ACOX1_ARATH	6.97e-142	442	Peroxisomal acyl-coenzyme A oxidase 1 OS=Arabidopsis thaliana OX=3702 GN=ACX1 PE=1 SV=1	PSS04034.1	1.6e-151	542.3	PSS04034.1 Peroxisomal acyl-coenzyme A oxidase [Actinidia chinensis var. chinensis]
PB.30488.1	9.42977538602462	51.8460490365142	2.4822	0.003907	0.027473	-	GO:0009415(response to water)	-	-	-	-	-	-	-	-	-	-	PWA48111.1	6.7e-13	80.5	PWA48111.1 cold-regulated 47 [Artemisia annua]
PB.2821.1	0.96137629556145	12.4997026116464	3.6379	0.0042822	0.029633	-	-	-	-	At5g04240_1	630	KOG1246	General function prediction only	Q6BDA0|ELF6_ARATH	0.0	724	Probable lysine-specific demethylase ELF6 OS=Arabidopsis thaliana OX=3702 GN=ELF6 PE=1 SV=1	PSS33399.1	0.0e+00	1134.4	PSS33399.1 Lysine-specific demethylase, partial [Actinidia chinensis var. chinensis]
PB.16381.1	4.88811897502912	872.33289823375	7.4161	5.6727e-60	5.5198e-58	K09487 HSP90B, TRA1; heat shock protein 90kDa beta	GO:0006457(protein folding)	-	GO:0005524(ATP binding),GO:0051082(unfolded protein binding)	At2g04030	655	KOG0019	Posttranslational modification, protein turnover, chaperones	Q9SIF2|HS905_ARATH	0.0	655	Heat shock protein 90-5, chloroplastic OS=Arabidopsis thaliana OX=3702 GN=HSP90-5 PE=1 SV=1	XP_023884602.1	9.9e-237	825.1	XP_023884602.1 heat shock protein 90-5, chloroplastic [Quercus suber]
PB.7499.1	77.8247047867177	219.135358309633	1.4871	4.3147e-06	6.3727e-05	-	-	-	-	-	-	-	-	-	-	-	-	-	-	-	-
PB.29802.1	141.924584150189	15495.8358269897	6.7781	0	0	K06890 K06890; uncharacterized protein	-	-	-	At3g63310	385	KOG2322	Signal transduction mechanisms	Q9M1V9|LFG2_ARATH	1.12e-133	385	Protein LIFEGUARD 2 OS=Arabidopsis thaliana OX=3702 GN=LFG2 PE=2 SV=1	PWA65454.1	6.4e-110	402.9	PWA65454.1 bax inhibitor-1 family protein [Artemisia annua]
PB.21134.1	8.68576831716485	191.630016322553	4.4714	1.6283e-22	6.9847e-21	-	-	-	-	-	-	-	-	-	-	-	-	KDP21383.1	1.9e-47	196.1	KDP21383.1 hypothetical protein JCGZ_21854 [Jatropha curcas]
PB.7337.1	0	7.90178255211426	5.3678	0.0033622	0.024334	-	-	-	-	At2g45230	251	KOG1075	General function prediction only	P14381|YTX2_XENLA	1.44e-34	147	Transposon TX1 uncharacterized 149 kDa protein OS=Xenopus laevis OX=8355 PE=4 SV=1	CAN76026.1	1.7e-146	525.8	CAN76026.1 hypothetical protein VITISV_027817 [Vitis vinifera]
PB.25308.1	54.2998390333969	351.893067139122	2.6889	1.2205e-27	6.297e-26	K04733 IRAK4; interleukin-1 receptor-associated kinase 4 [EC:2.7.11.1]	GO:0006468(protein phosphorylation)	-	GO:0004672(protein kinase activity),GO:0005524(ATP binding)	At5g20050	418	KOG1187	Signal transduction mechanisms	Q94C25|Y5005_ARATH	4.06e-141	418	Probable receptor-like protein kinase At5g20050 OS=Arabidopsis thaliana OX=3702 GN=At5g20050 PE=2 SV=1	XP_010656399.1	4.3e-165	586.6	XP_010656399.1 PREDICTED: probable receptor-like protein kinase At5g20050 [Vitis vinifera]
PB.25194.1	8.29492902186858	79.7181479094027	3.2202	2.6954e-08	5.3319e-07	-	-	-	GO:0005515(protein binding)	-	-	-	-	Q9Y7K5|YGI3_SCHPO	1.11e-25	113	Uncharacterized WD repeat-containing protein C2A9.03 OS=Schizosaccharomyces pombe (strain 972 / ATCC 24843) OX=284812 GN=SPBC2A9.03 PE=4 SV=2	PWA92330.1	7.6e-122	443.0	PWA92330.1 WD40/YVTN repeat-like-containing domain-containing protein [Artemisia annua]
PB.16562.1	29.5168647803031	97.6458662151563	1.7293	9.4566e-07	1.5431e-05	-	-	-	GO:0003723(RNA binding),GO:0003676(nucleic acid binding)	At2g43970	198	KOG1855	General function prediction only	O80567|LRP6B_ARATH	7.20e-66	231	La-related protein 6B OS=Arabidopsis thaliana OX=3702 GN=LARP6B PE=1 SV=2	XP_024982635.1	1.5e-112	412.5	XP_024982635.1 la-related protein 6B isoform X3 [Cynara cardunculus var. scolymus]
PB.26788.1	0	98.7418316212161	9.0125	1.9561e-11	5.0559e-10	K09553 STIP1; stress-induced-phosphoprotein 1	-	-	GO:0005515(protein binding)	At4g12400	472	KOG0548	Posttranslational modification, protein turnover, chaperones	F8RP11|HSOP_WHEAT	5.16e-162	475	Hsp70-Hsp90 organizing protein OS=Triticum aestivum OX=4565 GN=HOP PE=1 SV=1	XP_021901879.1	2.3e-136	491.1	XP_021901879.1 hsp70-Hsp90 organizing protein 1-like [Carica papaya]
PB.899.1	708.209087831842	5584.31967748824	2.9792	7.147e-92	1.0934e-89	-	-	-	-	-	-	-	-	-	-	-	-	-	-	-	-
PB.8046.1	323.095414738482	13854.7955329825	5.4219	0	0	K09562 HSPBP1, FES1; hsp70-interacting protein	-	-	GO:0005515(protein binding)	At3g09350	478	KOG2160	Posttranslational modification, protein turnover, chaperones	Q99P31|HPBP1_MOUSE	2.35e-13	76.6	Hsp70-binding protein 1 OS=Mus musculus OX=10090 GN=Hspbp1 PE=1 SV=1	XP_016552047.1	3.9e-156	557.8	XP_016552047.1 PREDICTED: hsp70-binding protein 1-like [Capsicum annuum]
PB.1291.1	137.951652507744	463.386922553686	1.7418	3.0999e-17	1.0683e-15	-	GO:0015914(phospholipid transport)	GO:0016021(integral component of membrane)	GO:0000166(nucleotide binding),GO:0000287(magnesium ion binding),GO:0005524(ATP binding)	Hs17978471	721	KOG0206	General function prediction only	P98204|ALA1_ARATH	0.0	1694	Phospholipid-transporting ATPase 1 OS=Arabidopsis thaliana OX=3702 GN=ALA1 PE=2 SV=1	XP_021296402.1	0.0e+00	1862.8	XP_021296402.1 LOW QUALITY PROTEIN: phospholipid-transporting ATPase 1 [Herrania umbratica]
PB.9472.1	48.8577394033917	137.715969519175	1.5041	0.0005274	0.0049842	K14290 XPO1, CRM1; exportin-1	-	-	GO:0005049(nuclear export signal receptor activity)	At5g17020	774	KOG2020	Nuclear structure; Intracellular trafficking, secretion, and vesicular transport	Q9SMV6|XPO1A_ARATH	0.0	774	Protein EXPORTIN 1A OS=Arabidopsis thaliana OX=3702 GN=XPO1 PE=1 SV=1	XP_015878555.1	4.0e-251	873.2	XP_015878555.1 protein EXPORTIN 1A [Ziziphus jujuba]
PB.9714.1	0.88013879833958	15.5930041462552	4.0051	0.0020872	0.016216	-	-	-	-	-	-	-	-	-	-	-	-	-	-	-	-
PB.30995.1	22.5015568333536	202.980804173063	3.1668	1.1599e-21	4.8193e-20	-	-	-	GO:0003677(DNA binding),GO:0046983(protein dimerization activity)	At2g24840	96.7	KOG0014	Transcription	Q9FKK2|AGL62_ARATH	3.74e-22	98.2	Agamous-like MADS-box protein AGL62 OS=Arabidopsis thaliana OX=3702 GN=AGL62 PE=1 SV=1	XP_024970251.1	4.5e-48	197.2	XP_024970251.1 agamous-like MADS-box protein AGL62 [Cynara cardunculus var. scolymus]
PB.32045.1	393.9166324025	906.286842388787	1.2024	0.00031433	0.0031778	-	-	-	-	-	-	-	-	-	-	-	-	-	-	-	-
PB.10292.1	25.317317816679	109.190454805686	2.1034	0.00013483	0.0014969	K06617 E2.4.1.82; raffinose synthase [EC:2.4.1.82]	-	-	GO:0003824(catalytic activity)	-	-	-	-	Q8RX87|RFS6_ARATH	0.0	1120	Probable galactinol--sucrose galactosyltransferase 6 OS=Arabidopsis thaliana OX=3702 GN=RFS6 PE=2 SV=2	XP_027071055.1	0.0e+00	1226.8	XP_027071055.1 probable galactinol--sucrose galactosyltransferase 6 [Coffea arabica]
PB.11767.1	34.9491142385922	129.36131845591	1.8861	1.1342e-09	2.5484e-08	K14509 ETR, ERS; ethylene receptor [EC:2.7.13.-]	GO:0007165(signal transduction),GO:0016310(phosphorylation)	-	GO:0000155(phosphorelay sensor kinase activity),GO:0005515(protein binding),GO:0016772(transferase activity, transferring phosphorus-containing groups)	At2g40940	675	KOG0519	Signal transduction mechanisms	Q53RH0|ERS1_ORYSJ	0.0	679	Probable ethylene response sensor 1 OS=Oryza sativa subsp. japonica OX=39947 GN=ERS1 PE=2 SV=1	BAD04925.1	8.7e-285	984.9	BAD04925.1 ethylene responsive sensor [Chrysanthemum x morifolium]
PB.4091.1	106.807226967479	255.604431081561	1.2596	2.0397e-08	4.0774e-07	-	-	-	GO:0008270(zinc ion binding)	At3g57480	234	KOG3183	General function prediction only	Q8VZ42|SAP11_ARATH	1.55e-83	277	Zinc finger AN1 and C2H2 domain-containing stress-associated protein 11 OS=Arabidopsis thaliana OX=3702 GN=SAP11 PE=2 SV=1	XP_017237224.1	2.6e-90	339.3	XP_017237224.1 PREDICTED: zinc finger AN1 and C2H2 domain-containing stress-associated protein 13 [Daucus carota subsp. sativus]
PB.16387.1	389.950059720729	965.697222348748	1.3101	1.3539e-15	4.3225e-14	K11584 PPP2R5; serine/threonine-protein phosphatase 2A regulatory subunit B'	GO:0007165(signal transduction)	GO:0000159(protein phosphatase type 2A complex)	GO:0019888(protein phosphatase regulator activity)	At3g09880	659	KOG2085	Signal transduction mechanisms	O04376|2A5B_ARATH	0.0	659	Serine/threonine protein phosphatase 2A 57 kDa regulatory subunit B' beta isoform OS=Arabidopsis thaliana OX=3702 GN=B'BETA PE=1 SV=1	PSR98875.1	5.3e-222	776.2	PSR98875.1 Serine/threonine protein like [Actinidia chinensis var. chinensis]
PB.21766.1	372.216773655507	1313.80805892568	1.8193	1.5328e-17	5.3519e-16	-	-	-	-	-	-	-	-	-	-	-	-	XP_016569480.1	2.5e-169	600.9	XP_016569480.1 PREDICTED: uncharacterized protein LOC107867654 [Capsicum annuum]
PB.19251.1	335.961552614581	1366.6796641097	2.0231	4.1761e-42	2.9873e-40	-	-	-	-	-	-	-	-	-	-	-	-	XP_024976665.1	1.4e-184	651.7	XP_024976665.1 uncharacterized protein LOC112514426 isoform X2 [Cynara cardunculus var. scolymus]
PB.25656.1	73.9933406048522	1239.51491205105	4.0551	4.4466e-80	5.8551e-78	-	-	-	-	-	-	-	-	-	-	-	-	XP_019248183.1	2.7e-95	354.8	XP_019248183.1 PREDICTED: uncharacterized protein LOC109227462 [Nicotiana attenuata]
PB.31562.1	62.4322298087804	177237.742289128	11.473	0	0	K13993 HSP20; HSP20 family protein	-	-	-	At3g46230	171	KOG0710	Posttranslational modification, protein turnover, chaperones	P04794|HSP14_SOYBN	1.09e-56	182	17.5 kDa class I heat shock protein OS=Glycine max OX=3847 GN=HSP17.5-E PE=3 SV=1	XP_012088215.1	3.3e-63	247.3	XP_012088215.1 17.8 kDa class I heat shock protein [Jatropha curcas]
PB.19491.1	172.637353911239	10093.4434163543	5.8732	0	0	-	-	-	-	-	-	-	-	-	-	-	-	OTG02700.1	1.4e-19	103.6	OTG02700.1 hypothetical protein HannXRQ_Chr13g0415991 [Helianthus annuus]
PB.29151.1	41.4147304311434	138.748105852465	1.7447	0.0032427	0.023623	-	GO:0055114(oxidation-reduction process)	-	GO:0016491(oxidoreductase activity)	At1g04380	233	KOG0143	Secondary metabolites biosynthesis, transport and catabolism; General function prediction only	Q84MB3|ACCH1_ARATH	3.69e-74	239	1-aminocyclopropane-1-carboxylate oxidase homolog 1 OS=Arabidopsis thaliana OX=3702 GN=At1g06620 PE=2 SV=1	XP_023904767.1	1.1e-70	272.7	XP_023904767.1 1-aminocyclopropane-1-carboxylate oxidase homolog 1-like [Quercus suber]
PB.29937.1	0.378906961289377	19.9350139331281	5.7429	7.163e-05	0.00084334	-	-	-	-	-	-	-	-	-	-	-	-	EOY04944.1	9.4e-13	80.1	EOY04944.1 Phosphoenolpyruvate carboxylase family protein isoform 1 [Theobroma cacao]
PB.4087.1	24.8323081782567	57.6489185651139	1.2217	0.0025029	0.018932	-	-	-	-	At5g11680	133	KOG3294	Signal transduction mechanisms	P51091|LDOX_MALDO	3.80e-09	63.9	Leucoanthocyanidin dioxygenase OS=Malus domestica OX=3750 GN=ANS PE=2 SV=1	EXC41812.1	3.5e-47	196.1	EXC41812.1 putative 2-oxoglutarate/Fe(II)-dependent dioxygenase [Morus notabilis]
PB.15023.1	46.1112193671968	203.195585687513	2.1423	1.6617e-05	0.00022269	K04077 groEL, HSPD1; chaperonin GroEL	GO:0042026(protein refolding),GO:0006457(protein folding)	-	GO:0005524(ATP binding)	At3g13470	964	KOG0356	Posttranslational modification, protein turnover, chaperones	P08927|RUBB_PEA	0.0	973	RuBisCO large subunit-binding protein subunit beta, chloroplastic OS=Pisum sativum OX=3888 PE=1 SV=2	XP_002285746.1	2.3e-289	1000.0	XP_002285746.1 PREDICTED: ruBisCO large subunit-binding protein subunit beta, chloroplastic [Vitis vinifera]
PB.27214.1	57.9144380657988	236.3155826615	2.0315	2.6682e-11	6.8211e-10	K20893 PARVUS, GLZ1, GATL1; probable galacturonosyltransferase-like 1 [EC:2.4.1.-]	-	-	GO:0016757(transferase activity, transferring glycosyl groups)	-	-	-	-	Q9LN68|GATL1_ARATH	8.78e-160	460	Probable galacturonosyltransferase-like 1 OS=Arabidopsis thaliana OX=3702 GN=GATL1 PE=2 SV=1	XP_009785169.1	8.0e-163	578.9	XP_009785169.1 PREDICTED: probable galacturonosyltransferase-like 1 [Nicotiana sylvestris]
PB.5542.1	26.6738232721577	70.8215535356194	1.4127	0.00012802	0.0014261	-	-	-	-	-	-	-	-	-	-	-	-	-	-	-	-
PB.24578.1	2.64041639501874	281.196212671505	6.6897	1.9947e-05	0.00026305	K21604 IAR3, ILL6; jasmonoyl-L-amino acid hydrolase [EC:3.5.1.127]	-	-	GO:0016787(hydrolase activity)	-	-	-	-	O04373|ILL4_ARATH	4.92e-175	397	IAA-amino acid hydrolase ILR1-like 4 OS=Arabidopsis thaliana OX=3702 GN=ILL4 PE=1 SV=2	XP_027156465.1	1.4e-118	432.2	XP_027156465.1 IAA-amino acid hydrolase ILR1-like 4 [Coffea eugenioides]
PB.25844.1	0	549.497480911732	11.489	1.7939e-21	7.3839e-20	-	-	-	-	-	-	-	-	-	-	-	-	PIN11315.1	3.1e-19	102.1	PIN11315.1 Multidrug resistance-associated protein/mitoxantrone resistance protein, ABC superfamily [Handroanthus impetiginosus]
PB.5797.1	1.88595507720492	24.4609538415087	3.7547	0.0012103	0.010115	-	-	-	GO:0005515(protein binding)	At3g28880	74.3	KOG0504	General function prediction only	-	-	-	-	OMO92933.1	1.3e-19	104.4	OMO92933.1 hypothetical protein COLO4_17209 [Corchorus olitorius]
PB.11877.1	0	20.6351364483539	6.754	2.8682e-06	4.3574e-05	K13917 RNGTT; mRNA-capping enzyme [EC:2.7.7.50 3.6.1.-]	GO:0016311(dephosphorylation),GO:0006470(protein dephosphorylation),GO:0006370(7-methylguanosine mRNA capping)	-	GO:0008138(protein tyrosine/serine/threonine phosphatase activity),GO:0004725(protein tyrosine phosphatase activity),GO:0016791(phosphatase activity),GO:0004484(mRNA guanylyltransferase activity)	At3g09100	385	KOG2386	RNA processing and modification	O60942|MCE1_HUMAN	2.85e-40	161	mRNA-capping enzyme OS=Homo sapiens OX=9606 GN=RNGTT PE=1 SV=1	XP_024981198.1	2.3e-152	545.0	XP_024981198.1 mRNA-capping enzyme-like isoform X1 [Cynara cardunculus var. scolymus]
PB.15940.1	128.873773488766	259.537195131152	1.0055	0.0015663	0.012654	K11093 SNRP70; U1 small nuclear ribonucleoprotein 70kDa	-	-	GO:0003676(nucleic acid binding),GO:0030619(U1 snRNA binding)	At3g50670	349	KOG0113	RNA processing and modification	Q42404|RU17_ARATH	1.42e-111	349	U1 small nuclear ribonucleoprotein 70 kDa OS=Arabidopsis thaliana OX=3702 GN=RNU1 PE=1 SV=1	XP_024986635.1	8.7e-132	476.5	XP_024986635.1 U1 small nuclear ribonucleoprotein 70 kDa [Cynara cardunculus var. scolymus]
PB.28023.1	22.151741664555	286.387564044658	3.7093	1.4351e-35	9.1523e-34	-	-	-	-	-	-	-	-	-	-	-	-	-	-	-	-
PB.21824.1	0	14.3952717062053	6.2344	5.0754e-05	0.00061451	K11855 USP36_42; ubiquitin carboxyl-terminal hydrolase 36/42 [EC:3.4.19.12]	-	-	-	At5g57990	55.1	KOG1865	Posttranslational modification, protein turnover, chaperones	Q9FPS4|UBP23_ARATH	1.91e-06	55.1	Ubiquitin carboxyl-terminal hydrolase 23 OS=Arabidopsis thaliana OX=3702 GN=UBP23 PE=2 SV=2	XP_003634989.1	4.9e-24	118.2	XP_003634989.1 PREDICTED: ubiquitin carboxyl-terminal hydrolase 23 isoform X2 [Vitis vinifera]
PB.8483.1	0	24.1505911104975	6.9806	6.321e-07	1.0535e-05	K01930 FPGS; folylpolyglutamate synthase [EC:6.3.2.17]	GO:0009058(biosynthetic process),GO:0009396(folic acid-containing compound biosynthetic process)	-	GO:0005524(ATP binding),GO:0016874(ligase activity),GO:0004326(tetrahydrofolylpolyglutamate synthase activity)	At3g10160	407	KOG2525	Coenzyme transport and metabolism	F4J2K2|FPGS2_ARATH	2.19e-138	432	Folylpolyglutamate synthase OS=Arabidopsis thaliana OX=3702 GN=FPGS2 PE=1 SV=1	XP_024980813.1	4.2e-134	484.6	XP_024980813.1 folylpolyglutamate synthase [Cynara cardunculus var. scolymus]
PB.25773.1	1.92704245574388	74.4069259257382	5.1931	3.4484e-12	9.3131e-11	-	-	-	GO:0005515(protein binding)	-	-	-	-	Q9FNJ5|FDL31_ARATH	9.88e-37	145	F-box/FBD/LRR-repeat protein At5g22660 OS=Arabidopsis thaliana OX=3702 GN=At5g22660 PE=2 SV=1	XP_023766238.1	1.4e-59	236.1	XP_023766238.1 F-box/FBD/LRR-repeat protein At4g26340-like isoform X1 [Lactuca sativa]
PB.23049.1	91.8591339361254	359.13909386022	1.9614	1.4709e-08	2.9832e-07	K20782 HPAT; hydroxyproline O-arabinosyltransferase [EC:2.4.2.58]	-	-	-	-	-	-	-	Q9FY51|HPAT3_ARATH	1.40e-136	367	Hydroxyproline O-arabinosyltransferase 3 OS=Arabidopsis thaliana OX=3702 GN=HPAT3 PE=1 SV=1	PSS24313.1	1.0e-127	462.6	PSS24313.1 Hydroxyproline O-arabinosyltransferase [Actinidia chinensis var. chinensis]
PB.31169.1	261.005961706353	930.514365649919	1.833	1.3197e-22	5.6885e-21	K12581 CNOT7_8, CAF1, POP2; CCR4-NOT transcription complex subunit 7/8	-	-	GO:0003676(nucleic acid binding)	At5g22250	402	KOG0304	RNA processing and modification	Q9FMS6|CAF1K_ARATH	1.11e-140	402	Probable CCR4-associated factor 1 homolog 11 OS=Arabidopsis thaliana OX=3702 GN=CAF1-11 PE=2 SV=1	XP_018829759.1	7.6e-130	468.8	XP_018829759.1 PREDICTED: probable CCR4-associated factor 1 homolog 11 [Juglans regia]
PB.5783.1	48.0199584260651	254.069161036729	2.3973	5.9137e-22	2.4923e-20	-	GO:0006468(protein phosphorylation)	-	GO:0005515(protein binding),GO:0005524(ATP binding),GO:0004672(protein kinase activity)	-	-	-	-	F4I2N7|RLK7_ARATH	0.0	1007	Receptor-like protein kinase 7 OS=Arabidopsis thaliana OX=3702 GN=RLK7 PE=1 SV=1	XP_024959147.1	2.9e-189	667.9	XP_024959147.1 receptor-like protein kinase HAIKU2 [Cynara cardunculus var. scolymus]
PB.21759.1	222.884105455363	2144.13235569324	3.2678	2.753e-87	3.9386e-85	-	GO:0006355(regulation of transcription, DNA-templated)	-	GO:0003700(DNA-binding transcription factor activity)	-	-	-	-	O22208|BZP17_ARATH	4.98e-129	399	bZIP transcription factor 17 OS=Arabidopsis thaliana OX=3702 GN=BZIP17 PE=1 SV=2	PSS33499.1	4.6e-171	606.7	PSS33499.1 BZIP transcription factor [Actinidia chinensis var. chinensis]
PB.21579.1	208.388244482558	494.836394030234	1.2439	2.6202e-13	7.5792e-12	-	-	-	GO:0005515(protein binding)	At1g47056	572	KOG1947	General function prediction only	Q9C626|FB37_ARATH	0.0	572	F-box protein At1g47056 OS=Arabidopsis thaliana OX=3702 GN=At1g47056 PE=2 SV=1	XP_024971306.1	1.6e-179	634.8	XP_024971306.1 F-box protein At1g47056-like [Cynara cardunculus var. scolymus]
PB.13861.1	190.905125038453	479.03944633592	1.3313	1.0445e-06	1.6908e-05	-	-	-	-	-	-	-	-	-	-	-	-	-	-	-	-
PB.26721.1	3235.36729568523	6725.53276138483	1.0555	1.2887e-28	6.9047e-27	K23232 10HGO; 8-hydroxygeraniol dehydrogenase [EC:1.1.1.324]	GO:0055114(oxidation-reduction process)	-	-	At4g37990	286	KOG0023	Secondary metabolites biosynthesis, transport and catabolism	Q2KNL6|GEDH1_OCIBA	3.86e-108	329	Geraniol dehydrogenase 1 OS=Ocimum basilicum OX=39350 GN=GEDH1 PE=1 SV=1	BAE48786.1	1.4e-141	508.4	BAE48786.1 10-hydroxygeraniol oxidoreductase [Codonopsis lanceolata]
PB.855.1	2.17075494740949	37.2342539924467	4.146	1.1825e-06	1.9002e-05	K00901 dgkA, DGK; diacylglycerol kinase (ATP) [EC:2.7.1.107]	GO:0007205(protein kinase C-activating G-protein coupled receptor signaling pathway)	-	GO:0004143(diacylglycerol kinase activity),GO:0003951(NAD+ kinase activity),GO:0016301(kinase activity)	At4g28120	183	KOG1169	Lipid transport and metabolism; Signal transduction mechanisms	Q9C5E5|DGK5_ARATH	1.59e-51	194	Diacylglycerol kinase 5 OS=Arabidopsis thaliana OX=3702 GN=DGK5 PE=2 SV=1	XP_012841697.1	4.2e-112	412.1	XP_012841697.1 PREDICTED: diacylglycerol kinase 5-like isoform X2 [Erythranthe guttata]
PB.26565.1	694.859257089425	2499.66993901864	1.8458	2.6075e-28	1.3775e-26	-	-	-	-	-	-	-	-	-	-	-	-	PSS31426.1	3.2e-45	188.3	PSS31426.1 Methyltransferase PMT5 [Actinidia chinensis var. chinensis]
PB.26760.1	2.89270861592631	19.9379951230725	2.7417	0.0026543	0.01989	-	-	-	-	-	-	-	-	-	-	-	-	-	-	-	-
PB.26949.1	22.2835835294139	107.578442749244	2.2638	5.6031e-08	1.0623e-06	K20869 IRX9; putative beta-1,4-xylosyltransferase IRX9 [EC:2.4.2.-]	-	GO:0016020(membrane)	GO:0015018(galactosylgalactosylxylosylprotein 3-beta-glucuronosyltransferase activity)	At1g27600	212	KOG1476	Posttranslational modification, protein turnover, chaperones	Q9SXC4|IRX9H_ARATH	1.52e-62	212	Probable beta-1,4-xylosyltransferase IRX9H OS=Arabidopsis thaliana OX=3702 GN=IRX9H PE=2 SV=2	PSR99962.1	1.2e-105	389.0	PSR99962.1 Beta-1,4-xylosyltransferase [Actinidia chinensis var. chinensis]
PB.13245.1	0.586759198893054	351.824349930577	9.0109	1.0708e-16	3.592e-15	K04077 groEL, HSPD1; chaperonin GroEL	GO:0006457(protein folding),GO:0042026(protein refolding)	-	GO:0005524(ATP binding)	At3g13470	910	KOG0356	Posttranslational modification, protein turnover, chaperones	P08927|RUBB_PEA	0.0	919	RuBisCO large subunit-binding protein subunit beta, chloroplastic OS=Pisum sativum OX=3888 PE=1 SV=2	XP_002285746.1	9.5e-281	971.5	XP_002285746.1 PREDICTED: ruBisCO large subunit-binding protein subunit beta, chloroplastic [Vitis vinifera]
PB.27829.1	96.6002695340182	3913.10160846714	5.3381	3.4718e-173	9.1888e-171	-	GO:0055114(oxidation-reduction process)	-	-	At5g16970	226	KOG1196	General function prediction only	Q39172|AER_ARATH	4.50e-117	226	NADPH-dependent oxidoreductase 2-alkenal reductase OS=Arabidopsis thaliana OX=3702 GN=AER PE=1 SV=1	XP_023895451.1	8.5e-69	266.5	XP_023895451.1 2-alkenal reductase (NADP(+)-dependent)-like [Quercus suber]
PB.9953.1	0	310.826818218002	10.666	8.8369e-19	3.2484e-17	K09489 HSPA4; heat shock 70kDa protein 4	-	-	-	At2g32120	824	KOG0101	Posttranslational modification, protein turnover, chaperones	Q9SKY8|HSP7H_ARATH	0.0	824	Heat shock 70 kDa protein 8 OS=Arabidopsis thaliana OX=3702 GN=HSP70-8 PE=1 SV=1	XP_019168004.1	1.7e-262	911.0	XP_019168004.1 PREDICTED: heat shock 70 kDa protein 8 [Ipomoea nil]
PB.22429.1	14.3819723997917	420.571150827993	4.9047	3.9955e-42	2.8658e-40	-	-	-	GO:0003676(nucleic acid binding)	At1g07350	90.1	KOG4661	Transcription	Q84TH4|SR45A_ARATH	2.53e-18	90.9	Serine/arginine-rich splicing factor SR45a OS=Arabidopsis thaliana OX=3702 GN=SR45A PE=1 SV=1	XP_024973579.1	1.0e-18	100.5	XP_024973579.1 serine/arginine-rich splicing factor SR45a-like [Cynara cardunculus var. scolymus]
PB.24560.1	9.55732738626247	148.353391581845	3.9505	3.2142e-19	1.2067e-17	-	-	-	-	-	-	-	-	Q9M2Y6|CGR2_ARATH	1.42e-103	316	Probable pectin methylesterase CGR2 OS=Arabidopsis thaliana OX=3702 GN=CGR2 PE=2 SV=1	PWA93592.1	6.3e-95	353.6	PWA93592.1 S-adenosyl-L-methionine-dependent methyltransferase [Artemisia annua]
PB.9608.1	11.5784769330912	127.257833710961	3.4511	2.7715e-15	8.7848e-14	-	-	-	GO:0005515(protein binding)	At5g67140	187	KOG1947	General function prediction only	Q9FH99|FB302_ARATH	1.23e-52	187	F-box protein At5g67140 OS=Arabidopsis thaliana OX=3702 GN=At5g67140 PE=2 SV=1	XP_021983173.1	2.9e-52	212.6	XP_021983173.1 F-box protein At5g67140 [Helianthus annuus]
PB.11681.1	0	29.4038436904708	7.263	1.0754e-06	1.7367e-05	-	-	-	GO:0008289(lipid binding)	At5g11100	499	KOG1012	General function prediction only	Q8L706|SYT5_ARATH	0.0	560	Synaptotagmin-5 OS=Arabidopsis thaliana OX=3702 GN=SYT5 PE=2 SV=1	PSS13888.1	2.7e-262	910.2	PSS13888.1 Synaptotagmin-5 like [Actinidia chinensis var. chinensis]
PB.22145.1	29.6161989958649	180.859208358105	2.603	1.9833e-20	7.8579e-19	-	-	-	-	-	-	-	-	Q9LNA5|ACR8_ARATH	0.0	577	ACT domain-containing protein ACR8 OS=Arabidopsis thaliana OX=3702 GN=ACR8 PE=2 SV=1	PSS11483.1	1.8e-212	744.2	PSS11483.1 ACT domain-containing protein [Actinidia chinensis var. chinensis]
PB.31200.1	415.808902919635	46576.0614718692	6.8109	0	0	K13993 HSP20; HSP20 family protein	-	-	-	At4g27670	128	KOG0710	Posttranslational modification, protein turnover, chaperones	P09886|HS21C_PEA	2.87e-37	136	Small heat shock protein, chloroplastic OS=Pisum sativum OX=3888 GN=HSP21 PE=2 SV=1	AXN69624.1	3.1e-67	260.8	AXN69624.1 HSP27.4 [Camellia sinensis]
PB.14116.1	5.15757065442061	577.263335458096	6.8055	2.4959e-60	2.4466e-58	K09490 HSPA5, BIP; endoplasmic reticulum chaperone BiP [EC:3.6.4.10]	-	-	-	At5g28540	774	KOG0100	Posttranslational modification, protein turnover, chaperones	P49118|BIP_SOLLC	0.0	789	Luminal-binding protein OS=Solanum lycopersicum OX=4081 PE=2 SV=1	XP_021603973.1	2.9e-258	896.7	XP_021603973.1 luminal-binding protein 5 [Manihot esculenta]
PB.15919.1	46.8532084898501	299.881183275711	2.672	2.9268e-21	1.1954e-19	-	-	-	-	-	-	-	-	Q9LI74|CHUP1_ARATH	4.89e-52	199	Protein CHUP1, chloroplastic OS=Arabidopsis thaliana OX=3702 GN=CHUP1 PE=1 SV=1	PSS07384.1	2.3e-124	451.8	PSS07384.1 hypothetical protein CEY00_Acc17730 [Actinidia chinensis var. chinensis]
PB.673.1	0	2282.4255289884	13.543	2.007e-29	1.0998e-27	-	GO:0015074(DNA integration),GO:0006508(proteolysis)	-	GO:0004190(aspartic-type endopeptidase activity),GO:0003676(nucleic acid binding)	At3g11970_2	663	KOG0017	General function prediction only	P0CT39|TF26_SCHPO	2.02e-153	509	Transposon Tf2-6 polyprotein OS=Schizosaccharomyces pombe (strain 972 / ATCC 24843) OX=284812 GN=Tf2-6 PE=3 SV=1	CAN63950.1	0.0e+00	1945.6	CAN63950.1 hypothetical protein VITISV_032357 [Vitis vinifera]
PB.31872.1	0.96137629556145	731.67272407219	9.4718	2.1959e-28	1.1647e-26	-	-	-	-	At3g32110	52.8	KOG1075	General function prediction only	-	-	-	-	XP_009789470.1	2.8e-21	107.8	XP_009789470.1 PREDICTED: uncharacterized protein LOC104237089 [Nicotiana sylvestris]
PB.31762.1	0	549.596602638138	11.489	9.6045e-22	4.0158e-20	-	GO:0006355(regulation of transcription, DNA-templated)	-	GO:0003700(DNA-binding transcription factor activity),GO:0003677(DNA binding)	-	-	-	-	Q9M0L0|DRE1A_ARATH	8.05e-68	213	Dehydration-responsive element-binding protein 1A OS=Arabidopsis thaliana OX=3702 GN=DREB1A PE=1 SV=2	AZQ20741.1	7.2e-81	305.8	AZQ20741.1 putative C-repeat binding factor 1 protein [Rosa hybrid cultivar]
PB.2062.1	12.7706961264553	54.8692968338214	2.1055	4.9419e-06	7.2503e-05	-	-	-	GO:0005515(protein binding)	At4g33210	743	KOG1947	General function prediction only	Q9SMY8|FBL15_ARATH	0.0	742	F-box/LRR-repeat protein 15 OS=Arabidopsis thaliana OX=3702 GN=FBL15 PE=2 SV=2	XP_024965033.1	4.1e-148	531.6	XP_024965033.1 F-box/LRR-repeat protein 15-like [Cynara cardunculus var. scolymus]
PB.5572.1	5.41415273994916	37.5271293298599	2.8226	6.5123e-05	0.00077431	-	-	-	-	At5g01270	453	KOG0323	Transcription	Q5YDB5|CPL2_ARATH	2.65e-143	453	RNA polymerase II C-terminal domain phosphatase-like 2 OS=Arabidopsis thaliana OX=3702 GN=CPL2 PE=1 SV=3	PSS23814.1	1.7e-144	519.2	PSS23814.1 RNA polymerase II C-terminal domain phosphatase-like [Actinidia chinensis var. chinensis]
PB.5690.1	160.2168061362	1295.61395020477	3.0129	7.0369e-101	1.164e-98	K07052 K07052; uncharacterized protein	GO:0071586(CAAX-box protein processing)	GO:0016020(membrane)	GO:0004197(cysteine-type endopeptidase activity)	-	-	-	-	-	-	-	-	XP_024990145.1	2.2e-123	449.1	XP_024990145.1 uncharacterized protein LOC112524524 isoform X1 [Cynara cardunculus var. scolymus]
PB.27058.1	295.024412953421	912.656463642555	1.6325	5.7243e-18	2.0391e-16	-	-	-	-	-	-	-	-	Q84WN0|Y4920_ARATH	1.76e-82	265	Uncharacterized protein At4g37920 OS=Arabidopsis thaliana OX=3702 GN=At4g37920 PE=2 SV=2	XP_024976822.1	8.2e-131	472.6	XP_024976822.1 uncharacterized protein At4g37920 isoform X1 [Cynara cardunculus var. scolymus]
PB.30832.1	992.256510242229	6939.57853304883	2.8059	5.2976e-62	5.3111e-60	-	GO:0006355(regulation of transcription, DNA-templated)	-	GO:0003677(DNA binding),GO:0043565(sequence-specific DNA binding)	At2g46680	179	KOG0483	Transcription	P46897|ATHB7_ARATH	2.55e-53	179	Homeobox-leucine zipper protein ATHB-7 OS=Arabidopsis thaliana OX=3702 GN=ATHB-7 PE=1 SV=2	XP_011023121.1	1.7e-39	168.7	XP_011023121.1 PREDICTED: homeobox-leucine zipper protein ATHB-7-like [Populus euphratica]
PB.18510.1	3.19037807999382	29.5632053986893	3.1687	0.00074001	0.0066687	K09872 PIP; aquaporin PIP	GO:0055085(transmembrane transport)	GO:0016020(membrane)	GO:0015267(channel activity)	At4g00430	388	KOG0223	Carbohydrate transport and metabolism	Q06611|PIP12_ARATH	1.73e-128	385	Aquaporin PIP1-2 OS=Arabidopsis thaliana OX=3702 GN=PIP1-2 PE=1 SV=1	KVH91873.1	5.4e-112	410.6	KVH91873.1 Aquaporin-like protein [Cynara cardunculus var. scolymus]
PB.19358.1	330.741111111855	1911.7376388722	2.5295	5.3147e-54	4.6888e-52	-	GO:0006468(protein phosphorylation),GO:0007165(signal transduction)	-	GO:0004672(protein kinase activity),GO:0005524(ATP binding)	At5g58380	575	KOG0583	Signal transduction mechanisms	Q5W736|CIPKI_ORYSJ	0.0	603	CBL-interacting protein kinase 18 OS=Oryza sativa subsp. japonica OX=39947 GN=CIPK18 PE=2 SV=1	PSS23871.1	1.0e-203	715.3	PSS23871.1 CBL-interacting protein kinase [Actinidia chinensis var. chinensis]
PB.7244.1	0	571.714154205147	11.546	3.8144e-22	1.6127e-20	K03695 clpB; ATP-dependent Clp protease ATP-binding subunit ClpB	-	-	GO:0005524(ATP binding)	At1g74310	771	KOG1051	Posttranslational modification, protein turnover, chaperones	P42730|CLPB1_ARATH	0.0	771	Chaperone protein ClpB1 OS=Arabidopsis thaliana OX=3702 GN=CLPB1 PE=1 SV=2	XP_022018608.1	2.2e-231	807.7	XP_022018608.1 chaperone protein ClpB1 [Helianthus annuus]
PB.17049.1	98.9818961411783	311.214779315782	1.6596	1.0786e-13	3.1862e-12	K04733 IRAK4; interleukin-1 receptor-associated kinase 4 [EC:2.7.11.1]	GO:0006468(protein phosphorylation)	-	GO:0004672(protein kinase activity),GO:0005524(ATP binding)	At3g51550	347	KOG1187	Signal transduction mechanisms	Q9SCZ4|FERON_ARATH	1.01e-105	347	Receptor-like protein kinase FERONIA OS=Arabidopsis thaliana OX=3702 GN=FER PE=1 SV=1	XP_024959199.1	1.2e-138	499.2	XP_024959199.1 uncharacterized protein LOC112500121 [Cynara cardunculus var. scolymus]
PB.21312.1	96.300247977083	2292.23746871836	4.5648	8.1489e-58	7.5942e-56	K20858 MCU; calcium uniporter protein, mitochondrial	-	-	-	At2g23790	171	KOG2966	General function prediction only	O64823|MCU2_ARATH	1.57e-46	171	Calcium uniporter protein 2, mitochondrial OS=Arabidopsis thaliana OX=3702 GN=At2g23790 PE=2 SV=1	PSS36447.1	3.8e-56	224.9	PSS36447.1 Calcium uniporter protein [Actinidia chinensis var. chinensis]
PB.15501.1	7.20264812130434	29.1587395377867	1.9906	0.0023734	0.018098	-	-	-	-	-	-	-	-	-	-	-	-	XP_018622127.1	2.7e-43	182.6	XP_018622127.1 PREDICTED: uncharacterized protein LOC108943005 [Nicotiana tomentosiformis]
PB.31465.1	123.034543675049	298.777898129824	1.2843	2.4381e-05	0.00031555	-	-	-	-	-	-	-	-	-	-	-	-	-	-	-	-
PB.9501.1	212.845580722144	517.059715298756	1.2791	2.9663e-05	0.00037456	K10268 FBXL2_20; F-box and leucine-rich repeat protein 2/20	GO:0006355(regulation of transcription, DNA-templated)	-	GO:0003700(DNA-binding transcription factor activity),GO:0043565(sequence-specific DNA binding),GO:0005515(protein binding)	-	-	-	-	Q8RWU5|FBL3_ARATH	4.21e-129	408	F-box/LRR-repeat protein 3 OS=Arabidopsis thaliana OX=3702 GN=FBL3 PE=2 SV=1	XP_023769012.1	3.2e-139	501.5	XP_023769012.1 probable WRKY transcription factor 26 [Lactuca sativa]
PB.31256.1	862.963473576389	2225.90263105804	1.3677	1.6753e-08	3.3743e-07	K09872 PIP; aquaporin PIP	GO:0055085(transmembrane transport)	GO:0016020(membrane)	GO:0015267(channel activity)	At4g35100	489	KOG0223	Carbohydrate transport and metabolism	P93004|PIP27_ARATH	4.31e-175	489	Aquaporin PIP2-7 OS=Arabidopsis thaliana OX=3702 GN=PIP2-7 PE=1 SV=2	XP_024994031.1	1.0e-139	501.5	XP_024994031.1 aquaporin PIP2-7 [Cynara cardunculus var. scolymus]
PB.20228.1	1.50704811591555	35.0109943471113	4.6275	1.7158e-06	2.7032e-05	-	-	-	-	-	-	-	-	Q9SUQ8|DIR6_ARATH	7.70e-09	59.3	Dirigent protein 6 OS=Arabidopsis thaliana OX=3702 GN=DIR6 PE=1 SV=1	XP_024971265.1	2.7e-145	521.2	XP_024971265.1 uncharacterized protein LOC112510175 [Cynara cardunculus var. scolymus]
PB.19465.1	11.8933058556426	1037.87065284431	6.4459	2.3237e-08	4.6208e-07	K15633 gpmI; 2,3-bisphosphoglycerate-independent phosphoglycerate mutase [EC:5.4.2.12]	GO:0006007(glucose catabolic process)	GO:0005737(cytoplasm)	GO:0003824(catalytic activity),GO:0004619(phosphoglycerate mutase activity),GO:0046872(metal ion binding),GO:0030145(manganese ion binding)	At3g08590	770	KOG4513	Carbohydrate transport and metabolism	Q42908|PMGI_MESCR	0.0	800	2,3-bisphosphoglycerate-independent phosphoglycerate mutase OS=Mesembryanthemum crystallinum OX=3544 GN=PGM1 PE=2 SV=1	XP_015897588.1	5.6e-231	805.8	XP_015897588.1 2,3-bisphosphoglycerate-independent phosphoglycerate mutase [Ziziphus jujuba]
PB.18300.1	38.6704200253651	94.6495212729673	1.3012	0.00059659	0.0055442	K15472 CYP71D55; premnaspirodiene oxygenase [EC:1.14.14.151]	GO:0055114(oxidation-reduction process)	-	GO:0005506(iron ion binding),GO:0016705(oxidoreductase activity, acting on paired donors, with incorporation or reduction of molecular oxygen),GO:0020037(heme binding)	At3g26300	366	KOG0156	Secondary metabolites biosynthesis, transport and catabolism	A6YIH8|C7D55_HYOMU	0.0	551	Premnaspirodiene oxygenase OS=Hyoscyamus muticus OX=35626 GN=CYP71D55 PE=1 SV=1	XP_023905960.1	3.2e-173	614.0	XP_023905960.1 premnaspirodiene oxygenase-like [Quercus suber]
PB.20736.1	0.293379599446527	24.3132934555273	6.0293	1.8294e-05	0.0002438	-	-	-	-	-	-	-	-	-	-	-	-	KVH94670.1	2.4e-37	162.5	KVH94670.1 TRAF-like protein, partial [Cynara cardunculus var. scolymus]
PB.13659.1	0.586759198893054	17.2615796653372	4.7039	0.00047748	0.0045855	-	-	-	GO:0005515(protein binding)	At3g53390	112	KOG2394	General function prediction only	-	-	-	-	PWA52030.1	4.7e-38	165.2	PWA52030.1 WD40/YVTN repeat-like-containing domain-containing protein [Artemisia annua]
PB.25987.1	155.517775351155	337.497348557836	1.1194	8.8335e-09	1.8308e-07	K20359 RABAC1, PRAF1; PRA1 family protein 1	-	-	-	At3g13720	149	KOG3142	Intracellular trafficking, secretion, and vesicular transport	Q9LIC6|PR1F3_ARATH	4.55e-41	149	PRA1 family protein F3 OS=Arabidopsis thaliana OX=3702 GN=PRA1F3 PE=1 SV=1	XP_024979851.1	1.0e-59	236.5	XP_024979851.1 PRA1 family protein F3-like [Cynara cardunculus var. scolymus]
PB.9788.1	163.452227312693	22071.3486282859	7.0715	0	0	-	-	-	GO:0001671(ATPase activator activity),GO:0051087(chaperone binding)	At3g12050	410	KOG2936	Function unknown	Q8N9S3|AHSA2_MOUSE	3.26e-38	149	Activator of 90 kDa heat shock protein ATPase homolog 2 OS=Mus musculus OX=10090 GN=Ahsa2 PE=1 SV=2	XP_017253394.1	3.2e-128	464.9	XP_017253394.1 PREDICTED: activator of 90 kDa heat shock protein ATPase homolog [Daucus carota subsp. sativus]
PB.17394.1	0	13.6751760636302	6.161	0.00015659	0.0017161	K01555 FAH, fahA; fumarylacetoacetase [EC:3.7.1.2]	GO:0009072(aromatic amino acid family metabolic process)	-	GO:0004334(fumarylacetoacetase activity)	At1g12050	100	KOG2843	Carbohydrate transport and metabolism	Q8RW90|FAH_ARATH	6.18e-21	99.8	Fumarylacetoacetase OS=Arabidopsis thaliana OX=3702 GN=FAH PE=1 SV=1	XP_016498964.1	7.3e-27	127.9	XP_016498964.1 PREDICTED: fumarylacetoacetase-like [Nicotiana tabacum]
PB.8873.1	3.18179835075186	24.9512745916968	2.9243	0.0015768	0.012732	-	-	-	-	-	-	-	-	-	-	-	-	PLY79911.1	9.8e-11	74.7	PLY79911.1 hypothetical protein LSAT_8X13420 [Lactuca sativa]
PB.22175.1	68.3406392456732	173.000217241307	1.3332	5.0897e-07	8.5747e-06	K07195 EXOC7, EXO70; exocyst complex component 7	GO:0006887(exocytosis)	GO:0000145(exocyst)	-	At1g72470	338	KOG2344	Intracellular trafficking, secretion, and vesicular transport	Q9FGH9|E70B1_ARATH	3.47e-52	193	Exocyst complex component EXO70B1 OS=Arabidopsis thaliana OX=3702 GN=EXO70B1 PE=1 SV=1	XP_021903004.1	7.8e-99	366.7	XP_021903004.1 exocyst complex component EXO70A1 [Carica papaya]
PB.2235.1	4.99938552459785	27.0139178796849	2.4192	0.0045454	0.031006	-	-	-	GO:0003676(nucleic acid binding),GO:0005524(ATP binding)	At5g08110	723	KOG4150	RNA processing and modification	Q05549|HRQ1_YEAST	1.11e-86	310	ATP-dependent helicase HRQ1 OS=Saccharomyces cerevisiae (strain ATCC 204508 / S288c) OX=559292 GN=HRQ1 PE=1 SV=1	PSS08014.1	0.0e+00	1481.8	PSS08014.1 ATP-dependent helicase [Actinidia chinensis var. chinensis]
PB.22497.1	128.897575868782	452.59274524328	1.8172	5.7862e-19	2.1449e-17	-	-	-	-	At2g44730	145	KOG4282	Transcription	Q9LJG8|ASIL2_ARATH	1.07e-12	74.3	Trihelix transcription factor ASIL2 OS=Arabidopsis thaliana OX=3702 GN=ASIL2 PE=1 SV=1	XP_023737663.1	1.2e-59	236.5	XP_023737663.1 trihelix transcription factor ASIL1 [Lactuca sativa]
PB.31622.1	273.367387672511	1359.33608962986	2.3113	9.3087e-68	9.8946e-66	-	-	-	-	-	-	-	-	O80683|CAB25_ARATH	2.71e-34	127	Calmodulin-binding protein 25 OS=Arabidopsis thaliana OX=3702 GN=CAMBP25 PE=1 SV=1	XP_002283659.1	4.8e-59	233.4	XP_002283659.1 PREDICTED: calmodulin-binding protein 25 [Vitis vinifera]
PB.902.1	125.568983897017	336.087128745963	1.4204	1.6058e-13	4.691e-12	K14509 ETR, ERS; ethylene receptor [EC:2.7.13.-]	GO:0000160(phosphorelay signal transduction system),GO:0007165(signal transduction),GO:0009723(response to ethylene)	GO:0005789(endoplasmic reticulum membrane)	GO:0005515(protein binding),GO:0000155(phosphorelay sensor kinase activity),GO:0004672(protein kinase activity),GO:0038199(ethylene receptor activity),GO:0051740(ethylene binding)	At3g23150	868	KOG0519	Signal transduction mechanisms	Q0WPQ2|ETR2_ARATH	0.0	868	Ethylene receptor 2 OS=Arabidopsis thaliana OX=3702 GN=ETR2 PE=1 SV=2	PSR92888.1	0.0e+00	1096.3	PSR92888.1 Ethylene receptor like [Actinidia chinensis var. chinensis]
PB.26071.1	9.53339946620743	277.778305938974	4.8864	5.4796e-30	3.0597e-28	K09286 EREBP; EREBP-like factor	GO:0006355(regulation of transcription, DNA-templated)	-	GO:0003700(DNA-binding transcription factor activity),GO:0003677(DNA binding)	-	-	-	-	Q9LYD3|DREB3_ARATH	2.33e-59	199	Dehydration-responsive element-binding protein 3 OS=Arabidopsis thaliana OX=3702 GN=DREB3 PE=2 SV=1	XP_024985875.1	1.0e-62	246.5	XP_024985875.1 ethylene-responsive transcription factor TINY-like [Cynara cardunculus var. scolymus]
PB.12225.1	1631.24448009914	18845.0317950018	3.5296	1.2986e-112	2.3541e-110	K09571 FKBP4_5; FK506-binding protein 4/5 [EC:5.2.1.8]	-	-	GO:0003755(peptidyl-prolyl cis-trans isomerase activity),GO:0005515(protein binding)	At3g25230	468	KOG0543	Posttranslational modification, protein turnover, chaperones	Q38931|FKB62_ARATH	0.0	468	Peptidyl-prolyl cis-trans isomerase FKBP62 OS=Arabidopsis thaliana OX=3702 GN=FKBP62 PE=1 SV=2	XP_023875843.1	8.4e-139	500.0	XP_023875843.1 peptidyl-prolyl cis-trans isomerase FKBP62-like [Quercus suber]
PB.4163.1	26.6704706673928	79.5793672295467	1.5675	1.4903e-05	0.00020165	-	GO:0006397(mRNA processing)	-	-	At5g04050	717	KOG1075	General function prediction only	Q9LZA5|NMAT3_ARATH	0.0	771	Nuclear intron maturase 3, mitochondrial OS=Arabidopsis thaliana OX=3702 GN=NMAT3 PE=3 SV=2	PSS01759.1	1.1e-277	961.8	PSS01759.1 COX1/OXI3 intron 2 protein [Actinidia chinensis var. chinensis]
PB.23593.1	0	27.1239178716849	7.1475	2.3028e-06	3.5497e-05	-	-	-	GO:0008194(UDP-glycosyltransferase activity)	At5g65550	271	KOG1192	Energy production and conversion; Carbohydrate transport and metabolism	Q6VAA8|U91D1_STERE	2.52e-138	318	UDP-glycosyltransferase 91D1 OS=Stevia rebaudiana OX=55670 GN=UGT91D1 PE=2 SV=1	AKA44597.1	1.7e-106	392.1	AKA44597.1 UGTPg17 [Panax ginseng]
PB.24350.1	0	696.290617554691	11.83	1.1775e-22	5.0921e-21	K09503 DNAJA2; DnaJ homolog subfamily A member 2	GO:0006457(protein folding)	-	GO:0051082(unfolded protein binding),GO:0031072(heat shock protein binding)	At3g44110	341	KOG0712	Posttranslational modification, protein turnover, chaperones	Q04960|DNJH_CUCSA	1.77e-155	362	DnaJ protein homolog OS=Cucumis sativus OX=3659 GN=DNAJ1 PE=2 SV=1	XP_006424068.1	7.9e-122	443.0	XP_006424068.1 dnaJ protein homolog ANJ1 [Citrus clementina]
PB.27577.1	3.38013359925753	83.7395328825944	4.7057	3.2807e-11	8.3251e-10	-	-	-	-	-	-	-	-	-	-	-	-	-	-	-	-
PB.14572.1	0.378906961289377	74.6215714308624	7.6467	2.9186e-09	6.3214e-08	-	-	-	-	-	-	-	-	Q8GUH2|Y1015_ARATH	3.30e-36	143	Uncharacterized protein At1g01500 OS=Arabidopsis thaliana OX=3702 GN=At1g01500 PE=2 SV=1	PHU01305.1	6.9e-95	354.0	PHU01305.1 hypothetical protein BC332_31092 [Capsicum chinense]
PB.9831.1	8.2041745355487	34.2465806014384	2.058	0.00093435	0.0081302	-	-	-	-	At1g53390	95.9	KOG0061	Secondary metabolites biosynthesis, transport and catabolism	Q9MAG3|AB24G_ARATH	9.53e-19	95.9	ABC transporter G family member 24 OS=Arabidopsis thaliana OX=3702 GN=ABCG24 PE=2 SV=2	PLY73143.1	8.8e-25	121.3	PLY73143.1 hypothetical protein LSAT_2X112781 [Lactuca sativa]
PB.2349.1	0.749234193336792	598.342541139005	9.7601	1.3339e-20	5.317e-19	K09553 STIP1; stress-induced-phosphoprotein 1	-	-	GO:0005515(protein binding)	At4g12400	381	KOG0548	Posttranslational modification, protein turnover, chaperones	Q43468|HSOP1_SOYBN	1.21e-126	379	Hsp70-Hsp90 organizing protein 1 OS=Glycine max OX=3847 GN=HOP1 PE=1 SV=2	XP_021901879.1	9.3e-113	414.1	XP_021901879.1 hsp70-Hsp90 organizing protein 1-like [Carica papaya]
PB.28576.1	11.9770219498146	53.1331768756953	2.1307	4.1379e-05	0.00050914	-	GO:0006355(regulation of transcription, DNA-templated)	-	GO:0003700(DNA-binding transcription factor activity),GO:0043565(sequence-specific DNA binding)	-	-	-	-	Q8H0Y8|WRK41_ARATH	2.39e-43	158	Probable WRKY transcription factor 41 OS=Arabidopsis thaliana OX=3702 GN=WRKY41 PE=2 SV=2	XP_021655932.1	1.8e-100	371.7	XP_021655932.1 probable WRKY transcription factor 53 [Hevea brasiliensis]
PB.17380.1	74.593510222805	179.559332702502	1.2699	0.00085846	0.007561	-	-	-	GO:0051087(chaperone binding),GO:0005515(protein binding)	At5g07220	254	KOG4361	Signal transduction mechanisms	Q9LYP4|BAG3_ARATH	1.93e-77	254	BAG family molecular chaperone regulator 3 OS=Arabidopsis thaliana OX=3702 GN=BAG3 PE=1 SV=1	PSR93406.1	1.8e-89	335.9	PSR93406.1 BAG family molecular chaperone regulator like [Actinidia chinensis var. chinensis]
PB.10797.1	0	3877.60105691208	14.307	1.3691e-33	8.4267e-32	K03283 HSPA1s; heat shock 70kDa protein 1/2/6/8	GO:0006457(protein folding)	-	GO:0005524(ATP binding),GO:0051082(unfolded protein binding)	At4g24280	977	KOG0102	Posttranslational modification, protein turnover, chaperones	Q9STW6|HSP7F_ARATH	0.0	977	Heat shock 70 kDa protein 6, chloroplastic OS=Arabidopsis thaliana OX=3702 GN=HSP70-6 PE=1 SV=1	XP_016197296.1	1.0e-275	954.9	XP_016197296.1 stromal 70 kDa heat shock-related protein, chloroplastic [Arachis ipaensis]
PB.23587.1	0	14.3399240455916	6.2291	0.00016023	0.001751	K13800 CMPK1, UMPK; UMP-CMP kinase [EC:2.7.4.14]	GO:0006139(nucleobase-containing compound metabolic process)	-	GO:0005524(ATP binding),GO:0019205(nucleobase-containing compound kinase activity)	At3g60180	96.7	KOG3079	Nucleotide transport and metabolism	O24464|KCY_PRUAR	1.72e-61	126	UMP-CMP kinase OS=Prunus armeniaca OX=36596 PE=2 SV=1	PSS34359.1	7.6e-35	154.1	PSS34359.1 UMP-CMP kinase [Actinidia chinensis var. chinensis]
PB.25014.1	9.8721563088139	95.6831607095323	3.2716	2.158e-08	4.304e-07	K15027 EIF2D; translation initiation factor 2D	GO:0006413(translational initiation)	-	GO:0003743(translation initiation factor activity)	At1g71350	239	KOG2522	Translation, ribosomal structure and biogenesis	P0CL18|EIF2D_RABIT	2.63e-24	76.6	Eukaryotic translation initiation factor 2D OS=Oryctolagus cuniculus OX=9986 GN=EIF2D PE=1 SV=1	XP_019072301.1	6.1e-95	353.6	XP_019072301.1 PREDICTED: eukaryotic translation initiation factor 2D isoform X2 [Vitis vinifera]
PB.4197.1	16.1235492008928	41.0424479826772	1.3455	0.0055978	0.037012	K22379 RNFT1; E3 ubiquitin-protein ligase RNFT1 [EC:2.3.2.27]	-	-	-	At5g01960	93.2	KOG4638	Function unknown	-	-	-	-	XP_024967090.1	2.1e-23	117.1	XP_024967090.1 E3 ubiquitin-protein ligase RNFT1-like [Cynara cardunculus var. scolymus]
PB.15388.1	0	52.9534187295527	8.1127	8.2662e-10	1.8909e-08	K13071 PAO, ACD1; pheophorbide a oxygenase [EC:1.14.15.17]	GO:0055114(oxidation-reduction process)	-	GO:0051537(2 iron, 2 sulfur cluster binding),GO:0010277(chlorophyllide a oxygenase [overall] activity)	-	-	-	-	Q9FYC2|PAO_ARATH	0.0	546	Pheophorbide a oxygenase, chloroplastic OS=Arabidopsis thaliana OX=3702 GN=PAO PE=1 SV=1	PSR89917.1	3.6e-234	816.6	PSR89917.1 Pheophorbide a oxygenase [Actinidia chinensis var. chinensis]
PB.1538.1	38.4165864673635	289.420514604734	2.9198	4.2566e-19	1.5912e-17	-	GO:0006468(protein phosphorylation)	-	GO:0004672(protein kinase activity),GO:0005524(ATP binding)	-	-	-	-	Q9LVM0|Y5830_ARATH	0.0	701	Probable inactive receptor kinase At5g58300 OS=Arabidopsis thaliana OX=3702 GN=At5g58300 PE=1 SV=1	XP_021974102.1	5.2e-202	710.7	XP_021974102.1 probable inactive receptor kinase At5g58300 [Helianthus annuus]
PB.2227.1	75.7265443552469	2670.80353024234	5.1364	4.7914e-117	9.0582e-115	K11593 ELF2C, AGO; eukaryotic translation initiation factor 2C	-	-	GO:0003676(nucleic acid binding),GO:0005515(protein binding)	At1g31280	725	KOG1041	Translation, ribosomal structure and biogenesis	Q9SHF3|AGO2_ARATH	0.0	725	Protein argonaute 2 OS=Arabidopsis thaliana OX=3702 GN=AGO2 PE=1 SV=1	XP_017233672.1	2.4e-273	947.6	XP_017233672.1 PREDICTED: protein argonaute 2-like [Daucus carota subsp. sativus]
PB.25012.1	9.40007951629576	155.132641755142	4.0073	3.6145e-09	7.7398e-08	-	-	-	GO:0071949(FAD binding)	At2g35660	413	KOG2614	Energy production and conversion; General function prediction only	Q9FLC2|MO3_ARATH	2.15e-53	183	Monooxygenase 3 OS=Arabidopsis thaliana OX=3702 GN=MO3 PE=2 SV=1	KZN07979.1	1.1e-133	482.3	KZN07979.1 hypothetical protein DCAR_000648 [Daucus carota subsp. sativus]
PB.1038.1	0.757813922578754	16.8483701076357	4.5716	0.00081789	0.0072675	K00913 ITPK1; inositol-1,3,4-trisphosphate 5/6-kinase / inositol-tetrakisphosphate 1-kinase [EC:2.7.1.159 2.7.1.134]	-	-	-	-	-	-	-	Q75GI4|ITPK3_ORYSJ	1.62e-34	140	Inositol-tetrakisphosphate 1-kinase 3 OS=Oryza sativa subsp. japonica OX=39947 GN=ITPK3 OsIPK1?? (OsMIK) PE=2 SV=1	KVI06800.1	1.2e-39	171.4	KVI06800.1 Inositol-tetrakisphosphate 1-kinase [Cynara cardunculus var. scolymus]
PB.13000.1	0	193.138583385301	9.9801	4.5058e-16	1.4723e-14	K09562 HSPBP1, FES1; hsp70-interacting protein	-	-	GO:0005515(protein binding)	At3g09350	367	KOG2160	Posttranslational modification, protein turnover, chaperones	Q0CH70|FES1_ASPTN	2.78e-08	58.5	Hsp70 nucleotide exchange factor fes1 OS=Aspergillus terreus (strain NIH 2624 / FGSC A1156) OX=341663 GN=fes1 PE=3 SV=1	XP_016552047.1	1.1e-124	453.0	XP_016552047.1 PREDICTED: hsp70-binding protein 1-like [Capsicum annuum]
PB.24474.1	0	20.5818747754228	6.7505	5.3022e-06	7.7404e-05	K06110 EXOC3, SEC6; exocyst complex component 3	GO:0006887(exocytosis)	GO:0000145(exocyst)	-	At1g71820	291	KOG2286	Intracellular trafficking, secretion, and vesicular transport	Q94AI6|SEC6_ARATH	5.20e-88	291	Exocyst complex component SEC6 OS=Arabidopsis thaliana OX=3702 GN=SEC6 PE=1 SV=1	XP_019175324.1	1.4e-78	299.3	XP_019175324.1 PREDICTED: exocyst complex component SEC6 isoform X1 [Ipomoea nil]
PB.286.1	0	13.1976752754817	6.1096	0.004237	0.029378	-	-	-	-	At2g36810	650	KOG2032	Function unknown	F4IP13|SHGR6_ARATH	0.0	1730	Protein SHOOT GRAVITROPISM 6 OS=Arabidopsis thaliana OX=3702 GN=SGR6 PE=2 SV=1	XP_010654000.1	0.0e+00	1989.5	XP_010654000.1 PREDICTED: protein SHOOT GRAVITROPISM 6 isoform X1 [Vitis vinifera]
PB.25271.1	1.51562784515751	864.739023244088	9.2889	3.2625e-35	2.0559e-33	K04079 HSP90A, htpG; molecular chaperone HtpG	GO:0006457(protein folding)	-	GO:0005524(ATP binding),GO:0051082(unfolded protein binding)	At5g52640	747	KOG0019	Posttranslational modification, protein turnover, chaperones	P51819|HSP83_IPONI	0.0	774	Heat shock protein 83 OS=Ipomoea nil OX=35883 GN=HSP83A PE=2 SV=1	XP_011076104.1	5.3e-240	835.5	XP_011076104.1 heat shock protein 83 [Sesamum indicum]
PB.31841.1	18.8169853084574	1086.66562546095	5.8468	9.5291e-91	1.4169e-88	-	GO:0030001(metal ion transport)	-	GO:0046872(metal ion binding)	At5g02600	56.2	KOG1603	Inorganic ion transport and metabolism	Q8LDS4|NAKR1_ARATH	6.82e-18	55.8	Protein SODIUM POTASSIUM ROOT DEFECTIVE 1 OS=Arabidopsis thaliana OX=3702 GN=NAKR1 PE=1 SV=1	EOX98851.1	1.1e-12	79.3	EOX98851.1 Chloroplast-targeted copper chaperone protein [Theobroma cacao]
PB.3608.1	282.631877248567	805.704789333625	1.5138	4.8664e-16	1.5842e-14	-	-	-	-	-	-	-	-	Q9MA87|OFT23_ARATH	2.80e-152	468	O-fucosyltransferase 23 OS=Arabidopsis thaliana OX=3702 GN=OFUT23 PE=2 SV=1	XP_019078300.1	7.1e-160	570.5	XP_019078300.1 PREDICTED: uncharacterized protein LOC100252719 [Vitis vinifera]
PB.3245.1	141.369187698158	1686.64691348489	3.5736	6.9497e-56	6.2993e-54	K23222 HARBI1; nuclease HARBI1 [EC:3.1.-.-]	-	-	-	At5g12010	612	KOG4585	Replication, recombination and repair	Q9M2U3|ALPL_ARATH	2.58e-37	149	Protein ALP1-like OS=Arabidopsis thaliana OX=3702 GN=At3g55350 PE=2 SV=1	XP_024959645.1	5.9e-210	736.9	XP_024959645.1 protein ALP1-like [Cynara cardunculus var. scolymus]
PB.21217.1	31.998158785643	78.8653061124788	1.3055	0.003523	0.025269	-	GO:0006468(protein phosphorylation)	-	GO:0005524(ATP binding),GO:0004672(protein kinase activity)	At4g02630	309	KOG1187	Signal transduction mechanisms	Q3EDL4|Y1154_ARATH	3.66e-156	299	Probable serine/threonine-protein kinase At1g01540 OS=Arabidopsis thaliana OX=3702 GN=At1g01540 PE=1 SV=2	XP_011649578.1	1.5e-113	415.6	XP_011649578.1 PREDICTED: probable serine/threonine-protein kinase At1g01540 [Cucumis sativus]
PB.31857.1	15.7231929164986	17151.3520853094	10.083	0	0	K13993 HSP20; HSP20 family protein	-	-	-	At1g07400	174	KOG0710	Posttranslational modification, protein turnover, chaperones	P27880|HSP12_MEDSA	7.59e-65	202	18.2 kDa class I heat shock protein OS=Medicago sativa OX=3879 GN=HSP18.2 PE=2 SV=1	XP_004505087.1	5.7e-51	206.5	XP_004505087.1 18.5 kDa class I heat shock protein-like [Cicer arietinum]
PB.29483.1	5.36542289202429	22.5699564683836	2.0582	0.0046894	0.031865	K00469 MIOX; inositol oxygenase [EC:1.13.99.1]	GO:0019310(inositol catabolic process),GO:0055114(oxidation-reduction process)	GO:0005737(cytoplasm)	GO:0005506(iron ion binding),GO:0050113(inositol oxygenase activity)	At4g26260	474	KOG1573	General function prediction only	Q8H1S0|MIOX4_ARATH	3.96e-168	477	Inositol oxygenase 4 OS=Arabidopsis thaliana OX=3702 GN=MIOX4 PE=2 SV=1	XP_011093669.1	7.0e-160	568.9	XP_011093669.1 inositol oxygenase 2 [Sesamum indicum]
PB.4481.1	163.447001152259	499.734438302614	1.6141	7.1895e-16	2.3177e-14	-	-	-	-	At3g47160	256	KOG1039	Posttranslational modification, protein turnover, chaperones	Q9M022|AIRP2_ARATH	1.88e-76	255	E3 ubiquitin-protein ligase AIRP2 OS=Arabidopsis thaliana OX=3702 GN=AIRP2 PE=1 SV=1	EOY33735.1	1.4e-77	297.0	EOY33735.1 RING/U-box superfamily protein isoform 1 [Theobroma cacao]
PB.4412.1	6.76978418761306	53.7743473567538	2.9797	9.0314e-07	1.4755e-05	-	GO:0006397(mRNA processing)	-	-	AtMi040	1020	KOG4768	RNA processing and modification	P0A3U1|LTRA_LACLM	5.28e-22	105	Group II intron-encoded protein LtrA OS=Lactococcus lactis subsp. cremoris (strain MG1363) OX=416870 GN=ltrA PE=1 SV=1	YP_009493659.1	0.0e+00	1268.4	YP_009493659.1 MatR (chloroplast) [Codonopsis lanceolata]
PB.17168.1	277.332135056329	970.336056010859	1.8037	1.4315e-30	8.1476e-29	-	-	-	-	At2g39940	812	KOG1947	General function prediction only	O04197|COI1_ARATH	0.0	812	Coronatine-insensitive protein 1 OS=Arabidopsis thaliana OX=3702 GN=COI1 PE=1 SV=1	XP_024993683.1	1.1e-283	981.1	XP_024993683.1 coronatine-insensitive protein 1-like isoform X1 [Cynara cardunculus var. scolymus]
PB.25890.1	1.79613785074109	26.7403203403934	3.9355	2.0513e-05	0.0002701	-	-	-	-	At1g47910	94.0	KOG1075	General function prediction only	P0C2F6|RNHX1_ARATH	4.66e-36	112	Putative ribonuclease H protein At1g65750 OS=Arabidopsis thaliana OX=3702 GN=At1g65750 PE=3 SV=1	CAN78294.1	1.7e-57	229.2	CAN78294.1 hypothetical protein VITISV_035517 [Vitis vinifera]
PB.8236.1	1.33599339222985	14.0188912039314	3.3675	0.0068542	0.043587	K14431 TGA; transcription factor TGA	GO:0006351(transcription, DNA-templated),GO:0006355(regulation of transcription, DNA-templated)	-	GO:0043565(sequence-specific DNA binding),GO:0003700(DNA-binding transcription factor activity)	-	-	-	-	Q0JNL3|TGA23_ORYSJ	1.05e-103	330	Transcription factor TGA2.3 OS=Oryza sativa subsp. japonica OX=39947 GN=TGA2.3 PE=1 SV=1	XP_012843677.1	1.0e-135	490.0	XP_012843677.1 PREDICTED: transcription factor HBP-1b(c1)-like [Erythranthe guttata]
PB.28095.1	100.679032958976	361.615482461305	1.8487	8.838e-20	3.4198e-18	-	-	-	-	-	-	-	-	-	-	-	-	XP_002275732.1	2.7e-75	288.1	XP_002275732.1 PREDICTED: uncharacterized protein LOC100242886 [Vitis vinifera]
PB.21442.1	37.2621652998146	99.3327369018838	1.4021	0.004174	0.029011	K00383 GSR, gor; glutathione reductase (NADPH) [EC:1.8.1.7]	GO:0045454(cell redox homeostasis),GO:0055114(oxidation-reduction process)	-	GO:0016491(oxidoreductase activity),GO:0050660(flavin adenine dinucleotide binding)	At3g54660	433	KOG0405	Secondary metabolites biosynthesis, transport and catabolism	P80461|GSHRP_TOBAC	0.0	451	Glutathione reductase, chloroplastic (Fragment) OS=Nicotiana tabacum OX=4097 GN=GOR PE=1 SV=1	XP_021987410.1	2.1e-123	448.4	XP_021987410.1 glutathione reductase, chloroplastic [Helianthus annuus]
PB.13804.1	8.48468454113228	33.4841806978298	1.9733	0.0069635	0.044092	K01209 abfA; alpha-L-arabinofuranosidase [EC:3.2.1.55]	GO:0046373(L-arabinose metabolic process)	-	GO:0046556(alpha-L-arabinofuranosidase activity)	-	-	-	-	Q8VZR2|ASD2_ARATH	2.34e-179	535	Alpha-L-arabinofuranosidase 2 OS=Arabidopsis thaliana OX=3702 GN=ASD2 PE=2 SV=1	XP_017247164.1	4.1e-196	690.3	XP_017247164.1 PREDICTED: alpha-L-arabinofuranosidase 1 [Daucus carota subsp. sativus]
PB.17954.1	0.374617096668396	9.77598786086888	4.7133	0.0031824	0.023248	-	-	-	-	At4g23490	322	KOG2246	Carbohydrate transport and metabolism	-	-	-	-	RDX78836.1	7.5e-93	347.1	RDX78836.1 hypothetical protein CR513_40826, partial [Mucuna pruriens]
PB.413.1	2.63518927054172	23.5413906621842	3.2204	0.00059725	0.0055484	-	-	-	GO:0005516(calmodulin binding)	-	-	-	-	C0SVV6|CB60A_ARATH	2.58e-61	223	Calmodulin-binding protein 60 A OS=Arabidopsis thaliana OX=3702 GN=CBP60A PE=2 SV=1	PSR96678.1	3.2e-76	293.1	PSR96678.1 Calmodulin-binding protein 60 A like [Actinidia chinensis var. chinensis]
PB.22584.1	20.2811347781632	75.7437110642968	1.9004	1.8982e-05	0.00025221	-	-	-	-	At1g53590	106	KOG1012	General function prediction only	Q93XX4|C2D61_ARATH	1.15e-41	106	C2 domain-containing protein At1g53590 OS=Arabidopsis thaliana OX=3702 GN=NTMC2T6.1 PE=1 SV=2	XP_024015654.1	7.1e-28	131.0	XP_024015654.1 C2 domain-containing protein At1g53590 isoform X3 [Eutrema salsugineum]
PB.7595.1	752.065167864135	1527.14187987917	1.0218	2.5704e-16	8.4933e-15	-	-	-	-	-	-	-	-	P80471|LIPC_SOLTU	7.55e-72	181	Light-induced protein, chloroplastic OS=Solanum tuberosum OX=4113 PE=1 SV=2	XP_022020441.1	2.4e-44	186.4	XP_022020441.1 light-induced protein, chloroplastic-like [Helianthus annuus]
PB.18881.1	4.9257904967619	52.2650849647783	3.434	0.0023781	0.018128	K12835 DDX42, SF3B125; ATP-dependent RNA helicase DDX42 [EC:3.6.4.13]	-	-	GO:0003676(nucleic acid binding),GO:0005524(ATP binding)	At2g47330	838	KOG0339	RNA processing and modification	Q10MH8|RH24_ORYSJ	0.0	854	DEAD-box ATP-dependent RNA helicase 24 OS=Oryza sativa subsp. japonica OX=39947 GN=Os03g0308500 PE=2 SV=1	XP_024968153.1	1.9e-258	897.1	XP_024968153.1 DEAD-box ATP-dependent RNA helicase 24 isoform X2 [Cynara cardunculus var. scolymus]
PB.10770.1	0	15.9928982857239	6.386	2.6978e-05	0.00034461	K21989 TMEM63; calcium permeable stress-gated cation channel	-	GO:0016020(membrane)	-	At3g54510	317	KOG1134	General function prediction only	F4IBD7|CSCLA_ARATH	0.0	621	CSC1-like protein RXW8 OS=Arabidopsis thaliana OX=3702 GN=RXW8 PE=2 SV=1	PIN08365.1	9.5e-226	788.9	PIN08365.1 hypothetical protein CDL12_19066 [Handroanthus impetiginosus]
PB.411.1	0	13.3838912577064	6.1299	0.00013561	0.0015042	-	-	-	GO:0005515(protein binding),GO:0003677(DNA binding)	At1g19480	372	KOG1918	Replication, recombination and repair	O00370|LORF2_HUMAN	3.35e-35	151	LINE-1 retrotransposable element ORF2 protein OS=Homo sapiens OX=9606 PE=1 SV=1	CAN69430.1	2.0e-232	812.0	CAN69430.1 hypothetical protein VITISV_024658 [Vitis vinifera]
PB.14578.1	414.265707696669	877.55783928423	1.083	5.6101e-09	1.185e-07	-	-	-	GO:0005524(ATP binding)	At3g02450	473	KOG0731	Posttranslational modification, protein turnover, chaperones	Q9M895|FTSI3_ARATH	2.03e-156	473	Probable inactive ATP-dependent zinc metalloprotease FTSHI 3, chloroplastic OS=Arabidopsis thaliana OX=3702 GN=FTSHI3 PE=1 SV=1	XP_024968486.1	3.3e-182	644.0	XP_024968486.1 probable inactive ATP-dependent zinc metalloprotease FTSHI 3, chloroplastic isoform X1 [Cynara cardunculus var. scolymus]
PB.28892.1	76.5542675182786	167.888734813045	1.1328	4.8738e-05	0.00059226	-	-	-	-	-	-	-	-	-	-	-	-	XP_023750023.1	7.2e-115	419.5	XP_023750023.1 uncharacterized protein LOC111898331 isoform X2 [Lactuca sativa]
PB.21340.1	67.7715803304608	157.221356559694	1.2203	0.00011584	0.0013036	-	-	-	-	-	-	-	-	-	-	-	-	PSS23553.1	1.6e-67	262.7	PSS23553.1 Protein phosphatase [Actinidia chinensis var. chinensis]
PB.30808.1	320.400707224401	933.265600719962	1.5421	9.1008e-20	3.5164e-18	-	-	-	GO:0005515(protein binding)	-	-	-	-	O65660|PLAT1_ARATH	6.28e-62	199	PLAT domain-containing protein 1 OS=Arabidopsis thaliana OX=3702 GN=PLAT1 PE=1 SV=1	XP_023731631.1	2.8e-77	294.3	XP_023731631.1 PLAT domain-containing protein 3-like [Lactuca sativa]
PB.23353.1	8.51042372885817	34.4217670261472	2.0093	0.00081346	0.0072321	K22418 HSD1; 11beta/17beta-hydroxysteroid dehydrogenase [EC:1.1.1.146 1.1.1.-]	-	-	-	At3g47350	132	KOG1205	Secondary metabolites biosynthesis, transport and catabolism	Q9STY8|HSD2_ARATH	4.52e-33	132	11-beta-hydroxysteroid dehydrogenase-like 2 OS=Arabidopsis thaliana OX=3702 GN=HSD2 PE=3 SV=1	PSR84742.1	1.4e-31	143.3	PSR84742.1 11-beta-hydroxysteroid dehydrogenase [Actinidia chinensis var. chinensis]
PB.27479.1	70.9663115271169	222.904637256753	1.6503	4.4071e-11	1.1119e-09	K20858 MCU; calcium uniporter protein, mitochondrial	-	-	-	At1g57610	291	KOG2966	General function prediction only	F4I111|MCU6_ARATH	7.68e-96	295	Calcium uniporter protein 6, mitochondrial OS=Arabidopsis thaliana OX=3702 GN=At1g09575 PE=2 SV=1	XP_023760042.1	2.0e-110	404.8	XP_023760042.1 calcium uniporter protein 6, mitochondrial-like [Lactuca sativa]
PB.8885.1	34.9353073848732	245.480707396948	2.8227	3.0878e-27	1.5567e-25	K11450 KDM1A, AOF2, LSD1; [histone H3]-N6,N6-dimethyl-L-lysine4 FAD-dependent demethylase [EC:1.14.99.66]	GO:0055114(oxidation-reduction process)	-	GO:0016491(oxidoreductase activity),GO:0003677(DNA binding),GO:0005515(protein binding)	At1g62830	947	KOG0029	Secondary metabolites biosynthesis, transport and catabolism	Q8VXV7|LDL1_ARATH	0.0	947	Lysine-specific histone demethylase 1 homolog 1 OS=Arabidopsis thaliana OX=3702 GN=LDL1 PE=1 SV=1	PSS26203.1	0.0e+00	1150.2	PSS26203.1 Lysine-specific histone demethylase [Actinidia chinensis var. chinensis]
PB.15623.1	843.746735479342	2042.64448903192	1.2756	3.511e-07	6.0264e-06	-	-	-	GO:0003824(catalytic activity),GO:0033926(glycopeptide alpha-N-acetylgalactosaminidase activity)	-	-	-	-	B9DFA8|INVC_ARATH	0.0	891	Alkaline/neutral invertase C, mitochondrial OS=Arabidopsis thaliana OX=3702 GN=INVC PE=1 SV=1	CAA76145.1	0.0e+00	1078.9	CAA76145.1 neutral invertase [Daucus carota]
PB.9678.1	0	8.12142308924718	5.4089	0.0022816	0.017519	K03178 UBE1, UBA1; ubiquitin-activating enzyme E1 [EC:6.2.1.45]	GO:0006464(cellular protein modification process)	-	GO:0008641(ubiquitin-like modifier activating enzyme activity)	At5g06460	925	KOG2012	Posttranslational modification, protein turnover, chaperones	P92974|UBE12_ARATH	0.0	925	Ubiquitin-activating enzyme E1 2 OS=Arabidopsis thaliana OX=3702 GN=UBA2 PE=1 SV=1	XP_024964161.1	4.1e-288	996.1	XP_024964161.1 ubiquitin-activating enzyme E1 1-like [Cynara cardunculus var. scolymus]
PB.30957.1	116.337750438034	29365.4951438316	7.9832	3.5574e-264	1.5435e-261	K13993 HSP20; HSP20 family protein	-	-	-	At4g27670	124	KOG0710	Posttranslational modification, protein turnover, chaperones	P31170|HS25P_ARATH	1.10e-32	124	Heat shock protein 21, chloroplastic OS=Arabidopsis thaliana OX=3702 GN=HSP21 PE=1 SV=1	AXN69624.1	1.3e-60	238.8	AXN69624.1 HSP27.4 [Camellia sinensis]
PB.21174.1	82.1161511390965	195.463299198872	1.2568	2.0673e-05	0.00027195	K03031 PSMD8, RPN12; 26S proteasome regulatory subunit N12	-	-	-	At1g64520	58.2	KOG3151	Posttranslational modification, protein turnover, chaperones	Q9SGW3|PSD8A_ARATH	6.13e-08	58.2	26S proteasome non-ATPase regulatory subunit 8 homolog A OS=Arabidopsis thaliana OX=3702 GN=RPN12A PE=1 SV=1	XP_014490153.1	7.8e-09	67.8	XP_014490153.1 26S proteasome non-ATPase regulatory subunit 8 homolog A [Vigna radiata var. radiata]
PB.23788.1	16.5554758747281	316.76424786998	4.2764	1.123e-37	7.4123e-36	-	-	-	-	-	-	-	-	-	-	-	-	XP_004136030.1	6.2e-29	134.4	XP_004136030.1 PREDICTED: universal stress protein A-like protein [Cucumis sativus]
PB.3140.1	2.68914624294362	45.7578570818795	4.0682	7.7983e-08	1.4515e-06	-	GO:0005975(carbohydrate metabolic process)	-	GO:0004553(hydrolase activity, hydrolyzing O-glycosyl compounds)	-	-	-	-	P52409|E13B_WHEAT	4.55e-105	343	Glucan endo-1,3-beta-glucosidase OS=Triticum aestivum OX=4565 GN=GLC1 PE=2 SV=1	KVI04901.1	9.0e-150	537.0	KVI04901.1 Glycoside hydrolase, catalytic domain-containing protein, partial [Cynara cardunculus var. scolymus]
PB.15627.1	127.746300627462	851.690390731132	2.733	3.0276e-32	1.8129e-30	-	GO:0006812(cation transport),GO:0055085(transmembrane transport),GO:0006814(sodium ion transport),GO:0006885(regulation of pH)	GO:0016021(integral component of membrane)	GO:0015299(solute:proton antiporter activity),GO:0015385(sodium:proton antiporter activity)	At3g05030	736	KOG1965	Inorganic ion transport and metabolism	Q56XP4|NHX2_ARATH	0.0	736	Sodium/hydrogen exchanger 2 OS=Arabidopsis thaliana OX=3702 GN=NHX2 PE=2 SV=2	ABC18331.1	1.6e-253	880.9	ABC18331.1 vacuolar Na+/H+ antiporter Nhx2 [Karelinia caspia]
PB.23470.1	5.89145665694433	58.1038009183294	3.3262	0.00025072	0.0026115	K01001 ALG7; UDP-N-acetylglucosamine--dolichyl-phosphate N-acetylglucosaminephosphotransferase [EC:2.7.8.15]	GO:0006487(protein N-linked glycosylation),GO:0006488(dolichol-linked oligosaccharide biosynthetic process)	GO:0016021(integral component of membrane)	GO:0003975(UDP-N-acetylglucosamine-dolichyl-phosphate N-acetylglucosaminephosphotransferase activity),GO:0008963(phospho-N-acetylmuramoyl-pentapeptide-transferase activity)	At3g57220	325	KOG2788	Carbohydrate transport and metabolism	P0CD61|GPT_DICDI	3.29e-66	177	UDP-N-acetylglucosamine--dolichyl-phosphate N-acetylglucosaminephosphotransferase OS=Dictyostelium discoideum OX=44689 GN=alg7 PE=3 SV=1	XP_017254531.1	2.0e-115	421.8	XP_017254531.1 PREDICTED: UDP-N-acetylglucosamine--dolichyl-phosphate N-acetylglucosaminephosphotransferase [Daucus carota subsp. sativus]
PB.1938.1	53.7863416797217	290.527556697322	2.4373	5.0007e-19	1.8563e-17	-	-	-	GO:0003677(DNA binding),GO:0046983(protein dimerization activity)	-	-	-	-	-	-	-	-	XP_021679841.1	2.3e-215	755.0	XP_021679841.1 uncharacterized protein LOC110664450 [Hevea brasiliensis]
PB.7003.1	308.476291630061	732.900396139101	1.2457	2.7635e-15	8.7699e-14	K14508 NPR1; regulatory protein NPR1	-	-	GO:0005515(protein binding)	At5g45110	555	KOG0504	General function prediction only	E7BQV0|NPR1_MALHU	0.0	620	BTB/POZ domain and ankyrin repeat-containing protein NPR1 OS=Malus hupehensis OX=106556 GN=NPR1 PE=2 SV=2	XP_015575545.1	2.8e-189	667.9	XP_015575545.1 regulatory protein NPR3 [Ricinus communis]
PB.4206.1	27.6256825786211	9215.28621062087	8.4047	3.7204e-235	1.4067e-232	K18826 CAMKMT; calmodulin-lysine N-methyltransferase [EC:2.1.1.60]	-	-	-	At4g35990	168	KOG3201	Function unknown	F4JNX3|CMKMT_ARATH	4.59e-56	200	Calmodulin-lysine N-methyltransferase OS=Arabidopsis thaliana OX=3702 GN=CaMKMT PE=2 SV=1	XP_015889660.1	2.3e-62	246.5	XP_015889660.1 LOW QUALITY PROTEIN: calmodulin-lysine N-methyltransferase [Ziziphus jujuba]
PB.4339.1	81.3789757838491	169.878702620654	1.0591	0.0016819	0.013485	K09422 MYBP; transcription factor MYB, plant	-	-	GO:0003677(DNA binding)	At5g02320	293	KOG0048	Transcription	Q6R032|MB3R5_ARATH	1.02e-85	292	Transcription factor MYB3R-5 OS=Arabidopsis thaliana OX=3702 GN=MYB3R5 PE=2 SV=1	XP_024966648.1	4.3e-130	471.5	XP_024966648.1 transcription factor MYB3R-3-like [Cynara cardunculus var. scolymus]
PB.19112.1	1.25904575962896	108.872028424507	6.3222	1.8622e-14	5.6586e-13	-	-	-	-	-	-	-	-	-	-	-	-	PLY73774.1	7.1e-24	117.9	PLY73774.1 hypothetical protein LSAT_8X64360 [Lactuca sativa]
PB.6743.1	7.40527323443099	915.056820843853	6.979	1.7839e-81	2.4089e-79	K09553 STIP1; stress-induced-phosphoprotein 1	-	-	GO:0005515(protein binding)	At1g62740	164	KOG0548	Posttranslational modification, protein turnover, chaperones	Q43468|HSOP1_SOYBN	6.20e-105	169	Hsp70-Hsp90 organizing protein 1 OS=Glycine max OX=3847 GN=HOP1 PE=1 SV=2	PPR89305.1	1.0e-82	313.9	PPR89305.1 hypothetical protein GOBAR_AA31376 [Gossypium barbadense]
PB.10389.1	9.16126096648917	31.6768244988917	1.7825	0.0022281	0.017163	K13099 CD2BP2, PPP1R59; CD2 antigen cytoplasmic tail-binding protein 2	-	-	-	At5g09390	236	KOG2950	General function prediction only	Q9CWK3|CD2B2_MOUSE	2.25e-07	57.8	CD2 antigen cytoplasmic tail-binding protein 2 OS=Mus musculus OX=10090 GN=Cd2bp2 PE=1 SV=1	XP_024979724.1	4.6e-95	354.8	XP_024979724.1 CD2 antigen cytoplasmic tail-binding protein 2 [Cynara cardunculus var. scolymus]
PB.15990.1	14.2734543777498	205.211280847416	3.8553	7.8718e-30	4.3678e-28	K14826 FPR3_4; FK506-binding nuclear protein [EC:5.2.1.8]	-	-	-	At3g12340	112	KOG0552	Posttranslational modification, protein turnover, chaperones	F4J9Q6|FKB43_ARATH	2.33e-35	144	Peptidyl-prolyl cis-trans isomerase FKBP43 OS=Arabidopsis thaliana OX=3702 GN=FKBP43 PE=2 SV=1	XP_002271499.1	3.3e-54	218.8	XP_002271499.1 PREDICTED: peptidyl-prolyl cis-trans isomerase FKBP43 [Vitis vinifera]
PB.26630.1	259.732441763725	1031.90184304468	1.9909	6.4717e-39	4.3474e-37	-	-	-	-	At4g13110	200	KOG2690	Function unknown	Q3SX22|BSDC1_BOVIN	3.61e-13	75.5	BSD domain-containing protein 1 OS=Bos taurus OX=9913 GN=BSDC1 PE=2 SV=1	XP_009609401.1	3.4e-108	397.5	XP_009609401.1 PREDICTED: BSD domain-containing protein 1-like [Nicotiana tomentosiformis]
PB.15386.1	5.98039987559336	6076.62034803572	9.9526	1.789e-32	1.0786e-30	K03283 HSPA1s; heat shock 70kDa protein 1/2/6/8	-	-	-	At5g02500	1144	KOG0101	Posttranslational modification, protein turnover, chaperones	P09189|HSP7C_PETHY	0.0	1150	Heat shock cognate 70 kDa protein OS=Petunia hybrida OX=4102 GN=HSP70 PE=2 SV=1	XP_021771057.1	0.0e+00	1185.6	XP_021771057.1 probable mediator of RNA polymerase II transcription subunit 37c [Chenopodium quinoa]
PB.3134.1	0	7.45458911960326	5.2858	0.0049437	0.033362	-	-	-	GO:0003676(nucleic acid binding)	-	-	-	-	Q9ASP6|HNRPQ_ARATH	4.71e-26	79.3	Heterogeneous nuclear ribonucleoprotein Q OS=Arabidopsis thaliana OX=3702 GN=LIF2 PE=1 SV=1	XP_024978097.1	2.6e-141	508.8	XP_024978097.1 nucleolin-like isoform X2 [Cynara cardunculus var. scolymus]
PB.18939.1	0	11.3965687576811	5.896	0.00035887	0.0035708	K14724 SLC9A8, NHE8; solute carrier family 9 (sodium/hydrogen exchanger), member 8	GO:0006812(cation transport),GO:0055085(transmembrane transport),GO:0006814(sodium ion transport),GO:0006885(regulation of pH)	GO:0016021(integral component of membrane)	GO:0015299(solute:proton antiporter activity),GO:0015385(sodium:proton antiporter activity)	At1g54370	226	KOG1965	Inorganic ion transport and metabolism	Q8S396|NHX5_ARATH	0.0	342	Sodium/hydrogen exchanger 5 OS=Arabidopsis thaliana OX=3702 GN=NHX5 PE=2 SV=2	XP_027085725.1	3.2e-181	640.6	XP_027085725.1 sodium/hydrogen exchanger 6-like isoform X1 [Coffea arabica]
PB.2306.1	0.965666160182431	66.4181698445359	6.0243	1.2145e-09	2.7242e-08	-	-	-	-	At2g43320	224	KOG2920	General function prediction only	-	-	-	-	POO03440.1	7.5e-70	271.6	POO03440.1 S-adenosyl-L-methionine-dependent methyltransferase [Trema orientale]
PB.23615.1	1.49846838667358	35.4350100247881	4.629	5.1282e-05	0.00062005	-	-	-	GO:0003676(nucleic acid binding),GO:0008270(zinc ion binding)	At1g74520	138	KOG1725	Intracellular trafficking, secretion, and vesicular transport	Q9S7V4|HA22A_ARATH	1.12e-36	138	HVA22-like protein a OS=Arabidopsis thaliana OX=3702 GN=HVA22A PE=2 SV=1	PSS02587.1	1.3e-63	249.6	PSS02587.1 HVA22-like protein [Actinidia chinensis var. chinensis]
PB.29754.1	0	9.10249618210857	5.5728	0.0011394	0.0096128	-	-	-	-	-	-	-	-	Q9LF97|Y3295_ARATH	1.07e-32	82.8	CBS domain-containing protein CBSCBSPB3 OS=Arabidopsis thaliana OX=3702 GN=CBSCBSPB3 PE=1 SV=1	PIN24248.1	1.7e-25	122.5	PIN24248.1 hypothetical protein CDL12_03015 [Handroanthus impetiginosus]
PB.26634.1	37.2648515393435	1770.32352513519	5.5778	1.5246e-23	6.8161e-22	-	-	-	-	-	-	-	-	P37707|B2_DAUCA	5.93e-43	155	B2 protein OS=Daucus carota OX=4039 PE=2 SV=1	PLY64494.1	3.1e-77	294.7	PLY64494.1 hypothetical protein LSAT_3X11361 [Lactuca sativa]
PB.15994.1	287.672745622319	5278.58646582688	4.1937	7.7561e-237	2.9751e-234	K00006 GPD1; glycerol-3-phosphate dehydrogenase (NAD+) [EC:1.1.1.8]	GO:0055114(oxidation-reduction process),GO:0005975(carbohydrate metabolic process),GO:0046168(glycerol-3-phosphate catabolic process)	-	GO:0016491(oxidoreductase activity),GO:0004367(glycerol-3-phosphate dehydrogenase [NAD+] activity),GO:0016616(oxidoreductase activity, acting on the CH-OH group of donors, NAD or NADP as acceptor),GO:0051287(NAD binding)	At2g41540	779	KOG2711	Energy production and conversion	Q8S0G4|GPDH1_ORYSJ	0.0	800	Probable glycerol-3-phosphate dehydrogenase [NAD(+)] 1, cytosolic OS=Oryza sativa subsp. japonica OX=39947 GN=Os01g0939600 PE=2 SV=1	XP_002271029.1	5.5e-243	845.9	XP_002271029.1 PREDICTED: probable glycerol-3-phosphate dehydrogenase [NAD(+)] 1, cytosolic [Vitis vinifera]
PB.26300.1	80.8868645012377	214.797735653755	1.4142	1.996e-06	3.0993e-05	-	-	-	-	-	-	-	-	-	-	-	-	XP_017249940.1	2.9e-163	580.5	XP_017249940.1 PREDICTED: uncharacterized protein LOC108220639 [Daucus carota subsp. sativus]
PB.31091.1	360.307768539979	1724.47148346748	2.2563	7.8737e-24	3.5441e-22	-	-	-	-	-	-	-	-	-	-	-	-	XP_024981830.1	1.4e-75	288.5	XP_024981830.1 uncharacterized protein LOC112518388 [Cynara cardunculus var. scolymus]
PB.31523.1	35.8163834430689	1039.17366926369	4.851	8.2867e-118	1.5779e-115	-	-	-	-	-	-	-	-	-	-	-	-	-	-	-	-
PB.22339.1	464.558233882656	2093.23627016849	2.1715	6.6305e-32	3.9085e-30	K14664 ILR1; IAA-amino acid hydrolase [EC:3.5.1.-]	-	-	GO:0016787(hydrolase activity)	-	-	-	-	O04373|ILL4_ARATH	0.0	630	IAA-amino acid hydrolase ILR1-like 4 OS=Arabidopsis thaliana OX=3702 GN=ILL4 PE=1 SV=2	PSS07374.1	6.6e-199	699.1	PSS07374.1 IAA-amino acid hydrolase ILR1-like [Actinidia chinensis var. chinensis]
PB.25191.1	52.499141387458	134.020412546618	1.347	6.2508e-05	0.00074556	-	-	-	-	At1g80910	60.5	KOG2622	Defense mechanisms	Q7EY72|CCZ_ORYSJ	1.10e-08	61.6	Vacuolar fusion protein CCZ1 homolog OS=Oryza sativa subsp. japonica OX=39947 GN=CCZ1 PE=2 SV=1	KVH89632.1	1.3e-20	106.7	KVH89632.1 hypothetical protein Ccrd_008376 [Cynara cardunculus var. scolymus]
PB.15091.1	15.5061568724149	82.9303777232487	2.4001	7.8747e-05	0.00092099	-	-	-	-	At4g12770	146	KOG0431	General function prediction only	Q0WQ57|AUXI2_ARATH	4.88e-35	147	Auxilin-related protein 2 OS=Arabidopsis thaliana OX=3702 GN=At4g12770 PE=1 SV=1	PSS19899.1	4.4e-62	245.0	PSS19899.1 Auxilin-related protein [Actinidia chinensis var. chinensis]
PB.3957.1	140.62484744668	357.85774381049	1.3457	1.437e-09	3.1988e-08	-	GO:0055085(transmembrane transport)	-	GO:0022857(transmembrane transporter activity)	At4g11810_1	385	KOG1161	Inorganic ion transport and metabolism	Q93ZQ5|SPXM3_ARATH	0.0	739	SPX domain-containing membrane protein At4g22990 OS=Arabidopsis thaliana OX=3702 GN=At4g22990 PE=2 SV=2	XP_024994949.1	7.9e-297	1025.4	XP_024994949.1 SPX domain-containing membrane protein At4g22990-like [Cynara cardunculus var. scolymus]
PB.12069.1	10.6008784389018	85.3171863347638	2.9727	4.8605e-08	9.2815e-07	K07953 SAR1; GTP-binding protein SAR1 [EC:3.6.5.-]	GO:0006886(intracellular protein transport)	-	GO:0005525(GTP binding)	At4g02080	179	KOG0077	Intracellular trafficking, secretion, and vesicular transport	O04834|SAR1A_ARATH	2.02e-50	179	GTP-binding protein SAR1A OS=Arabidopsis thaliana OX=3702 GN=SAR1A PE=2 SV=1	XP_004229399.1	2.0e-47	196.4	XP_004229399.1 GTP-binding protein SAR1A [Solanum lycopersicum]
PB.20362.1	25.0849335817822	86.0194587013803	1.7656	0.00043213	0.0041987	-	-	-	-	-	-	-	-	Q8RWY4|NLP6_ARATH	2.99e-52	197	Protein NLP6 OS=Arabidopsis thaliana OX=3702 GN=NLP6 PE=2 SV=2	PHU08478.1	3.7e-54	218.4	PHU08478.1 Protein NLP7 [Capsicum chinense]
PB.3576.1	34.1741408575296	98.0410373412689	1.519	6.4178e-05	0.00076376	-	-	-	-	-	-	-	-	-	-	-	-	XP_008458668.1	6.9e-22	112.1	XP_008458668.1 PREDICTED: uncharacterized protein LOC103497996 [Cucumis melo]
PB.4540.1	24.8221871119206	175.383765643539	2.822	3.7506e-13	1.0767e-11	-	-	-	GO:0005515(protein binding)	At1g52640	598	KOG4197	General function prediction only	Q9SSR6|PPR78_ARATH	0.0	598	Pentatricopeptide repeat-containing protein At1g52640, mitochondrial OS=Arabidopsis thaliana OX=3702 GN=At1g52640 PE=2 SV=1	KVI06023.1	5.3e-165	587.4	KVI06023.1 GDP-fucose protein O-fucosyltransferase [Cynara cardunculus var. scolymus]
PB.25732.1	35.8862294314806	116.66687960278	1.712	0.00036211	0.0036003	K21989 TMEM63; calcium permeable stress-gated cation channel	-	GO:0016020(membrane)	-	At1g10080	369	KOG1134	General function prediction only	F4IBD7|CSCLA_ARATH	4.43e-133	407	CSC1-like protein RXW8 OS=Arabidopsis thaliana OX=3702 GN=RXW8 PE=2 SV=1	PSS31514.1	8.2e-137	492.7	PSS31514.1 CSC1-like protein [Actinidia chinensis var. chinensis]
PB.1840.1	48.5027603621574	108.501410429088	1.1687	0.0079447	0.049257	K13412 CPK; calcium-dependent protein kinase [EC:2.7.11.1]	GO:0006468(protein phosphorylation)	-	GO:0004672(protein kinase activity),GO:0005524(ATP binding),GO:0005509(calcium ion binding)	At4g23650	410	KOG0032	Signal transduction mechanisms	A2ZVI7|CDPK1_ORYSJ	1.51e-128	411	Calcium-dependent protein kinase 1 OS=Oryza sativa subsp. japonica OX=39947 GN=CPK1 PE=2 SV=1	PLY80560.1	3.8e-117	428.7	PLY80560.1 hypothetical protein LSAT_6X9921 [Lactuca sativa]
PB.9704.1	6.96811943611873	2208.18532361762	8.3312	6.0827e-25	2.8544e-23	-	-	-	-	-	-	-	-	Q9LMU1|EGY3_ARATH	5.92e-99	238	Probable zinc metallopeptidase EGY3, chloroplastic OS=Arabidopsis thaliana OX=3702 GN=EGY3 PE=1 SV=1	XP_010095739.1	8.7e-81	307.4	XP_010095739.1 probable zinc metallopeptidase EGY3, chloroplastic [Morus notabilis]
PB.31009.1	165.506155403438	369.12537066041	1.157	5.423e-11	1.3605e-09	K20359 RABAC1, PRAF1; PRA1 family protein 1	-	-	-	At2g38360	243	KOG3142	Intracellular trafficking, secretion, and vesicular transport	O80915|PR1B4_ARATH	1.21e-78	243	PRA1 family protein B4 OS=Arabidopsis thaliana OX=3702 GN=PRA1B4 PE=1 SV=1	PSS34722.1	1.5e-83	315.1	PSS34722.1 PRA1 family protein [Actinidia chinensis var. chinensis]
PB.27907.1	5.94266510181933	325.534874525261	5.8545	1.2086e-35	7.7452e-34	K00275 pdxH, PNPO; pyridoxamine 5'-phosphate oxidase [EC:1.4.3.5]	-	-	GO:0010181(FMN binding)	At2g46580	58.2	KOG4558	Function unknown	Q9ZPY1|PPOX2_ARATH	1.06e-15	79.0	Pyridoxine/pyridoxamine 5'-phosphate oxidase 2 OS=Arabidopsis thaliana OX=3702 GN=PPOX2 PE=1 SV=2	XP_017236806.1	1.7e-24	119.4	XP_017236806.1 PREDICTED: pyridoxine/pyridoxamine 5'-phosphate oxidase 2 isoform X1 [Daucus carota subsp. sativus]
PB.31676.1	4.15939684494119	9536.46058637279	11.197	1.7355e-26	8.4906e-25	-	-	-	-	-	-	-	-	-	-	-	-	XP_024971378.1	6.8e-50	203.0	XP_024971378.1 uncharacterized protein LOC112510263 [Cynara cardunculus var. scolymus]
PB.8019.1	269.413967581418	571.965180438518	1.0836	4.2201e-08	8.129e-07	-	-	-	-	-	-	-	-	Q84N38|PVIP_NICBE	0.0	841	OBERON-like protein OS=Nicotiana benthamiana OX=4100 GN=PVIP PE=1 SV=1	XP_024963405.1	8.0e-242	842.4	XP_024963405.1 OBERON-like protein isoform X1 [Cynara cardunculus var. scolymus]
PB.13076.1	194.692238993139	421.909677789963	1.1153	2.9378e-10	6.9798e-09	-	-	-	GO:0003824(catalytic activity)	At1g68410	654	KOG0698	Signal transduction mechanisms	Q9M9C6|P2C15_ARATH	0.0	654	Probable protein phosphatase 2C 15 OS=Arabidopsis thaliana OX=3702 GN=At1g68410 PE=2 SV=1	EOY00085.1	7.2e-212	742.7	EOY00085.1 Phosphatase 2C family protein [Theobroma cacao]
PB.14379.1	44.9757698898459	614.995597669336	3.7849	7.0179e-51	5.8594e-49	-	-	-	GO:0001671(ATPase activator activity),GO:0051087(chaperone binding)	At5g58110	130	KOG2936	Function unknown	-	-	-	-	XP_008380623.1	5.6e-36	158.3	XP_008380623.1 PREDICTED: uncharacterized protein LOC103443528 [Malus domestica]
PB.25538.1	235.084391085635	1305.27330538113	2.4713	2.2102e-64	2.2851e-62	K14803 PTC2_3; protein phosphatase PTC2/3 [EC:3.1.3.16]	-	-	GO:0003824(catalytic activity),GO:0043169(cation binding)	At3g62260	414	KOG0698	Signal transduction mechanisms	Q3EAF9|P2C49_ARATH	1.37e-140	414	Probable protein phosphatase 2C 49 OS=Arabidopsis thaliana OX=3702 GN=At3g62260 PE=2 SV=1	XP_007051229.2	1.0e-155	555.4	XP_007051229.2 PREDICTED: probable protein phosphatase 2C 49 [Theobroma cacao]
PB.21041.1	6.77407405223404	36.6289299363397	2.4269	0.00037502	0.0037119	-	GO:0055114(oxidation-reduction process),GO:0009690(cytokinin metabolic process)	-	GO:0003824(catalytic activity),GO:0050660(flavin adenine dinucleotide binding),GO:0071949(FAD binding),GO:0016491(oxidoreductase activity),GO:0019139(cytokinin dehydrogenase activity)	At2g41510	706	KOG1231	Energy production and conversion	Q9LY71|CKX6_ARATH	0.0	719	Cytokinin dehydrogenase 6 OS=Arabidopsis thaliana OX=3702 GN=CKX6 PE=2 SV=2	PWA94520.1	4.6e-243	845.9	PWA94520.1 cytokinin oxidase/dehydrogenase 6 [Artemisia annua]
PB.28333.1	81.2829941730522	554.534168573417	2.7705	7.9505e-47	6.3382e-45	-	GO:0055114(oxidation-reduction process)	-	GO:0016491(oxidoreductase activity)	At1g78440	394	KOG0143	Secondary metabolites biosynthesis, transport and catabolism; General function prediction only	Q9SQ80|G2OX1_PEA	8.03e-171	486	Gibberellin 2-beta-dioxygenase 1 OS=Pisum sativum OX=3888 GN=GA2OX1 PE=1 SV=1	XP_027063609.1	4.2e-158	563.1	XP_027063609.1 gibberellin 2-beta-dioxygenase 1-like [Coffea arabica]
PB.16725.1	94.3976110145497	332.193128447558	1.8183	7.6372e-13	2.1458e-11	K20368 CNIH, ERV14; protein cornichon	GO:0016192(vesicle-mediated transport)	-	-	At1g12390	99.4	KOG2729	Intracellular trafficking, secretion, and vesicular transport; Signal transduction mechanisms; Posttranslational modification, protein turnover, chaperones	Q3EDD7|CNIH2_ARATH	3.61e-23	99.0	Probable protein cornichon homolog 2 OS=Arabidopsis thaliana OX=3702 GN=At1g12340 PE=2 SV=2	XP_022158397.1	7.0e-25	121.3	XP_022158397.1 protein cornichon homolog 4 [Momordica charantia]
PB.23540.1	158.601844075481	323.200575394428	1.0259	4.7987e-09	1.0185e-07	-	-	-	GO:0005515(protein binding)	-	-	-	-	Q9CAJ9|Y1385_ARATH	5.16e-20	97.4	BTB/POZ domain-containing protein At1g63850 OS=Arabidopsis thaliana OX=3702 GN=At1g63850 PE=1 SV=1	XP_024960171.1	9.7e-216	755.0	XP_024960171.1 BTB/POZ domain-containing protein At3g05675-like [Cynara cardunculus var. scolymus]
PB.8744.1	7.55916849963276	675.808319833541	6.5355	3.2199e-69	3.5509e-67	K09487 HSP90B, TRA1; heat shock protein 90kDa beta	GO:0006457(protein folding)	-	GO:0005524(ATP binding),GO:0051082(unfolded protein binding)	At4g24190	741	KOG0020	Posttranslational modification, protein turnover, chaperones	P35016|ENPL_CATRO	0.0	761	Endoplasmin homolog OS=Catharanthus roseus OX=4058 GN=HSP90 PE=2 SV=1	KVI05215.1	0.0e+00	1256.5	KVI05215.1 Heat shock protein Hsp90 [Cynara cardunculus var. scolymus]
PB.504.1	0	11.8542324278068	5.9546	0.00026163	0.0027071	K15691 RFWD3; E3 ubiquitin-protein ligase RFWD3 [EC:2.3.2.27]	-	-	-	-	-	-	-	-	-	-	-	XP_024986003.1	1.6e-08	68.2	XP_024986003.1 E3 ubiquitin ligase BIG BROTHER-related [Cynara cardunculus var. scolymus]
PB.524.1	55.4246275832581	113.973808090001	1.0316	0.00093303	0.0081258	-	-	-	GO:0043531(ADP binding)	At3g14470	641	KOG4658	Signal transduction mechanisms	Q9LRR4|R13L1_ARATH	0.0	641	Putative disease resistance RPP13-like protein 1 OS=Arabidopsis thaliana OX=3702 GN=RPPL1 PE=3 SV=1	PWA39431.1	2.3e-252	878.2	PWA39431.1 Disease resistance protein [Artemisia annua]
PB.9353.1	605.172058776054	7835.52503843148	3.6965	1.4797e-61	1.4723e-59	-	-	-	GO:0003755(peptidyl-prolyl cis-trans isomerase activity),GO:0005515(protein binding)	At3g25230	491	KOG0543	Posttranslational modification, protein turnover, chaperones	Q38931|FKB62_ARATH	0.0	491	Peptidyl-prolyl cis-trans isomerase FKBP62 OS=Arabidopsis thaliana OX=3702 GN=FKBP62 PE=1 SV=2	XP_023875843.1	9.2e-147	526.6	XP_023875843.1 peptidyl-prolyl cis-trans isomerase FKBP62-like [Quercus suber]
PB.10240.1	77.7497760643665	255.054054939999	1.7208	1.836e-07	3.2746e-06	K09486 HYOU1; hypoxia up-regulated 1	-	-	-	At4g16650_2	650	KOG0104	Posttranslational modification, protein turnover, chaperones	F4JMJ1|HSP7R_ARATH	0.0	1086	Heat shock 70 kDa protein 17 OS=Arabidopsis thaliana OX=3702 GN=HSP70-17 PE=2 SV=1	XP_024994458.1	0.0e+00	1129.8	XP_024994458.1 heat shock 70 kDa protein 17 [Cynara cardunculus var. scolymus]
PB.19168.1	0.667996696114923	81.3198590360722	6.8886	5.4562e-10	1.269e-08	-	-	-	-	-	-	-	-	-	-	-	-	-	-	-	-
PB.20830.1	30.7219535675302	82.8375209605758	1.4372	4.1675e-05	0.00051208	K17871 ndh1; NADH:ubiquinone reductase (non-electrogenic) [EC:1.6.5.9]	GO:0055114(oxidation-reduction process)	-	GO:0016491(oxidoreductase activity)	At4g28220	493	KOG2495	Energy production and conversion	M1BYJ7|ENDB1_SOLTU	0.0	564	External alternative NAD(P)H-ubiquinone oxidoreductase B1, mitochondrial OS=Solanum tuberosum OX=4113 GN=NDB1 PE=3 SV=1	XP_012088355.1	1.2e-182	645.2	XP_012088355.1 external alternative NAD(P)H-ubiquinone oxidoreductase B1, mitochondrial isoform X1 [Jatropha curcas]
PB.23607.1	33.3795294210328	316.665518888957	3.2465	3.4126e-22	1.4475e-20	-	-	-	-	At1g56675	182	KOG0017	General function prediction only	P10978|POLX_TOBAC	7.13e-08	59.7	Retrovirus-related Pol polyprotein from transposon TNT 1-94 OS=Nicotiana tabacum OX=4097 PE=2 SV=1	XP_026396480.1	1.2e-96	359.4	XP_026396480.1 uncharacterized protein LOC113291125 [Papaver somniferum]
PB.2492.1	1180.57690791533	15984.7572843032	3.7592	9.3679e-142	2.1012e-139	K04043 dnaK, HSPA9; molecular chaperone DnaK	-	-	-	At5g09590	679	KOG0102	Posttranslational modification, protein turnover, chaperones	Q9LDZ0|HSP7J_ARATH	0.0	679	Heat shock 70 kDa protein 10, mitochondrial OS=Arabidopsis thaliana OX=3702 GN=HSP70-10 PE=1 SV=1	XP_021988206.1	5.4e-190	670.6	XP_021988206.1 heat shock 70 kDa protein, mitochondrial-like [Helianthus annuus]
PB.25873.1	2690.54613256235	82468.6937469356	4.9374	0	0	K08770 UBC; ubiquitin C	-	-	GO:0005515(protein binding)	At4g05320	726	KOG0001	General function prediction only; Posttranslational modification, protein turnover, chaperones	P0CH32|UBQ4_ARATH	0.0	723	Polyubiquitin 4 OS=Arabidopsis thaliana OX=3702 GN=UBQ4 PE=3 SV=1	XP_006302388.1	1.2e-199	701.4	XP_006302388.1 polyubiquitin [Capsella rubella]
PB.1719.1	0.757813922578754	18.4253282305776	4.7037	0.00042815	0.0041692	-	GO:0046856(phosphatidylinositol dephosphorylation)	-	-	At4g18010	410	KOG0565	Intracellular trafficking, secretion, and vesicular transport	Q9FUR2|IP5P2_ARATH	3.23e-126	410	Type I inositol polyphosphate 5-phosphatase 2 OS=Arabidopsis thaliana OX=3702 GN=IP5P2 PE=1 SV=2	PSR93522.1	1.6e-171	609.4	PSR93522.1 Type I inositol polyphosphate 5-phosphatase, partial [Actinidia chinensis var. chinensis]
PB.32526.1	202.255300922733	730.671119984178	1.8568	2.4276e-19	9.1528e-18	-	-	-	-	-	-	-	-	-	-	-	-	-	-	-	-
PB.5741.1	0	2026.54554057324	13.371	2.5243e-28	1.3362e-26	K03695 clpB; ATP-dependent Clp protease ATP-binding subunit ClpB	-	-	GO:0005524(ATP binding)	At2g25140	835	KOG1051	Posttranslational modification, protein turnover, chaperones	Q8VYJ7|CLPB4_ARATH	0.0	836	Chaperone protein ClpB4, mitochondrial OS=Arabidopsis thaliana OX=3702 GN=CLPB4 PE=2 SV=1	XP_002515440.1	1.9e-292	1010.7	XP_002515440.1 chaperone protein ClpB4, mitochondrial [Ricinus communis]
PB.24753.1	61.0318884472359	171.416265526888	1.4899	3.8464e-08	7.4691e-07	-	-	-	GO:0005515(protein binding)	At5g51160	139	KOG0504	General function prediction only	Q9C7A2|ITN1_ARATH	4.34e-25	113	Ankyrin repeat-containing protein ITN1 OS=Arabidopsis thaliana OX=3702 GN=ITN1 PE=1 SV=1	XP_023750096.1	2.3e-73	282.0	XP_023750096.1 ankyrin repeat-containing protein ITN1-like [Lactuca sativa]
PB.26338.1	54.8121291966391	144.153351819717	1.3907	0.00035282	0.0035159	K01623 ALDO; fructose-bisphosphate aldolase, class I [EC:4.1.2.13]	GO:0006096(glycolytic process)	-	GO:0003824(catalytic activity),GO:0004332(fructose-bisphosphate aldolase activity)	At2g36460	627	KOG1557	Carbohydrate transport and metabolism	Q9SJQ9|ALFC6_ARATH	0.0	627	Fructose-bisphosphate aldolase 6, cytosolic OS=Arabidopsis thaliana OX=3702 GN=FBA6 PE=1 SV=1	BAE48790.1	5.6e-199	699.1	BAE48790.1 fructose-bisphosphate aldolase [Codonopsis lanceolata]
PB.10174.1	32.3470366945855	321.827616230467	3.3191	3.7104e-22	1.5712e-20	K01805 xylA; xylose isomerase [EC:5.3.1.5]	GO:0005975(carbohydrate metabolic process)	-	GO:0009045(xylose isomerase activity)	-	-	-	-	Q9FKK7|XYLA_ARATH	0.0	651	Xylose isomerase OS=Arabidopsis thaliana OX=3702 GN=XYLA PE=2 SV=2	KVI11765.1	3.8e-238	830.1	KVI11765.1 Xylose isomerase [Cynara cardunculus var. scolymus]
PB.7600.1	12.1299799551603	36.7795715122655	1.6169	0.0037685	0.026697	-	GO:0006468(protein phosphorylation)	-	GO:0005515(protein binding),GO:0004672(protein kinase activity),GO:0005524(ATP binding)	-	-	-	-	F4I2N7|RLK7_ARATH	0.0	632	Receptor-like protein kinase 7 OS=Arabidopsis thaliana OX=3702 GN=RLK7 PE=1 SV=1	PSS02755.1	5.6e-166	590.5	PSS02755.1 Receptor-like protein kinase [Actinidia chinensis var. chinensis]
PB.24001.1	50.8817007297885	226.176193834229	2.1516	1.1886e-15	3.7994e-14	-	-	-	GO:0005515(protein binding)	At3g07670	361	KOG1337	General function prediction only	P94026|RBCMT_TOBAC	4.39e-15	54.7	Ribulose-1,5 bisphosphate carboxylase/oxygenase large subunit N-methyltransferase, chloroplastic OS=Nicotiana tabacum OX=4097 GN=RBCMT PE=2 SV=1	XP_023752142.1	2.3e-113	414.8	XP_023752142.1 ribulose-1,5 bisphosphate carboxylase/oxygenase large subunit N-methyltransferase, chloroplastic [Lactuca sativa]
PB.13681.1	0	35.8806129258097	7.5523	2.8423e-08	5.6014e-07	K21343 USP15; ubiquitin carboxyl-terminal hydrolase 15 [EC:3.4.19.12]	GO:0016579(protein deubiquitination),GO:0006511(ubiquitin-dependent protein catabolic process)	-	GO:0036459(thiol-dependent ubiquitinyl hydrolase activity)	At2g40930	205	KOG1870	Posttranslational modification, protein turnover, chaperones	O22207|UBP5_ARATH	2.71e-52	201	Ubiquitin carboxyl-terminal hydrolase 5 OS=Arabidopsis thaliana OX=3702 GN=UBP5 PE=1 SV=2	XP_023738674.1	4.1e-50	205.3	XP_023738674.1 ubiquitin carboxyl-terminal hydrolase 5 isoform X2 [Lactuca sativa]
PB.32627.1	0	15.4273206112809	6.3335	2.7234e-05	0.00034754	K03327 TC.MATE, SLC47A, norM, mdtK, dinF; multidrug resistance protein, MATE family	-	-	-	At3g21690	54.3	KOG1347	General function prediction only	Q9LVD9|DTX40_ARATH	2.74e-08	54.3	Protein DETOXIFICATION 40 OS=Arabidopsis thaliana OX=3702 GN=DTX40 PE=1 SV=1	-	-	-	-
PB.12483.1	125.870005965849	413.426484565005	1.7169	2.7612e-12	7.503e-11	K20887 CSLC4; xyloglucan glycosyltransferase 4 [EC:2.4.1.-]	-	-	-	-	-	-	-	Q9LJP4|CSLC4_ARATH	0.0	944	Xyloglucan glycosyltransferase 4 OS=Arabidopsis thaliana OX=3702 GN=CSLC4 PE=1 SV=1	AED99885.1	0.0e+00	1142.9	AED99885.1 glycosyltransferase [Panax notoginseng]
PB.9625.1	0	8.82154560447306	5.5271	0.0014502	0.011879	-	-	-	-	At4g23430	122	KOG1208	Secondary metabolites biosynthesis, transport and catabolism	A2RVM0|TIC32_ARATH	3.43e-28	119	Short-chain dehydrogenase TIC 32, chloroplastic OS=Arabidopsis thaliana OX=3702 GN=TIC32 PE=2 SV=1	OTG32444.1	2.0e-48	199.9	OTG32444.1 putative glucose/ribitol dehydrogenase [Helianthus annuus]
PB.26916.1	514.407854279025	1217.48239931737	1.243	1.2725e-24	5.9086e-23	-	-	-	-	-	-	-	-	Q402F4|TOM1_TOBAC	2.72e-157	452	Tobamovirus multiplication protein 1 OS=Nicotiana tabacum OX=4097 GN=TOM1 PE=1 SV=1	XP_016749455.1	2.6e-137	494.2	XP_016749455.1 PREDICTED: tobamovirus multiplication protein 1 [Gossypium hirsutum]
PB.6276.1	69.4549735465804	751.335994734259	3.4312	1.5745e-80	2.1047e-78	-	GO:0006355(regulation of transcription, DNA-templated)	-	GO:0003700(DNA-binding transcription factor activity)	-	-	-	-	O22208|BZP17_ARATH	2.70e-75	267	bZIP transcription factor 17 OS=Arabidopsis thaliana OX=3702 GN=BZIP17 PE=1 SV=2	XP_024975884.1	1.0e-141	510.0	XP_024975884.1 bZIP transcription factor 17 [Cynara cardunculus var. scolymus]
PB.14598.1	13.2179709911036	87.0593325364867	2.7264	1.3848e-09	3.0982e-08	-	-	-	-	-	-	-	-	-	-	-	-	XP_018626461.1	2.7e-22	112.8	XP_018626461.1 PREDICTED: uncharacterized protein DDB_G0283357-like [Nicotiana tomentosiformis]
PB.13828.1	36.971805122515	4209.26408314242	6.8339	1.7279e-183	4.8652e-181	K12124 GI; GIGANTEA	-	-	GO:0003824(catalytic activity)	-	-	-	-	Q9AWL7|GIGAN_ORYSJ	7.92e-87	303	Protein GIGANTEA OS=Oryza sativa subsp. japonica OX=39947 GN=GI PE=2 SV=2	AFK65758.1	3.8e-109	401.4	AFK65758.1 GIGANTEA, partial [Chrysanthemum x morifolium]
PB.22752.1	10.6419658174408	58.6063420114541	2.426	0.00029809	0.0030342	-	-	GO:0000159(protein phosphatase type 2A complex)	GO:0019888(protein phosphatase regulator activity),GO:0005515(protein binding)	At1g17720	435	KOG1354	Signal transduction mechanisms	Q39247|2ABB_ARATH	4.62e-146	435	Serine/threonine protein phosphatase 2A 55 kDa regulatory subunit B beta isoform OS=Arabidopsis thaliana OX=3702 GN=PP2AB2 PE=1 SV=1	XP_024976956.1	2.5e-166	590.9	XP_024976956.1 serine/threonine protein phosphatase 2A 55 kDa regulatory subunit B beta isoform-like isoform X1 [Cynara cardunculus var. scolymus]
PB.21546.1	54.4868460251337	135.774219771376	1.3184	7.6088e-06	0.00010839	K16616 PARP8; actin-related protein 8, plant	-	-	GO:0005515(protein binding)	At5g56180	588	KOG0676	Cytoskeleton	Q9FKT0|ARP8_ARATH	0.0	588	Actin-related protein 8 OS=Arabidopsis thaliana OX=3702 GN=ARP8 PE=2 SV=1	XP_024976563.1	5.2e-191	672.9	XP_024976563.1 actin-related protein 8 isoform X1 [Cynara cardunculus var. scolymus]
PB.31892.1	99.2959143079561	209.922454107545	1.0777	2.7476e-05	0.00035013	K00966 GMPP; mannose-1-phosphate guanylyltransferase [EC:2.7.7.13]	-	-	-	At1g74910	54.7	KOG1460	Cell wall/membrane/envelope biogenesis; Posttranslational modification, protein turnover, chaperones; Carbohydrate transport and metabolism	-	-	-	-	-	-	-	-
PB.31110.1	20.6814910625574	45.7741536900567	1.1476	0.0073647	0.046225	-	-	-	-	-	-	-	-	O26373|Y273_METTH	7.38e-15	74.3	UPF0098 protein MTH_273 OS=Methanothermobacter thermautotrophicus (strain ATCC 29096 / DSM 1053 / JCM 10044 / NBRC 100330 / Delta H) OX=187420 GN=MTH_273 PE=3 SV=1	XP_017222100.1	4.5e-61	240.4	XP_017222100.1 PREDICTED: UPF0098 protein TC_0109 [Daucus carota subsp. sativus]
PB.30882.1	1041.5226457981	4236.76229287731	2.0242	4.3017e-39	2.897e-37	K09286 EREBP; EREBP-like factor	GO:0006355(regulation of transcription, DNA-templated)	-	GO:0003700(DNA-binding transcription factor activity),GO:0003677(DNA binding)	-	-	-	-	Q9FE67|ERF80_ARATH	1.47e-24	102	Ethylene-responsive transcription factor 9 OS=Arabidopsis thaliana OX=3702 GN=ERF9 PE=2 SV=1	XP_018810380.1	9.5e-62	242.7	XP_018810380.1 PREDICTED: ethylene-responsive transcription factor 4-like [Juglans regia]
PB.31349.1	152.484104315931	25483.1549833442	7.381	0	0	K13993 HSP20; HSP20 family protein	-	-	-	At1g54050	132	KOG0710	Posttranslational modification, protein turnover, chaperones	Q9SYG1|HS174_ARATH	6.58e-37	132	17.4 kDa class III heat shock protein OS=Arabidopsis thaliana OX=3702 GN=HSP17.4B PE=2 SV=1	XP_016562442.1	2.5e-45	188.0	XP_016562442.1 PREDICTED: 17.4 kDa class III heat shock protein [Capsicum annuum]
PB.30143.1	50.438985660338	241.489078741403	2.2584	1.72e-14	5.2386e-13	-	-	-	GO:0046983(protein dimerization activity)	-	-	-	-	Q9FUA4|SPT_ARATH	2.08e-12	71.6	Transcription factor SPATULA OS=Arabidopsis thaliana OX=3702 GN=SPT PE=1 SV=1	PSR99787.1	1.9e-26	125.6	PSR99787.1 Transcription factor SPATULA like [Actinidia chinensis var. chinensis]
PB.24042.1	20.2614967227291	263.238602038778	3.7091	1.1401e-26	5.6506e-25	K14826 FPR3_4; FK506-binding nuclear protein [EC:5.2.1.8]	-	-	-	At3g12340	125	KOG0552	Posttranslational modification, protein turnover, chaperones	F4J9Q6|FKB43_ARATH	2.64e-42	162	Peptidyl-prolyl cis-trans isomerase FKBP43 OS=Arabidopsis thaliana OX=3702 GN=FKBP43 PE=2 SV=1	XP_002271499.1	3.0e-76	291.6	XP_002271499.1 PREDICTED: peptidyl-prolyl cis-trans isomerase FKBP43 [Vitis vinifera]
PB.31733.1	53.1545384202868	492.494973580507	3.2014	2.737e-48	2.2153e-46	-	-	-	-	At2g37430	142	KOG1721	General function prediction only	Q9SLD4|ZAT11_ARATH	5.70e-41	142	Zinc finger protein ZAT11 OS=Arabidopsis thaliana OX=3702 GN=ZAT11 PE=2 SV=1	EOY18251.1	1.8e-34	151.8	EOY18251.1 Uncharacterized protein TCM_042836 [Theobroma cacao]
PB.21016.1	181.341218946744	444.61600135007	1.2959	2.9658e-13	8.5415e-12	-	-	-	GO:0016787(hydrolase activity)	At3g27320	660	KOG1515	Defense mechanisms	Q9LK21|CXE11_ARATH	0.0	660	Probable carboxylesterase 11 OS=Arabidopsis thaliana OX=3702 GN=CXE11 PE=2 SV=1	PSR87518.1	9.4e-220	768.5	PSR87518.1 Carboxylesterase [Actinidia chinensis var. chinensis]
PB.5945.1	53.8369460473587	37782.9999652994	9.4473	0	0	K09419 HSFF; heat shock transcription factor, other eukaryote	GO:0006355(regulation of transcription, DNA-templated)	GO:0042025(host cell nucleus)	GO:0003700(DNA-binding transcription factor activity),GO:0043565(sequence-specific DNA binding)	At2g26150	201	KOG0627	Transcription	P41152|HSF30_SOLPE	1.10e-71	246	Heat shock factor protein HSF30 OS=Solanum peruvianum OX=4082 GN=HSF30 PE=2 SV=1	NP_001313741.1	7.2e-87	327.8	NP_001313741.1 heat shock factor protein HSF30 [Gossypium hirsutum]
PB.31428.1	42.7737777356135	1421.30355019244	5.0403	3.8073e-70	4.2698e-68	K13448 CML; calcium-binding protein CML	-	-	GO:0005509(calcium ion binding)	At3g01830	130	KOG0027	Signal transduction mechanisms	Q9SGI8|CML40_ARATH	3.24e-36	130	Probable calcium-binding protein CML40 OS=Arabidopsis thaliana OX=3702 GN=CML40 PE=2 SV=1	OWM74006.1	1.8e-48	198.4	OWM74006.1 hypothetical protein CDL15_Pgr022277 [Punica granatum]
PB.22986.1	9.37246580885778	93.8315585531147	3.3479	1.3035e-08	2.662e-07	-	GO:0006355(regulation of transcription, DNA-templated)	GO:0005634(nucleus)	GO:0003700(DNA-binding transcription factor activity),GO:0003677(DNA binding)	-	-	-	-	Q9M7Q4|AI5L5_ARATH	1.53e-46	172	ABSCISIC ACID-INSENSITIVE 5-like protein 5 OS=Arabidopsis thaliana OX=3702 GN=ABF2 PE=1 SV=1	XP_022034155.1	3.3e-62	245.0	XP_022034155.1 bZIP transcription factor 46-like isoform X2 [Helianthus annuus]
PB.6982.1	121.724750121289	244.910285982418	1.0094	9.7625e-06	0.00013606	K13457 RPM1, RPS3; disease resistance protein RPM1	-	-	GO:0005515(protein binding),GO:0043531(ADP binding)	At3g07040	445	KOG4658	Signal transduction mechanisms	Q39214|RPM1_ARATH	7.14e-139	445	Disease resistance protein RPM1 OS=Arabidopsis thaliana OX=3702 GN=RPM1 PE=1 SV=1	XP_008238139.1	2.6e-179	634.8	XP_008238139.1 PREDICTED: disease resistance protein RPM1-like isoform X1 [Prunus mume]
PB.31359.1	3.21336874019281	1940.26978201083	9.2882	9.8395e-76	1.2226e-73	K05349 bglX; beta-glucosidase [EC:3.2.1.21]	GO:0005975(carbohydrate metabolic process)	-	GO:0004553(hydrolase activity, hydrolyzing O-glycosyl compounds)	-	-	-	-	-	-	-	-	VDC97177.1	1.0e-06	59.7	VDC97177.1 unnamed protein product [Brassica oleracea]
PB.11090.1	19.1820854160278	104.61116579616	2.4654	2.224e-10	5.327e-09	-	-	-	-	-	-	-	-	-	-	-	-	XP_019225269.1	2.3e-75	289.3	XP_019225269.1 PREDICTED: uncharacterized protein LOC109206865 [Nicotiana attenuata]
PB.27352.1	0.374617096668396	14.6280916522447	5.2938	0.00063076	0.0058188	-	-	-	-	-	-	-	-	F4JRR5|TTL_ARATH	1.28e-26	115	TITAN-like protein OS=Arabidopsis thaliana OX=3702 GN=TTL PE=2 SV=1	KVH98139.1	7.1e-71	273.5	KVH98139.1 hypothetical protein Ccrd_023649 [Cynara cardunculus var. scolymus]
PB.15118.1	68.4052581096079	1802.96381887397	4.7352	7.7476e-134	1.6808e-131	K09553 STIP1; stress-induced-phosphoprotein 1	-	-	GO:0005515(protein binding)	At1g62740	489	KOG0548	Posttranslational modification, protein turnover, chaperones	Q5XEP2|HSOP2_ARATH	2.84e-169	489	Hsp70-Hsp90 organizing protein 2 OS=Arabidopsis thaliana OX=3702 GN=HOP2 PE=1 SV=1	KVH90150.1	2.6e-107	395.2	KVH90150.1 Elongated TPR repeat-containing domain-containing protein [Cynara cardunculus var. scolymus]
PB.13244.1	2354.74161578531	9335.05157402193	1.9871	3.9757e-49	3.2577e-47	K09286 EREBP; EREBP-like factor	GO:0006355(regulation of transcription, DNA-templated)	-	GO:0003700(DNA-binding transcription factor activity),GO:0003677(DNA binding)	-	-	-	-	Q9SXS8|ERF3_TOBAC	2.64e-35	137	Ethylene-responsive transcription factor 3 OS=Nicotiana tabacum OX=4097 GN=ERF3 PE=2 SV=1	XP_015082644.1	1.3e-67	263.5	XP_015082644.1 PREDICTED: ethylene-responsive transcription factor 3-like [Solanum pennellii]
PB.42.1	0	15.1130814880635	6.3038	4.5485e-05	0.00055631	-	-	-	GO:0003676(nucleic acid binding),GO:0008270(zinc ion binding)	At3g11970_2	170	KOG0017	General function prediction only	Q7LHG5|YI31B_YEAST	1.01e-29	134	Transposon Ty3-I Gag-Pol polyprotein OS=Saccharomyces cerevisiae (strain ATCC 204508 / S288c) OX=559292 GN=TY3B-I PE=1 SV=2	CAN63950.1	0.0e+00	1114.0	CAN63950.1 hypothetical protein VITISV_032357 [Vitis vinifera]
PB.13631.1	4.6161886986875	56287.7492790135	13.516	4.99e-240	1.9422e-237	K03283 HSPA1s; heat shock 70kDa protein 1/2/6/8	-	-	-	At3g12580	815	KOG0101	Posttranslational modification, protein turnover, chaperones	P27322|HSP72_SOLLC	0.0	825	Heat shock cognate 70 kDa protein 2 OS=Solanum lycopersicum OX=4081 GN=HSC-2 PE=2 SV=1	XP_025805749.1	4.9e-245	852.8	XP_025805749.1 probable mediator of RNA polymerase II transcription subunit 37c [Panicum hallii]
PB.29645.1	8.80138798339581	1029.23466819204	6.8612	0.0010677	0.009098	K09553 STIP1; stress-induced-phosphoprotein 1	-	-	GO:0005515(protein binding)	At4g12400	357	KOG0548	Posttranslational modification, protein turnover, chaperones	Q43468|HSOP1_SOYBN	1.84e-120	356	Hsp70-Hsp90 organizing protein 1 OS=Glycine max OX=3847 GN=HOP1 PE=1 SV=2	XP_021901879.1	3.3e-106	390.6	XP_021901879.1 hsp70-Hsp90 organizing protein 1-like [Carica papaya]
PB.15138.1	1.17351839778611	18.6225737703181	3.8653	0.0022315	0.017184	K10268 FBXL2_20; F-box and leucine-rich repeat protein 2/20	-	-	GO:0005515(protein binding)	At4g02740	135	KOG4341	General function prediction only	Q0WRC9|SKI17_ARATH	3.10e-39	155	F-box protein SKIP17 OS=Arabidopsis thaliana OX=3702 GN=SKIP17 PE=1 SV=1	PSR86078.1	2.3e-119	435.3	PSR86078.1 F-box protein [Actinidia chinensis var. chinensis]
PB.28026.1	40.3093100061395	113.78127028102	1.5013	1.0208e-05	0.0001419	-	-	-	-	-	-	-	-	-	-	-	-	PLY79911.1	8.5e-13	80.5	PLY79911.1 hypothetical protein LSAT_8X13420 [Lactuca sativa]
PB.3409.1	110.563852183117	7139.79482566965	6.0087	4.1188e-263	1.7583e-260	-	-	-	-	-	-	-	-	-	-	-	-	-	-	-	-
PB.17595.1	14.721603250213	817.183591872343	5.8011	1.3163e-05	0.00017986	K03687 GRPE; molecular chaperone GrpE	GO:0006457(protein folding)	-	GO:0000774(adenyl-nucleotide exchange factor activity),GO:0042803(protein homodimerization activity),GO:0051087(chaperone binding)	At5g17710	230	KOG3003	Posttranslational modification, protein turnover, chaperones	Q8DJB3|GRPE_THEEB	1.19e-40	152	Protein GrpE OS=Thermosynechococcus elongatus (strain BP-1) OX=197221 GN=grpE PE=3 SV=1	XP_023911641.1	2.9e-84	318.5	XP_023911641.1 uncharacterized protein LOC112023249 [Quercus suber]
PB.28072.1	52.5067838568439	258.528659863272	2.2982	4.3071e-18	1.5426e-16	K14490 AHP; histidine-containing phosphotransfer peotein	GO:0000160(phosphorelay signal transduction system)	-	-	At3g21510	96.7	KOG4747	Signal transduction mechanisms	Q9ZNV9|AHP1_ARATH	1.90e-22	96.7	Histidine-containing phosphotransfer protein 1 OS=Arabidopsis thaliana OX=3702 GN=AHP1 PE=1 SV=1	XP_022035016.1	1.3e-21	109.8	XP_022035016.1 histidine-containing phosphotransfer protein 1-like [Helianthus annuus]
PB.17150.1	19.9460004708984	66.0696748278564	1.7393	0.007178	0.045244	-	GO:0006355(regulation of transcription, DNA-templated)	-	GO:0003677(DNA binding)	-	-	-	-	Q9XIC5|NAC17_ARATH	1.58e-133	409	NAC domain-containing protein 17 OS=Arabidopsis thaliana OX=3702 GN=NAC017 PE=2 SV=1	XP_022880077.1	1.3e-180	638.6	XP_022880077.1 NAC domain-containing protein 17-like [Olea europaea var. sylvestris]
PB.2059.1	0	10.0082484870071	5.7099	0.0028638	0.021184	K10999 CESA; cellulose synthase A [EC:2.4.1.12]	GO:0030244(cellulose biosynthetic process)	GO:0016020(membrane)	GO:0016760(cellulose synthase (UDP-forming) activity)	-	-	-	-	Q94JQ6|CESA6_ARATH	0.0	1112	Cellulose synthase A catalytic subunit 6 [UDP-forming] OS=Arabidopsis thaliana OX=3702 GN=CESA6 PE=1 SV=2	XP_027092801.1	0.0e+00	1332.8	XP_027092801.1 cellulose synthase A catalytic subunit 2 [UDP-forming]-like [Coffea arabica]
PB.21418.1	1616.55054614381	8242.04461774572	2.3509	6.2902e-102	1.0537e-99	-	GO:0006468(protein phosphorylation)	-	GO:0009055(electron transfer activity),GO:0015035(protein disulfide oxidoreductase activity),GO:0004672(protein kinase activity),GO:0005524(ATP binding)	At3g51550	256	KOG1187	Signal transduction mechanisms	Q9SCZ4|FERON_ARATH	2.14e-73	256	Receptor-like protein kinase FERONIA OS=Arabidopsis thaliana OX=3702 GN=FER PE=1 SV=1	XP_017225596.1	1.2e-70	273.1	XP_017225596.1 PREDICTED: uncharacterized protein LOC108201812 isoform X1 [Daucus carota subsp. sativus]
PB.17630.1	3.98834212125549	112.679463221802	4.8717	3.2292e-16	1.063e-14	-	-	-	GO:0003676(nucleic acid binding),GO:0008270(zinc ion binding)	-	-	-	-	-	-	-	-	XP_017415380.1	5.3e-70	271.2	XP_017415380.1 PREDICTED: uncharacterized protein LOC108326396 [Vigna angularis]
PB.2874.1	36.2336292553703	73.2228447862817	1.0126	0.0071184	0.044962	K20924 CSLD; cellulose synthase-like protein [EC:2.4.1.-]	GO:0030244(cellulose biosynthetic process)	GO:0016020(membrane)	GO:0016760(cellulose synthase (UDP-forming) activity)	-	-	-	-	Q9M9M4|CSLD3_ARATH	0.0	1952	Cellulose synthase-like protein D3 OS=Arabidopsis thaliana OX=3702 GN=CSLD3 PE=1 SV=1	XP_022862722.1	0.0e+00	2004.9	XP_022862722.1 cellulose synthase-like protein D2 [Olea europaea var. sylvestris]
PB.24176.1	84.352254567718	231.277190742281	1.4524	1.0402e-09	2.3531e-08	-	GO:0005975(carbohydrate metabolic process)	-	GO:0004553(hydrolase activity, hydrolyzing O-glycosyl compounds)	-	-	-	-	Q8L868|E1311_ARATH	1.16e-166	484	Glucan endo-1,3-beta-glucosidase 11 OS=Arabidopsis thaliana OX=3702 GN=At1g32860 PE=2 SV=1	KVH91750.1	9.6e-176	622.1	KVH91750.1 Glycoside hydrolase, catalytic domain-containing protein [Cynara cardunculus var. scolymus]
PB.17981.1	2.81147111870444	33.4184988089277	3.51	0.00020808	0.0022091	-	GO:0055085(transmembrane transport)	GO:0016021(integral component of membrane),GO:0016020(membrane)	GO:0022857(transmembrane transporter activity)	At1g79820	340	KOG0254	General function prediction only	Q2V4B9|PLST3_ARATH	6.62e-167	387	Probable plastidic glucose transporter 3 OS=Arabidopsis thaliana OX=3702 GN=At1g79820 PE=2 SV=2	XP_008462737.1	5.3e-139	500.4	XP_008462737.1 PREDICTED: probable plastidic glucose transporter 2 isoform X3 [Cucumis melo]
PB.17591.1	27.5699143385484	5032.84700417594	7.5183	5.6914e-47	4.5785e-45	-	-	-	GO:0005515(protein binding),GO:0003755(peptidyl-prolyl cis-trans isomerase activity)	At3g25230	546	KOG0543	Posttranslational modification, protein turnover, chaperones	Q38931|FKB62_ARATH	0.0	546	Peptidyl-prolyl cis-trans isomerase FKBP62 OS=Arabidopsis thaliana OX=3702 GN=FKBP62 PE=1 SV=2	XP_023875843.1	3.7e-164	583.9	XP_023875843.1 peptidyl-prolyl cis-trans isomerase FKBP62-like [Quercus suber]
PB.15349.1	5.19007830371761	300.881878330965	5.7939	6.0993e-35	3.8253e-33	K04077 groEL, HSPD1; chaperonin GroEL	GO:0042026(protein refolding),GO:0006457(protein folding)	-	GO:0005524(ATP binding)	At3g13470	931	KOG0356	Posttranslational modification, protein turnover, chaperones	P08927|RUBB_PEA	0.0	945	RuBisCO large subunit-binding protein subunit beta, chloroplastic OS=Pisum sativum OX=3888 PE=1 SV=2	XP_023927265.1	3.4e-272	943.0	XP_023927265.1 ruBisCO large subunit-binding protein subunit beta, chloroplastic [Quercus suber]
PB.3866.1	16.8207009415398	119.90761808583	2.8087	2.8992e-08	5.6965e-07	-	-	-	GO:0003677(DNA binding)	-	-	-	-	Q9M347|TRP6_ARATH	1.03e-08	62.8	Telomere repeat-binding protein 6 OS=Arabidopsis thaliana OX=3702 GN=TRP6 PE=1 SV=1	PSR96940.1	1.5e-122	446.4	PSR96940.1 Telomere repeat-binding protein [Actinidia chinensis var. chinensis]
PB.10328.1	259.474921454298	1414.76950261528	2.4449	1.6844e-59	1.5922e-57	-	GO:0042026(protein refolding),GO:0006457(protein folding)	-	GO:0005524(ATP binding)	At2g28000	367	KOG0356	Posttranslational modification, protein turnover, chaperones	P21239|RUB1_BRANA	5.11e-120	380	RuBisCO large subunit-binding protein subunit alpha, chloroplastic (Fragment) OS=Brassica napus OX=3708 PE=2 SV=2	XP_017409457.1	6.7e-219	766.1	XP_017409457.1 PREDICTED: ruBisCO large subunit-binding protein subunit alpha [Vigna angularis]
PB.629.1	11.8819775988737	40.2529300683201	1.7684	0.0019909	0.015571	-	GO:0006468(protein phosphorylation)	-	GO:0005524(ATP binding),GO:0004672(protein kinase activity)	-	-	-	-	C0LGT1|Y5129_ARATH	1.72e-93	250	Probable LRR receptor-like serine/threonine-protein kinase At5g10290 OS=Arabidopsis thaliana OX=3702 GN=At5g10290 PE=1 SV=1	XP_023733143.1	6.1e-77	295.4	XP_023733143.1 probable LRR receptor-like serine/threonine-protein kinase At5g10290 isoform X2 [Lactuca sativa]
PB.16368.1	0	116.770693777351	9.254	6.8601e-14	2.0378e-12	K03695 clpB; ATP-dependent Clp protease ATP-binding subunit ClpB	-	-	GO:0005524(ATP binding)	At2g25140	569	KOG1051	Posttranslational modification, protein turnover, chaperones	Q8VYJ7|CLPB4_ARATH	0.0	569	Chaperone protein ClpB4, mitochondrial OS=Arabidopsis thaliana OX=3702 GN=CLPB4 PE=2 SV=1	XP_021973611.1	7.0e-166	589.7	XP_021973611.1 chaperone protein ClpB4, mitochondrial [Helianthus annuus]
PB.23520.1	123.862997419401	746.37703171466	2.5943	9.9831e-44	7.4639e-42	K23544 SERINC1_3; serine incorporator 1/3	-	GO:0016020(membrane)	-	At1g16180	181	KOG2592	Function unknown	Q5R533|SERC3_PONAB	7.59e-12	71.6	Serine incorporator 3 OS=Pongo abelii OX=9601 GN=SERINC3 PE=2 SV=1	XP_023728903.1	2.0e-83	315.5	XP_023728903.1 probable serine incorporator [Lactuca sativa]
PB.31509.1	100.378884897958	29396.5350110603	8.2027	0	0	K13448 CML; calcium-binding protein CML	-	-	GO:0005509(calcium ion binding)	At1g21550	116	KOG0027	Signal transduction mechanisms	Q9LPK5|CML44_ARATH	8.04e-31	116	Probable calcium-binding protein CML44 OS=Arabidopsis thaliana OX=3702 GN=CML44 PE=2 SV=2	PSS19458.1	1.8e-32	145.2	PSS19458.1 Calcium-binding protein CML44 [Actinidia chinensis var. chinensis]
PB.14208.1	89.2768378740471	182.511287395975	1.0332	5.6443e-05	0.00067688	-	GO:0055114(oxidation-reduction process)	-	-	At4g21580	180	KOG1198	Energy production and conversion; General function prediction only	Q53FA7|QORX_HUMAN	5.10e-15	80.9	Quinone oxidoreductase PIG3 OS=Homo sapiens OX=9606 GN=TP53I3 PE=1 SV=2	XP_008778216.1	1.3e-48	200.3	XP_008778216.1 quinone oxidoreductase PIG3 isoform X1 [Phoenix dactylifera]
PB.24545.1	1046.41773605707	2220.37001399368	1.0846	5.7197e-12	1.523e-10	K14497 PP2C; protein phosphatase 2C [EC:3.1.3.16]	-	-	GO:0003824(catalytic activity),GO:0043169(cation binding)	At1g07430	352	KOG0698	Signal transduction mechanisms	Q9LNW3|P2C03_ARATH	7.12e-115	352	Protein phosphatase 2C 3 OS=Arabidopsis thaliana OX=3702 GN=AIP1 PE=1 SV=1	XP_024970587.1	8.0e-159	565.8	XP_024970587.1 protein phosphatase 2C 37-like [Cynara cardunculus var. scolymus]
PB.1184.1	15.4699634357349	55.0096041814588	1.84	0.00018807	0.0020226	-	-	-	-	-	-	-	-	-	-	-	-	PLY92082.1	1.3e-25	124.8	PLY92082.1 hypothetical protein LSAT_0X29380 [Lactuca sativa]
PB.18165.1	105.901285729372	248.631442579853	1.2365	4.3047e-07	7.3128e-06	-	GO:0055085(transmembrane transport)	GO:0016020(membrane)	GO:0022857(transmembrane transporter activity)	At2g26690	586	KOG1237	Amino acid transport and metabolism	Q9SZY4|PTR27_ARATH	0.0	586	Protein NRT1/ PTR FAMILY 6.2 OS=Arabidopsis thaliana OX=3702 GN=NPF6.2 PE=1 SV=1	EOY31044.1	6.9e-216	755.7	EOY31044.1 Major facilitator superfamily protein isoform 1 [Theobroma cacao]
PB.24414.1	215.085640832768	673.719707739799	1.6444	4.3402e-15	1.3562e-13	K13496 UGT73C; UDP-glucosyltransferase 73C [EC:2.4.1.-]	-	-	GO:0008194(UDP-glycosyltransferase activity)	At2g36780	475	KOG1192	Energy production and conversion; Carbohydrate transport and metabolism	Q9ZQ96|U73C3_ARATH	2.47e-162	475	UDP-glycosyltransferase 73C3 OS=Arabidopsis thaliana OX=3702 GN=UGT73C3 PE=2 SV=1	XP_024984430.1	6.8e-182	642.5	XP_024984430.1 UDP-glycosyltransferase 73C6-like [Cynara cardunculus var. scolymus]
PB.2611.1	1.49846838667358	19.9889709352867	3.7982	0.0015994	0.012898	-	-	-	GO:0005515(protein binding)	At5g16210	916	KOG0211	Signal transduction mechanisms	Q08BT5|RELCH_XENTR	4.12e-60	230	RAB11-binding protein RELCH homolog OS=Xenopus tropicalis OX=8364 GN=relch PE=2 SV=1	PSS30597.1	2.2e-284	984.2	PSS30597.1 LisH domain and HEAT repeat-containing protein [Actinidia chinensis var. chinensis]
PB.12916.1	1.9227525911229	16.874864934775	3.086	0.0061607	0.039994	K01535 PMA1, PMA2; H+-transporting ATPase [EC:7.1.2.1]	-	GO:0016021(integral component of membrane)	GO:0000166(nucleotide binding)	At2g24520	835	KOG0205	Inorganic ion transport and metabolism	Q03194|PMA4_NICPL	0.0	879	Plasma membrane ATPase 4 OS=Nicotiana plumbaginifolia OX=4092 GN=PMA4 PE=2 SV=1	BAC77531.1	7.2e-260	902.1	BAC77531.1 plasma membrane H+-ATPase [Sesbania rostrata]
PB.28760.1	111.411085933457	86334.3053432395	9.5976	0	0	K13993 HSP20; HSP20 family protein	-	-	-	At5g59720	159	KOG0710	Posttranslational modification, protein turnover, chaperones	O82011|HSP11_SOLPE	2.05e-52	176	17.7 kDa class I heat shock protein OS=Solanum peruvianum OX=4082 PE=2 SV=1	XP_012088215.1	5.5e-54	217.2	XP_012088215.1 17.8 kDa class I heat shock protein [Jatropha curcas]
PB.5212.1	3.21765860481379	76.1113478697717	4.6035	6.0072e-13	1.6968e-11	-	-	-	-	At3g04490_2	387	KOG4541	Nuclear structure; Intracellular trafficking, secretion, and vesicular transport	Q802D3|XPO4_DANRE	3.99e-20	100	Exportin-4 OS=Danio rerio OX=7955 GN=xpo4 PE=2 SV=1	PSR92812.1	1.3e-261	908.3	PSR92812.1 Exportin-4 like [Actinidia chinensis var. chinensis]
PB.27814.1	116.061720053195	1681.33998164087	3.8479	1.3461e-60	1.3294e-58	K07052 K07052; uncharacterized protein	GO:0071586(CAAX-box protein processing)	GO:0016020(membrane)	GO:0004197(cysteine-type endopeptidase activity)	-	-	-	-	-	-	-	-	XP_024990145.1	1.8e-143	514.6	XP_024990145.1 uncharacterized protein LOC112524524 isoform X1 [Cynara cardunculus var. scolymus]
PB.27842.1	90.5561257663481	9435.48179454804	6.7077	3.8925e-204	1.1979e-201	K18819 GOLS; inositol 3-alpha-galactosyltransferase [EC:2.4.1.123]	-	-	GO:0016757(transferase activity, transferring glycosyl groups)	At1g56600	360	KOG1950	Carbohydrate transport and metabolism	C7G304|GOLS2_SOLLC	4.65e-154	375	Galactinol synthase 2 OS=Solanum lycopersicum OX=4081 GN=GOLS2 PE=2 SV=1	AEJ87261.1	4.2e-108	397.1	AEJ87261.1 galactinol synthase 2-2 [Populus trichocarpa]
PB.22170.1	113.153869924991	401.703152305226	1.8262	2.1784e-07	3.8539e-06	K00913 ITPK1; inositol-1,3,4-trisphosphate 5/6-kinase / inositol-tetrakisphosphate 1-kinase [EC:2.7.1.159 2.7.1.134]	GO:0032957(inositol trisphosphate metabolic process)	-	GO:0000287(magnesium ion binding),GO:0005524(ATP binding),GO:0047325(inositol tetrakisphosphate 1-kinase activity),GO:0052725(inositol-1,3,4-trisphosphate 6-kinase activity),GO:0052726(inositol-1,3,4-trisphosphate 5-kinase activity)	-	-	-	-	Q9SUG3|ITPK3_ARATH	3.71e-158	461	Inositol-tetrakisphosphate 1-kinase 3 OS=Arabidopsis thaliana OX=3702 GN=ITPK3 PE=1 SV=2	XP_024971397.1	1.2e-163	582.0	XP_024971397.1 inositol-tetrakisphosphate 1-kinase 3-like isoform X1 [Cynara cardunculus var. scolymus]
PB.5647.1	25.843351581599	187.813742118335	2.8623	6.2066e-17	2.106e-15	-	GO:0015986(ATP synthesis coupled proton transport),GO:0046034(ATP metabolic process),GO:1902600(proton transmembrane transport)	GO:0045261(proton-transporting ATP synthase complex, catalytic core F(1))	GO:0046933(proton-transporting ATP synthase activity, rotational mechanism),GO:0032559(adenyl ribonucleotide binding),GO:0005524(ATP binding)	AtMi099	940	KOG1353	Energy production and conversion	P18260|ATPAM_HELAN	0.0	976	ATP synthase subunit alpha, mitochondrial OS=Helianthus annuus OX=4232 GN=ATPA PE=3 SV=1	YP_009493679.1	1.0e-282	978.4	YP_009493679.1 Atp1 (chloroplast) [Codonopsis lanceolata]
PB.24555.1	392.902411156192	15073.6879498503	5.2599	1.3614e-207	4.3414e-205	-	-	-	GO:0001671(ATPase activator activity),GO:0051087(chaperone binding)	At3g12050	508	KOG2936	Function unknown	Q55DB6|AHSA_DICDI	1.10e-43	163	Activator of 90 kDa heat shock protein ATPase homolog OS=Dictyostelium discoideum OX=44689 GN=ahsa PE=2 SV=1	XP_023760360.1	1.2e-159	568.5	XP_023760360.1 activator of 90 kDa heat shock protein ATPase homolog [Lactuca sativa]
PB.3334.1	33.6591021667604	80.1685945505108	1.2601	0.00030135	0.0030605	K14833 NOC2; nucleolar complex protein 2	-	-	-	At2g18220	707	KOG2256	Translation, ribosomal structure and biogenesis	Q9ZPV5|NOC2L_ARATH	0.0	707	Nucleolar complex protein 2 homolog OS=Arabidopsis thaliana OX=3702 GN=At2g18220 PE=3 SV=2	PSR86867.1	1.1e-224	785.8	PSR86867.1 Nucleolar complex protein [Actinidia chinensis var. chinensis]
PB.32141.1	1.12385129000519	21.1016076789866	4.307	0.00029777	0.0030335	-	-	-	-	-	-	-	-	-	-	-	-	XP_023766067.1	3.2e-10	70.9	XP_023766067.1 uncharacterized protein LOC111914601 [Lactuca sativa]
PB.24226.1	12.3678612451109	96.0132731303521	2.9731	2.3535e-10	5.6219e-09	K13199 SERBP1; plasminogen activator inhibitor 1 RNA-binding protein	-	-	-	At4g16830	127	KOG2945	General function prediction only	Q9SQ56|RGGA_TOBAC	1.63e-50	179	RGG repeats nuclear RNA binding protein A (Fragment) OS=Nicotiana tabacum OX=4097 GN=RggA PE=2 SV=1	XP_002266051.1	3.9e-60	238.0	XP_002266051.1 PREDICTED: uncharacterized protein DDB_G0288133 [Vitis vinifera]
PB.23204.1	89.2636983496074	188.587954336901	1.0802	0.00011695	0.0013144	-	-	-	GO:0005515(protein binding)	-	-	-	-	Q9ZPS1|FB94_ARATH	1.29e-18	90.9	Putative F-box protein At2g02030 OS=Arabidopsis thaliana OX=3702 GN=At2g02030 PE=4 SV=1	PSS15768.1	4.7e-32	144.8	PSS15768.1 F-box/kelch-repeat protein [Actinidia chinensis var. chinensis]
PB.22458.1	23.5886106094408	66.9481009670617	1.5083	0.00032553	0.0032785	K04078 groES, HSPE1; chaperonin GroES	-	-	-	-	-	-	-	-	-	-	-	PSS15443.1	2.7e-11	75.9	PSS15443.1 Chaperonin like [Actinidia chinensis var. chinensis]
PB.1868.1	2.25199244463136	24.2082246318281	3.4856	0.00052133	0.0049402	-	-	-	GO:0003676(nucleic acid binding),GO:0008270(zinc ion binding)	At2g06890	543	KOG0017	General function prediction only	Q99315|YG31B_YEAST	3.09e-75	280	Transposon Ty3-G Gag-Pol polyprotein OS=Saccharomyces cerevisiae (strain ATCC 204508 / S288c) OX=559292 GN=TY3B-G PE=1 SV=3	XP_024200577.1	5.2e-292	1009.6	XP_024200577.1 uncharacterized protein LOC112203910 [Rosa chinensis]
PB.1626.1	2.25628230925234	59.3287235147461	4.8043	1.1097e-09	2.4975e-08	K08736 MSH3; DNA mismatch repair protein MSH3	GO:0006298(mismatch repair)	-	GO:0005524(ATP binding),GO:0030983(mismatched DNA binding)	At4g25540	992	KOG0218	Replication, recombination and repair	O65607|MSH3_ARATH	0.0	1053	DNA mismatch repair protein MSH3 OS=Arabidopsis thaliana OX=3702 GN=MSH3 PE=1 SV=2	XP_011076184.1	0.0e+00	1195.3	XP_011076184.1 DNA mismatch repair protein MSH3 [Sesamum indicum]
PB.31993.1	2.65234872902564	26.3515917677668	3.3527	0.0074448	0.04667	-	-	-	-	-	-	-	-	-	-	-	-	-	-	-	-
PB.32518.1	55.357737764952	17108.5067401585	8.2804	0	0	-	-	-	-	-	-	-	-	-	-	-	-	XP_021608396.1	2.6e-30	137.1	XP_021608396.1 uncharacterized protein LOC110612057 [Manihot esculenta]
PB.26046.1	51.1419686027	119.763498209694	1.2208	1.9686e-05	0.00026014	K13173 ARGLU1; arginine and glutamate-rich protein 1	-	-	-	-	-	-	-	P0CB26|Y1089_ARATH	5.32e-08	58.2	Uncharacterized protein At1g10890 OS=Arabidopsis thaliana OX=3702 GN=At1g10890 PE=4 SV=1	XP_027113128.1	3.0e-06	58.9	XP_027113128.1 uncharacterized protein At1g10890-like isoform X1 [Coffea arabica]
PB.22021.1	0	6.85870408952275	5.1652	0.0077847	0.048434	K12486 SMAP; stromal membrane-associated protein	-	-	-	At5g54310	235	KOG0703	Signal transduction mechanisms	Q9FL69|AGD5_ARATH	4.68e-69	235	ADP-ribosylation factor GTPase-activating protein AGD5 OS=Arabidopsis thaliana OX=3702 GN=AGD5 PE=1 SV=1	XP_003634688.1	1.3e-120	439.1	XP_003634688.1 PREDICTED: probable ADP-ribosylation factor GTPase-activating protein AGD5 [Vitis vinifera]
PB.20753.1	0	28.2427890139262	7.2073	5.6568e-07	9.4819e-06	-	-	-	-	-	-	-	-	-	-	-	-	-	-	-	-
PB.19701.1	268.347093650005	607.298479011114	1.1794	5.9539e-13	1.6854e-11	-	-	-	-	-	-	-	-	-	-	-	-	XP_024989825.1	1.5e-207	728.0	XP_024989825.1 uncharacterized protein LOC112524287 [Cynara cardunculus var. scolymus]
PB.14830.1	3.8455051822458	41.6826511158555	3.3887	9.1314e-06	0.00012787	K01114 plc; phospholipase C [EC:3.1.4.3]	-	-	GO:0016788(hydrolase activity, acting on ester bonds),GO:0003824(catalytic activity)	-	-	-	-	Q8H965|NPC6_ARATH	0.0	592	Non-specific phospholipase C6 OS=Arabidopsis thaliana OX=3702 GN=NPC6 PE=2 SV=1	XP_023747190.1	2.6e-179	634.4	XP_023747190.1 non-specific phospholipase C6 [Lactuca sativa]
PB.29069.1	5004.16575096527	21256.9536148687	2.0867	3.6023e-90	5.2968e-88	K03113 EIF1, SUI1; translation initiation factor 1	GO:0006413(translational initiation)	-	GO:0003743(translation initiation factor activity)	At1g54290	175	KOG1770	Translation, ribosomal structure and biogenesis	P56330|SUI1_MAIZE	2.22e-53	177	Protein translation factor SUI1 homolog OS=Zea mays OX=4577 GN=TIF PE=3 SV=1	XP_021978230.1	1.3e-47	196.1	XP_021978230.1 protein translation factor SUI1 homolog 2-like [Helianthus annuus]
PB.17098.1	99.7560587664674	232.147440786499	1.217	3.523e-06	5.2889e-05	K00981 E2.7.7.41, CDS1, CDS2, cdsA; phosphatidate cytidylyltransferase [EC:2.7.7.41]	-	GO:0016020(membrane)	GO:0016772(transferase activity, transferring phosphorus-containing groups)	At1g62430	357	KOG1440	Lipid transport and metabolism	O04928|CDS1_ARATH	2.75e-121	373	Phosphatidate cytidylyltransferase 1 OS=Arabidopsis thaliana OX=3702 GN=CDS1 PE=1 SV=1	XP_017223655.1	1.8e-187	661.4	XP_017223655.1 PREDICTED: phosphatidate cytidylyltransferase 1 [Daucus carota subsp. sativus]
PB.22553.1	1.46689799723263	661.638756488492	8.602	2.3266e-35	1.4732e-33	-	GO:0006412(translation)	GO:0005840(ribosome)	GO:0003735(structural constituent of ribosome)	-	-	-	-	P82024|RR21_SPIOL	7.05e-08	56.2	30S ribosomal protein S21, chloroplastic OS=Spinacia oleracea OX=3562 GN=rps21 PE=1 SV=2	XP_022895057.1	1.7e-13	83.2	XP_022895057.1 30S ribosomal protein S21, chloroplastic [Olea europaea var. sylvestris]
PB.23352.1	0	9.06254992741022	5.5669	0.0014842	0.012113	K01051 E3.1.1.11; pectinesterase [EC:3.1.1.11]	GO:0042545(cell wall modification)	-	GO:0004857(enzyme inhibitor activity),GO:0030599(pectinesterase activity)	-	-	-	-	P09607|PME21_SOLLC	2.61e-178	396	Pectinesterase 2.1 OS=Solanum lycopersicum OX=4081 GN=PME2.1 PE=2 SV=2	PIM98022.1	5.2e-116	423.7	PIM98022.1 Pectinesterase [Handroanthus impetiginosus]
PB.19876.1	29.7992493055988	77.4973822797288	1.368	0.0032841	0.023866	-	-	-	-	At5g64440	216	KOG1211	Translation, ribosomal structure and biogenesis	Q7XJJ7|FAAH_ARATH	2.37e-60	216	Fatty acid amide hydrolase OS=Arabidopsis thaliana OX=3702 GN=FAAH PE=1 SV=1	XP_022725352.1	1.5e-66	259.6	XP_022725352.1 fatty acid amide hydrolase isoform X6 [Durio zibethinus]
PB.25256.1	164.942115970124	6320.10318073346	5.2551	2.4681e-203	7.5083e-201	K08770 UBC; ubiquitin C	-	-	GO:0005515(protein binding)	At4g05320	416	KOG0001	General function prediction only; Posttranslational modification, protein turnover, chaperones	P0CG71|UBIQ1_CAEEL	0.0	407	Polyubiquitin-A OS=Caenorhabditis elegans OX=6239 GN=ubq-1 PE=3 SV=1	KXG20688.1	5.5e-112	410.2	KXG20688.1 hypothetical protein SORBI_3010G239500 [Sorghum bicolor]
PB.28567.1	98.6229604179409	667.373962132542	2.7584	6.8311e-27	3.3985e-25	-	-	-	GO:0061630(ubiquitin protein ligase activity)	At3g46620	213	KOG0800	Posttranslational modification, protein turnover, chaperones	Q9SNB6|RDUF1_ARATH	2.91e-63	213	E3 ubiquitin-protein ligase RDUF1 OS=Arabidopsis thaliana OX=3702 GN=RDUF1 PE=1 SV=1	PON90839.1	2.7e-85	321.2	PON90839.1 RNA polymerase archaeal subunit P/eukaryotic subunit RPABC [Trema orientale]
PB.14842.1	249.848018974243	3771.48809548833	3.914	1.7828e-241	7.0426e-239	K13412 CPK; calcium-dependent protein kinase [EC:2.7.11.1]	GO:0006468(protein phosphorylation)	-	GO:0005509(calcium ion binding),GO:0004672(protein kinase activity),GO:0005524(ATP binding)	At5g19450	893	KOG0032	Signal transduction mechanisms	Q42438|CDPK8_ARATH	0.0	893	Calcium-dependent protein kinase 8 OS=Arabidopsis thaliana OX=3702 GN=CPK8 PE=1 SV=1	PIN03795.1	6.3e-258	895.6	PIN03795.1 Ca2+/calmodulin-dependent protein kinase, EF-Hand protein superfamily [Handroanthus impetiginosus]
PB.32072.1	203.790693327407	955.162633111397	2.2284	1.527e-34	9.5093e-33	-	-	-	-	-	-	-	-	Q8L4N1|PHO34_ARATH	2.68e-11	65.1	Universal stress protein PHOS34 OS=Arabidopsis thaliana OX=3702 GN=PHOS34 PE=1 SV=1	XP_019177147.1	2.6e-66	257.3	XP_019177147.1 PREDICTED: universal stress protein PHOS34 [Ipomoea nil]
PB.16606.1	37.5511917825989	436.025005113515	3.5311	7.0379e-24	3.1841e-22	K11426 SMYD; [histone H3]-lysine4/36 N-trimethyltransferase SMYD [EC:2.1.1.354 2.1.1.357]	-	-	GO:0005515(protein binding)	Hs12232401	56.2	KOG2084	Chromatin structure and dynamics	Q3ECY6|SDG41_ARATH	6.92e-55	201	Protein SET DOMAIN GROUP 41 OS=Arabidopsis thaliana OX=3702 GN=SDG41 PE=2 SV=1	XP_021681127.1	6.7e-153	546.6	XP_021681127.1 protein SET DOMAIN GROUP 41 isoform X1 [Hevea brasiliensis]
PB.27516.1	317.100540679891	1356.16576706431	2.0979	1.794e-45	1.3965e-43	K03098 APOD; apolipoprotein D and lipocalin family protein	-	-	-	At5g58070	211	KOG4824	Cell wall/membrane/envelope biogenesis	Q9FGT8|TIL_ARATH	5.83e-65	211	Temperature-induced lipocalin-1 OS=Arabidopsis thaliana OX=3702 GN=TIL PE=1 SV=1	XP_021970763.1	1.4e-58	232.6	XP_021970763.1 temperature-induced lipocalin-1-like [Helianthus annuus]
PB.17042.1	28.94820229975	74.4491580411535	1.3572	0.00019053	0.0020433	-	GO:0006355(regulation of transcription, DNA-templated)	-	GO:0008270(zinc ion binding),GO:0043565(sequence-specific DNA binding),GO:0005515(protein binding)	At4g24470	168	KOG1601	Transcription	Q8GXL7|GAT24_ARATH	1.03e-57	201	GATA transcription factor 24 OS=Arabidopsis thaliana OX=3702 GN=GATA24 PE=1 SV=2	XP_012068046.1	1.0e-100	373.2	XP_012068046.1 GATA transcription factor 24 isoform X2 [Jatropha curcas]
PB.3653.1	214.837639440525	448.809806713656	1.0625	3.3485e-09	7.1878e-08	-	-	-	GO:0005515(protein binding)	At1g54710	663	KOG2109	General function prediction only	Q8GUL1|AT18G_ARATH	0.0	772	Autophagy-related protein 18g OS=Arabidopsis thaliana OX=3702 GN=ATG18G PE=2 SV=1	PSS14645.1	2.1e-305	1053.9	PSS14645.1 Autophagy-related protein like [Actinidia chinensis var. chinensis]
PB.19771.1	47.8390535306634	171.359471626022	1.8475	6.5602e-05	0.00077896	K09872 PIP; aquaporin PIP	GO:0055085(transmembrane transport)	GO:0016020(membrane)	GO:0015267(channel activity)	At4g00430	189	KOG0223	Carbohydrate transport and metabolism	Q39196|PIP14_ARATH	1.81e-93	189	Probable aquaporin PIP1-4 OS=Arabidopsis thaliana OX=3702 GN=PIP1.4 PE=1 SV=1	AGV54529.1	1.2e-68	266.5	AGV54529.1 aquaporin-like transmembrane channel protein [Phaseolus vulgaris]
PB.3868.1	26.545730446723	1234.19477834397	5.5037	1.1151e-65	1.1665e-63	K09489 HSPA4; heat shock 70kDa protein 4	-	-	-	At1g79930	915	KOG0103	Posttranslational modification, protein turnover, chaperones	F4HQD4|HSP7P_ARATH	0.0	916	Heat shock 70 kDa protein 15 OS=Arabidopsis thaliana OX=3702 GN=HSP70-15 PE=1 SV=1	XP_027167776.1	1.0e-288	998.4	XP_027167776.1 heat shock 70 kDa protein 15 [Coffea eugenioides]
PB.15649.1	31.1223098519244	179.28016424748	2.5357	8.8584e-18	3.1136e-16	-	-	-	-	-	-	-	-	Q9FTA0|GEML4_ARATH	8.64e-30	121	GEM-like protein 4 OS=Arabidopsis thaliana OX=3702 GN=At5g08350 PE=2 SV=1	XP_012855675.1	2.6e-38	166.0	XP_012855675.1 PREDICTED: putative GEM-like protein 8 [Erythranthe guttata]
PB.21827.1	11.71031879795	167.980751955253	3.833	0.001433	0.011772	-	GO:0055114(oxidation-reduction process)	-	GO:0016491(oxidoreductase activity)	At4g21580	291	KOG1198	Energy production and conversion; General function prediction only	Q53FA7|QORX_HUMAN	4.48e-29	121	Quinone oxidoreductase PIG3 OS=Homo sapiens OX=9606 GN=TP53I3 PE=1 SV=2	XP_002305665.1	1.8e-90	339.0	XP_002305665.1 quinone oxidoreductase PIG3 [Populus trichocarpa]
PB.8862.1	0.293379599446527	22.7340494718685	5.9324	3.616e-05	0.00044995	-	-	-	GO:0003950(NAD+ ADP-ribosyltransferase activity)	-	-	-	-	Q8RY59|RCD1_ARATH	2.00e-69	246	Inactive poly [ADP-ribose] polymerase RCD1 OS=Arabidopsis thaliana OX=3702 GN=RCD1 PE=1 SV=1	KVH95196.1	5.2e-97	361.3	KVH95196.1 Poly(ADP-ribose) polymerase, catalytic domain-containing protein [Cynara cardunculus var. scolymus]
PB.29116.1	546.659972162709	3827.21251716453	2.8056	7.7257e-111	1.391e-108	-	GO:0055114(oxidation-reduction process)	-	-	At5g16970	458	KOG1196	General function prediction only	Q9SLN8|DBR_TOBAC	2.11e-160	459	2-alkenal reductase (NADP(+)-dependent) OS=Nicotiana tabacum OX=4097 GN=DBR PE=1 SV=1	XP_027166970.1	1.8e-142	511.1	XP_027166970.1 2-alkenal reductase (NADP(+)-dependent)-like [Coffea eugenioides]
PB.11073.1	11.5741870684702	39.5742352026064	1.7684	0.0010207	0.0087457	K04733 IRAK4; interleukin-1 receptor-associated kinase 4 [EC:2.7.11.1]	GO:0006468(protein phosphorylation)	-	GO:0004672(protein kinase activity),GO:0005524(ATP binding),GO:0005515(protein binding)	-	-	-	-	Q9FMD7|Y5659_ARATH	4.97e-84	286	Probable inactive receptor kinase At5g16590 OS=Arabidopsis thaliana OX=3702 GN=At5g16590 PE=1 SV=1	XP_027095842.1	4.2e-117	427.9	XP_027095842.1 probable inactive receptor kinase At1g48480 [Coffea arabica]
PB.31573.1	20.31116383051	4602.83530916402	7.8245	2.7615e-208	9.0233e-206	-	-	-	-	-	-	-	-	-	-	-	-	XP_002284699.1	3.6e-14	84.3	XP_002284699.1 PREDICTED: uncharacterized protein LOC100259528 [Vitis vinifera]
PB.16529.1	20.2581441179642	886.239622859595	5.437	1.1531e-67	1.2208e-65	-	-	-	GO:0003755(peptidyl-prolyl cis-trans isomerase activity),GO:0005515(protein binding)	At3g25230	337	KOG0543	Posttranslational modification, protein turnover, chaperones	Q38931|FKB62_ARATH	0.0	337	Peptidyl-prolyl cis-trans isomerase FKBP62 OS=Arabidopsis thaliana OX=3702 GN=FKBP62 PE=1 SV=2	PNY03269.1	1.8e-97	362.5	PNY03269.1 peptidyl-prolyl cis-trans isomerase fkbp62-like protein [Trifolium pratense]
PB.13965.1	12.0701917810434	56.8972609177725	2.2544	1.0534e-05	0.0001462	K00412 CYTB, petB; ubiquinol-cytochrome c reductase cytochrome b subunit	GO:0022904(respiratory electron transport chain)	GO:0016020(membrane)	GO:0009055(electron transfer activity),GO:0016491(oxidoreductase activity)	AtMi019	472	KOG4663	Energy production and conversion	P29757|CYB_SOLTU	0.0	479	Cytochrome b OS=Solanum tuberosum OX=4113 GN=MT-CYB PE=1 SV=4	YP_009493657.1	5.5e-140	503.8	YP_009493657.1 cytochrome b (chloroplast) [Codonopsis lanceolata]
PB.20209.1	34.4307229430581	73.7113751319461	1.0979	0.0011289	0.0095487	K14684 SLC25A23S; solute carrier family 25 (mitochondrial phosphate transporter), member 23/24/25/41	GO:0055085(transmembrane transport)	-	GO:0005347(ATP transmembrane transporter activity)	At4g32400	235	KOG0752	Energy production and conversion	P29518|BT1_MAIZE	1.38e-87	179	Adenine nucleotide transporter BT1, chloroplastic/amyloplastic/mitochondrial OS=Zea mays OX=4577 GN=BT1 PE=1 SV=1	PSR91832.1	3.3e-87	328.2	PSR91832.1 Adenine nucleotide transporter like [Actinidia chinensis var. chinensis]
PB.3216.1	30.7673308106901	90.0731648722737	1.5515	3.4325e-06	5.1617e-05	-	GO:0006629(lipid metabolic process),GO:0016042(lipid catabolic process)	-	-	At4g00500	388	KOG2088	Lipid transport and metabolism; Signal transduction mechanisms; Posttranslational modification, protein turnover, chaperones	-	-	-	-	KVH89106.1	6.7e-121	441.0	KVH89106.1 Lipase, class 3, partial [Cynara cardunculus var. scolymus]
PB.18046.1	3.41016265160439	45.0708501118521	3.7561	0.0024842	0.018829	-	GO:0030244(cellulose biosynthetic process)	GO:0016020(membrane)	GO:0016760(cellulose synthase (UDP-forming) activity)	-	-	-	-	Q8VYR4|CSLG2_ARATH	6.04e-124	279	Cellulose synthase-like protein G2 OS=Arabidopsis thaliana OX=3702 GN=CSLG2 PE=2 SV=1	XP_023770529.1	2.1e-159	568.2	XP_023770529.1 cellulose synthase-like protein G2 [Lactuca sativa]
PB.19913.1	1.4215207540727	18.087439460839	3.6997	0.00046864	0.004512	-	-	-	GO:0008270(zinc ion binding)	-	-	-	-	Q9SZL8|FRS5_ARATH	4.64e-131	408	Protein FAR1-RELATED SEQUENCE 5 OS=Arabidopsis thaliana OX=3702 GN=FRS5 PE=1 SV=1	XP_021813341.1	1.4e-221	774.6	XP_021813341.1 protein FAR1-RELATED SEQUENCE 5-like [Prunus avium]
PB.30368.1	36.8332580481263	7372.75281910377	7.6369	0	0	-	-	-	GO:0005515(protein binding)	-	-	-	-	O65416|SKI27_ARATH	1.36e-29	117	F-box protein SKIP27 OS=Arabidopsis thaliana OX=3702 GN=SKIP27 PE=1 SV=2	XP_023926579.1	1.9e-55	221.9	XP_023926579.1 F-box protein At1g61340-like [Quercus suber]
PB.4826.1	85.2762302361667	35136.3845423243	8.6954	0	0	K03283 HSPA1s; heat shock 70kDa protein 1/2/6/8	-	-	-	At5g49910	690	KOG0102	Posttranslational modification, protein turnover, chaperones	Q02028|HSP7S_PEA	0.0	711	Stromal 70 kDa heat shock-related protein, chloroplastic OS=Pisum sativum OX=3888 GN=HSP70 PE=2 SV=1	XP_014620458.1	4.7e-206	723.8	XP_014620458.1 stromal 70 kDa heat shock-related protein, chloroplastic [Glycine max]
PB.13705.1	21.3623573525353	2755.40391009303	7.0122	8.9167e-138	1.9667e-135	-	-	-	GO:0003755(peptidyl-prolyl cis-trans isomerase activity),GO:0005515(protein binding)	At3g25230	297	KOG0543	Posttranslational modification, protein turnover, chaperones	Q38931|FKB62_ARATH	2.15e-153	297	Peptidyl-prolyl cis-trans isomerase FKBP62 OS=Arabidopsis thaliana OX=3702 GN=FKBP62 PE=1 SV=2	PHT46619.1	1.6e-91	342.8	PHT46619.1 70 kDa peptidyl-prolyl isomerase [Capsicum baccatum]
PB.10775.1	27.5162272967233	745.244552304351	4.781	1.4314e-50	1.1876e-48	K02982 RP-S3, rpsC; small subunit ribosomal protein S3	GO:0006412(translation)	GO:0005840(ribosome)	GO:0003723(RNA binding),GO:0003735(structural constituent of ribosome),GO:0019843(rRNA binding)	-	-	-	-	Q04716|RT03_PETHY	2.58e-179	533	Ribosomal protein S3, mitochondrial OS=Petunia hybrida OX=4102 GN=YRPS3 PE=2 SV=1	YP_009493661.1	1.6e-265	921.0	YP_009493661.1 ribosomal protein S3 (chloroplast) [Codonopsis lanceolata]
PB.13426.1	127.308288779704	1035.33208273584	3.0253	1.4649e-21	6.0676e-20	-	-	-	-	-	-	-	-	Q9LI74|CHUP1_ARATH	2.67e-81	211	Protein CHUP1, chloroplastic OS=Arabidopsis thaliana OX=3702 GN=CHUP1 PE=1 SV=1	XP_027111888.1	5.1e-85	321.2	XP_027111888.1 protein CHUP1, chloroplastic [Coffea arabica]
PB.19937.1	10.7222660548066	653.609987555559	5.9017	1.4273e-68	1.5356e-66	-	-	-	GO:0005515(protein binding)	At3g04710_1	413	KOG0504	General function prediction only	Q4UMH6|Y381_RICFE	1.19e-28	126	Putative ankyrin repeat protein RF_0381 OS=Rickettsia felis (strain ATCC VR-1525 / URRWXCal2) OX=315456 GN=RF_0381 PE=4 SV=1	XP_002263664.1	2.3e-96	358.6	XP_002263664.1 PREDICTED: ankyrin-1 [Vitis vinifera]
PB.8565.1	4.06622701371242	30.0392516646747	2.8292	0.00054947	0.0051625	K20855 B3GALT1S; beta-1,3-galactosyltransferase 1/2/3/4/5/7/8 [EC:2.4.1.-]	GO:0006486(protein glycosylation)	GO:0016020(membrane)	-	At1g05170	432	KOG2288	Carbohydrate transport and metabolism	Q6NQB7|B3GT7_ARATH	5.63e-163	487	Beta-1,3-galactosyltransferase 7 OS=Arabidopsis thaliana OX=3702 GN=B3GALT7 PE=2 SV=1	KZM97848.1	5.2e-153	547.4	KZM97848.1 hypothetical protein DCAR_014790 [Daucus carota subsp. sativus]
PB.9306.1	18.9264405903553	128.373587653932	2.75	7.5766e-15	2.3536e-13	-	GO:0006355(regulation of transcription, DNA-templated)	-	GO:0003700(DNA-binding transcription factor activity),GO:0043565(sequence-specific DNA binding)	-	-	-	-	Q9SKD9|WRK46_ARATH	8.21e-09	61.6	Probable WRKY transcription factor 46 OS=Arabidopsis thaliana OX=3702 GN=WRKY46 PE=1 SV=1	PSS34769.1	1.2e-37	164.1	PSS34769.1 WRKY transcription factor 70 [Actinidia chinensis var. chinensis]
PB.11572.1	122.890021972451	312.371246988297	1.3423	5.7768e-11	1.4438e-09	K09419 HSFF; heat shock transcription factor, other eukaryote	GO:0006355(regulation of transcription, DNA-templated)	GO:0042025(host cell nucleus)	GO:0003700(DNA-binding transcription factor activity),GO:0043565(sequence-specific DNA binding)	At5g03720	172	KOG0627	Transcription	Q8GYY1|HSFA3_ARATH	2.02e-45	172	Heat stress transcription factor A-3 OS=Arabidopsis thaliana OX=3702 GN=HSFA3 PE=1 SV=2	OMO68209.1	3.4e-87	328.6	OMO68209.1 Heat shock factor (HSF)-type, DNA-binding protein [Corchorus olitorius]
PB.5076.1	87.5770157807642	26314.1147018377	8.2317	3.4904e-300	1.8114e-297	K03283 HSPA1s; heat shock 70kDa protein 1/2/6/8	-	-	-	At5g02500	995	KOG0101	Posttranslational modification, protein turnover, chaperones	P09189|HSP7C_PETHY	0.0	1002	Heat shock cognate 70 kDa protein OS=Petunia hybrida OX=4102 GN=HSP70 PE=2 SV=1	XP_021714916.1	5.9e-302	1042.3	XP_021714916.1 probable mediator of RNA polymerase II transcription subunit 37c [Chenopodium quinoa]
PB.18955.1	137.548005906583	335.985289566354	1.284	0.0020224	0.015781	-	-	-	GO:0005524(ATP binding),GO:0005515(protein binding)	At3g24530	525	KOG0730	Posttranslational modification, protein turnover, chaperones	O22025|CFXQ_CYAM1	1.02e-41	157	Protein CfxQ homolog OS=Cyanidioschyzon merolae (strain 10D) OX=280699 GN=cfxQ PE=3 SV=2	XP_018851643.1	5.9e-228	795.8	XP_018851643.1 PREDICTED: uncharacterized protein LOC109013867 [Juglans regia]
PB.25130.1	17.2645599493819	72.5882681506316	2.0731	4.6014e-07	7.7918e-06	K01285 PRCP; lysosomal Pro-X carboxypeptidase [EC:3.4.16.2]	GO:0006508(proteolysis)	-	GO:0008236(serine-type peptidase activity)	At5g22860	448	KOG2183	General function prediction only; Posttranslational modification, protein turnover, chaperones	Q5RBU7|PCP_PONAB	1.40e-93	298	Lysosomal Pro-X carboxypeptidase OS=Pongo abelii OX=9601 GN=PRCP PE=2 SV=1	XP_024984665.1	1.2e-180	638.3	XP_024984665.1 lysosomal Pro-X carboxypeptidase-like [Cynara cardunculus var. scolymus]
PB.9010.1	1.51562784515751	48.4272068025195	5.0837	7.9785e-07	1.3132e-05	K18667 ASCC2; activating signal cointegrator complex subunit 2	-	-	GO:0005515(protein binding)	At1g27750_2	207	KOG4501	Transcription	-	-	-	-	XP_012466625.1	8.8e-121	440.3	XP_012466625.1 PREDICTED: activating signal cointegrator 1 complex subunit 2 isoform X1 [Gossypium raimondii]
[truncated: 822 more rows]
