# Supplementary material for: Transcriptomic Analysis Provides Novel Insights into the Heat Stress-Induced Response in Codonopsis tangshen
Source: Life (Basel). 2023 Jan 6;13(1):168. doi: 10.3390/life13010168 (PMC9867074; doi:10.3390/life13010168)
Supplement: Supplementary file 1 [file life-13-00168-s001.zip › Table S5 L_vs_L_Ht.DEG_down.Annotation.xls]

GeneID	L_readcount	L_Ht_readcount	log2FoldChange	pval	padj	KeggOrtholog	BiologicalProcess	CellularComponent	MolecularFunction	KOG Gene ID	KOG Score	KOG ID	KOG Description	SwissProt_ID	Swissprot E-value	Swissprot Score	Swissprot Function	NR_ID	NR E-value	NR Score	NR Function
PB.22394.1	328.215712233916	98.6005804902048	-1.7344	3.7611e-12	1.0106e-10	-	-	-	-	-	-	-	-	Q8L471|FLZ8_ARATH	7.97e-39	147	FCS-Like Zinc finger 8 OS=Arabidopsis thaliana OX=3702 GN=FLZ8 PE=1 SV=1	XP_024975472.1	1.1e-73	283.1	XP_024975472.1 protein MARD1-like isoform X1 [Cynara cardunculus var. scolymus]
PB.19573.1	1630.73891013975	801.975298348595	-1.0238	1.2095e-06	1.9402e-05	-	GO:0055085(transmembrane transport),GO:0006857(oligopeptide transport)	GO:0016020(membrane)	GO:0022857(transmembrane transporter activity)	At1g12110	638	KOG1237	Amino acid transport and metabolism	Q05085|PTR7_ARATH	0.0	676	Protein NRT1/ PTR FAMILY 6.3 OS=Arabidopsis thaliana OX=3702 GN=NPF6.3 PE=1 SV=1	XP_002266951.1	6.5e-256	888.6	XP_002266951.1 PREDICTED: protein NRT1/ PTR FAMILY 6.3 [Vitis vinifera]
PB.30119.1	265.771358406919	112.883294325041	-1.2366	1.1569e-09	2.5971e-08	-	-	-	GO:0005515(protein binding)	At5g07840	223	KOG0504	General function prediction only	Q9FF09|PIA1_ARATH	2.08e-70	221	Phytochrome-interacting ankyrin-repeat protein 1 OS=Arabidopsis thaliana OX=3702 GN=PIA1 PE=2 SV=1	XP_023750965.1	3.8e-35	154.5	XP_023750965.1 phytochrome-interacting ankyrin-repeat protein 2-like [Lactuca sativa]
PB.30611.1	56.8945450026376	19.4337274891321	-1.5451	0.00022491	0.0023678	-	GO:0006355(regulation of transcription, DNA-templated)	-	GO:0003700(DNA-binding transcription factor activity)	-	-	-	-	Q6H500|RSBZ4_ORYSJ	2.70e-41	149	bZIP transcription factor RISBZ4 OS=Oryza sativa subsp. japonica OX=39947 GN=RISBZ4 PE=2 SV=2	KZN11893.1	9.3e-68	262.7	KZN11893.1 hypothetical protein DCAR_004549 [Daucus carota subsp. sativus]
PB.18890.1	17.3730779714238	1.21840089662659	-3.8069	0.00228	0.017512	-	-	-	GO:0008289(lipid binding)	At3g61050	343	KOG1012	General function prediction only	A0JJX5|SYT4_ARATH	6.50e-71	155	Synaptotagmin-4 OS=Arabidopsis thaliana OX=3702 GN=SYT4 PE=2 SV=1	PON85147.1	2.9e-102	378.3	PON85147.1 Calcium-dependent lipid-binding transcriptional regulator [Trema orientale]
PB.23111.1	91.9473465734539	11.6405542705627	-2.9851	1.1137e-12	3.0833e-11	-	-	-	-	-	-	-	-	Q9LT89|TCP19_ARATH	5.97e-46	167	Transcription factor TCP19 OS=Arabidopsis thaliana OX=3702 GN=TCP19 PE=1 SV=1	XP_021643736.1	3.7e-53	214.9	XP_021643736.1 transcription factor TCP9-like [Hevea brasiliensis]
PB.7243.1	71.5235824988599	29.5623101964274	-1.2697	0.0035444	0.025388	-	-	-	-	-	-	-	-	Q3E936|MAKR1_ARATH	1.92e-32	132	Probable membrane-associated kinase regulator 1 OS=Arabidopsis thaliana OX=3702 GN=MAKR1 PE=1 SV=1	KRH17852.1	1.1e-105	390.2	KRH17852.1 hypothetical protein GLYMA_13G021700, partial [Glycine max]
PB.11457.1	79.8396899492133	36.8151459185643	-1.1188	0.0079386	0.049241	-	GO:0006820(anion transport)	GO:0016021(integral component of membrane)	-	At1g15460	936	KOG1172	Inorganic ion transport and metabolism	Q9XI23|BOR4_ARATH	0.0	936	Boron transporter 4 OS=Arabidopsis thaliana OX=3702 GN=BOR4 PE=2 SV=1	XP_010088266.1	3.9e-309	1065.8	XP_010088266.1 boron transporter 4 [Morus notabilis]
PB.22509.1	374.905921826538	182.840296459589	-1.0351	2.0494e-07	3.6331e-06	K12448 UXE, uxe; UDP-arabinose 4-epimerase [EC:5.1.3.5]	-	-	-	At4g20460	362	KOG1371	Cell wall/membrane/envelope biogenesis	Q9SUN3|ARAE3_ARATH	5.96e-119	362	Probable UDP-arabinose 4-epimerase 3 OS=Arabidopsis thaliana OX=3702 GN=At4g20460 PE=2 SV=3	PSS19227.1	2.7e-107	394.8	PSS19227.1 UDP-arabinose 4-epimerase [Actinidia chinensis var. chinensis]
PB.20478.1	94.0840525344723	43.7692799327255	-1.1049	0.0045179	0.03085	-	GO:0006468(protein phosphorylation)	-	GO:0004672(protein kinase activity),GO:0005524(ATP binding)	At5g07620	404	KOG1187	Signal transduction mechanisms	P33543|TMKL1_ARATH	8.34e-64	227	Putative kinase-like protein TMKL1 OS=Arabidopsis thaliana OX=3702 GN=TMKL1 PE=1 SV=1	PSR93308.1	9.4e-143	512.7	PSR93308.1 Kinase-like protein [Actinidia chinensis var. chinensis]
PB.6488.1	203.284837479075	51.2650699561558	-1.9885	9.54e-14	2.8243e-12	-	GO:0006468(protein phosphorylation)	-	GO:0005524(ATP binding),GO:0004672(protein kinase activity)	At3g51550	794	KOG1187	Signal transduction mechanisms	Q9SCZ4|FERON_ARATH	0.0	794	Receptor-like protein kinase FERONIA OS=Arabidopsis thaliana OX=3702 GN=FER PE=1 SV=1	PSS30529.1	1.6e-272	944.5	PSS30529.1 Receptor-like protein kinase [Actinidia chinensis var. chinensis]
PB.24579.1	692.183601439994	183.49200104197	-1.9153	4.9555e-38	3.2954e-36	-	GO:0055114(oxidation-reduction process)	-	GO:0005506(iron ion binding),GO:0016705(oxidoreductase activity, acting on paired donors, with incorporation or reduction of molecular oxygen),GO:0020037(heme binding)	At3g56630	643	KOG0157	Secondary metabolites biosynthesis, transport and catabolism; Lipid transport and metabolism	O81117|C94A1_VICSA	1.26e-151	448	Cytochrome P450 94A1 OS=Vicia sativa OX=3908 GN=CYP94A1 PE=2 SV=2	XP_002278009.1	9.3e-224	781.6	XP_002278009.1 PREDICTED: cytochrome P450 94A1 [Vitis vinifera]
PB.790.1	206.352684968816	87.0773792499859	-1.2448	6.462e-05	0.00076868	-	-	-	-	-	-	-	-	A8MQL1|TRF1B_ARATH	2.73e-118	404	TNF receptor-associated factor homolog 1b OS=Arabidopsis thaliana OX=3702 GN=TRAF1B PE=1 SV=1	CBI26383.3	9.4e-168	597.0	CBI26383.3 unnamed protein product, partial [Vitis vinifera]
PB.26360.1	18.0034031458059	1.26570018966886	-3.8367	0.0018325	0.014506	K20032 ZDHHC13_17, HIP14; palmitoyltransferase ZDHHC13/17 [EC:2.3.1.225]	-	-	-	At5g20350	111	KOG0509	General function prediction only	Q3EC11|ZDHC2_ARATH	3.83e-35	141	Probable protein S-acyltransferase 23 OS=Arabidopsis thaliana OX=3702 GN=PAT23 PE=2 SV=2	XP_022867209.1	1.4e-48	199.5	XP_022867209.1 probable protein S-acyltransferase 23 [Olea europaea var. sylvestris]
PB.11020.1	900.521512449535	291.463710786758	-1.6284	3.4782e-13	9.9955e-12	K03294 TC.APA; basic amino acid/polyamine antiporter, APA family	GO:0055085(transmembrane transport)	GO:0016020(membrane)	GO:0022857(transmembrane transporter activity)	At4g21120	749	KOG1286	Amino acid transport and metabolism	Q84MA5|CAAT1_ARATH	0.0	823	Cationic amino acid transporter 1 OS=Arabidopsis thaliana OX=3702 GN=CAT1 PE=1 SV=1	XP_024963791.1	2.1e-254	884.0	XP_024963791.1 cationic amino acid transporter 1-like [Cynara cardunculus var. scolymus]
PB.13081.1	608.082859290104	256.833829689286	-1.2431	4.2089e-05	0.00051597	-	GO:0030001(metal ion transport)	-	GO:0046872(metal ion binding)	At3g06130	162	KOG1603	Inorganic ion transport and metabolism	Q9M8K5|HIP32_ARATH	1.98e-41	162	Heavy metal-associated isoprenylated plant protein 32 OS=Arabidopsis thaliana OX=3702 GN=HIPP32 PE=2 SV=1	XP_010255891.1	2.2e-59	236.1	XP_010255891.1 PREDICTED: keratin, type I cytoskeletal 9 [Nelumbo nucifera]
PB.23898.1	1255.10636815996	537.322229643636	-1.2243	1.1791e-10	2.8869e-09	K03320 amt, AMT, MEP; ammonium transporter, Amt family	GO:0072488(ammonium transmembrane transport),GO:0015696(ammonium transport)	GO:0016020(membrane)	GO:0008519(ammonium transmembrane transporter activity)	At4g13510	677	KOG0682	Inorganic ion transport and metabolism	P58905|AMT11_SOLLC	0.0	681	Ammonium transporter 1 member 1 OS=Solanum lycopersicum OX=4081 GN=AMT1-1 PE=2 SV=1	XP_022026711.1	1.4e-230	804.3	XP_022026711.1 ammonium transporter 1 member 1-like [Helianthus annuus]
PB.7916.1	213.900064560936	93.7442408597558	-1.1868	1.4745e-05	0.00019982	-	-	-	-	-	-	-	-	-	-	-	-	-	-	-	-
PB.21972.1	101.315189335073	39.399184787224	-1.3593	0.0033439	0.024234	K07151 STT3; dolichyl-diphosphooligosaccharide---protein glycosyltransferase [EC:2.4.99.18]	GO:0006486(protein glycosylation)	GO:0016020(membrane)	GO:0004576(oligosaccharyl transferase activity)	At1g34130	600	KOG2292	Posttranslational modification, protein turnover, chaperones	Q9FX21|STT3B_ARATH	0.0	600	Dolichyl-diphosphooligosaccharide--protein glycosyltransferase subunit STT3B OS=Arabidopsis thaliana OX=3702 GN=STT3B PE=2 SV=1	PSS08036.1	4.8e-189	666.4	PSS08036.1 Dolichyl-diphosphooligosaccharide--protein glycosyltransferase subunit STT3B like [Actinidia chinensis var. chinensis]
PB.26439.1	1145.36586717271	298.046764647823	-1.9422	6.5781e-20	2.5603e-18	K09422 MYBP; transcription factor MYB, plant	-	-	GO:0003677(DNA binding)	At3g01140	321	KOG0048	Transcription	Q9LE63|MY106_ARATH	5.41e-105	321	Transcription factor MYB106 OS=Arabidopsis thaliana OX=3702 GN=MYB106 PE=2 SV=1	XP_023731953.1	3.4e-140	503.8	XP_023731953.1 transcription factor MYB16-like [Lactuca sativa]
PB.25851.1	205.850657370317	73.0853187555544	-1.494	2.3015e-05	0.00030022	-	GO:0000079(regulation of cyclin-dependent protein serine/threonine kinase activity)	-	GO:0019901(protein kinase binding)	At2g44740	281	KOG1674	General function prediction only	O80513|CCU41_ARATH	2.21e-91	281	Cyclin-U4-1 OS=Arabidopsis thaliana OX=3702 GN=CYCU4-1 PE=1 SV=1	XP_027113406.1	4.0e-83	314.3	XP_027113406.1 cyclin-U4-1-like [Coffea arabica]
PB.20905.1	1661.2398777295	569.700142553535	-1.5444	5.9383e-13	1.6828e-11	-	-	-	GO:0008270(zinc ion binding),GO:0005515(protein binding)	At5g57660	239	KOG1601	Transcription	Q9FHH8|COL5_ARATH	1.66e-72	241	Zinc finger protein CONSTANS-LIKE 5 OS=Arabidopsis thaliana OX=3702 GN=COL5 PE=2 SV=2	XP_027182939.1	4.5e-81	307.8	XP_027182939.1 zinc finger protein CONSTANS-LIKE 4-like [Coffea eugenioides]
PB.1842.1	104.163187073075	34.8566762520135	-1.5829	2.0336e-05	0.00026792	K01530 E7.6.2.1; phospholipid-translocating ATPase [EC:7.6.2.1]	GO:0015914(phospholipid transport)	GO:0016021(integral component of membrane)	GO:0000166(nucleotide binding),GO:0000287(magnesium ion binding),GO:0005524(ATP binding)	At1g17500	1909	KOG0206	General function prediction only	Q9LNQ4|ALA4_ARATH	0.0	1927	Probable phospholipid-transporting ATPase 4 OS=Arabidopsis thaliana OX=3702 GN=ALA4 PE=3 SV=2	XP_023731069.1	0.0e+00	2062.3	XP_023731069.1 probable phospholipid-transporting ATPase 4 [Lactuca sativa]
PB.238.1	444963.587665533	55078.7252684867	-3.0141	0.002363	0.018034	-	-	-	-	Hs22053937	73.6	KOG1721	General function prediction only	Q8TGM7|ART2_YEAST	1.00e-17	82.4	Putative uncharacterized protein ART2 OS=Saccharomyces cerevisiae (strain ATCC 204508 / S288c) OX=559292 GN=ART2 PE=5 SV=1	RCW19059.1	1.2e-233	816.2	RCW19059.1 hypothetical protein GLYMA_13G018000 [Glycine max]
PB.27372.1	80.9920299185146	34.044827203972	-1.2478	0.00074798	0.006729	K22530 ATAD1; ATPase family AAA domain-containing protein 1 [EC:3.6.1.-]	-	-	GO:0005524(ATP binding)	At4g27680	551	KOG0737	Posttranslational modification, protein turnover, chaperones	Q7ZZ25|ATD1A_DANRE	4.21e-93	291	ATPase family AAA domain-containing protein 1-A OS=Danio rerio OX=7955 GN=atad1a PE=2 SV=2	XP_022021292.1	2.6e-158	563.9	XP_022021292.1 ATPase family AAA domain-containing protein 1-like [Helianthus annuus]
PB.24867.1	518.113748622944	78.2646897871318	-2.7246	2.665e-13	7.7002e-12	-	-	-	-	At1g01630	198	KOG1470	Lipid transport and metabolism	Q55CU8|PITC_DICDI	1.87e-10	66.6	Phosphatidylinositol transfer protein 3 OS=Dictyostelium discoideum OX=44689 GN=pitC PE=2 SV=1	PSS07609.1	2.1e-50	205.7	PSS07609.1 Phosphatidylinositol/phosphatidylcholine transfer protein [Actinidia chinensis var. chinensis]
PB.17344.1	174.399775958207	68.3889875814394	-1.3517	3.9918e-08	7.7302e-07	-	-	-	-	-	-	-	-	-	-	-	-	PSS13722.1	1.8e-54	219.5	PSS13722.1 hypothetical protein CEY00_Acc14331 [Actinidia chinensis var. chinensis]
PB.15552.1	36.525197587146	1.60060776946304	-4.5297	4.2552e-06	6.2953e-05	-	-	-	GO:0005515(protein binding)	At5g09420_1	543	KOG1211	Translation, ribosomal structure and biogenesis	F4KCL7|OE64M_ARATH	0.0	758	Outer envelope protein 64, mitochondrial OS=Arabidopsis thaliana OX=3702 GN=OM64 PE=1 SV=1	XP_023750681.1	4.9e-247	859.4	XP_023750681.1 outer envelope protein 64, mitochondrial [Lactuca sativa]
PB.25645.1	223.074195121288	85.2059316936351	-1.3854	2.9799e-06	4.5119e-05	-	-	-	-	-	-	-	-	-	-	-	-	XP_016461451.1	4.7e-23	114.8	XP_016461451.1 PREDICTED: uncharacterized protein LOC107784782 [Nicotiana tabacum]
PB.18513.1	104.784806014133	44.0665271185382	-1.2483	0.0019997	0.015636	-	-	-	GO:0008194(UDP-glycosyltransferase activity)	At3g16520	455	KOG1192	Energy production and conversion; Carbohydrate transport and metabolism	Q6VAA7|U88B1_STERE	0.0	539	UDP-glycosyltransferase 88B1 OS=Stevia rebaudiana OX=55670 GN=UGT88B1 PE=2 SV=1	XP_022890352.1	5.3e-160	570.1	XP_022890352.1 UDP-glycosyltransferase 88B1-like [Olea europaea var. sylvestris]
PB.2174.1	55.0941172872756	25.4569328840922	-1.1104	0.0048476	0.032788	K08064 NFYA, HAP2; nuclear transcription factor Y, alpha	GO:0006355(regulation of transcription, DNA-templated)	GO:0016602(CCAAT-binding factor complex)	GO:0003677(DNA binding),GO:0003700(DNA-binding transcription factor activity)	At1g54160	145	KOG1561	Transcription	Q9SYH4|NFYA5_ARATH	5.70e-37	145	Nuclear transcription factor Y subunit A-5 OS=Arabidopsis thaliana OX=3702 GN=NFYA5 PE=2 SV=1	PSS07327.1	6.4e-61	241.9	PSS07327.1 Nuclear transcription factor Y subunit A-3 like [Actinidia chinensis var. chinensis]
PB.15288.1	264.11035177376	79.7813205000473	-1.7259	2.3111e-14	6.9906e-13	-	GO:0006508(proteolysis)	-	GO:0004252(serine-type endopeptidase activity)	-	-	-	-	O82777|SBT3_SOLLC	0.0	734	Subtilisin-like protease SBT3 OS=Solanum lycopersicum OX=4081 GN=sbt3 PE=1 SV=1	PON94210.1	6.7e-305	1051.6	PON94210.1 Subtilase [Trema orientale]
PB.7404.1	23.0515185183286	5.96259068368508	-1.9499	0.0045791	0.031211	K17686 copA, ctpA, ATP7; P-type Cu+ transporter [EC:7.2.2.8]	GO:0030001(metal ion transport),GO:0006812(cation transport)	GO:0016021(integral component of membrane)	GO:0046872(metal ion binding),GO:0000166(nucleotide binding),GO:0005507(copper ion binding),GO:0019829(cation-transporting ATPase activity)	At1g63440	1487	KOG0207	Inorganic ion transport and metabolism	Q9SH30|HMA5_ARATH	0.0	1487	Probable copper-transporting ATPase HMA5 OS=Arabidopsis thaliana OX=3702 GN=HMA5 PE=1 SV=2	XP_024986434.1	0.0e+00	1598.6	XP_024986434.1 probable copper-transporting ATPase HMA5 [Cynara cardunculus var. scolymus]
PB.13234.1	178.743223624779	37.4390524435655	-2.2583	3.5821e-15	1.1287e-13	-	-	-	-	-	-	-	-	Q9LPR8|SCL3_ARATH	0.0	634	Scarecrow-like protein 3 OS=Arabidopsis thaliana OX=3702 GN=SCL3 PE=1 SV=1	CDP08492.1	5.6e-233	812.8	CDP08492.1 unnamed protein product [Coffea canephora]
PB.24563.1	364.425285137062	162.899656028932	-1.1629	1.5266e-10	3.7082e-09	-	GO:0046855(inositol phosphate dephosphorylation),GO:0006790(sulfur compound metabolic process),GO:0046854(phosphatidylinositol phosphorylation)	-	GO:0008441(3'(2'),5'-bisphosphate nucleotidase activity)	At5g54390	499	KOG1528	Inorganic ion transport and metabolism; Nucleotide transport and metabolism	Q38945|DPNPH_ARATH	1.44e-173	499	PAP-specific phosphatase HAL2-like OS=Arabidopsis thaliana OX=3702 GN=AHL PE=2 SV=1	XP_024988463.1	1.7e-180	637.9	XP_024988463.1 PAP-specific phosphatase HAL2-like [Cynara cardunculus var. scolymus]
PB.25714.1	9.07908620941125	0	-5.7031	0.0015139	0.012306	-	-	-	GO:0005515(protein binding)	-	-	-	-	-	-	-	-	XP_024982953.1	3.1e-83	314.7	XP_024982953.1 uncharacterized protein LOC112519189 [Cynara cardunculus var. scolymus]
PB.30450.1	2513.6885004609	938.631881781767	-1.4214	6.4195e-22	2.6969e-20	-	-	-	-	-	-	-	-	-	-	-	-	XP_018820724.1	8.1e-67	259.6	XP_018820724.1 PREDICTED: uncharacterized protein LOC108991039 [Juglans regia]
PB.17995.1	297.214058452533	138.993322449969	-1.0953	3.1388e-09	6.7762e-08	K09419 HSFF; heat shock transcription factor, other eukaryote	GO:0006355(regulation of transcription, DNA-templated)	GO:0042025(host cell nucleus)	GO:0003700(DNA-binding transcription factor activity),GO:0043565(sequence-specific DNA binding)	At1g32330	362	KOG0627	Transcription	Q84T61|HSFA1_ORYSJ	9.76e-132	402	Heat stress transcription factor A-1 OS=Oryza sativa subsp. japonica OX=39947 GN=HSFA1 PE=2 SV=1	PSS04552.1	7.1e-144	516.5	PSS04552.1 Heat stress transcription factor A-1 like [Actinidia chinensis var. chinensis]
PB.31729.1	597.105933927197	185.169248112233	-1.6906	3.6575e-24	1.6633e-22	-	GO:0009664(plant-type cell wall organization)	GO:0005576(extracellular region)	-	-	-	-	-	O22874|EXPA8_ARATH	4.08e-125	359	Expansin-A8 OS=Arabidopsis thaliana OX=3702 GN=EXPA8 PE=2 SV=1	AAF35901.1	2.0e-115	420.6	AAF35901.1 expansin 2 [Zinnia violacea]
PB.21199.1	135.978296513028	50.0680328453335	-1.4407	3.0637e-06	4.6336e-05	K18875 EDS1; enhanced disease susceptibility 1 protein	GO:0006629(lipid metabolic process)	-	-	-	-	-	-	Q9XF23|EDS1L_ARATH	6.11e-151	453	Protein EDS1L OS=Arabidopsis thaliana OX=3702 GN=EDS1 PE=1 SV=1	XP_027125830.1	1.6e-211	741.1	XP_027125830.1 protein EDS1-like [Coffea arabica]
PB.9351.1	66.5855255214298	18.1347387538813	-1.8732	1.1993e-05	0.00016532	K01610 E4.1.1.49, pckA; phosphoenolpyruvate carboxykinase (ATP) [EC:4.1.1.49]	GO:0006094(gluconeogenesis)	-	GO:0004611(phosphoenolpyruvate carboxykinase activity),GO:0017076(purine nucleotide binding),GO:0004612(phosphoenolpyruvate carboxykinase (ATP) activity),GO:0005524(ATP binding)	-	-	-	-	Q9T074|PCKA_ARATH	9.08e-121	387	Phosphoenolpyruvate carboxykinase (ATP) OS=Arabidopsis thaliana OX=3702 GN=PCKA PE=1 SV=1	XP_022872696.1	1.3e-121	443.0	XP_022872696.1 phosphoenolpyruvate carboxykinase (ATP)-like isoform X1 [Olea europaea var. sylvestris]
PB.29348.1	1230.12549028449	517.862623510288	-1.2482	3.766e-15	1.1824e-13	-	GO:0006355(regulation of transcription, DNA-templated)	-	GO:0003677(DNA binding)	-	-	-	-	Q9FY93|NAC83_ARATH	6.71e-96	291	NAC domain-containing protein 83 OS=Arabidopsis thaliana OX=3702 GN=NAC083 PE=1 SV=1	XP_023882156.1	1.2e-95	355.5	XP_023882156.1 NAC domain-containing protein 83-like [Quercus suber]
PB.28014.1	338.88918326067	125.683297458063	-1.4315	1.305e-11	3.4164e-10	-	-	-	-	-	-	-	-	O49726|PUP21_ARATH	1.59e-121	363	Purine permease 21 OS=Arabidopsis thaliana OX=3702 GN=PUP21 PE=2 SV=2	PWA54264.1	2.6e-126	457.6	PWA54264.1 purine permease [Artemisia annua]
PB.32401.1	117.924828860738	45.8184717931546	-1.3601	4.7477e-05	0.000578	K11254 H4; histone H4	-	GO:0000786(nucleosome),GO:0042025(host cell nucleus)	GO:0003677(DNA binding),GO:0046982(protein heterodimerization activity)	At5g59970	155	KOG3467	Chromatin structure and dynamics	P0CG89|H4_SOYBN	4.50e-48	155	Histone H4 OS=Glycine max OX=3847 PE=3 SV=1	KJB83786.1	2.1e-52	210.7	KJB83786.1 hypothetical protein B456_013G264400, partial [Gossypium raimondii]
PB.21554.1	94.900384188694	42.9138081108137	-1.1417	0.0007055	0.0064035	-	GO:0055085(transmembrane transport)	GO:0016020(membrane)	GO:0015297(antiporter activity),GO:0042910(xenobiotic transmembrane transporter activity)	At1g58340	618	KOG1347	General function prediction only	Q9SLV0|DTX48_ARATH	0.0	618	Protein DETOXIFICATION 48 OS=Arabidopsis thaliana OX=3702 GN=DTX48 PE=2 SV=1	XP_023729726.1	2.0e-246	857.1	XP_023729726.1 protein DETOXIFICATION 48-like isoform X1 [Lactuca sativa]
PB.2557.1	116.437147905637	53.8749083227272	-1.1119	0.002059	0.016038	-	GO:0006468(protein phosphorylation)	-	GO:0004672(protein kinase activity),GO:0005524(ATP binding),GO:0005515(protein binding)	-	-	-	-	Q9LY03|IRK_ARATH	0.0	1208	Probable LRR receptor-like serine/threonine-protein kinase IRK OS=Arabidopsis thaliana OX=3702 GN=IRK PE=1 SV=1	XP_023736100.1	5.9e-229	800.0	XP_023736100.1 probable LRR receptor-like serine/threonine-protein kinase IRK [Lactuca sativa]
PB.11429.1	112.880795710258	35.3732280925986	-1.6775	8.5894e-05	0.00099796	-	-	-	-	-	-	-	-	Q9FFK3|EGY2_ARATH	8.76e-113	360	Probable zinc metalloprotease EGY2, chloroplastic OS=Arabidopsis thaliana OX=3702 GN=EGY2 PE=3 SV=1	XP_002271131.2	1.9e-122	445.7	XP_002271131.2 PREDICTED: probable zinc metalloprotease EGY2, chloroplastic [Vitis vinifera]
PB.25629.1	75.6609891954994	10.5041318710154	-2.855	2.3741e-07	4.1779e-06	K00434 E1.11.1.11; L-ascorbate peroxidase [EC:1.11.1.11]	GO:0006979(response to oxidative stress),GO:0055114(oxidation-reduction process)	-	GO:0004601(peroxidase activity),GO:0020037(heme binding)	-	-	-	-	Q9FE01|APX2_ORYSJ	7.24e-22	76.3	L-ascorbate peroxidase 2, cytosolic OS=Oryza sativa subsp. japonica OX=39947 GN=APX2 PE=1 SV=1	GAY38254.1	2.0e-21	109.4	GAY38254.1 hypothetical protein CUMW_035290 [Citrus unshiu]
PB.30018.1	38.6440767604012	4.99115648988451	-2.9466	3.8529e-06	5.745e-05	K09287 RAV; RAV-like factor	-	-	-	-	-	-	-	Q9C6P5|RAVL2_ARATH	1.46e-07	56.6	AP2/ERF and B3 domain-containing transcription factor At1g50680 OS=Arabidopsis thaliana OX=3702 GN=At1g50680 PE=2 SV=1	KZV29610.1	6.6e-11	73.9	KZV29610.1 hypothetical protein F511_00888 [Dorcoceras hygrometricum]
PB.4419.1	89.5156564238537	13.420720313134	-2.7462	2.3999e-08	4.765e-07	-	-	-	-	-	-	-	-	-	-	-	-	-	-	-	-
PB.2248.1	11.9497414249946	0.609200448313295	-4.273	0.0062412	0.040388	-	-	-	GO:0005524(ATP binding)	At5g58720	259	KOG2401	Replication, recombination and repair	O65573|Y5872_ARATH	7.62e-74	259	SMR domain-containing protein At5g58720 OS=Arabidopsis thaliana OX=3702 GN=PIPC PE=1 SV=1	XP_024981255.1	2.4e-92	346.3	XP_024981255.1 SMR domain-containing protein At5g58720 isoform X1 [Cynara cardunculus var. scolymus]
PB.29517.1	1310.56026229751	500.547565735165	-1.3892	2.4095e-13	6.9927e-12	K14504 TCH4; xyloglucan:xyloglucosyl transferase TCH4 [EC:2.4.1.207]	GO:0005975(carbohydrate metabolic process),GO:0010411(xyloglucan metabolic process),GO:0042546(cell wall biogenesis),GO:0006073(cellular glucan metabolic process)	GO:0005618(cell wall),GO:0048046(apoplast)	GO:0004553(hydrolase activity, hydrolyzing O-glycosyl compounds),GO:0016762(xyloglucan:xyloglucosyl transferase activity)	-	-	-	-	Q38910|XTH23_ARATH	8.11e-138	399	Probable xyloglucan endotransglucosylase/hydrolase protein 23 OS=Arabidopsis thaliana OX=3702 GN=XTH23 PE=2 SV=1	XP_012066225.1	8.0e-132	475.7	XP_012066225.1 probable xyloglucan endotransglucosylase/hydrolase protein 23 [Jatropha curcas]
PB.10285.1	70.2231784660719	31.8933478367539	-1.1404	0.0017965	0.014257	-	-	-	-	-	-	-	-	Q6ZQF0|TOPB1_MOUSE	9.07e-10	67.0	DNA topoisomerase 2-binding protein 1 OS=Mus musculus OX=10090 GN=Topbp1 PE=1 SV=2	XP_024960415.1	1.2e-212	745.3	XP_024960415.1 uncharacterized protein LOC112501016 [Cynara cardunculus var. scolymus]
PB.29835.1	57.4150174964194	10.1072189214911	-2.5062	0.00010714	0.0012186	K09286 EREBP; EREBP-like factor	GO:0006355(regulation of transcription, DNA-templated)	-	GO:0003700(DNA-binding transcription factor activity),GO:0003677(DNA binding)	-	-	-	-	Q9LYD3|DREB3_ARATH	6.23e-48	166	Dehydration-responsive element-binding protein 3 OS=Arabidopsis thaliana OX=3702 GN=DREB3 PE=2 SV=1	PWA99159.1	6.9e-48	196.8	PWA99159.1 AP2/ERF domain-containing protein [Artemisia annua]
PB.2680.1	37.6980486556528	13.9346268461352	-1.4401	0.0049901	0.033589	K05285 PIGN; GPI ethanolamine phosphate transferase 1 [EC:2.7.-.-]	GO:0006506(GPI anchor biosynthetic process)	GO:0005789(endoplasmic reticulum membrane)	GO:0003824(catalytic activity),GO:0016740(transferase activity),GO:0008484(sulfuric ester hydrolase activity)	At3g01380	454	KOG2124	Signal transduction mechanisms	Q4W9R7|MCD4_ASPFU	3.88e-109	259	GPI ethanolamine phosphate transferase 1 OS=Neosartorya fumigata (strain ATCC MYA-4609 / Af293 / CBS 101355 / FGSC A1100) OX=330879 GN=mcd4 PE=2 SV=1	XP_024978116.1	4.8e-199	700.7	XP_024978116.1 GPI ethanolamine phosphate transferase 1 [Cynara cardunculus var. scolymus]
PB.24478.1	79.7668255026979	9.81378426417664	-3.0177	0.00026301	0.0027181	-	GO:0055114(oxidation-reduction process)	-	GO:0016491(oxidoreductase activity)	At1g04380	261	KOG0143	Secondary metabolites biosynthesis, transport and catabolism; General function prediction only	Q84MB3|ACCH1_ARATH	1.82e-82	265	1-aminocyclopropane-1-carboxylate oxidase homolog 1 OS=Arabidopsis thaliana OX=3702 GN=At1g06620 PE=2 SV=1	XP_023881483.1	9.4e-83	313.2	XP_023881483.1 1-aminocyclopropane-1-carboxylate oxidase homolog 1-like [Quercus suber]
PB.26576.1	1441.51705721498	659.150802745371	-1.1286	1.9082e-05	0.00025341	-	-	-	-	-	-	-	-	Q9SU13|FLA2_ARATH	8.78e-143	419	Fasciclin-like arabinogalactan protein 2 OS=Arabidopsis thaliana OX=3702 GN=FLA2 PE=2 SV=1	XP_023752130.1	9.3e-146	522.3	XP_023752130.1 fasciclin-like arabinogalactan protein 2 [Lactuca sativa]
PB.32084.1	69.5064519220321	13.5124737186004	-2.3635	1.8378e-07	3.2755e-06	-	-	-	-	-	-	-	-	-	-	-	-	XP_023734114.1	5.9e-07	60.1	XP_023734114.1 uncharacterized protein LOC111881968 [Lactuca sativa]
PB.10854.1	227.285530028381	95.446664244321	-1.2529	4.723e-09	1.0032e-07	-	-	-	GO:0005515(protein binding)	At3g53700	996	KOG4197	General function prediction only	Q9LFF1|PP281_ARATH	0.0	996	Pentatricopeptide repeat-containing protein At3g53700, chloroplastic OS=Arabidopsis thaliana OX=3702 GN=MEE40 PE=2 SV=1	XP_024982991.1	9.0e-59	234.2	XP_024982991.1 pentatricopeptide repeat-containing protein At3g53700, chloroplastic [Cynara cardunculus var. scolymus]
PB.26417.1	36.8896303654371	9.96899756153624	-1.8792	0.0010202	0.0087457	-	-	GO:0016020(membrane),GO:0016021(integral component of membrane)	-	-	-	-	-	Q94JU2|WTR18_ARATH	6.29e-69	229	WAT1-related protein At3g28050 OS=Arabidopsis thaliana OX=3702 GN=At3g28050 PE=2 SV=1	XP_017234380.1	8.8e-104	382.9	XP_017234380.1 PREDICTED: WAT1-related protein At5g40240-like [Daucus carota subsp. sativus]
PB.29501.1	493.679841070873	151.443999227758	-1.7057	1.4936e-24	6.8867e-23	-	-	-	GO:0008374(O-acyltransferase activity)	-	-	-	-	Q9SV07|ASAT1_ARATH	8.47e-79	250	Acyl-CoA--sterol O-acyltransferase 1 OS=Arabidopsis thaliana OX=3702 GN=ASAT1 PE=1 SV=1	XP_022714444.1	1.2e-116	425.2	XP_022714444.1 acyl-CoA--sterol O-acyltransferase 1-like [Durio zibethinus]
PB.8379.1	272.780628473617	100.886740707532	-1.4348	6.2054e-11	1.545e-09	-	-	-	GO:0005515(protein binding)	-	-	-	-	O80970|NPY2_ARATH	0.0	675	BTB/POZ domain-containing protein NPY2 OS=Arabidopsis thaliana OX=3702 GN=NPY2 PE=2 SV=1	XP_002284345.1	8.3e-276	955.3	XP_002284345.1 PREDICTED: BTB/POZ domain-containing protein NPY4 isoform X1 [Vitis vinifera]
PB.20452.1	140.230799937156	66.1424141719435	-1.0816	0.0039872	0.027948	K23541 TMEM165, GDT1; Ca2+/H+ antiporter, TMEM165/GDT1 family	-	-	-	At1g64150	281	KOG2881	Function unknown	Q94AX5|PAM71_ARATH	1.79e-93	296	Protein PAM71, chloroplastic OS=Arabidopsis thaliana OX=3702 GN=PAM71 PE=1 SV=2	XP_016566176.1	5.6e-95	354.0	XP_016566176.1 PREDICTED: GDT1-like protein 1, chloroplastic [Capsicum annuum]
PB.17583.1	109.493831361431	3.04600224156647	-5.1612	0.002214	0.017084	K01188 E3.2.1.21; beta-glucosidase [EC:3.2.1.21]	GO:0005975(carbohydrate metabolic process)	-	GO:0004553(hydrolase activity, hydrolyzing O-glycosyl compounds)	At1g26560	317	KOG0626	Carbohydrate transport and metabolism	Q8GVD0|BGLC_OLEEU	6.57e-118	364	Oleuropein beta-glucosidase OS=Olea europaea OX=4146 GN=GLU PE=1 SV=1	XP_015966066.1	3.3e-104	384.8	XP_015966066.1 beta-glucosidase 12 [Arachis duranensis]
PB.13216.1	75.0095478806303	28.9075369958875	-1.3743	0.0077358	0.048209	K00700 GBE1, glgB; 1,4-alpha-glucan branching enzyme [EC:2.4.1.18]	GO:0005975(carbohydrate metabolic process),GO:0005978(glycogen biosynthetic process)	-	GO:0003824(catalytic activity),GO:0003844(1,4-alpha-glucan branching enzyme activity),GO:0043169(cation binding)	At2g36390	664	KOG0470	Carbohydrate transport and metabolism	P30924|GLGB_SOLTU	0.0	885	1,4-alpha-glucan-branching enzyme OS=Solanum tuberosum OX=4113 GN=SBE1 PE=2 SV=2	XP_008221138.1	2.0e-270	937.2	XP_008221138.1 PREDICTED: 1,4-alpha-glucan-branching enzyme 1, chloroplastic/amyloplastic-like [Prunus mume]
PB.17320.1	432.286682693987	104.38827205043	-2.0517	1.2536e-17	4.4004e-16	K19040 ATL76S; E3 ubiquitin-protein ligase ATL10/75/76/77/78 [EC:2.3.2.27]	-	-	-	At5g47610	105	KOG0800	Posttranslational modification, protein turnover, chaperones	Q9FGJ6|ATL79_ARATH	5.87e-25	105	RING-H2 finger protein ATL79 OS=Arabidopsis thaliana OX=3702 GN=ATL79 PE=2 SV=1	XP_009373686.1	3.3e-27	129.0	XP_009373686.1 PREDICTED: RING-H2 finger protein ATL79-like [Pyrus x bretschneideri]
PB.323.1	296.374402955494	99.9143391658514	-1.5699	1.0822e-12	3.0023e-11	-	GO:0006355(regulation of transcription, DNA-templated),GO:0009725(response to hormone)	GO:0005634(nucleus)	GO:0003677(DNA binding),GO:0005515(protein binding)	-	-	-	-	Q0D9R7|ARFS_ORYSJ	1.44e-170	345	Auxin response factor 19 OS=Oryza sativa subsp. japonica OX=39947 GN=ARF19 PE=2 SV=2	XP_020553508.1	5.5e-273	946.8	XP_020553508.1 auxin response factor 19 [Sesamum indicum]
PB.181.1	80.4629134794063	34.6370357148806	-1.2159	0.00029104	0.0029753	-	-	-	-	-	-	-	-	P27502|POL_RTBVP	6.43e-37	157	Polyprotein P3 OS=Rice tungro bacilliform virus (isolate Philippines) OX=10655 PE=1 SV=1	XP_012853102.1	3.4e-34	153.7	XP_012853102.1 PREDICTED: uncharacterized protein LOC105972673 [Erythranthe guttata]
PB.29503.1	45.3326234507924	4.64293349185755	-3.2762	4.7916e-07	8.0983e-06	-	-	-	-	-	-	-	-	-	-	-	-	XP_008226813.1	1.5e-48	199.1	XP_008226813.1 PREDICTED: uncharacterized protein LOC103326380 [Prunus mume]
PB.8271.1	133.478571642686	56.4972307689775	-1.2385	2.9028e-06	4.4027e-05	-	GO:0006468(protein phosphorylation)	-	GO:0004672(protein kinase activity),GO:0005524(ATP binding),GO:0005515(protein binding)	-	-	-	-	C0LGI2|Y1677_ARATH	0.0	1200	Probable LRR receptor-like serine/threonine-protein kinase At1g67720 OS=Arabidopsis thaliana OX=3702 GN=At1g67720 PE=1 SV=1	PSR84795.1	0.0e+00	1381.7	PSR84795.1 LRR receptor-like serine/threonine-protein kinase [Actinidia chinensis var. chinensis]
PB.6038.1	431.062511670848	174.44538827587	-1.3045	0.00014725	0.0016231	-	GO:0005975(carbohydrate metabolic process)	-	GO:0004553(hydrolase activity, hydrolyzing O-glycosyl compounds),GO:0030246(carbohydrate binding)	At4g36360	1358	KOG0496	Carbohydrate transport and metabolism	Q9SCV9|BGAL3_ARATH	0.0	1358	Beta-galactosidase 3 OS=Arabidopsis thaliana OX=3702 GN=BGAL3 PE=2 SV=1	PSS36522.1	0.0e+00	1527.7	PSS36522.1 Beta-galactosidase [Actinidia chinensis var. chinensis]
PB.32459.1	124.819416521062	9.39676217797687	-3.7266	8.3929e-19	3.0895e-17	-	-	-	-	-	-	-	-	-	-	-	-	XP_022021191.1	5.9e-28	129.4	XP_022021191.1 uncharacterized protein LOC110921211 [Helianthus annuus]
PB.4700.1	110.989010395381	43.4155178653846	-1.3573	5.5896e-05	0.00067063	-	GO:0006468(protein phosphorylation)	-	GO:0004672(protein kinase activity),GO:0005524(ATP binding)	At4g24480	920	KOG0192	Signal transduction mechanisms	Q05609|CTR1_ARATH	0.0	595	Serine/threonine-protein kinase CTR1 OS=Arabidopsis thaliana OX=3702 GN=CTR1 PE=1 SV=1	XP_003634421.1	0.0e+00	1082.8	XP_003634421.1 PREDICTED: serine/threonine-protein kinase CTR1 [Vitis vinifera]
PB.19250.1	85.9847102335825	40.8155904165266	-1.0746	0.0014877	0.01213	-	-	-	GO:0003676(nucleic acid binding),GO:0008270(zinc ion binding)	At3g55340	332	KOG0118	General function prediction only	P28644|ROC1_SPIOL	4.59e-18	87.4	28 kDa ribonucleoprotein, chloroplastic OS=Spinacia oleracea OX=3562 PE=1 SV=1	XP_021981646.1	8.4e-102	376.7	XP_021981646.1 uncharacterized protein LOC110877759 [Helianthus annuus]
PB.3350.1	19.0392484770181	1.59027354117469	-3.5904	0.00047121	0.0045334	K13416 BAK1; brassinosteroid insensitive 1-associated receptor kinase 1 [EC:2.7.10.1 2.7.11.1]	GO:0006468(protein phosphorylation)	-	GO:0004672(protein kinase activity),GO:0005524(ATP binding),GO:0004713(protein tyrosine kinase activity)	At4g33430	380	KOG1187	Signal transduction mechanisms	Q94F62|BAK1_ARATH	5.34e-117	381	BRASSINOSTEROID INSENSITIVE 1-associated receptor kinase 1 OS=Arabidopsis thaliana OX=3702 GN=BAK1 PE=1 SV=2	OWM63581.1	2.5e-160	572.0	OWM63581.1 hypothetical protein CDL15_Pgr008124 [Punica granatum]
PB.29505.1	89.1220053489893	36.4787838166071	-1.284	0.00065963	0.0060535	-	-	-	GO:0003677(DNA binding)	-	-	-	-	F4I274|PHL8_ARATH	2.83e-72	233	Myb family transcription factor PHL8 OS=Arabidopsis thaliana OX=3702 GN=PHL8 PE=2 SV=1	XP_024988303.1	7.7e-66	256.5	XP_024988303.1 myb family transcription factor PHL8 isoform X2 [Cynara cardunculus var. scolymus]
PB.11878.1	33.6327589017964	10.7474220546695	-1.6517	0.0024635	0.018699	-	-	-	GO:0005515(protein binding)	At1g55590	595	KOG1947	General function prediction only	Q9ZWC6|ATB_ARATH	0.0	595	F-box protein At-B OS=Arabidopsis thaliana OX=3702 GN=ATB PE=2 SV=1	XP_002265565.2	1.2e-172	612.5	XP_002265565.2 PREDICTED: F-box protein At-B [Vitis vinifera]
PB.24103.1	76.6336937478297	18.462988624559	-2.0519	2.0469e-07	3.631e-06	K04733 IRAK4; interleukin-1 receptor-associated kinase 4 [EC:2.7.11.1]	GO:0006468(protein phosphorylation)	-	GO:0004672(protein kinase activity),GO:0005524(ATP binding)	-	-	-	-	O48788|Y2267_ARATH	4.70e-79	265	Probable inactive receptor kinase At2g26730 OS=Arabidopsis thaliana OX=3702 GN=At2g26730 PE=1 SV=1	XP_024959845.1	5.9e-141	506.5	XP_024959845.1 probable leucine-rich repeat receptor-like protein kinase At1g68400 [Cynara cardunculus var. scolymus]
PB.26998.1	37.9546307411814	14.0603641264111	-1.429	0.0044555	0.030502	-	-	-	-	-	-	-	-	-	-	-	-	-	-	-	-
PB.744.1	34.2501512302744	3.43119030434735	-3.31	2.3806e-06	3.6633e-05	-	-	-	GO:0003779(actin binding)	-	-	-	-	P0DMS1|NET2A_ARATH	3.74e-128	428	Protein NETWORKED 2A OS=Arabidopsis thaliana OX=3702 GN=NET2A PE=2 SV=1	PSS17355.1	6.9e-227	793.5	PSS17355.1 Protein NETWORKED 2A like [Actinidia chinensis var. chinensis]
PB.9810.1	192.859636811098	93.7264175837972	-1.0417	0.00011161	0.0012645	-	GO:0006468(protein phosphorylation),GO:0048544(recognition of pollen)	-	GO:0004672(protein kinase activity),GO:0005524(ATP binding),GO:0004674(protein serine/threonine kinase activity)	-	-	-	-	Q9S972|SD16_ARATH	4.60e-167	254	Receptor-like serine/threonine-protein kinase SD1-6 OS=Arabidopsis thaliana OX=3702 GN=SD16 PE=1 SV=2	XP_019073933.1	9.4e-144	516.5	XP_019073933.1 PREDICTED: G-type lectin S-receptor-like serine/threonine-protein kinase At1g11300 [Vitis vinifera]
PB.7210.1	44.4592531140239	18.6012099845139	-1.26	0.0043012	0.029731	-	GO:0006468(protein phosphorylation)	-	GO:0004672(protein kinase activity),GO:0005524(ATP binding),GO:0005515(protein binding)	-	-	-	-	C0LGP4|Y3475_ARATH	0.0	733	Probable LRR receptor-like serine/threonine-protein kinase At3g47570 OS=Arabidopsis thaliana OX=3702 GN=At3g47570 PE=2 SV=1	XP_023917372.1	1.5e-126	459.5	XP_023917372.1 receptor kinase-like protein Xa21 [Quercus suber]
PB.25108.1	21.8267916756675	3.81707369635576	-2.5223	0.0010046	0.0086212	-	-	-	GO:0005515(protein binding)	At3g18970	407	KOG4197	General function prediction only	Q9LJ69|PP243_ARATH	1.52e-136	407	Pentatricopeptide repeat-containing protein At3g18970 OS=Arabidopsis thaliana OX=3702 GN=PCMP-E93 PE=2 SV=1	PSS26347.1	8.4e-161	572.4	PSS26347.1 Pentatricopeptide repeat-containing protein [Actinidia chinensis var. chinensis]
PB.31253.1	1581.77504289079	248.019509395741	-2.6724	6.9752e-41	4.871e-39	-	-	-	-	-	-	-	-	Q8LGG8|USPAL_ARATH	3.56e-10	61.6	Universal stress protein A-like protein OS=Arabidopsis thaliana OX=3702 GN=At3g01520 PE=1 SV=2	XP_011079565.1	4.5e-34	150.6	XP_011079565.1 universal stress protein A-like protein [Sesamum indicum]
PB.20674.1	12.8859826100682	0	-6.2136	0.0037925	0.026817	-	GO:0006508(proteolysis)	-	GO:0004252(serine-type endopeptidase activity)	-	-	-	-	O64495|SBT12_ARATH	7.77e-51	192	Subtilisin-like protease SBT1.2 OS=Arabidopsis thaliana OX=3702 GN=SBT1.2 PE=2 SV=1	XP_027075587.1	1.7e-136	491.9	XP_027075587.1 subtilisin-like protease SBT3.9 [Coffea arabica]
PB.19905.1	180.459808741887	74.9027857452402	-1.2674	0.00021529	0.0022764	K15397 KCS; 3-ketoacyl-CoA synthase [EC:2.3.1.199]	GO:0006633(fatty acid biosynthetic process)	GO:0016020(membrane)	GO:0016747(transferase activity, transferring acyl groups other than amino-acyl groups),GO:0003824(catalytic activity)	-	-	-	-	O48780|KCS11_ARATH	0.0	807	3-ketoacyl-CoA synthase 11 OS=Arabidopsis thaliana OX=3702 GN=KCS11 PE=1 SV=1	PWA77362.1	2.7e-262	909.8	PWA77362.1 3-Oxoacyl-[acyl-carrier-protein (ACP)] synthase III C-terminal [Artemisia annua]
PB.29144.1	269.602389406166	78.6405262521005	-1.7772	1.5552e-14	4.7476e-13	K10760 IPT; adenylate dimethylallyltransferase (cytokinin synthase) [EC:2.5.1.27 2.5.1.112]	GO:0008033(tRNA processing)	-	-	At3g63110	353	KOG1384	Translation, ribosomal structure and biogenesis	Q93WC9|IPT3_ARATH	4.71e-121	358	Adenylate isopentenyltransferase 3, chloroplastic OS=Arabidopsis thaliana OX=3702 GN=IPT3 PE=1 SV=1	XP_023738397.1	2.0e-133	481.1	XP_023738397.1 adenylate isopentenyltransferase 3, chloroplastic-like [Lactuca sativa]
PB.8269.1	1536.17447390622	699.024697269824	-1.1364	6.0548e-16	1.9567e-14	-	GO:0006468(protein phosphorylation)	-	GO:0004672(protein kinase activity),GO:0005524(ATP binding)	At3g51550	814	KOG1187	Signal transduction mechanisms	Q9SCZ4|FERON_ARATH	0.0	814	Receptor-like protein kinase FERONIA OS=Arabidopsis thaliana OX=3702 GN=FER PE=1 SV=1	PSS30529.1	3.9e-289	999.6	PSS30529.1 Receptor-like protein kinase [Actinidia chinensis var. chinensis]
PB.4536.1	570.94681616319	251.762732108893	-1.182	9.6642e-09	1.9967e-07	-	-	GO:0016020(membrane),GO:0016021(integral component of membrane)	-	-	-	-	-	Q94JU2|WTR18_ARATH	2.19e-80	271	WAT1-related protein At3g28050 OS=Arabidopsis thaliana OX=3702 GN=At3g28050 PE=2 SV=1	XP_017234380.1	6.4e-118	431.0	XP_017234380.1 PREDICTED: WAT1-related protein At5g40240-like [Daucus carota subsp. sativus]
PB.8602.1	1195.57789511919	591.936017232092	-1.0134	2.4994e-09	5.4535e-08	K17470 SULTR1; sulfate transporter 1, high-affinity	GO:0008272(sulfate transport),GO:0055085(transmembrane transport)	GO:0016020(membrane),GO:0016021(integral component of membrane)	GO:0008271(secondary active sulfate transmembrane transporter activity),GO:0015116(sulfate transmembrane transporter activity)	At4g08620	604	KOG0236	Inorganic ion transport and metabolism	Q9FEP7|SUT13_ARATH	0.0	625	Sulfate transporter 1.3 OS=Arabidopsis thaliana OX=3702 GN=SULTR1;3 PE=2 SV=1	XP_023760864.1	1.9e-195	688.3	XP_023760864.1 sulfate transporter 1.2-like [Lactuca sativa]
PB.21377.1	16.4761128972183	0	-6.5749	4.1547e-05	0.00051098	-	GO:0006396(RNA processing)	-	GO:0003723(RNA binding),GO:0016779(nucleotidyltransferase activity)	At5g23690	338	KOG2159	Translation, ribosomal structure and biogenesis	P44439|PCNB_HAEIN	1.40e-25	114	Poly(A) polymerase I OS=Haemophilus influenzae (strain ATCC 51907 / DSM 11121 / KW20 / Rd) OX=71421 GN=pcnB PE=3 SV=1	XP_021643658.1	2.7e-102	378.3	XP_021643658.1 uncharacterized protein LOC110637698 isoform X1 [Hevea brasiliensis]
PB.29316.1	705.050881326398	232.455029201286	-1.6021	2.3209e-10	5.5491e-09	K14709 SLC39A1_2_3, ZIP1_2_3; solute carrier family 39 (zinc transporter), member 1/2/3	GO:0030001(metal ion transport),GO:0055085(transmembrane transport),GO:0071577(zinc ion transmembrane transport)	GO:0016020(membrane),GO:0016021(integral component of membrane)	GO:0046873(metal ion transmembrane transporter activity),GO:0005385(zinc ion transmembrane transporter activity)	At3g12750	351	KOG1558	Inorganic ion transport and metabolism	O81123|ZIP1_ARATH	5.18e-118	351	Zinc transporter 1 OS=Arabidopsis thaliana OX=3702 GN=ZIP1 PE=2 SV=1	PWA89976.1	1.2e-122	445.3	PWA89976.1 Zinc/iron permease [Artemisia annua]
PB.196.1	213.026296825465	58.1311270840225	-1.8712	6.6718e-12	1.7694e-10	-	-	-	GO:0003779(actin binding)	-	-	-	-	Q9LUI2|NET1A_ARATH	0.0	1122	Protein NETWORKED 1A OS=Arabidopsis thaliana OX=3702 GN=NET1A PE=1 SV=1	PSS33847.1	0.0e+00	1583.2	PSS33847.1 Protein NETWORKED 1A like [Actinidia chinensis var. chinensis]
PB.11153.1	84.9981346114487	33.1923365720047	-1.3582	0.0011214	0.0095031	K08819 CDK12_13; cyclin-dependent kinase 12/13 [EC:2.7.11.22 2.7.11.23]	GO:0006468(protein phosphorylation)	-	GO:0004672(protein kinase activity),GO:0005524(ATP binding)	At1g54610	749	KOG0600	Cell cycle control, cell division, chromosome partitioning	Q9ZVM9|Y1461_ARATH	0.0	749	Probable serine/threonine-protein kinase At1g54610 OS=Arabidopsis thaliana OX=3702 GN=At1g54610 PE=1 SV=1	XP_024958696.1	6.8e-285	985.3	XP_024958696.1 probable serine/threonine-protein kinase At1g54610 [Cynara cardunculus var. scolymus]
PB.19468.1	93.036211617212	43.1776307417181	-1.1105	0.00073773	0.0066526	-	GO:0006468(protein phosphorylation)	-	GO:0004672(protein kinase activity),GO:0005524(ATP binding)	At5g38260	404	KOG1187	Signal transduction mechanisms	Q9FF31|LRL21_ARATH	3.66e-131	404	LEAF RUST 10 DISEASE-RESISTANCE LOCUS RECEPTOR-LIKE PROTEIN KINASE-like 2.1 OS=Arabidopsis thaliana OX=3702 GN=LRK10L-2.1 PE=3 SV=1	XP_027167986.1	2.7e-185	654.1	XP_027167986.1 LEAF RUST 10 DISEASE-RESISTANCE LOCUS RECEPTOR-LIKE PROTEIN KINASE-like 2.8 [Coffea eugenioides]
PB.10860.1	37.1051250724267	6.56741928359888	-2.4924	0.0014287	0.011743	K17893 AOX1, AOX2; ubiquinol oxidase [EC:1.10.3.11]	GO:0055114(oxidation-reduction process)	-	GO:0009916(alternative oxidase activity)	-	-	-	-	Q56X52|AOX4_ARATH	1.12e-54	197	Ubiquinol oxidase 4, chloroplastic/chromoplastic OS=Arabidopsis thaliana OX=3702 GN=AOX4 PE=1 SV=2	XP_017236706.1	1.4e-88	333.2	XP_017236706.1 PREDICTED: ubiquinol oxidase 4, chloroplastic/chromoplastic [Daucus carota subsp. sativus]
PB.22482.1	167.716519644334	69.0211423470463	-1.2844	6.5023e-07	1.0824e-05	-	-	-	-	At2g47140	242	KOG0725	General function prediction only	Q5C9I9|ISPD_MENPI	1.50e-91	286	(-)-isopiperitenol/(-)-carveol dehydrogenase, mitochondrial OS=Mentha piperita OX=34256 PE=1 SV=1	XP_024977291.1	1.9e-100	372.1	XP_024977291.1 (-)-isopiperitenol/(-)-carveol dehydrogenase, mitochondrial-like [Cynara cardunculus var. scolymus]
PB.14939.1	122.508636414211	45.5190026103329	-1.4316	1.619e-05	0.00021752	K19323 ATXN10; ataxin-10	-	-	-	Hs7106299	80.9	KOG2676	Function unknown	Q55EI6|ATX10_DICDI	1.61e-15	84.3	Ataxin-10 homolog OS=Dictyostelium discoideum OX=44689 GN=atxn10 PE=3 SV=1	XP_002274705.1	5.9e-115	420.6	XP_002274705.1 PREDICTED: ataxin-10 [Vitis vinifera]
PB.19258.1	417.614748479642	149.813220111983	-1.477	6.269e-12	1.6659e-10	-	-	-	-	-	-	-	-	-	-	-	-	-	-	-	-
PB.19754.1	1173.45355566332	235.595638310847	-2.3178	1.8811e-52	1.606e-50	-	-	-	GO:0046872(metal ion binding)	At2g19810	318	KOG1595	General function prediction only	O82199|C3H20_ARATH	1.60e-101	318	Zinc finger CCCH domain-containing protein 20 OS=Arabidopsis thaliana OX=3702 GN=At2g19810 PE=2 SV=1	XP_009608132.1	8.5e-131	473.0	XP_009608132.1 PREDICTED: zinc finger CCCH domain-containing protein 20-like [Nicotiana tomentosiformis]
PB.17690.1	950.838443164689	457.782721240574	-1.0547	1.2654e-08	2.5883e-07	K01193 INV, sacA; beta-fructofuranosidase [EC:3.2.1.26]	GO:0005975(carbohydrate metabolic process)	-	GO:0004553(hydrolase activity, hydrolyzing O-glycosyl compounds)	At3g52600	735	KOG0228	Carbohydrate transport and metabolism	P26792|INV1_DAUCA	0.0	851	Beta-fructofuranosidase, insoluble isoenzyme 1 OS=Daucus carota OX=4039 GN=INV1 PE=1 SV=1	CAA49162.1	1.9e-253	880.6	CAA49162.1 beta-fructofuranosidase [Daucus carota]
PB.26282.1	124.731806996929	45.1178538217355	-1.4673	0.00088774	0.0077827	-	-	-	-	-	-	-	-	Q93YU8|NRG2_ARATH	3.47e-39	155	Nitrate regulatory gene2 protein OS=Arabidopsis thaliana OX=3702 GN=NRG2 PE=1 SV=1	OMO83430.1	4.3e-159	566.6	OMO83430.1 hypothetical protein COLO4_22490 [Corchorus olitorius]
PB.5521.1	407.39404648046	97.0117614711931	-2.071	6.4816e-28	3.3637e-26	-	-	-	-	-	-	-	-	-	-	-	-	PSS26697.1	5.7e-31	142.1	PSS26697.1 CAP-Gly domain-containing linker protein [Actinidia chinensis var. chinensis]
PB.19763.1	385.340368588993	161.630910785611	-1.2528	4.4714e-12	1.1978e-10	K19893 GN5_6; glucan endo-1,3-beta-glucosidase 5/6 [EC:3.2.1.39]	GO:0005975(carbohydrate metabolic process)	-	GO:0004553(hydrolase activity, hydrolyzing O-glycosyl compounds)	-	-	-	-	Q9M088|E135_ARATH	0.0	662	Glucan endo-1,3-beta-glucosidase 5 OS=Arabidopsis thaliana OX=3702 GN=At4g31140 PE=2 SV=1	XP_019197699.1	2.8e-206	723.8	XP_019197699.1 PREDICTED: glucan endo-1,3-beta-glucosidase 5 [Ipomoea nil]
PB.20180.1	590.183258842452	259.902745948945	-1.1824	2.278e-07	4.0221e-06	K14565 NOP58; nucleolar protein 58	-	-	-	At5g27120	660	KOG2572	RNA processing and modification; Translation, ribosomal structure and biogenesis	O04658|NOP5A_ARATH	0.0	660	Probable nucleolar protein 5-1 OS=Arabidopsis thaliana OX=3702 GN=NOP5-1 PE=1 SV=2	XP_022005713.1	1.4e-199	701.4	XP_022005713.1 probable nucleolar protein 5-2 [Helianthus annuus]
PB.13935.1	153.209140658636	67.1314717686683	-1.1904	1.1842e-05	0.00016341	K08867 WNK, PRKWNK; WNK lysine deficient protein kinase [EC:2.7.11.1]	GO:0006468(protein phosphorylation)	-	GO:0004672(protein kinase activity),GO:0005524(ATP binding),GO:0004674(protein serine/threonine kinase activity)	At3g04910	746	KOG0584	General function prediction only	Q9CAV6|WNK1_ARATH	0.0	746	Serine/threonine-protein kinase WNK1 OS=Arabidopsis thaliana OX=3702 GN=WNK1 PE=1 SV=1	XP_009625180.1	2.3e-263	913.7	XP_009625180.1 PREDICTED: probable serine/threonine-protein kinase WNK9 isoform X1 [Nicotiana tomentosiformis]
PB.27685.1	1403.62241693661	75.0009969867887	-4.2237	4.4843e-52	3.7919e-50	-	GO:0006508(proteolysis),GO:0006351(transcription, DNA-templated)	-	GO:0004252(serine-type endopeptidase activity),GO:0003899(DNA-directed 5'-3' RNA polymerase activity),GO:0046983(protein dimerization activity),GO:0003677(DNA binding)	-	-	-	-	Q68RX5|RPOA_PANGI	9.12e-90	281	DNA-directed RNA polymerase subunit alpha OS=Panax ginseng OX=4054 GN=rpoA PE=3 SV=1	YP_009442538.1	2.0e-97	361.7	YP_009442538.1 RNA polymerase alpha subunit (chloroplast) [Codonopsis minima]
PB.31991.1	234.309973524095	64.7740670286186	-1.8546	0.00049166	0.0047046	-	-	-	-	-	-	-	-	-	-	-	-	-	-	-	-
PB.30020.1	378.434515923941	137.027563608782	-1.4652	1.0151e-11	2.6653e-10	K07766 E3.6.1.52; diphosphoinositol-polyphosphate diphosphatase [EC:3.6.1.52]	-	-	GO:0016787(hydrolase activity)	At2g01670	206	KOG2839	Signal transduction mechanisms	Q9ZU95|NUD17_ARATH	2.63e-64	206	Nudix hydrolase 17, mitochondrial OS=Arabidopsis thaliana OX=3702 GN=NUDT17 PE=2 SV=1	XP_022865057.1	1.6e-57	228.8	XP_022865057.1 nudix hydrolase 17, mitochondrial-like [Olea europaea var. sylvestris]
PB.22630.1	117.971143363754	52.6933364815282	-1.162	0.00032718	0.0032936	-	-	-	-	-	-	-	-	Q9FHZ1|SCL23_ARATH	3.25e-167	486	Scarecrow-like protein 23 OS=Arabidopsis thaliana OX=3702 GN=SCL23 PE=1 SV=1	XP_003631733.1	2.1e-197	694.1	XP_003631733.1 PREDICTED: scarecrow-like protein 23 [Vitis vinifera]
PB.13638.1	85.7336252031078	41.9940450584549	-1.0309	0.0024735	0.018764	K13100 CWC22; pre-mRNA-splicing factor CWC22	-	-	GO:0003723(RNA binding),GO:0005515(protein binding)	At1g80930	850	KOG2140	General function prediction only	Q4WKB9|CWC22_ASPFU	0.0	576	Pre-mRNA-splicing factor cwc22 OS=Neosartorya fumigata (strain ATCC MYA-4609 / Af293 / CBS 101355 / FGSC A1100) OX=330879 GN=cwc22 PE=3 SV=1	XP_024991904.1	2.2e-266	923.7	XP_024991904.1 pre-mRNA-splicing factor CWC22 homolog [Cynara cardunculus var. scolymus]
PB.24994.1	31.2900119708452	1.26570018966886	-4.6348	1.0699e-06	1.7288e-05	K08070 E1.3.1.74; 2-alkenal reductase [EC:1.3.1.74]	GO:0055114(oxidation-reduction process)	-	-	At1g65560	195	KOG1196	General function prediction only	Q9SLN8|DBR_TOBAC	4.44e-51	182	2-alkenal reductase (NADP(+)-dependent) OS=Nicotiana tabacum OX=4097 GN=DBR PE=1 SV=1	XP_003635107.1	4.2e-104	384.0	XP_003635107.1 PREDICTED: 2-alkenal reductase (NADP(+)-dependent) [Vitis vinifera]
PB.22567.1	160.83351517703	40.201122917552	-2.001	0.00016496	0.0017997	K01188 E3.2.1.21; beta-glucosidase [EC:3.2.1.21]	GO:0005975(carbohydrate metabolic process)	-	GO:0004553(hydrolase activity, hydrolyzing O-glycosyl compounds)	At1g02850	352	KOG0626	Carbohydrate transport and metabolism	B3H5Q1|BGL11_ARATH	2.53e-158	352	Beta-glucosidase 11 OS=Arabidopsis thaliana OX=3702 GN=BGLU11 PE=2 SV=2	BAO96250.1	1.4e-103	382.5	BAO96250.1 Acyl-glucose dependent anthocyanin 7-O-glucosyltransferase [Campanula medium]
PB.25671.1	64.8329536461778	22.7407071809849	-1.5094	0.00084317	0.0074536	K01188 E3.2.1.21; beta-glucosidase [EC:3.2.1.21]	GO:0005975(carbohydrate metabolic process)	-	GO:0004553(hydrolase activity, hydrolyzing O-glycosyl compounds)	At1g02850	397	KOG0626	Carbohydrate transport and metabolism	E3W9M2|AA5GT_DIACA	5.79e-139	414	Cyanidin 3-O-glucoside 5-O-glucosyltransferase (acyl-glucose) OS=Dianthus caryophyllus OX=3570 GN=AA5GT PE=1 SV=1	PSR94762.1	2.1e-156	557.8	PSR94762.1 Beta-glucosidase [Actinidia chinensis var. chinensis]
PB.13192.1	280.146418918645	137.085212412709	-1.0329	0.0040948	0.028588	-	GO:0055085(transmembrane transport)	-	-	-	-	-	-	Q9SHY2|YSL7_ARATH	0.0	556	Probable metal-nicotianamine transporter YSL7 OS=Arabidopsis thaliana OX=3702 GN=YSL7 PE=2 SV=1	PSS00361.1	2.7e-174	617.8	PSS00361.1 Metal-nicotianamine transporter like [Actinidia chinensis var. chinensis]
PB.30189.1	300.028279062807	141.789376798765	-1.0793	2.7407e-07	4.7944e-06	-	-	-	-	-	-	-	-	-	-	-	-	XP_011101809.1	3.9e-72	277.3	XP_011101809.1 surfeit locus protein 2 [Sesamum indicum]
PB.16003.1	52.6226102016104	19.4160402224998	-1.4371	0.0049205	0.033231	-	GO:0006468(protein phosphorylation)	-	GO:0005515(protein binding),GO:0004672(protein kinase activity),GO:0005524(ATP binding)	-	-	-	-	Q84MA9|Y1063_ARATH	2.00e-159	481	Inactive leucine-rich repeat receptor-like serine/threonine-protein kinase At1g60630 OS=Arabidopsis thaliana OX=3702 GN=At1g60630 PE=2 SV=1	XP_017215719.1	6.2e-178	629.8	XP_017215719.1 PREDICTED: inactive leucine-rich repeat receptor-like serine/threonine-protein kinase At1g60630 [Daucus carota subsp. sativus]
PB.6931.1	3753.96710677844	447.967426872436	-3.0669	0.0054097	0.035948	-	-	-	-	-	-	-	-	-	-	-	-	PPR87032.1	1.8e-71	276.6	PPR87032.1 hypothetical protein GOBAR_AA33653 [Gossypium barbadense]
PB.5502.1	36.6315069428145	3.28249870677784	-3.4971	0.0020591	0.016038	K13217 PRPF39, PRP39; pre-mRNA-processing factor 39	GO:0006396(RNA processing)	-	GO:0005515(protein binding)	At1g04080	443	KOG1258	RNA processing and modification	Q86UA1|PRP39_HUMAN	1.44e-47	185	Pre-mRNA-processing factor 39 OS=Homo sapiens OX=9606 GN=PRPF39 PE=1 SV=3	XP_024975059.1	1.8e-303	1047.3	XP_024975059.1 pre-mRNA-processing factor 39-like isoform X2 [Cynara cardunculus var. scolymus]
PB.6810.1	9.58212931413231	0	-5.7812	0.0029759	0.021903	K00901 dgkA, DGK; diacylglycerol kinase (ATP) [EC:2.7.1.107]	GO:0035556(intracellular signal transduction),GO:0007205(protein kinase C-activating G-protein coupled receptor signaling pathway)	-	GO:0016301(kinase activity),GO:0003951(NAD+ kinase activity),GO:0004143(diacylglycerol kinase activity)	At5g63770	553	KOG1169	Lipid transport and metabolism; Signal transduction mechanisms	Q9FFN7|DGK2_ARATH	0.0	553	Diacylglycerol kinase 2 OS=Arabidopsis thaliana OX=3702 GN=DGK2 PE=1 SV=1	PSS30229.1	1.5e-203	715.3	PSS30229.1 Diacylglycerol kinase [Actinidia chinensis var. chinensis]
PB.29071.1	174.135154968633	59.1293281236149	-1.5547	2.0879e-07	3.6989e-06	-	-	-	-	-	-	-	-	Q9FHM9|EXOL3_ARATH	0.0	512	Protein EXORDIUM-like 3 OS=Arabidopsis thaliana OX=3702 GN=EXL3 PE=2 SV=1	XP_023755584.1	1.9e-176	624.0	XP_023755584.1 protein EXORDIUM-like 3 [Lactuca sativa]
PB.4764.1	49.5030786219257	16.5236607468036	-1.5879	0.0010418	0.0089062	K01537 ATP2C; P-type Ca2+ transporter type 2C [EC:7.2.2.10]	GO:0070588(calcium ion transmembrane transport)	GO:0016020(membrane),GO:0016021(integral component of membrane)	GO:0005388(calcium-transporting ATPase activity),GO:0005524(ATP binding),GO:0000166(nucleotide binding)	At3g63380	1093	KOG0204	Inorganic ion transport and metabolism	Q9LY77|ACA12_ARATH	0.0	1093	Calcium-transporting ATPase 12, plasma membrane-type OS=Arabidopsis thaliana OX=3702 GN=ACA12 PE=2 SV=1	XP_002279593.1	0.0e+00	1288.5	XP_002279593.1 PREDICTED: putative calcium-transporting ATPase 13, plasma membrane-type [Vitis vinifera]
PB.1531.1	162.262694358857	43.6330085511269	-1.8927	1.4734e-10	3.5842e-09	-	GO:0006355(regulation of transcription, DNA-templated),GO:0009725(response to hormone)	GO:0005634(nucleus)	GO:0003677(DNA binding),GO:0005515(protein binding)	-	-	-	-	Q9ZTX8|ARFF_ARATH	0.0	840	Auxin response factor 6 OS=Arabidopsis thaliana OX=3702 GN=ARF6 PE=1 SV=2	XP_002279808.1	0.0e+00	1415.6	XP_002279808.1 PREDICTED: auxin response factor 6 isoform X1 [Vitis vinifera]
PB.26032.1	38.0349309785472	0	-7.7728	6.1611e-09	1.2983e-07	K13832 aroDE, DHQ-SDH; 3-dehydroquinate dehydratase / shikimate dehydrogenase [EC:4.2.1.10 1.1.1.25]	-	-	-	At3g06350	135	KOG0692	Amino acid transport and metabolism	Q9SQT8|DHQSD_ARATH	7.77e-33	135	Bifunctional 3-dehydroquinate dehydratase/shikimate dehydrogenase, chloroplastic OS=Arabidopsis thaliana OX=3702 GN=EMB3004 PE=1 SV=1	PWA80035.1	5.9e-71	273.9	PWA80035.1 3-dehydroquinate dehydratase type I [Artemisia annua]
PB.24655.1	244.105834535262	118.932220071608	-1.0356	0.00085808	0.0075602	K14818 SQT1; ribosome assembly protein SQT1	-	-	GO:0005515(protein binding)	At1g71840	518	KOG0296	Function unknown	Q3SZK1|AAMP_BOVIN	1.38e-70	236	Angio-associated migratory cell protein OS=Bos taurus OX=9913 GN=AAMP PE=2 SV=1	XP_027100667.1	2.0e-72	278.9	XP_027100667.1 angio-associated migratory cell protein-like isoform X2 [Coffea arabica]
PB.5214.1	16.7820289079097	3.13692430847906	-2.4109	0.0056224	0.037137	-	-	-	-	-	-	-	-	-	-	-	-	PSR89866.1	2.7e-121	442.2	PSR89866.1 Nuclear transcription factor Y subunit alpha like [Actinidia chinensis var. chinensis]
PB.12361.1	635.12866264116	266.864992194385	-1.2512	1.2748e-17	4.4687e-16	-	-	-	-	-	-	-	-	O81316|SCL6_ARATH	2.27e-101	329	Scarecrow-like protein 6 OS=Arabidopsis thaliana OX=3702 GN=SCL6 PE=1 SV=1	PSS04059.1	5.5e-191	673.3	PSS04059.1 Scarecrow-like protein [Actinidia chinensis var. chinensis]
PB.10408.1	179.502848815029	62.6741949391342	-1.5191	2.7564e-08	5.4443e-07	K05391 CNGC; cyclic nucleotide gated channel, plant	GO:0006811(ion transport),GO:0055085(transmembrane transport),GO:0006813(potassium ion transport)	GO:0016020(membrane)	GO:0005216(ion channel activity),GO:0005249(voltage-gated potassium channel activity)	At2g24610	1016	KOG0498	Inorganic ion transport and metabolism; Signal transduction mechanisms	Q9SJA4|CNG14_ARATH	0.0	1027	Probable cyclic nucleotide-gated ion channel 14 OS=Arabidopsis thaliana OX=3702 GN=CNGC14 PE=2 SV=2	PSS20981.1	0.0e+00	1130.5	PSS20981.1 Cyclic nucleotide-gated ion channel like [Actinidia chinensis var. chinensis]
PB.17804.1	105.160297118616	42.2240198238761	-1.3133	0.00021128	0.0022395	K14773 UTP23; U3 small nucleolar RNA-associated protein 23	-	GO:0032040(small-subunit processome)	GO:0005515(protein binding)	At2g34570	191	KOG3164	General function prediction only	Q9BRU9|UTP23_HUMAN	1.14e-21	98.6	rRNA-processing protein UTP23 homolog OS=Homo sapiens OX=9606 GN=UTP23 PE=1 SV=2	PIN06747.1	4.3e-80	304.7	PIN06747.1 putative proteins of PilT N-term/Vapc superfamily [Handroanthus impetiginosus]
PB.29079.1	341.067388993255	43.6436786617759	-2.9646	9.1285e-12	2.4064e-10	-	-	-	-	-	-	-	-	Q9SV07|ASAT1_ARATH	6.74e-48	144	Acyl-CoA--sterol O-acyltransferase 1 OS=Arabidopsis thaliana OX=3702 GN=ASAT1 PE=1 SV=1	XP_023895611.1	2.8e-63	248.1	XP_023895611.1 acyl-CoA--sterol O-acyltransferase 1-like [Quercus suber]
PB.17381.1	149.03179052185	71.56828001466	-1.055	0.00098724	0.0085028	K01051 E3.1.1.11; pectinesterase [EC:3.1.1.11]	GO:0042545(cell wall modification)	-	GO:0004857(enzyme inhibitor activity),GO:0030599(pectinesterase activity)	-	-	-	-	Q43062|PME_PRUPE	0.0	644	Pectinesterase/pectinesterase inhibitor PPE8B OS=Prunus persica OX=3760 PE=2 SV=1	PSS02070.1	1.9e-216	757.7	PSS02070.1 Pectinesterase [Actinidia chinensis var. chinensis]
PB.4441.1	32.741291846688	5.77325750218968	-2.512	0.0026323	0.019765	-	-	-	-	-	-	-	-	-	-	-	-	-	-	-	-
PB.14860.1	290.296003522897	125.588154834673	-1.2105	4.0359e-06	6.001e-05	K08176 PHO84; MFS transporter, PHS family, inorganic phosphate transporter	GO:0055085(transmembrane transport),GO:0006817(phosphate ion transport)	GO:0016021(integral component of membrane)	GO:0022857(transmembrane transporter activity),GO:0005315(inorganic phosphate transmembrane transporter activity)	At2g38940	855	KOG0252	Inorganic ion transport and metabolism	Q96303|PHT14_ARATH	0.0	855	Inorganic phosphate transporter 1-4 OS=Arabidopsis thaliana OX=3702 GN=PHT1-4 PE=1 SV=1	OTG32872.1	1.3e-274	951.0	OTG32872.1 putative phosphate transporter 1,7 [Helianthus annuus]
PB.11538.1	48.0208324338799	6.9236906491973	-2.7928	5.2601e-07	8.8407e-06	-	GO:0006468(protein phosphorylation)	-	GO:0004672(protein kinase activity),GO:0005524(ATP binding)	At2g23450	640	KOG1187	Signal transduction mechanisms	Q8RY67|WAKLO_ARATH	0.0	640	Wall-associated receptor kinase-like 14 OS=Arabidopsis thaliana OX=3702 GN=WAKL14 PE=2 SV=2	XP_027092767.1	6.7e-277	958.7	XP_027092767.1 wall-associated receptor kinase-like 14 [Coffea arabica]
PB.14421.1	50.0864219640125	3.11257933273039	-4.0024	0.00011178	0.0012652	-	GO:0006355(regulation of transcription, DNA-templated)	-	GO:0003677(DNA binding)	At5g41410	350	KOG0773	Transcription	Q38897|BEL1_ARATH	3.94e-109	350	Homeobox protein BEL1 homolog OS=Arabidopsis thaliana OX=3702 GN=BEL1 PE=1 SV=2	XP_002279230.2	1.2e-200	705.3	XP_002279230.2 PREDICTED: homeobox protein BEL1 homolog [Vitis vinifera]
PB.6130.1	56.4138884808775	15.3289094966981	-1.8858	0.00057921	0.0053979	K00008 SORD, gutB; L-iditol 2-dehydrogenase [EC:1.1.1.14]	GO:0055114(oxidation-reduction process)	-	GO:0008270(zinc ion binding),GO:0016491(oxidoreductase activity)	At5g51970	305	KOG0024	Secondary metabolites biosynthesis, transport and catabolism	Q9FJ95|DHSO_ARATH	5.21e-93	305	Sorbitol dehydrogenase OS=Arabidopsis thaliana OX=3702 GN=SDH PE=1 SV=1	XP_024958392.1	1.1e-87	330.5	XP_024958392.1 sorbitol dehydrogenase isoform X2 [Citrus sinensis]
PB.7819.1	288.701490273386	38.1997896700664	-2.9194	2.3796e-25	1.1307e-23	-	-	-	-	-	-	-	-	-	-	-	-	-	-	-	-
PB.27383.1	1210.67229552201	418.448707603463	-1.533	8.251e-11	2.0428e-09	-	-	-	-	At3g25290	401	KOG4293	Signal transduction mechanisms	Q9LSE7|B561C_ARATH	3.30e-136	401	Cytochrome b561 and DOMON domain-containing protein At3g25290 OS=Arabidopsis thaliana OX=3702 GN=At3g25290 PE=2 SV=1	PSR94965.1	6.5e-157	559.3	PSR94965.1 Cytochrome b561 and DOMON domain-containing protein [Actinidia chinensis var. chinensis]
PB.30490.1	161.962402871345	45.5941873889695	-1.8327	8.01e-06	0.00011325	-	-	-	GO:0005515(protein binding)	-	-	-	-	Q9XIN8|FB119_ARATH	4.50e-60	200	F-box protein At2g27310 OS=Arabidopsis thaliana OX=3702 GN=At2g27310 PE=2 SV=1	XP_002273038.1	2.3e-74	284.6	XP_002273038.1 PREDICTED: F-box protein At2g27310 [Vitis vinifera]
PB.18597.1	77.6983609409559	13.2308278117374	-2.5538	7.3255e-10	1.6816e-08	-	-	GO:0016020(membrane)	GO:0005524(ATP binding),GO:0016887(ATPase activity)	At1g17840	238	KOG0061	Secondary metabolites biosynthesis, transport and catabolism	Q8RXN0|AB11G_ARATH	5.84e-71	248	ABC transporter G family member 11 OS=Arabidopsis thaliana OX=3702 GN=ABCG11 PE=1 SV=1	XP_009760683.1	2.1e-108	398.7	XP_009760683.1 PREDICTED: ABC transporter G family member 11-like, partial [Nicotiana sylvestris]
PB.32212.1	369.093225033908	165.173555604121	-1.1588	3.5366e-06	5.3063e-05	-	GO:0030001(metal ion transport)	-	GO:0046872(metal ion binding)	At1g01490	52.0	KOG1603	Inorganic ion transport and metabolism	O03982|HIP39_ARATH	3.35e-07	52.0	Heavy metal-associated isoprenylated plant protein 39 OS=Arabidopsis thaliana OX=3702 GN=HIPP39 PE=2 SV=1	XP_021282244.1	7.9e-30	136.0	XP_021282244.1 heavy metal-associated isoprenylated plant protein 39 [Herrania umbratica]
PB.9906.1	50.528532956225	13.5723931006479	-1.8988	6.7747e-05	0.00080262	-	-	-	-	At3g56570	65.1	KOG1337	General function prediction only	-	-	-	-	XP_010558785.1	1.1e-11	77.8	XP_010558785.1 PREDICTED: ribosomal lysine N-methyltransferase 3 [Tarenaya hassleriana]
PB.10354.1	181.371996466866	35.4365519751654	-2.3576	0.00017078	0.0018593	K14190 VTC2_5; GDP-L-galactose phosphorylase [EC:2.7.7.69]	-	-	-	At4g26850	248	KOG2720	General function prediction only	Q8RWE8|GGAP1_ARATH	3.30e-72	248	GDP-L-galactose phosphorylase 1 OS=Arabidopsis thaliana OX=3702 GN=VTC2 PE=1 SV=1	PWA52424.1	3.9e-102	378.3	PWA52424.1 mannose-1-phosphate guanylyltransferase [Artemisia annua]
PB.10070.1	11.0027760603902	0.622515866546078	-4.1384	0.0066422	0.042433	-	-	-	GO:0005525(GTP binding),GO:0003924(GTPase activity)	At5g42080	737	KOG0446	General function prediction only; Intracellular trafficking, secretion, and vesicular transport	P42697|DRP1A_ARATH	0.0	737	Dynamin-related protein 1A OS=Arabidopsis thaliana OX=3702 GN=DRP1A PE=1 SV=3	XP_022030140.1	6.8e-211	739.6	XP_022030140.1 dynamin-related protein 1A [Helianthus annuus]
PB.27852.1	106.179983503242	41.9332943378535	-1.3437	2.8468e-05	0.00036138	-	-	-	GO:0005515(protein binding)	-	-	-	-	Q9C9S2|FB91_ARATH	5.22e-95	293	F-box protein At1g78100 OS=Arabidopsis thaliana OX=3702 GN=At1g78100 PE=1 SV=1	PSS31648.1	4.9e-125	453.4	PSS31648.1 F-box protein [Actinidia chinensis var. chinensis]
PB.22452.1	388.717418550019	79.735835176035	-2.288	1.145e-19	4.3791e-18	-	-	-	-	-	-	-	-	-	-	-	-	XP_009346864.1	2.6e-203	713.8	XP_009346864.1 PREDICTED: uncharacterized protein LOC103938571 [Pyrus x bretschneideri]
PB.1608.1	252.421878733574	83.960428068856	-1.5887	1.5691e-09	3.4783e-08	K20283 GOLGA4; golgin subfamily A member 4	-	-	-	-	-	-	-	-	-	-	-	XP_007049019.2	5.0e-48	199.1	XP_007049019.2 PREDICTED: myosin heavy chain, non-muscle [Theobroma cacao]
PB.563.1	50771.7971840635	9263.48140071407	-2.4544	0.0078217	0.04863	-	-	-	-	-	-	-	-	Q8TGM5|ART3_YEAST	9.93e-11	62.4	Putative uncharacterized protein ART3 OS=Saccharomyces cerevisiae (strain ATCC 204508 / S288c) OX=559292 GN=ART3 PE=5 SV=1	CDY55729.1	1.0e-84	321.2	CDY55729.1 BnaC08g46150D [Brassica napus]
PB.375.1	122.737604792302	54.9054305600215	-1.161	0.00027489	0.0028255	K11373 ELP1, IKI3, IKBKAP; elongator complex protein 1	GO:0002098(tRNA wobble uridine modification)	GO:0033588(Elongator holoenzyme complex)	GO:0005515(protein binding)	At5g13680	1103	KOG1920	Transcription	Q9FNA4|ELP1_ARATH	0.0	1103	Elongator complex protein 1 OS=Arabidopsis thaliana OX=3702 GN=ELP1 PE=1 SV=1	XP_024991869.1	0.0e+00	1526.9	XP_024991869.1 elongator complex protein 1 isoform X1 [Cynara cardunculus var. scolymus]
PB.24341.1	572.478729459017	165.209057864802	-1.7945	1.2499e-14	3.8333e-13	K13496 UGT73C; UDP-glucosyltransferase 73C [EC:2.4.1.-]	-	-	GO:0008194(UDP-glycosyltransferase activity)	At2g36780	460	KOG1192	Energy production and conversion; Carbohydrate transport and metabolism	Q9ZQ96|U73C3_ARATH	2.56e-156	460	UDP-glycosyltransferase 73C3 OS=Arabidopsis thaliana OX=3702 GN=UGT73C3 PE=2 SV=1	PSS26213.1	4.4e-165	586.6	PSS26213.1 UDP-glycosyltransferase [Actinidia chinensis var. chinensis]
PB.19379.1	301.711877993419	140.757887213591	-1.1	8.09e-09	1.6886e-07	-	GO:0006355(regulation of transcription, DNA-templated)	-	GO:0003677(DNA binding)	-	-	-	-	Q8LFV3|CDF3_ARATH	2.61e-90	292	Cyclic dof factor 3 OS=Arabidopsis thaliana OX=3702 GN=CDF3 PE=1 SV=2	XP_027126224.1	1.9e-125	455.3	XP_027126224.1 cyclic dof factor 3 [Coffea arabica]
PB.8830.1	42.560428442956	15.3836978374106	-1.4697	0.0033197	0.024092	-	-	-	-	-	-	-	-	Q9SK32|MAIL1_ARATH	8.74e-51	191	Protein MAIN-LIKE 1 OS=Arabidopsis thaliana OX=3702 GN=MAIL1 PE=2 SV=1	XP_021856641.1	1.9e-78	299.7	XP_021856641.1 protein MAIN-LIKE 1-like isoform X1 [Spinacia oleracea]
PB.22162.1	99.3083865031166	20.4207629618823	-2.2817	3.2386e-07	5.606e-06	-	GO:0006508(proteolysis)	-	GO:0004190(aspartic-type endopeptidase activity)	At3g52500	433	KOG1339	Posttranslational modification, protein turnover, chaperones	Q766C2|NEP2_NEPGR	1.82e-32	134	Aspartic proteinase nepenthesin-2 OS=Nepenthes gracilis OX=150966 GN=nep2 PE=1 SV=1	XP_019239781.1	2.2e-165	587.8	XP_019239781.1 PREDICTED: probable aspartyl protease At4g16563 [Nicotiana attenuata]
PB.31804.1	534.846300179196	204.625730045624	-1.3873	5.1684e-17	1.7605e-15	-	-	-	-	-	-	-	-	-	-	-	-	XP_009602565.1	2.9e-42	177.6	XP_009602565.1 PREDICTED: uncharacterized protein LOC104097666 [Nicotiana tomentosiformis]
PB.2043.1	20.1606211700732	4.710205912249	-2.0916	0.0067267	0.042859	-	-	-	-	-	-	-	-	Q8QVV0|POL1_CNSV	0.0	496	RNA1 polyprotein OS=Cycas necrotic stunt virus OX=173976 PE=3 SV=1	-	-	-	-
PB.8158.1	163.912101840627	58.4160414820786	-1.4921	0.00039937	0.0039283	-	GO:0006468(protein phosphorylation)	-	GO:0004672(protein kinase activity),GO:0005524(ATP binding)	At4g10730	828	KOG0582	Signal transduction mechanisms	Q551H4|FRAY2_DICDI	1.75e-106	359	Serine/threonine-protein kinase fray2 OS=Dictyostelium discoideum OX=44689 GN=fray2 PE=3 SV=1	XP_024994071.1	0.0e+00	1119.8	XP_024994071.1 serine/threonine-protein kinase fray2-like [Cynara cardunculus var. scolymus]
PB.11485.1	56.7911908530316	8.64920436038241	-2.7215	1.5956e-05	0.00021459	-	GO:0002098(tRNA wobble uridine modification)	GO:0033588(Elongator holoenzyme complex)	-	-	-	-	-	F4IQJ2|ELP5_ARATH	2.34e-46	174	Elongator complex protein 5 OS=Arabidopsis thaliana OX=3702 GN=ELP5 PE=1 SV=1	XP_024974431.1	3.5e-100	371.7	XP_024974431.1 elongator complex protein 5 isoform X1 [Cynara cardunculus var. scolymus]
PB.4852.1	114.488449448252	54.7079851472466	-1.0696	0.00051375	0.0048801	-	-	-	GO:0046872(metal ion binding)	-	-	-	-	Q9LIH5|C3H38_ARATH	1.97e-15	85.1	Zinc finger CCCH domain-containing protein 38 OS=Arabidopsis thaliana OX=3702 GN=At3g18640 PE=2 SV=1	PSS30300.1	5.2e-104	384.8	PSS30300.1 Zinc finger CCCH domain-containing protein [Actinidia chinensis var. chinensis]
PB.16648.1	34.5898453327369	12.4863871934137	-1.4698	0.0069518	0.044028	-	-	GO:0005634(nucleus),GO:0042025(host cell nucleus)	GO:0003677(DNA binding)	-	-	-	-	Q5Z818|SPL12_ORYSJ	8.09e-62	218	Squamosa promoter-binding-like protein 12 OS=Oryza sativa subsp. japonica OX=39947 GN=SPL12 PE=2 SV=1	AUO16092.1	1.6e-133	482.3	AUO16092.1 SBP-box transcription factor [Betula luminifera]
PB.27985.1	248.653987549165	61.4308176012394	-2.0183	4.9172e-07	8.2947e-06	-	-	-	-	-	-	-	-	-	-	-	-	XP_022851754.1	5.9e-139	499.6	XP_022851754.1 uncharacterized protein LOC111373453 isoform X2 [Olea europaea var. sylvestris]
PB.13929.1	207.516622161419	99.8542837744776	-1.0574	1.6244e-05	0.00021812	K04733 IRAK4; interleukin-1 receptor-associated kinase 4 [EC:2.7.11.1]	GO:0006468(protein phosphorylation)	-	GO:0004672(protein kinase activity),GO:0005524(ATP binding),GO:0004674(protein serine/threonine kinase activity)	-	-	-	-	Q0JEU6|LERK3_ORYSJ	2.40e-150	464	G-type lectin S-receptor-like serine/threonine-protein kinase LECRK3 OS=Oryza sativa subsp. japonica OX=39947 GN=LECRK3 PE=3 SV=2	PWA49664.1	1.4e-252	877.9	PWA49664.1 S-locus glycoprotein domain-containing protein [Artemisia annua]
PB.4888.1	78.1247895956941	27.8021172812053	-1.4903	0.00027219	0.0028053	K23573 DSPP; dentin sialophosphoprotein	-	-	-	-	-	-	-	-	-	-	-	XP_009618473.1	1.9e-21	110.5	XP_009618473.1 PREDICTED: dentin sialophosphoprotein [Nicotiana tomentosiformis]
PB.21754.1	304.814377582746	145.178262842079	-1.0713	3.3828e-08	6.6026e-07	-	-	-	GO:0008270(zinc ion binding),GO:0005515(protein binding)	-	-	-	-	Q9C7E8|COL15_ARATH	2.08e-64	221	Zinc finger protein CONSTANS-LIKE 15 OS=Arabidopsis thaliana OX=3702 GN=COL15 PE=1 SV=1	XP_015570672.1	2.0e-65	255.8	XP_015570672.1 zinc finger protein CONSTANS-LIKE 14 [Ricinus communis]
PB.19765.1	204.61325165396	21.5791084671351	-3.2526	5.5018e-21	2.23e-19	-	-	-	GO:0003824(catalytic activity)	At3g16560	536	KOG0700	Signal transduction mechanisms	Q9LUS8|P2C40_ARATH	0.0	536	Probable protein phosphatase 2C 40 OS=Arabidopsis thaliana OX=3702 GN=At3g16560 PE=2 SV=1	XP_024958709.1	1.8e-210	737.6	XP_024958709.1 probable protein phosphatase 2C 40 isoform X1 [Cynara cardunculus var. scolymus]
PB.10668.1	162.11548641673	65.5434840882105	-1.3101	0.00025952	0.0026883	-	GO:0006468(protein phosphorylation)	-	GO:0004672(protein kinase activity),GO:0005524(ATP binding)	-	-	-	-	Q9LV48|PERK1_ARATH	6.57e-78	270	Proline-rich receptor-like protein kinase PERK1 OS=Arabidopsis thaliana OX=3702 GN=PERK1 PE=1 SV=1	XP_023731844.1	0.0e+00	1100.9	XP_023731844.1 calcium/calmodulin-regulated receptor-like kinase 1 isoform X1 [Lactuca sativa]
PB.27458.1	323.524799563326	50.9296030564604	-2.6644	4.8721e-19	1.8111e-17	-	-	-	-	-	-	-	-	-	-	-	-	XP_023742596.1	8.4e-40	170.2	XP_023742596.1 uncharacterized protein LOC111890743 [Lactuca sativa]
PB.10308.1	49.7400226520202	21.9917587049354	-1.1746	0.0058907	0.038553	-	GO:0006468(protein phosphorylation)	-	GO:0004672(protein kinase activity),GO:0005524(ATP binding),GO:0004674(protein serine/threonine kinase activity)	-	-	-	-	Q8RWZ5|SD25_ARATH	3.58e-124	399	G-type lectin S-receptor-like serine/threonine-protein kinase SD2-5 OS=Arabidopsis thaliana OX=3702 GN=SD25 PE=1 SV=1	XP_027105606.1	7.6e-239	832.4	XP_027105606.1 G-type lectin S-receptor-like serine/threonine-protein kinase SD2-5 [Coffea arabica]
PB.25148.1	113.576073895236	0	-9.3532	4.1749e-14	1.2528e-12	K18998 CPL1_2; RNA polymerase II C-terminal domain phosphatase-like 1/2 [EC:3.1.3.16]	-	-	-	At5g01270	171	KOG0323	Transcription	Q5YDB5|CPL2_ARATH	3.06e-44	171	RNA polymerase II C-terminal domain phosphatase-like 2 OS=Arabidopsis thaliana OX=3702 GN=CPL2 PE=1 SV=3	XP_010654172.1	1.3e-105	389.0	XP_010654172.1 PREDICTED: RNA polymerase II C-terminal domain phosphatase-like 2 isoform X2 [Vitis vinifera]
PB.15196.1	283.962434909697	95.5153273231675	-1.5734	3.2374e-13	9.3136e-12	-	-	-	-	At5g60800	50.1	KOG1603	Inorganic ion transport and metabolism	Q9FJH5|HIP3_ARATH	2.06e-09	50.1	Heavy metal-associated isoprenylated plant protein 3 OS=Arabidopsis thaliana OX=3702 GN=HIPP03 PE=1 SV=1	XP_024983144.1	3.4e-14	85.9	XP_024983144.1 heavy metal-associated isoprenylated plant protein 6-like [Cynara cardunculus var. scolymus]
PB.7930.1	168.183307024377	73.0003590685307	-1.2001	5.9996e-05	0.00071722	-	GO:0006355(regulation of transcription, DNA-templated)	-	GO:0003677(DNA binding)	At2g27990	257	KOG0773	Transcription	Q9SJJ3|BLH8_ARATH	3.15e-73	257	BEL1-like homeodomain protein 8 OS=Arabidopsis thaliana OX=3702 GN=BLH8 PE=1 SV=1	XP_002282519.2	1.2e-208	732.3	XP_002282519.2 PREDICTED: BEL1-like homeodomain protein 9 [Vitis vinifera]
PB.25039.1	78.9749635577713	25.1146722659541	-1.6527	0.002221	0.017133	-	-	-	GO:0003676(nucleic acid binding)	At1g11650	288	KOG0118	General function prediction only	Q9SAB3|RB45B_ARATH	4.50e-116	288	Polyadenylate-binding protein RBP45B OS=Arabidopsis thaliana OX=3702 GN=RBP45B PE=1 SV=1	KVH89625.1	9.5e-96	356.3	KVH89625.1 Nucleotide-binding, alpha-beta plait [Cynara cardunculus var. scolymus]
PB.9574.1	6.44389693886954	0	-5.2095	0.0068243	0.043408	K03350 APC3, CDC27; anaphase-promoting complex subunit 3	-	-	GO:0005515(protein binding)	At2g20000	800	KOG1126	Cell cycle control, cell division, chromosome partitioning	Q8LGU6|CD27B_ARATH	0.0	1080	Cell division cycle protein 27 homolog B OS=Arabidopsis thaliana OX=3702 GN=CDC27B PE=1 SV=1	XP_023877762.1	2.2e-297	1026.9	XP_023877762.1 cell division cycle protein 27 homolog B [Quercus suber]
PB.180.1	430.336508079636	203.824215225871	-1.0783	3.7428e-06	5.5998e-05	-	-	-	GO:0043531(ADP binding)	At4g27190	181	KOG4658	Signal transduction mechanisms	Q9T048|DRL27_ARATH	7.43e-45	181	Disease resistance protein At4g27190 OS=Arabidopsis thaliana OX=3702 GN=At4g27190 PE=2 SV=1	XP_022861002.1	1.0e-163	583.9	XP_022861002.1 probable disease resistance protein At1g12280 [Olea europaea var. sylvestris]
PB.13930.1	57.9963428922999	22.4893686297594	-1.3644	0.00099037	0.0085242	K18810 CYCD1_2_4; cyclin D1/2/4, plant	-	-	-	At2g22490	148	KOG0656	Cell cycle control, cell division, chromosome partitioning	Q6YXH8|CCD41_ORYSJ	8.88e-45	157	Cyclin-D4-1 OS=Oryza sativa subsp. japonica OX=39947 GN=CYCD4-1 PE=2 SV=2	KHG14541.1	3.8e-64	251.9	KHG14541.1 Cyclin-D2-2 [Gossypium arboreum]
PB.10745.1	111.511087478298	54.9104977376485	-1.026	0.00056721	0.0053028	-	-	-	GO:0005515(protein binding)	-	-	-	-	Q9M310|FBK77_ARATH	0.0	575	F-box/kelch-repeat protein At3g61590 OS=Arabidopsis thaliana OX=3702 GN=At3g61590 PE=1 SV=1	PQQ06167.1	9.6e-210	735.7	PQQ06167.1 hypothetical protein Pyn_02856 [Prunus yedoensis var. nudiflora]
PB.23859.1	142.242558034926	68.7342293895219	-1.0527	7.4056e-05	0.00086997	K20769 CYP94A5; fatty acid omega-hydroxylase [EC:1.14.-.-]	GO:0055114(oxidation-reduction process)	-	GO:0005506(iron ion binding),GO:0016705(oxidoreductase activity, acting on paired donors, with incorporation or reduction of molecular oxygen),GO:0020037(heme binding)	At5g63450	439	KOG0157	Secondary metabolites biosynthesis, transport and catabolism; Lipid transport and metabolism	O81117|C94A1_VICSA	0.0	658	Cytochrome P450 94A1 OS=Vicia sativa OX=3908 GN=CYP94A1 PE=2 SV=2	AUR26643.1	2.0e-269	933.3	AUR26643.1 cytochrome P450 oxidase 94A1-like protein [Platycodon grandiflorus]
PB.32357.1	320.520745187422	140.340801263683	-1.1913	4.4765e-06	6.5895e-05	-	-	-	-	-	-	-	-	-	-	-	-	-	-	-	-
PB.8903.1	209.191642326832	98.3869661966687	-1.0895	0.00015639	0.0017154	K04733 IRAK4; interleukin-1 receptor-associated kinase 4 [EC:2.7.11.1]	GO:0006468(protein phosphorylation)	-	GO:0004672(protein kinase activity),GO:0005524(ATP binding),GO:0016872(intramolecular lyase activity)	At1g78530	514	KOG1187	Signal transduction mechanisms	Q9SYM9|Y1853_ARATH	2.77e-174	514	Receptor-like serine/threonine-protein kinase At1g78530 OS=Arabidopsis thaliana OX=3702 GN=At1g78530 PE=2 SV=1	XP_023765632.1	3.4e-157	561.2	XP_023765632.1 receptor-like serine/threonine-protein kinase At1g78530 [Lactuca sativa]
PB.6338.1	206.803311474186	69.5478924065934	-1.575	1.284e-05	0.0001759	-	-	-	-	-	-	-	-	-	-	-	-	PSR90173.1	7.2e-257	892.5	PSR90173.1 Large neutral amino acids transporter small subunit like [Actinidia chinensis var. chinensis]
PB.20492.1	1328.0290196498	645.527641987454	-1.0405	8.8581e-06	0.00012464	-	-	-	GO:0005515(protein binding)	At1g61350	579	KOG0167	Function unknown	Q6FJV1|VAC8_CANGA	6.40e-09	62.8	Vacuolar protein 8 OS=Candida glabrata (strain ATCC 2001 / CBS 138 / JCM 3761 / NBRC 0622 / NRRL Y-65) OX=284593 GN=VAC8 PE=3 SV=3	PSS24695.1	1.1e-175	622.1	PSS24695.1 Vacuolar protein [Actinidia chinensis var. chinensis]
PB.7450.1	65.249612303653	6.35513178480988	-3.3602	0.0010559	0.0090142	-	-	-	-	-	-	-	-	Q8TGM5|ART3_YEAST	4.40e-17	80.1	Putative uncharacterized protein ART3 OS=Saccharomyces cerevisiae (strain ATCC 204508 / S288c) OX=559292 GN=ART3 PE=5 SV=1	XP_018505180.1	1.1e-39	171.0	XP_018505180.1 PREDICTED: uncharacterized protein LOC108867875, partial [Pyrus x bretschneideri]
PB.25296.1	447.398646702297	92.1258098143341	-2.2796	1.1627e-22	5.0367e-21	-	-	-	-	-	-	-	-	Q9SV07|ASAT1_ARATH	8.74e-71	233	Acyl-CoA--sterol O-acyltransferase 1 OS=Arabidopsis thaliana OX=3702 GN=ASAT1 PE=1 SV=1	PWA38778.1	4.3e-101	374.0	PWA38778.1 wax synthase [Artemisia annua]
PB.21157.1	35.2774800842859	9.97933178982459	-1.8222	0.002355	0.017989	-	-	-	-	-	-	-	-	Q9SJ62|WDL4_ARATH	1.13e-34	140	Protein WVD2-like 4 OS=Arabidopsis thaliana OX=3702 GN=WDL4 PE=1 SV=2	XP_012074268.1	2.9e-43	182.2	XP_012074268.1 protein WVD2-like 4 [Jatropha curcas]
PB.28215.1	121.146903834255	53.3245960448733	-1.1868	0.00010265	0.0011711	K10256 FAD2; omega-6 fatty acid desaturase / acyl-lipid omega-6 desaturase (Delta-12 desaturase) [EC:1.14.19.6 1.14.19.22]	GO:0006629(lipid metabolic process),GO:0055114(oxidation-reduction process)	-	GO:0016717(oxidoreductase activity, acting on paired donors, with oxidation of a pair of donors resulting in the reduction of molecular oxygen to two molecules of water)	-	-	-	-	Q9SCG2|FAD2B_CALOF	0.0	520	Delta(12) fatty acid desaturase DES8.11 OS=Calendula officinalis OX=41496 GN=DES8.11 PE=2 SV=1	PWA84224.1	2.2e-146	524.2	PWA84224.1 plastid delta12-fatty acid acetylenase [Artemisia annua]
PB.16166.1	308.033513308569	73.5550431947841	-2.0643	7.1866e-12	1.9021e-10	-	-	-	-	-	-	-	-	A0A024B7I0|SCL7_POPEU	0.0	681	SCARECROW-LIKE protein 7 OS=Populus euphratica OX=75702 GN=SCL7 PE=2 SV=1	XP_002267140.1	6.1e-218	762.7	XP_002267140.1 PREDICTED: scarecrow-like protein 4 [Vitis vinifera]
PB.14742.1	113.31399379061	45.4230133657933	-1.3212	0.0011271	0.0095401	K01648 ACLY; ATP citrate (pro-S)-lyase [EC:2.3.3.8]	-	-	GO:0003824(catalytic activity),GO:0046912(transferase activity, transferring acyl groups, acyl groups converted into alkyl on transfer)	At5g49460	1131	KOG1254	Energy production and conversion	Q93VT8|ACLB1_ORYSJ	0.0	1138	ATP-citrate synthase beta chain protein 1 OS=Oryza sativa subsp. japonica OX=39947 GN=ACLB-1 PE=2 SV=1	PON93182.1	0.0e+00	1178.3	PON93182.1 ATP-citrate synthase [Trema orientale]
PB.4630.1	46.2982896109748	16.0668284152317	-1.5287	0.00070042	0.0063617	-	-	-	GO:0005515(protein binding)	At5g55540	1191	KOG4308	Function unknown	Q9FJ57|TRN1_ARATH	0.0	1191	Protein TORNADO 1 OS=Arabidopsis thaliana OX=3702 GN=TRN1 PE=2 SV=1	PSR85286.1	0.0e+00	1304.7	PSR85286.1 Protein TORNADO like [Actinidia chinensis var. chinensis]
PB.658.1	49.0487653651295	15.4103286738762	-1.6697	0.00021624	0.0022847	-	-	-	-	-	-	-	-	-	-	-	-	-	-	-	-
PB.4006.1	45.8866050698117	14.419616681954	-1.6686	0.0030541	0.022404	K05387 GRIP; glutamate receptor, ionotropic, plant	-	GO:0016020(membrane)	GO:0015276(ligand-gated ion channel activity)	At4g35290	629	KOG1052	Inorganic ion transport and metabolism; Amino acid transport and metabolism; Signal transduction mechanisms	Q93YT1|GLR32_ARATH	0.0	627	Glutamate receptor 3.2 OS=Arabidopsis thaliana OX=3702 GN=GLR3.2 PE=1 SV=2	PWA74699.1	2.0e-247	861.3	PWA74699.1 glutamate receptor 2 [Artemisia annua]
PB.26294.1	49.910203367891	21.7278000647046	-1.2023	0.0034653	0.02495	-	-	-	-	At2g38150	371	KOG1928	Carbohydrate transport and metabolism	Q67BJ4|A4GAT_MOUSE	3.30e-31	127	Lactosylceramide 4-alpha-galactosyltransferase OS=Mus musculus OX=10090 GN=A4galt PE=2 SV=1	PSS32686.1	1.9e-146	524.6	PSS32686.1 Alpha 1,4-glycosyltransferase domain protein [Actinidia chinensis var. chinensis]
PB.26480.1	448.880687175851	98.0786255896321	-2.1956	2.1724e-32	1.3067e-30	-	-	-	GO:0005515(protein binding)	At1g31350	278	KOG1072	General function prediction only	Q8GX29|SKI25_ARATH	1.44e-87	278	F-box/kelch-repeat protein SKIP25 OS=Arabidopsis thaliana OX=3702 GN=SKIP25 PE=1 SV=1	XP_009761441.1	1.0e-136	492.3	XP_009761441.1 PREDICTED: F-box/kelch-repeat protein SKIP25-like [Nicotiana sylvestris]
PB.19319.1	169.890753700591	51.3706980997563	-1.7298	9.5484e-08	1.7562e-06	K13783 SLC37A1_2; MFS transporter, OPA family, solute carrier family 37 (glycerol-3-phosphate transporter), member 1/2	GO:0055085(transmembrane transport)	-	GO:0022857(transmembrane transporter activity)	At3g47420	406	KOG2533	Carbohydrate transport and metabolism	Q9C5L3|GLPT1_ARATH	0.0	406	Putative glycerol-3-phosphate transporter 1 OS=Arabidopsis thaliana OX=3702 GN=At3g47420 PE=2 SV=1	XP_015070760.1	1.8e-120	438.7	XP_015070760.1 PREDICTED: putative glycerol-3-phosphate transporter 1 [Solanum pennellii]
PB.5501.1	421.560921571964	164.926253018935	-1.3547	1.2322e-06	1.9742e-05	K14674 TGL4; TAG lipase / steryl ester hydrolase / phospholipase A2 / LPA acyltransferase [EC:3.1.1.3 3.1.1.13 3.1.1.4 2.3.1.51]	GO:0006629(lipid metabolic process)	-	GO:0004806(triglyceride lipase activity)	At5g04040	1154	KOG2214	General function prediction only	Q9LZA6|SDP1_ARATH	0.0	1154	Triacylglycerol lipase SDP1 OS=Arabidopsis thaliana OX=3702 GN=SDP1 PE=1 SV=1	XP_002276357.1	0.0e+00	1370.5	XP_002276357.1 PREDICTED: triacylglycerol lipase SDP1 [Vitis vinifera]
PB.30938.1	287.651900376452	108.812172906168	-1.4028	1.4137e-11	3.6865e-10	-	-	-	GO:0046983(protein dimerization activity)	-	-	-	-	Q9LSN7|BH147_ARATH	1.29e-29	116	Transcription factor bHLH147 OS=Arabidopsis thaliana OX=3702 GN=BHLH147 PE=1 SV=1	XP_019187532.1	1.0e-52	212.6	XP_019187532.1 PREDICTED: transcription factor bHLH149-like [Ipomoea nil]
PB.31422.1	156.893712183533	33.1821383530426	-2.2398	2.5395e-13	7.3538e-12	-	-	-	-	-	-	-	-	-	-	-	-	XP_010656920.1	6.0e-44	183.3	XP_010656920.1 PREDICTED: uncharacterized protein LOC104880802 [Vitis vinifera]
PB.29176.1	56.9442121104186	18.0429853484148	-1.6597	0.00013301	0.0014785	-	-	-	GO:0005543(phospholipid binding)	At4g40080	352	KOG0251	Intracellular trafficking, secretion, and vesicular transport; Signal transduction mechanisms	Q8L936|CAP16_ARATH	3.52e-118	352	Putative clathrin assembly protein At4g40080 OS=Arabidopsis thaliana OX=3702 GN=At4g40080 PE=2 SV=2	XP_009804595.1	9.8e-125	452.2	XP_009804595.1 PREDICTED: putative clathrin assembly protein At4g40080 [Nicotiana sylvestris]
PB.8154.1	26.572073711687	6.9236906491973	-1.9454	0.0036752	0.026147	K12893 SFRS4_5_6; splicing factor, arginine/serine-rich 4/5/6	-	-	GO:0003676(nucleic acid binding)	At2g46610	99.8	KOG0106	RNA processing and modification	Q9ZPX8|RS31A_ARATH	6.83e-22	99.8	Serine/arginine-rich splicing factor RS31A OS=Arabidopsis thaliana OX=3702 GN=RS31A PE=1 SV=1	XP_017258487.1	3.2e-33	149.4	XP_017258487.1 PREDICTED: serine/arginine-rich splicing factor RS31-like isoform X1 [Daucus carota subsp. sativus]
PB.6015.1	53.5990015053669	18.5398999440113	-1.5267	0.00093165	0.0081165	K15255 PIF1; ATP-dependent DNA helicase PIF1 [EC:3.6.4.12]	GO:0055114(oxidation-reduction process),GO:0000723(telomere maintenance),GO:0006281(DNA repair)	-	GO:0008270(zinc ion binding),GO:0016491(oxidoreductase activity),GO:0051287(NAD binding),GO:0003678(DNA helicase activity)	At4g37990	254	KOG0023	Secondary metabolites biosynthesis, transport and catabolism	Q2KNL6|GEDH1_OCIBA	8.98e-84	280	Geraniol dehydrogenase 1 OS=Ocimum basilicum OX=39350 GN=GEDH1 PE=1 SV=1	AAW45741.1	5.3e-114	417.9	AAW45741.1 sinapyl alcohol dehydrogenase-like protein [Populus tremula x Populus tremuloides]
PB.4967.1	999.553691877928	418.911038705147	-1.2548	2.0258e-11	5.2207e-10	-	GO:0006468(protein phosphorylation)	-	GO:0005515(protein binding),GO:0004672(protein kinase activity),GO:0005524(ATP binding)	-	-	-	-	O49545|BAME1_ARATH	0.0	1523	Leucine-rich repeat receptor-like serine/threonine-protein kinase BAM1 OS=Arabidopsis thaliana OX=3702 GN=BAM1 PE=1 SV=1	XP_021674470.1	4.1e-226	790.4	XP_021674470.1 leucine-rich repeat receptor-like serine/threonine-protein kinase BAM1 [Hevea brasiliensis]
PB.29388.1	11.4800799773854	0.632850094834431	-4.1911	0.0027338	0.020382	-	-	-	-	-	-	-	-	-	-	-	-	KVH88286.1	1.6e-10	72.8	KVH88286.1 Pentatricopeptide repeat-containing protein [Cynara cardunculus var. scolymus]
PB.6890.1	229.941232326215	111.365832273571	-1.0444	4.9698e-05	0.0006031	K14766 NOP14, UTP2; nucleolar protein 14	-	GO:0032040(small-subunit processome)	-	At1g69070	730	KOG2147	Translation, ribosomal structure and biogenesis	P78316|NOP14_HUMAN	3.69e-37	155	Nucleolar protein 14 OS=Homo sapiens OX=9606 GN=NOP14 PE=1 SV=3	XP_027154266.1	1.0e-284	984.9	XP_027154266.1 nucleolar protein 14 [Coffea eugenioides]
PB.29067.1	167.981681459104	66.0459530357169	-1.3503	9.335e-05	0.0010747	-	-	-	-	-	-	-	-	-	-	-	-	XP_023731785.1	3.7e-55	221.1	XP_023731785.1 uncharacterized protein LOC111879552 [Lactuca sativa]
PB.7026.1	122.65884589203	47.1884094679688	-1.3782	7.179e-07	1.1875e-05	-	-	-	-	-	-	-	-	-	-	-	-	XP_024986234.1	3.1e-164	584.7	XP_024986234.1 uncharacterized protein LOC112521547 isoform X1 [Cynara cardunculus var. scolymus]
PB.30072.1	203.899483208112	98.6682762211711	-1.046	0.0041905	0.029101	-	-	-	-	-	-	-	-	Q9M0X5|CRK25_ARATH	8.54e-38	147	Cysteine-rich receptor-like protein kinase 25 OS=Arabidopsis thaliana OX=3702 GN=CRK25 PE=3 SV=1	XP_021597657.1	1.3e-67	262.3	XP_021597657.1 uncharacterized protein LOC110603958 [Manihot esculenta]
PB.14419.1	23.0704892444834	1.60726547857943	-3.8597	0.00017836	0.0019323	K10523 SPOP; speckle-type POZ protein	-	-	GO:0005515(protein binding)	At1g55760	362	KOG1987	General function prediction only; Cell cycle control, cell division, chromosome partitioning	Q680K8|Y1576_ARATH	1.88e-117	362	BTB/POZ domain-containing protein At1g55760 OS=Arabidopsis thaliana OX=3702 GN=At1g55760 PE=2 SV=1	XP_022877708.1	2.3e-122	445.3	XP_022877708.1 BTB/POZ domain-containing protein At1g55760-like isoform X1 [Olea europaea var. sylvestris]
PB.18192.1	389.185269694	157.72735073445	-1.3034	3.0391e-15	9.6099e-14	K16271 RLIM, RNF12; E3 ubiquitin-protein ligase RLIM [EC:2.3.2.27]	-	-	-	At5g45290	135	KOG0800	Posttranslational modification, protein turnover, chaperones	Q8VZ14|RMR2_ARATH	9.93e-13	74.7	Receptor homology region, transmembrane domain- and RING domain-containing protein 2 OS=Arabidopsis thaliana OX=3702 GN=RMR2 PE=2 SV=1	CAN78871.1	2.1e-124	451.8	CAN78871.1 hypothetical protein VITISV_024970 [Vitis vinifera]
PB.8222.1	118.859321066139	57.4334264388398	-1.0492	0.0068874	0.043725	-	-	-	-	-	-	-	-	-	-	-	-	XP_010649536.1	5.1e-257	892.9	XP_010649536.1 PREDICTED: uncharacterized protein LOC100256774 isoform X1 [Vitis vinifera]
PB.23382.1	128.855217083725	21.8225346601155	-2.5571	5.7886e-09	1.2208e-07	-	-	-	-	-	-	-	-	Q9LVK2|BIG1A_ARATH	2.83e-42	159	Protein BIG GRAIN 1-like A OS=Arabidopsis thaliana OX=3702 GN=At3g13980 PE=3 SV=1	XP_010273945.1	1.5e-115	422.2	XP_010273945.1 PREDICTED: protein BIG GRAIN 1-like B [Nelumbo nucifera]
PB.27476.1	53.2448964719474	1.5562896663652	-5.0845	1.2428e-07	2.2575e-06	K01455 E3.5.1.49; formamidase [EC:3.5.1.49]	-	-	GO:0016811(hydrolase activity, acting on carbon-nitrogen (but not peptide) bonds, in linear amides)	-	-	-	-	Q50228|FMDA_METME	8.79e-24	106	Formamidase OS=Methylophilus methylotrophus OX=17 GN=fmdA PE=1 SV=1	XP_018817396.1	6.9e-66	256.9	XP_018817396.1 PREDICTED: uncharacterized protein LOC108988557 isoform X1 [Juglans regia]
PB.26490.1	195.162170371325	61.1307252348085	-1.6744	3.3563e-06	5.0501e-05	K09510 DNAJB4; DnaJ homolog subfamily B member 4	GO:0006457(protein folding)	-	GO:0051082(unfolded protein binding)	At5g25530	426	KOG0714	Posttranslational modification, protein turnover, chaperones	Q80Y75|DJB13_MOUSE	5.83e-67	222	DnaJ homolog subfamily B member 13 OS=Mus musculus OX=10090 GN=Dnajb13 PE=1 SV=1	CDP18422.1	3.9e-160	570.1	CDP18422.1 unnamed protein product [Coffea canephora]
PB.7893.1	61.9822064166053	13.9517547928663	-2.145	0.00010209	0.0011667	-	-	-	-	-	-	-	-	-	-	-	-	PSS10050.1	9.2e-105	387.1	PSS10050.1 Outer capsid glycoprotein VP7 precursor [Actinidia chinensis var. chinensis]
PB.28445.1	21.2443223413955	2.50775073281659	-3.0792	0.0011997	0.010039	-	-	-	-	-	-	-	-	-	-	-	-	PLY75347.1	1.7e-42	179.1	PLY75347.1 hypothetical protein LSAT_4X115200 [Lactuca sativa]
PB.9199.1	325.359275301036	143.886627145172	-1.1776	1.8287e-07	3.2658e-06	K14486 K14486, ARF; auxin response factor	GO:0006355(regulation of transcription, DNA-templated),GO:0009725(response to hormone)	GO:0005634(nucleus)	GO:0003677(DNA binding),GO:0005515(protein binding)	-	-	-	-	Q9XED8|ARFI_ARATH	0.0	649	Auxin response factor 9 OS=Arabidopsis thaliana OX=3702 GN=ARF9 PE=1 SV=1	XP_024993477.1	5.4e-296	1022.3	XP_024993477.1 auxin response factor 18-like [Cynara cardunculus var. scolymus]
PB.8087.1	35.5389561116734	8.84887177016616	-2.0064	0.0010652	0.0090806	-	-	-	-	-	-	-	-	-	-	-	-	-	-	-	-
PB.11779.1	117.947548626317	58.6862345208508	-1.008	0.0044143	0.03033	-	-	-	GO:0005515(protein binding)	At4g31890	493	KOG0167	Function unknown	Q5VRH9|PUB12_ORYSJ	1.98e-19	97.1	U-box domain-containing protein 12 OS=Oryza sativa subsp. japonica OX=39947 GN=PUB12 PE=2 SV=1	PSS11204.1	1.6e-166	592.0	PSS11204.1 U-box domain-containing protein [Actinidia chinensis var. chinensis]
PB.29647.1	159.836961915055	74.145117136898	-1.1106	0.0001744	0.0018943	-	-	-	-	-	-	-	-	-	-	-	-	XP_012844785.1	4.8e-44	184.1	XP_012844785.1 PREDICTED: uncharacterized protein LOC105964827 [Erythranthe guttata]
PB.17078.1	12.5131767810707	0	-6.1673	0.00014535	0.0016043	K04733 IRAK4; interleukin-1 receptor-associated kinase 4 [EC:2.7.11.1]	GO:0006468(protein phosphorylation)	-	GO:0004672(protein kinase activity),GO:0005524(ATP binding)	At3g26700	301	KOG1187	Signal transduction mechanisms	Q9LV48|PERK1_ARATH	1.26e-34	144	Proline-rich receptor-like protein kinase PERK1 OS=Arabidopsis thaliana OX=3702 GN=PERK1 PE=1 SV=1	XP_021982463.1	9.3e-131	473.0	XP_021982463.1 proline-rich receptor-like protein kinase PERK3 [Helianthus annuus]
PB.13731.1	16.0456643084359	2.82566637520602	-2.4979	0.005712	0.037616	-	-	-	-	-	-	-	-	-	-	-	-	XP_012077663.1	1.6e-51	209.9	XP_012077663.1 uncharacterized protein LOC105638463 [Jatropha curcas]
PB.25939.1	15.2529273916513	0.913800672469943	-4.0386	0.0023038	0.017653	K00224 CEQORH; chloroplastic oxoene reductase [EC:1.3.1.-]	GO:0055114(oxidation-reduction process)	-	-	At4g13010	349	KOG1198	Energy production and conversion; General function prediction only	Q9SV68|QORH_ARATH	4.34e-116	349	Chloroplast envelope quinone oxidoreductase homolog OS=Arabidopsis thaliana OX=3702 GN=CEQORH PE=1 SV=1	XP_021655309.1	3.8e-142	510.4	XP_021655309.1 chloroplast envelope quinone oxidoreductase homolog isoform X1 [Hevea brasiliensis]
PB.16885.1	13.9466298691503	0	-6.3244	0.0028789	0.021278	-	GO:0030244(cellulose biosynthetic process)	GO:0016020(membrane)	GO:0016760(cellulose synthase (UDP-forming) activity)	-	-	-	-	Q8VZK9|CSLE1_ARATH	0.0	563	Cellulose synthase-like protein E1 OS=Arabidopsis thaliana OX=3702 GN=CSLE1 PE=2 SV=1	PSR95523.1	2.3e-201	707.6	PSR95523.1 Cellulose synthase-like protein [Actinidia chinensis var. chinensis]
PB.29636.1	110.063827536499	51.9946046247574	-1.0854	0.00043751	0.0042416	-	-	-	-	-	-	-	-	Q39266|ZFP7_ARATH	3.95e-17	83.2	Zinc finger protein 7 OS=Arabidopsis thaliana OX=3702 GN=ZFP7 PE=1 SV=1	XP_011030383.1	2.2e-49	201.8	XP_011030383.1 PREDICTED: zinc finger protein 4-like [Populus euphratica]
PB.2236.1	1203.52542238908	601.417705798576	-1.0007	7.1904e-13	2.0224e-11	-	GO:0005975(carbohydrate metabolic process)	-	GO:0004650(polygalacturonase activity)	-	-	-	-	A7PZL3|PGLR_VITVI	2.54e-46	178	Probable polygalacturonase OS=Vitis vinifera OX=29760 GN=GSVIVT00026920001 PE=1 SV=1	XP_027080974.1	2.9e-106	392.5	XP_027080974.1 probable polygalacturonase [Coffea arabica]
PB.16971.1	251.747385434551	123.132547134985	-1.0296	1.8482e-05	0.00024606	K03110 ftsY; fused signal recognition particle receptor	-	-	-	At2g45770	75.9	KOG0780	Intracellular trafficking, secretion, and vesicular transport	O80842|CFTSY_ARATH	1.59e-15	82.8	Cell division protein FtsY homolog, chloroplastic OS=Arabidopsis thaliana OX=3702 GN=CPFTSY PE=1 SV=2	XP_020153573.1	8.2e-18	97.8	XP_020153573.1 cell division protein FtsY homolog, chloroplastic isoform X1 [Aegilops tauschii subsp. tauschii]
PB.9840.1	124.414166294809	49.6888071624415	-1.3233	1.6792e-06	2.6517e-05	-	GO:0007018(microtubule-based movement)	-	GO:0003777(microtubule motor activity),GO:0005524(ATP binding),GO:0008017(microtubule binding)	At5g27950	590	KOG0239	Cytoskeleton	Q8W0Y9|KN14U_ARATH	0.0	654	Kinesin-like protein KIN-14U OS=Arabidopsis thaliana OX=3702 GN=KIN14U PE=2 SV=1	PSS24881.1	1.0e-235	822.0	PSS24881.1 Kinesin-like protein [Actinidia chinensis var. chinensis]
PB.17933.1	111.458004513711	50.9916084261905	-1.1265	0.00041423	0.0040501	-	-	-	-	-	-	-	-	Q9C518|TCP8_ARATH	1.95e-82	270	Transcription factor TCP8 OS=Arabidopsis thaliana OX=3702 GN=TCP8 PE=1 SV=1	XP_024980203.1	3.1e-131	474.6	XP_024980203.1 transcription factor TCP8 [Cynara cardunculus var. scolymus]
PB.19066.1	65.5258155222038	28.1163564044228	-1.2226	0.004797	0.032492	K08064 NFYA, HAP2; nuclear transcription factor Y, alpha	GO:0006355(regulation of transcription, DNA-templated)	GO:0016602(CCAAT-binding factor complex)	GO:0003700(DNA-binding transcription factor activity),GO:0003677(DNA binding)	At5g06510	158	KOG1561	Transcription	Q8LFU0|NFYAA_ARATH	1.90e-42	158	Nuclear transcription factor Y subunit A-10 OS=Arabidopsis thaliana OX=3702 GN=NFYA10 PE=2 SV=2	PSS15852.1	5.5e-101	374.0	PSS15852.1 Nuclear transcription factor Y subunit A-10 like [Actinidia chinensis var. chinensis]
PB.25364.1	72.646225634389	27.6550162151251	-1.3924	0.0019427	0.015257	-	-	-	GO:0003676(nucleic acid binding),GO:0008270(zinc ion binding)	-	-	-	-	-	-	-	-	BAT81648.1	1.7e-33	149.4	BAT81648.1 hypothetical protein VIGAN_03142700, partial [Vigna angularis var. angularis]
PB.18539.1	165.623316406763	52.8360656992089	-1.6501	5.3851e-11	1.3523e-09	-	GO:0006952(defense response),GO:0055114(oxidation-reduction process)	GO:0016021(integral component of membrane)	GO:0005506(iron ion binding),GO:0016705(oxidoreductase activity, acting on paired donors, with incorporation or reduction of molecular oxygen),GO:0020037(heme binding)	At5g24950	440	KOG0156	Secondary metabolites biosynthesis, transport and catabolism	Q42716|C71A8_MENPI	8.86e-172	504	Cytochrome P450 71A8 OS=Mentha piperita OX=34256 GN=CYP71A8 PE=3 SV=1	XP_017217982.1	6.2e-185	652.9	XP_017217982.1 PREDICTED: cytochrome P450 71A8-like [Daucus carota subsp. sativus]
PB.2587.1	352.688766500643	141.389546523004	-1.3179	6.2884e-08	1.1863e-06	-	GO:0006468(protein phosphorylation)	-	GO:0005524(ATP binding),GO:0005515(protein binding),GO:0004672(protein kinase activity)	-	-	-	-	Q9LRT1|Y3804_ARATH	0.0	1193	Probably inactive leucine-rich repeat receptor-like protein kinase At3g28040 OS=Arabidopsis thaliana OX=3702 GN=At3g28040 PE=1 SV=1	XP_002265846.1	4.0e-209	734.2	XP_002265846.1 PREDICTED: probably inactive leucine-rich repeat receptor-like protein kinase At3g28040 [Vitis vinifera]
PB.16929.1	99.102346497227	41.2207516066567	-1.2623	0.0033395	0.024209	K00430 E1.11.1.7; peroxidase [EC:1.11.1.7]	GO:0006979(response to oxidative stress),GO:0055114(oxidation-reduction process)	-	GO:0004601(peroxidase activity),GO:0020037(heme binding)	-	-	-	-	P22195|PER1_ARAHY	1.59e-91	184	Cationic peroxidase 1 OS=Arachis hypogaea OX=3818 GN=PNC1 PE=1 SV=2	PLY69172.1	7.0e-78	297.4	PLY69172.1 hypothetical protein LSAT_5X151141 [Lactuca sativa]
PB.7815.1	60.5965459165945	20.1310048237398	-1.5843	0.0048435	0.032772	-	GO:0006820(anion transport)	GO:0016021(integral component of membrane)	-	At3g62270	1109	KOG1172	Inorganic ion transport and metabolism	Q9M1P7|BOR2_ARATH	0.0	1109	Probable boron transporter 2 OS=Arabidopsis thaliana OX=3702 GN=BOR2 PE=2 SV=1	XP_010652294.1	0.0e+00	1259.6	XP_010652294.1 PREDICTED: probable boron transporter 2 [Vitis vinifera]
PB.24323.1	132.082854292424	9.85289918032115	-3.7478	3.4573e-07	5.9418e-06	K03146 THI4, THI1; cysteine-dependent adenosine diphosphate thiazole synthase [EC:2.4.2.60]	-	-	-	At5g54770	498	KOG2960	General function prediction only	Q38814|THI4_ARATH	9.51e-174	498	Thiamine thiazole synthase, chloroplastic OS=Arabidopsis thaliana OX=3702 GN=THI1 PE=1 SV=1	NP_001275783.1	3.1e-150	537.3	NP_001275783.1 thiamine thiazole synthase, chloroplastic [Citrus sinensis]
PB.29929.1	52.8822749613271	19.0345286788909	-1.4676	0.0014127	0.011615	-	-	-	-	-	-	-	-	-	-	-	-	-	-	-	-
PB.17939.1	95.0367225967094	18.5878945662811	-2.3526	2.3793e-08	4.7276e-07	K01728 pel; pectate lyase [EC:4.2.2.2]	-	-	-	-	-	-	-	Q940Q1|PLY1_ARATH	0.0	440	Probable pectate lyase 1 OS=Arabidopsis thaliana OX=3702 GN=At1g04680 PE=2 SV=2	XP_018840249.1	9.7e-125	453.0	XP_018840249.1 PREDICTED: probable pectate lyase 8 [Juglans regia]
PB.24876.1	40.9543160420554	11.7654602122848	-1.8042	0.0021688	0.016784	-	-	-	-	-	-	-	-	Q9SUC9|UGPI7_ARATH	6.50e-136	400	Uncharacterized GPI-anchored protein At4g28100 OS=Arabidopsis thaliana OX=3702 GN=At4g28100 PE=2 SV=1	XP_012852478.1	5.5e-136	490.0	XP_012852478.1 PREDICTED: uncharacterized GPI-anchored protein At4g28100 [Erythranthe guttata]
PB.6868.1	167.027073625114	67.771874774881	-1.303	8.2551e-07	1.3571e-05	K00889 PIP5K; 1-phosphatidylinositol-4-phosphate 5-kinase [EC:2.7.1.68]	GO:0046488(phosphatidylinositol metabolic process)	-	GO:0016307(phosphatidylinositol phosphate kinase activity),GO:0005524(ATP binding),GO:0016308(1-phosphatidylinositol-4-phosphate 5-kinase activity)	At1g21980	1127	KOG0229	Signal transduction mechanisms	Q56YP2|PI5K1_ARATH	0.0	1127	Phosphatidylinositol 4-phosphate 5-kinase 1 OS=Arabidopsis thaliana OX=3702 GN=PIP5K1 PE=1 SV=1	XP_023760384.1	1.2e-288	998.0	XP_023760384.1 phosphatidylinositol 4-phosphate 5-kinase 1-like [Lactuca sativa]
PB.15738.1	210.303832177451	70.8155911557305	-1.5679	2.6068e-11	6.6725e-10	-	-	-	GO:0003676(nucleic acid binding),GO:0046872(metal ion binding)	-	-	-	-	Q0D3J9|C3H53_ORYSJ	8.55e-130	405	Zinc finger CCCH domain-containing protein 53 OS=Oryza sativa subsp. japonica OX=39947 GN=Os07g0682400 PE=2 SV=1	XP_010659256.1	1.6e-170	605.1	XP_010659256.1 PREDICTED: zinc finger CCCH domain-containing protein 53 isoform X1 [Vitis vinifera]
PB.20254.1	64.8053399387398	23.9444020009236	-1.4309	0.0023474	0.017941	-	-	-	-	At3g19230	597	KOG0619	General function prediction only	C0LGI2|Y1677_ARATH	1.13e-51	196	Probable LRR receptor-like serine/threonine-protein kinase At1g67720 OS=Arabidopsis thaliana OX=3702 GN=At1g67720 PE=1 SV=1	XP_011000432.1	4.8e-187	659.8	XP_011000432.1 PREDICTED: probable LRR receptor-like serine/threonine-protein kinase At5g59680 [Populus euphratica]
PB.29552.1	22.9668651643006	2.78502479128014	-3.0273	0.00074422	0.006702	-	-	-	-	At3g07570	365	KOG4293	Signal transduction mechanisms	Q0WRW8|B561K_ARATH	1.01e-124	369	Cytochrome b561 and DOMON domain-containing protein At3g07570 OS=Arabidopsis thaliana OX=3702 GN=At3g07570 PE=2 SV=1	PSS09581.1	5.5e-133	479.6	PSS09581.1 Cytochrome b561 and DOMON domain-containing protein [Actinidia chinensis var. chinensis]
PB.2973.1	63.6428798671458	15.6601405573203	-2.0271	0.0006926	0.0062994	K02932 RP-L5e, RPL5; large subunit ribosomal protein L5e	GO:0006412(translation)	GO:0005840(ribosome)	GO:0003735(structural constituent of ribosome),GO:0008097(5S rRNA binding)	At3g25520	221	KOG0875	Translation, ribosomal structure and biogenesis	Q6UNT2|RL5_CUCSA	1.98e-65	227	60S ribosomal protein L5 OS=Cucumis sativus OX=3659 GN=RPL5 PE=2 SV=1	XP_021973013.1	1.4e-62	247.3	XP_021973013.1 60S ribosomal protein L5-like [Helianthus annuus]
PB.18909.1	225.307756700918	91.4254152804557	-1.3002	3.5163e-08	6.8481e-07	-	GO:0055085(transmembrane transport)	GO:0016021(integral component of membrane),GO:0016020(membrane)	GO:0022857(transmembrane transporter activity)	At5g59250	511	KOG0254	General function prediction only	Q0WWW9|XYLL3_ARATH	0.0	580	D-xylose-proton symporter-like 3, chloroplastic OS=Arabidopsis thaliana OX=3702 GN=At5g59250 PE=1 SV=2	XP_024973982.1	5.8e-191	672.9	XP_024973982.1 D-xylose-proton symporter-like 3, chloroplastic [Cynara cardunculus var. scolymus]
PB.26637.1	117.5938409916	11.0149212047459	-3.4262	6.2955e-07	1.0499e-05	K08287 E2.7.12.1; dual-specificity kinase [EC:2.7.12.1]	GO:0006468(protein phosphorylation)	-	GO:0004672(protein kinase activity),GO:0005524(ATP binding)	At4g24740	456	KOG0671	Signal transduction mechanisms	P51567|AFC2_ARATH	1.53e-156	456	Serine/threonine-protein kinase AFC2 OS=Arabidopsis thaliana OX=3702 GN=AFC2 PE=1 SV=1	KCW83274.1	2.1e-142	511.1	KCW83274.1 hypothetical protein EUGRSUZ_B00211 [Eucalyptus grandis]
PB.22217.1	342.961448154633	129.83063486716	-1.403	3.3666e-12	9.1107e-11	-	-	-	-	-	-	-	-	Q84JH9|TBL25_ARATH	3.12e-160	470	Protein trichome birefringence-like 25 OS=Arabidopsis thaliana OX=3702 GN=TBL25 PE=2 SV=1	XP_024989048.1	7.9e-192	675.6	XP_024989048.1 protein trichome birefringence-like 25 [Cynara cardunculus var. scolymus]
PB.810.1	1083.20645186995	470.459904419556	-1.2024	2.0214e-05	0.00026643	-	-	-	-	-	-	-	-	Q8QVV0|POL1_CNSV	0.0	511	RNA1 polyprotein OS=Cycas necrotic stunt virus OX=173976 PE=3 SV=1	-	-	-	-
PB.28575.1	210.473074669422	61.610448019966	-1.7716	3.4358e-10	8.1193e-09	K19042 BOI; E3 ubiquitin-protein ligase BOI and related proteins [EC:2.3.2.27]	-	-	-	At3g12920	256	KOG1100	Posttranslational modification, protein turnover, chaperones	Q9LDD1|BRG3_ARATH	1.27e-80	256	Probable BOI-related E3 ubiquitin-protein ligase 3 OS=Arabidopsis thaliana OX=3702 GN=BRG3 PE=1 SV=1	PSR95499.1	2.3e-108	397.9	PSR95499.1 BOI-related E3 ubiquitin-protein ligase 3 [Actinidia chinensis var. chinensis]
PB.30591.1	31.6063822304907	2.8663079591319	-3.4723	7.0545e-06	0.00010092	K09286 EREBP; EREBP-like factor	GO:0006355(regulation of transcription, DNA-templated)	-	GO:0003700(DNA-binding transcription factor activity),GO:0003677(DNA binding)	-	-	-	-	Q8VZ91|EF103_ARATH	8.32e-33	127	Ethylene-responsive transcription factor 6 OS=Arabidopsis thaliana OX=3702 GN=ERF6 PE=2 SV=2	PSR91600.1	3.4e-54	217.6	PSR91600.1 Ethylene-responsive transcription factor [Actinidia chinensis var. chinensis]
PB.21959.1	85.671692578702	26.1843815650112	-1.7111	8.1869e-07	1.3467e-05	-	-	-	-	-	-	-	-	O23210|SCL15_ARATH	7.08e-143	427	Scarecrow-like protein 15 OS=Arabidopsis thaliana OX=3702 GN=SCL15 PE=1 SV=3	XP_023735563.1	3.5e-187	660.2	XP_023735563.1 scarecrow-like protein 15 [Lactuca sativa]
PB.16907.1	103.325550486286	20.4960837498452	-2.3342	1.1167e-10	2.7367e-09	-	-	-	GO:0043531(ADP binding)	-	-	-	-	Q40392|TMVRN_NICGU	1.35e-33	67.4	TMV resistance protein N OS=Nicotiana glutinosa OX=35889 GN=N PE=1 SV=1	AFC90318.1	1.0e-31	144.1	AFC90318.1 nucleotide-binding site leucine-rich repeat protein, partial [Rhododendron oldhamii]
PB.17129.1	463.263136184755	208.666680118186	-1.152	3.1965e-09	6.8894e-08	K14272 GGAT; glutamate--glyoxylate aminotransferase [EC:2.6.1.4 2.6.1.2 2.6.1.44]	GO:0009058(biosynthetic process)	-	GO:0003824(catalytic activity),GO:0030170(pyridoxal phosphate binding)	At1g70580	647	KOG0258	Amino acid transport and metabolism	Q9S7E9|GGT2_ARATH	0.0	647	Glutamate--glyoxylate aminotransferase 2 OS=Arabidopsis thaliana OX=3702 GN=GGAT2 PE=1 SV=1	PSS28516.1	1.4e-224	784.6	PSS28516.1 Glutamate--glyoxylate aminotransferase [Actinidia chinensis var. chinensis]
PB.8559.1	572.055667439326	242.908665433684	-1.2359	4.8947e-07	8.2619e-06	-	-	-	GO:0008289(lipid binding)	-	-	-	-	F4JSE7|EDR2_ARATH	3.05e-48	187	Protein ENHANCED DISEASE RESISTANCE 2 OS=Arabidopsis thaliana OX=3702 GN=EDR2 PE=2 SV=1	XP_010651179.1	2.7e-125	455.3	XP_010651179.1 PREDICTED: protein ENHANCED DISEASE RESISTANCE 2-like isoform X1 [Vitis vinifera]
PB.30545.1	74.6511529825898	24.7391231022341	-1.5925	3.8811e-05	0.00048023	-	-	GO:0016021(integral component of membrane)	-	At1g35170	132	KOG4474	Function unknown	-	-	-	-	PSS17994.1	8.0e-51	206.5	PSS17994.1 Transmembrane protein [Actinidia chinensis var. chinensis]
PB.8600.1	152.193536496053	53.4130088135284	-1.5109	5.0106e-05	0.00060721	K03549 kup; KUP system potassium uptake protein	GO:0071805(potassium ion transmembrane transport)	GO:0016020(membrane)	GO:0015079(potassium ion transmembrane transporter activity)	-	-	-	-	Q9M7K4|POT5_ARATH	2.42e-177	539	Potassium transporter 5 OS=Arabidopsis thaliana OX=3702 GN=POT5 PE=1 SV=1	XP_010647935.1	1.6e-173	615.5	XP_010647935.1 PREDICTED: potassium transporter 5 [Vitis vinifera]
PB.3032.1	35.2483250397538	10.8621297774295	-1.6922	0.0063058	0.040716	-	-	-	GO:0005515(protein binding)	At3g26810	396	KOG1947	General function prediction only	Q9LW29|AFB2_ARATH	2.51e-175	396	Protein AUXIN SIGNALING F-BOX 2 OS=Arabidopsis thaliana OX=3702 GN=AFB2 PE=1 SV=1	XP_011098945.1	6.2e-175	620.5	XP_011098945.1 protein AUXIN SIGNALING F-BOX 2 [Sesamum indicum]
PB.5417.1	117.65658437178	41.6200864262242	-1.497	0.00055488	0.0052027	-	-	-	-	At3g25500	629	KOG1922	Cytoskeleton; Signal transduction mechanisms	Q9SE97|FH1_ARATH	0.0	629	Formin-like protein 1 OS=Arabidopsis thaliana OX=3702 GN=FH1 PE=1 SV=1	XP_027092068.1	3.6e-243	847.0	XP_027092068.1 formin-like protein 1 [Coffea arabica]
PB.32482.1	1067.64618924475	65.5337091798234	-4.0259	3.3003e-10	7.8059e-09	-	-	-	-	-	-	-	-	-	-	-	-	-	-	-	-
PB.18690.1	44.851903676991	15.6869074031122	-1.512	0.0061541	0.039965	-	GO:0006468(protein phosphorylation)	-	GO:0004672(protein kinase activity),GO:0005524(ATP binding)	At5g37790	622	KOG1187	Signal transduction mechanisms	Q0WRY5|PBL7_ARATH	2.67e-60	210	Probable serine/threonine-protein kinase PBL7 OS=Arabidopsis thaliana OX=3702 GN=PBL7 PE=1 SV=1	XP_027162212.1	5.6e-218	762.7	XP_027162212.1 probable serine/threonine-protein kinase PBL23 [Coffea eugenioides]
PB.16870.1	332.811657835888	140.853589156882	-1.2399	6.5638e-07	1.0919e-05	-	-	-	GO:0005515(protein binding)	-	-	-	-	-	-	-	-	PON89028.1	2.0e-24	119.8	PON89028.1 Signal transduction response regulator [Trema orientale]
PB.16395.1	38.4616937799466	6.77430372240025	-2.5132	0.0043325	0.029893	K07765 MBTPS2; S2P endopeptidase [EC:3.4.24.85]	GO:0006508(proteolysis)	GO:0016020(membrane)	GO:0004222(metalloendopeptidase activity)	At4g20310	281	KOG2921	Posttranslational modification, protein turnover, chaperones	F4JUU5|S2P_ARATH	5.98e-134	410	Membrane-bound transcription factor site-2 protease homolog OS=Arabidopsis thaliana OX=3702 GN=S2P PE=2 SV=2	PSS11067.1	1.2e-170	605.5	PSS11067.1 Membrane-bound transcription factor site-2 protease [Actinidia chinensis var. chinensis]
PB.11997.1	62.7679681932832	21.2958720287827	-1.5624	0.0042808	0.029633	K14564 NOP56; nucleolar protein 56	-	-	-	At1g56110	227	KOG2573	RNA processing and modification; Translation, ribosomal structure and biogenesis	O94514|NOP56_SCHPO	2.79e-31	132	Nucleolar protein 56 OS=Schizosaccharomyces pombe (strain 972 / ATCC 24843) OX=284812 GN=nop56 PE=3 SV=1	KVH98133.1	1.3e-67	263.5	KVH98133.1 NOP5, N-terminal [Cynara cardunculus var. scolymus]
PB.29223.1	33.0665117661522	8.16802705306192	-2.0153	0.0034078	0.02463	-	-	-	-	-	-	-	-	Q9SH58|MAKR2_ARATH	7.16e-17	85.9	Probable membrane-associated kinase regulator 2 OS=Arabidopsis thaliana OX=3702 GN=MAKR2 PE=2 SV=1	XP_009615505.1	3.3e-48	198.0	XP_009615505.1 PREDICTED: probable membrane-associated kinase regulator 2 [Nicotiana tomentosiformis]
PB.11647.1	121.190469809745	30.6286788586731	-1.9838	6.0942e-05	0.00072787	K03869 CUL3; cullin 3	GO:0006511(ubiquitin-dependent protein catabolic process)	-	GO:0031625(ubiquitin protein ligase binding)	At1g26830	1297	KOG2166	Cell cycle control, cell division, chromosome partitioning	Q9ZVH4|CUL3A_ARATH	0.0	1297	Cullin-3A OS=Arabidopsis thaliana OX=3702 GN=CUL3A PE=1 SV=1	XP_027099838.1	0.0e+00	1316.6	XP_027099838.1 cullin-3A [Coffea arabica]
PB.26623.1	113.339399795718	32.1476675779238	-1.819	1.2617e-08	2.5827e-07	-	-	-	GO:0008194(UDP-glycosyltransferase activity)	At3g21760	418	KOG1192	Energy production and conversion; Carbohydrate transport and metabolism	Q2V6K0|UFOG6_FRAAN	2.40e-161	469	UDP-glucose flavonoid 3-O-glucosyltransferase 6 OS=Fragaria ananassa OX=3747 GN=GT6 PE=1 SV=1	XP_023751847.1	1.6e-169	601.3	XP_023751847.1 anthocyanidin 3-O-glucosyltransferase 2-like [Lactuca sativa]
PB.28136.1	43.8433388705988	15.3423609242572	-1.5088	0.0018615	0.014716	-	-	-	-	-	-	-	-	-	-	-	-	-	-	-	-
PB.12121.1	185.310591305888	21.6398591877365	-3.095	4.7598e-17	1.6255e-15	-	-	GO:0016021(integral component of membrane)	-	-	-	-	-	Q0ZIW0|TI214_VITVI	4.97e-153	497	Protein TIC 214 OS=Vitis vinifera OX=29760 GN=TIC214 PE=3 SV=1	YP_009442551.1	0.0e+00	1337.4	YP_009442551.1 Ycf1 protein (chloroplast) [Codonopsis minima]
PB.6110.1	133.824095982821	63.0837279776637	-1.0875	0.00094516	0.0082096	-	-	-	-	-	-	-	-	-	-	-	-	XP_024960415.1	2.0e-177	628.6	XP_024960415.1 uncharacterized protein LOC112501016 [Cynara cardunculus var. scolymus]
PB.32192.1	77.8883863907964	31.7907008830979	-1.2906	0.00094929	0.0082323	-	-	-	-	-	-	-	-	-	-	-	-	OTF97919.1	9.1e-34	149.1	OTF97919.1 hypothetical protein HannXRQ_Chr14g0439951 [Helianthus annuus]
PB.9797.1	76.6265921036405	33.4844527164824	-1.1889	0.0020918	0.01624	K08287 E2.7.12.1; dual-specificity kinase [EC:2.7.12.1]	GO:0006468(protein phosphorylation)	-	GO:0004672(protein kinase activity),GO:0005524(ATP binding)	At4g32660	216	KOG0671	Signal transduction mechanisms	P51568|AFC3_ARATH	4.71e-61	216	Serine/threonine-protein kinase AFC3 OS=Arabidopsis thaliana OX=3702 GN=AFC3 PE=2 SV=2	XP_024985456.1	1.8e-62	246.5	XP_024985456.1 serine/threonine-protein kinase AFC3 isoform X1 [Cynara cardunculus var. scolymus]
PB.15251.1	163.370323450235	78.1467288557748	-1.0621	2.3117e-05	0.00030124	-	-	-	GO:0005515(protein binding)	At5g10550	264	KOG1474	Transcription	Q9LXA7|GTE2_ARATH	1.05e-77	265	Transcription factor GTE2 OS=Arabidopsis thaliana OX=3702 GN=GTE2 PE=2 SV=2	PSS35996.1	8.8e-79	300.4	PSS35996.1 Transcription factor like [Actinidia chinensis var. chinensis]
PB.17030.1	30.3182446783709	5.54272341686718	-2.4447	0.0073606	0.046225	-	-	-	-	At3g55580	376	KOG1426	Function unknown	Q9FN03|UVR8_ARATH	2.62e-24	110	Ultraviolet-B receptor UVR8 OS=Arabidopsis thaliana OX=3702 GN=UVR8 PE=1 SV=1	XP_021904027.1	8.2e-212	742.3	XP_021904027.1 ultraviolet-B receptor UVR8-like isoform X2 [Carica papaya]
PB.18144.1	312.287080496636	155.522250247434	-1.0072	2.2106e-07	3.9083e-06	-	-	-	GO:0005515(protein binding)	At2g31240	630	KOG1840	Cytoskeleton	Q9LII8|KLCR2_ARATH	1.83e-31	134	Protein KINESIN LIGHT CHAIN-RELATED 2 OS=Arabidopsis thaliana OX=3702 GN=KLCR2 PE=1 SV=1	XP_019165114.1	1.0e-235	821.6	XP_019165114.1 PREDICTED: protein KINESIN LIGHT CHAIN-RELATED 2 [Ipomoea nil]
PB.11540.1	189.198390093062	65.9922680522109	-1.5198	7.4546e-11	1.8474e-09	-	-	-	-	At3g50700	325	KOG1721	General function prediction only	Q9SCQ6|IDD2_ARATH	1.18e-100	325	Zinc finger protein GAI-ASSOCIATED FACTOR 1 OS=Arabidopsis thaliana OX=3702 GN=GAF1 PE=1 SV=1	PSS30810.1	2.1e-124	452.2	PSS30810.1 Protein indeterminate-domain like [Actinidia chinensis var. chinensis]
PB.295.1	87.1361119789845	37.8760476571144	-1.1991	0.00031882	0.0032182	K15032 MTERFD; mTERF domain-containing protein, mitochondrial	GO:0006355(regulation of transcription, DNA-templated)	-	GO:0003690(double-stranded DNA binding)	At5g55580	523	KOG1267	Transcription ; General function prediction only	Q9FM80|MTEF9_ARATH	1.17e-167	523	Transcription termination factor MTERF9, chloroplastic OS=Arabidopsis thaliana OX=3702 GN=MTERF9 PE=2 SV=1	AZL19384.1	1.8e-61	244.2	AZL19384.1 transcription factor mTERF3 [Diospyros kaki]
PB.8822.1	4912.23606981107	1169.96351243313	-2.0698	1.2346e-05	0.00016975	-	-	-	-	-	-	-	-	Q8S8U2|TI214_ATRBE	4.80e-109	376	Protein TIC 214 OS=Atropa belladonna OX=33113 GN=TIC214 PE=3 SV=1	YP_009442551.1	1.9e-256	891.0	YP_009442551.1 Ycf1 protein (chloroplast) [Codonopsis minima]
PB.9846.1	212.402596686159	105.724697742121	-1.0064	1.418e-05	0.00019257	-	-	-	-	-	-	-	-	-	-	-	-	XP_024980546.1	1.9e-59	236.5	XP_024980546.1 uncharacterized protein LOC112517370 isoform X3 [Cynara cardunculus var. scolymus]
PB.10107.1	143.966039081731	64.3784808738414	-1.1585	0.00043233	0.0041991	K00592 RBCMT; [ribulose-bisphosphate carboxylase]/[fructose-bisphosphate aldolase]-lysine N-methyltransferase [EC:2.1.1.127 2.1.1.259]	-	-	-	At1g14030	207	KOG1337	General function prediction only	P94026|RBCMT_TOBAC	2.35e-58	211	Ribulose-1,5 bisphosphate carboxylase/oxygenase large subunit N-methyltransferase, chloroplastic OS=Nicotiana tabacum OX=4097 GN=RBCMT PE=2 SV=1	XP_023731297.1	1.2e-114	419.9	XP_023731297.1 fructose-bisphosphate aldolase-lysine N-methyltransferase, chloroplastic [Lactuca sativa]
PB.24677.1	95.6705268799389	40.1842669894736	-1.2513	0.001502	0.012231	K07300 chaA, CAX; Ca2+:H+ antiporter	GO:0006816(calcium ion transport),GO:0006812(cation transport),GO:0055085(transmembrane transport)	GO:0016021(integral component of membrane)	GO:0015369(calcium:proton antiporter activity),GO:0008324(cation transmembrane transporter activity)	At2g38170	404	KOG1397	Inorganic ion transport and metabolism	Q93Z81|CAX3_ARATH	2.05e-141	420	Vacuolar cation/proton exchanger 3 OS=Arabidopsis thaliana OX=3702 GN=CAX3 PE=1 SV=1	XP_006363592.1	4.4e-165	586.6	XP_006363592.1 PREDICTED: vacuolar cation/proton exchanger 3 [Solanum tuberosum]
PB.16123.1	38.6192748325313	5.04213230209875	-2.942	1.7949e-06	2.8143e-05	-	GO:0006468(protein phosphorylation)	-	GO:0004672(protein kinase activity),GO:0005524(ATP binding)	At2g28930	387	KOG1187	Signal transduction mechanisms	P46573|PBL10_ARATH	1.09e-126	387	Probable serine/threonine-protein kinase PBL10 OS=Arabidopsis thaliana OX=3702 GN=PBL10 PE=1 SV=2	ATP84485.1	9.0e-129	466.5	ATP84485.1 MLPK [Corylus heterophylla x Corylus avellana]
PB.19056.1	167.948237513995	82.150849872909	-1.029	9.6408e-05	0.0011063	K14272 GGAT; glutamate--glyoxylate aminotransferase [EC:2.6.1.4 2.6.1.2 2.6.1.44]	GO:0009058(biosynthetic process)	-	GO:0003824(catalytic activity),GO:0030170(pyridoxal phosphate binding)	At1g23310	589	KOG0258	Amino acid transport and metabolism	Q9LR30|GGT1_ARATH	0.0	589	Glutamate--glyoxylate aminotransferase 1 OS=Arabidopsis thaliana OX=3702 GN=GGAT1 PE=1 SV=1	PSS28516.1	1.7e-251	874.0	PSS28516.1 Glutamate--glyoxylate aminotransferase [Actinidia chinensis var. chinensis]
PB.3695.1	160.818516127204	68.7433089686815	-1.2262	1.6498e-05	0.00022131	-	GO:0006468(protein phosphorylation)	-	GO:0004672(protein kinase activity),GO:0005524(ATP binding),GO:0005515(protein binding)	-	-	-	-	Q9SGP2|HSL1_ARATH	0.0	1412	Receptor-like protein kinase HSL1 OS=Arabidopsis thaliana OX=3702 GN=HSL1 PE=2 SV=1	XP_015066471.1	5.0e-222	776.9	XP_015066471.1 PREDICTED: receptor-like protein kinase HSL1 [Solanum pennellii]
PB.28692.1	312.50163794377	131.944030529822	-1.2438	8.952e-10	2.039e-08	-	GO:0006355(regulation of transcription, DNA-templated)	-	GO:0003677(DNA binding)	-	-	-	-	O82155|DOF17_ARATH	1.57e-31	122	Dof zinc finger protein DOF1.7 OS=Arabidopsis thaliana OX=3702 GN=DOF1.7 PE=2 SV=1	PSS07364.1	1.4e-60	239.2	PSS07364.1 Dof zinc finger protein like [Actinidia chinensis var. chinensis]
PB.4708.1	44.4684369205039	14.3539347930519	-1.6259	0.0039629	0.027814	K15893 HPR1; glycerate dehydrogenase [EC:1.1.1.29]	GO:0055114(oxidation-reduction process)	-	GO:0051287(NAD binding),GO:0016616(oxidoreductase activity, acting on the CH-OH group of donors, NAD or NADP as acceptor)	At1g68010	319	KOG0069	Energy production and conversion	P13443|DHGY_CUCSA	2.12e-98	321	Glycerate dehydrogenase OS=Cucumis sativus OX=3659 GN=HPR-A PE=2 SV=1	OTF85832.1	9.5e-98	364.0	OTF85832.1 putative hydroxypyruvate reductase [Helianthus annuus]
PB.3206.1	695.612799033838	333.658926358272	-1.0603	2.137e-09	4.6899e-08	-	GO:0007165(signal transduction)	-	GO:0005515(protein binding),GO:0043531(ADP binding)	-	-	-	-	Q40392|TMVRN_NICGU	2.53e-95	335	TMV resistance protein N OS=Nicotiana glutinosa OX=35889 GN=N PE=1 SV=1	PSS21673.1	1.2e-268	931.8	PSS21673.1 TMV resistance protein like [Actinidia chinensis var. chinensis]
PB.31209.1	4502.86538729655	1345.7307147529	-1.7422	5.0584e-32	3.0018e-30	K11275 H1_5; histone H1/5	GO:0006334(nucleosome assembly)	GO:0000786(nucleosome),GO:0042025(host cell nucleus)	GO:0003677(DNA binding)	-	-	-	-	P26568|H11_ARATH	1.40e-12	70.5	Histone H1.1 OS=Arabidopsis thaliana OX=3702 GN=At1g06760 PE=1 SV=1	XP_022727735.1	4.9e-20	104.0	XP_022727735.1 histone H1-like [Durio zibethinus]
PB.13131.1	62.3528677953139	12.7599847327052	-2.2829	0.00018383	0.001982	K09667 OGT; protein O-GlcNAc transferase [EC:2.4.1.255]	-	-	-	At3g11540	207	KOG4626	Posttranslational modification, protein turnover, chaperones; Carbohydrate transport and metabolism; Signal transduction mechanisms	Q8RVB2|SPY_SOLLC	2.41e-59	222	Probable UDP-N-acetylglucosamine--peptide N-acetylglucosaminyltransferase SPINDLY OS=Solanum lycopersicum OX=4081 GN=SPY PE=2 SV=1	XP_017247263.1	1.7e-59	236.5	XP_017247263.1 PREDICTED: probable UDP-N-acetylglucosamine--peptide N-acetylglucosaminyltransferase SPINDLY isoform X1 [Daucus carota subsp. sativus]
PB.9344.1	560.286963198075	233.499978495929	-1.2614	6.9968e-09	1.4709e-07	K17278 PGRMC1_2; membrane-associated progesterone receptor component	-	-	-	At3g48890	144	KOG1110	General function prediction only	Q9M2Z4|MSBP2_ARATH	1.32e-37	144	Membrane steroid-binding protein 2 OS=Arabidopsis thaliana OX=3702 GN=MSBP2 PE=1 SV=1	XP_009760497.1	1.4e-41	177.2	XP_009760497.1 PREDICTED: membrane steroid-binding protein 2-like [Nicotiana sylvestris]
PB.21128.1	40.1723042688449	14.1512861933237	-1.504	0.0021754	0.01683	-	GO:0055085(transmembrane transport)	GO:0016021(integral component of membrane)	GO:0022857(transmembrane transporter activity)	At3g13050	263	KOG0253	General function prediction only	Q940M4|OCT7_ARATH	2.66e-79	263	Organic cation/carnitine transporter 7 OS=Arabidopsis thaliana OX=3702 GN=OCT7 PE=2 SV=1	OTG24769.1	1.2e-161	575.5	OTG24769.1 putative major facilitator, sugar transporter-like, Major facilitator superfamily domain protein [Helianthus annuus]
PB.25468.1	73.8639140849022	26.6960022372955	-1.4662	9.8209e-05	0.0011249	-	-	-	GO:0005515(protein binding)	-	-	-	-	Q9SFC7|FB135_ARATH	2.54e-142	420	F-box protein At3g07870 OS=Arabidopsis thaliana OX=3702 GN=At3g07870 PE=2 SV=1	XP_007049219.1	1.2e-146	525.4	XP_007049219.1 PREDICTED: F-box protein At3g07870 [Theobroma cacao]
PB.7395.1	51.2838682818537	2.55803121580329	-4.3403	5.3088e-09	1.1241e-07	K10773 NTH; endonuclease III [EC:4.2.99.18]	GO:0006284(base-excision repair),GO:0006281(DNA repair),GO:0006285(base-excision repair, AP site formation)	GO:0005634(nucleus)	GO:0051539(4 iron, 4 sulfur cluster binding),GO:0003906(DNA-(apurinic or apyrimidinic site) endonuclease activity),GO:0019104(DNA N-glycosylase activity),GO:0003677(DNA binding),GO:0003824(catalytic activity)	At2g31450	373	KOG1921	Replication, recombination and repair	Q9SIC4|NTH1_ARATH	6.68e-126	392	Endonuclease III homolog 1, chloroplastic OS=Arabidopsis thaliana OX=3702 GN=NTH1 PE=2 SV=2	XP_002264475.3	5.5e-137	494.2	XP_002264475.3 PREDICTED: endonuclease III homolog 1, chloroplastic isoform X1 [Vitis vinifera]
PB.31647.1	1532.90585215236	231.26839018246	-2.7295	5.1399e-15	1.6004e-13	-	-	-	GO:0003676(nucleic acid binding)	At2g21660	140	KOG0118	General function prediction only	P49310|GRP1_SINAL	1.06e-41	144	Glycine-rich RNA-binding protein GRP1A OS=Sinapis alba OX=3728 PE=2 SV=1	XP_024979676.1	2.7e-38	164.5	XP_024979676.1 glycine-rich RNA-binding protein 2-like isoform X1 [Cynara cardunculus var. scolymus]
PB.29005.1	286.876196414069	105.203510316394	-1.4457	3.6316e-11	9.189e-10	-	GO:0006468(protein phosphorylation)	-	GO:0004672(protein kinase activity),GO:0005524(ATP binding)	-	-	-	-	C0LGX3|HSL2_ARATH	6.18e-148	449	LRR receptor-like serine/threonine-protein kinase HSL2 OS=Arabidopsis thaliana OX=3702 GN=HSL2 PE=1 SV=1	XP_024975275.1	4.3e-152	543.1	XP_024975275.1 LRR receptor-like serine/threonine-protein kinase HSL2 [Cynara cardunculus var. scolymus]
PB.12123.1	24.6082337420251	1.88155834709855	-3.7081	2.559e-05	0.00032894	-	-	-	-	-	-	-	-	Q38832|IAA14_ARATH	6.54e-30	122	Auxin-responsive protein IAA14 OS=Arabidopsis thaliana OX=3702 GN=IAA14 PE=1 SV=2	XP_009337294.2	2.3e-51	209.5	XP_009337294.2 PREDICTED: auxin-responsive protein IAA14-like [Pyrus x bretschneideri]
PB.25686.1	143.631507887661	42.7106001911843	-1.7468	2.7184e-06	4.1492e-05	K13508 GPAT; glycerol-3-phosphate acyltransferase [EC:2.3.1.15 2.3.1.198]	-	-	GO:0016746(transferase activity, transferring acyl groups)	-	-	-	-	O80437|GPAT6_ARATH	0.0	771	Glycerol-3-phosphate 2-O-acyltransferase 6 OS=Arabidopsis thaliana OX=3702 GN=GPAT6 PE=1 SV=1	ARQ20743.1	9.7e-247	857.8	ARQ20743.1 chloroplastic glycerol-3-phosphate acyltransferase 6 [Camellia oleifera]
PB.13511.1	155.700555730312	74.4808560552461	-1.0654	8.0181e-05	0.00093693	K20891 GLCAT14; beta-glucuronosyltransferase [EC:2.4.1.-]	-	GO:0016020(membrane)	GO:0003968(RNA-directed 5'-3' RNA polymerase activity)	At3g15350	590	KOG0799	Carbohydrate transport and metabolism	Q9LFQ0|GT14B_ARATH	3.13e-155	464	Beta-glucuronosyltransferase GlcAT14B OS=Arabidopsis thaliana OX=3702 GN=GLCAT14B PE=2 SV=1	XP_009604692.1	6.9e-207	726.1	XP_009604692.1 PREDICTED: beta-glucuronosyltransferase GlcAT14B-like [Nicotiana tomentosiformis]
PB.27724.1	159.107968890347	68.173295582131	-1.2232	7.5041e-05	0.00088076	-	-	-	GO:0043531(ADP binding)	-	-	-	-	Q84WD3|DRL26_ARATH	8.63e-39	148	Probable disease resistance protein At4g19060 OS=Arabidopsis thaliana OX=3702 GN=At4g19060 PE=2 SV=2	XP_027155989.1	8.8e-90	336.3	XP_027155989.1 probable disease resistance protein At5g45490 [Coffea eugenioides]
PB.13005.1	282.930149825829	88.6177081905345	-1.6722	2.659e-14	8.0153e-13	-	-	-	-	At2g39890	317	KOG1303	Amino acid transport and metabolism	P92961|PROT1_ARATH	2.49e-98	317	Proline transporter 1 OS=Arabidopsis thaliana OX=3702 GN=PROT1 PE=1 SV=1	XP_021997818.1	4.1e-114	417.9	XP_021997818.1 proline transporter 2-like isoform X1 [Helianthus annuus]
PB.29051.1	568.596491942981	62.5372920920161	-3.1865	1.6212e-43	1.1985e-41	-	-	-	-	-	-	-	-	-	-	-	-	XP_023901401.1	5.4e-38	164.1	XP_023901401.1 uncharacterized protein LOC112013246 [Quercus suber]
PB.32643.1	75.9055756949798	25.5145664054228	-1.5704	2.3437e-05	0.00030466	-	-	-	-	-	-	-	-	-	-	-	-	XP_009629228.1	1.9e-09	67.4	XP_009629228.1 PREDICTED: lachrymatory-factor synthase-like [Nicotiana tomentosiformis]
PB.29007.1	73.0012679276646	33.9479427571706	-1.1076	0.0019086	0.015043	-	-	-	GO:0005515(protein binding)	At1g09190	431	KOG4197	General function prediction only	O80488|PPR23_ARATH	2.13e-146	429	Pentatricopeptide repeat-containing protein At1g09190 OS=Arabidopsis thaliana OX=3702 GN=PCMP-E70 PE=2 SV=1	XP_027107917.1	2.5e-123	447.6	XP_027107917.1 pentatricopeptide repeat-containing protein At1g09190-like [Coffea arabica]
PB.24951.1	83.5806970434615	41.7204475191633	-1.006	0.003424	0.02472	K14411 MSI; RNA-binding protein Musashi	-	-	GO:0003676(nucleic acid binding)	At3g07810	155	KOG4205	RNA processing and modification	Q8W034|RNP1_ARATH	2.46e-43	162	Heterogeneous nuclear ribonucleoprotein 1 OS=Arabidopsis thaliana OX=3702 GN=RNP1 PE=1 SV=1	PSS21207.1	7.6e-53	213.8	PSS21207.1 Heterogeneous nuclear ribonucleoprotein like [Actinidia chinensis var. chinensis]
PB.10243.1	30.9212260758919	7.83381480249528	-1.9769	0.0009127	0.0079804	K15272 SLC35A1_2_3; solute carrier family 35 (UDP-sugar transporter), member A1/2/3	GO:0090481(pyrimidine nucleotide-sugar transmembrane transport)	GO:0000139(Golgi membrane),GO:0016021(integral component of membrane)	GO:0015165(pyrimidine nucleotide-sugar transmembrane transporter activity)	At5g65000	159	KOG2234	Carbohydrate transport and metabolism	Q8LES0|ROCK1_ARATH	1.19e-44	167	UDP-N-acetylglucosamine transporter ROCK1 OS=Arabidopsis thaliana OX=3702 GN=ROCK1 PE=2 SV=1	XP_022870826.1	6.5e-81	307.8	XP_022870826.1 CMP-sialic acid transporter 5-like [Olea europaea var. sylvestris]
PB.27885.1	244.601569317258	85.2406261802681	-1.5227	6.4198e-06	9.2193e-05	-	GO:0015689(molybdate ion transport)	-	GO:0015098(molybdate ion transmembrane transporter activity)	-	-	-	-	Q0WP36|MOT2_ARATH	2.62e-164	475	Molybdate transporter 2 OS=Arabidopsis thaliana OX=3702 GN=MOT2 PE=1 SV=2	XP_023729428.1	1.4e-185	654.4	XP_023729428.1 molybdate transporter 2 [Lactuca sativa]
PB.15335.1	28.7498037992031	0	-7.3691	4.4508e-07	7.5464e-06	-	-	-	GO:0005516(calmodulin binding)	-	-	-	-	C0SVV6|CB60A_ARATH	2.97e-146	442	Calmodulin-binding protein 60 A OS=Arabidopsis thaliana OX=3702 GN=CBP60A PE=2 SV=1	XP_006439747.1	3.9e-188	663.7	XP_006439747.1 calmodulin-binding protein 60 A isoform X1 [Citrus clementina]
PB.8190.1	663.340185045274	291.875203537654	-1.183	3.9955e-08	7.7302e-07	K10534 NR; nitrate reductase (NAD(P)H) [EC:1.7.1.1 1.7.1.2 1.7.1.3]	GO:0055114(oxidation-reduction process),GO:0006809(nitric oxide biosynthetic process),GO:0042128(nitrate assimilation)	-	GO:0016491(oxidoreductase activity),GO:0030151(molybdenum ion binding),GO:0050464(nitrate reductase (NADPH) activity),GO:0020037(heme binding),GO:0043546(molybdopterin cofactor binding)	At1g37130_1	776	KOG0535	Energy production and conversion	P43101|NIA_CICIN	0.0	1551	Nitrate reductase [NADH] OS=Cichorium intybus OX=13427 GN=NIA PE=2 SV=1	XP_023745487.1	0.0e+00	1624.4	XP_023745487.1 nitrate reductase [NADH] [Lactuca sativa]
PB.16458.1	17.5766403444065	0	-6.6593	7.9262e-06	0.00011224	K03327 TC.MATE, SLC47A, norM, mdtK, dinF; multidrug resistance protein, MATE family	GO:0055085(transmembrane transport)	GO:0016020(membrane)	GO:0015297(antiporter activity),GO:0042910(xenobiotic transmembrane transporter activity)	At5g52450	475	KOG1347	General function prediction only	Q9FHB6|DTX16_ARATH	8.12e-160	475	Protein DETOXIFICATION 16 OS=Arabidopsis thaliana OX=3702 GN=DTX16 PE=2 SV=1	PSS36202.1	2.0e-165	588.2	PSS36202.1 Protein DETOXIFICATION like [Actinidia chinensis var. chinensis]
PB.27978.1	121.564420541177	27.5902530929912	-2.1423	0.00067183	0.0061484	-	GO:0005975(carbohydrate metabolic process)	-	GO:0004553(hydrolase activity, hydrolyzing O-glycosyl compounds)	-	-	-	-	P07979|GUB_NICPL	7.72e-127	271	Lichenase OS=Nicotiana plumbaginifolia OX=4092 GN=GN1 PE=2 SV=3	XP_018825764.1	9.6e-73	279.6	XP_018825764.1 PREDICTED: glucan endo-1,3-beta-glucosidase, basic vacuolar isoform-like [Juglans regia]
PB.5889.1	246.466741436594	122.490753470317	-1.011	1.6552e-06	2.6164e-05	-	-	-	GO:0005515(protein binding)	-	-	-	-	Q84TH9|NLP7_ARATH	0.0	764	Protein NLP7 OS=Arabidopsis thaliana OX=3702 GN=NLP7 PE=1 SV=2	PSR91420.1	9.4e-305	1051.6	PSR91420.1 hypothetical protein CEY00_Acc28764 [Actinidia chinensis var. chinensis]
PB.25370.1	47.7967579976484	20.0725399638554	-1.2508	0.0064328	0.041395	-	-	-	-	At3g20015	532	KOG1339	Posttranslational modification, protein turnover, chaperones	Q9LHE3|ASPG2_ARATH	0.0	568	Protein ASPARTIC PROTEASE IN GUARD CELL 2 OS=Arabidopsis thaliana OX=3702 GN=ASPG2 PE=2 SV=1	XP_002267930.1	3.4e-191	673.3	XP_002267930.1 PREDICTED: protein ASPARTIC PROTEASE IN GUARD CELL 2 [Vitis vinifera]
PB.20110.1	118.496763771603	54.173546166995	-1.1299	0.0027783	0.020638	K05857 PLCD; phosphatidylinositol phospholipase C, delta [EC:3.1.4.11]	GO:0006629(lipid metabolic process),GO:0035556(intracellular signal transduction),GO:0007165(signal transduction)	-	GO:0008081(phosphoric diester hydrolase activity),GO:0004435(phosphatidylinositol phospholipase C activity)	At3g08510	772	KOG0169	Signal transduction mechanisms	Q39033|PLCD2_ARATH	0.0	772	Phosphoinositide phospholipase C 2 OS=Arabidopsis thaliana OX=3702 GN=PLC2 PE=1 SV=1	PSS34473.1	9.3e-247	858.2	PSS34473.1 Phosphoinositide phospholipase [Actinidia chinensis var. chinensis]
PB.505.1	226.744084820607	53.3121758289023	-2.0904	3.3593e-16	1.1045e-14	K13448 CML; calcium-binding protein CML	-	-	GO:0005509(calcium ion binding)	At3g10300	160	KOG0037	Signal transduction mechanisms	Q2QY10|CBP_ORYSJ	2.43e-62	218	Calcium-binding protein CBP OS=Oryza sativa subsp. japonica OX=39947 GN=CBP PE=2 SV=1	RAL51859.1	9.4e-57	228.4	RAL51859.1 hypothetical protein DM860_010577 [Cuscuta australis]
PB.31336.1	172.393371488996	72.4123863966953	-1.2505	1.0545e-06	1.706e-05	K09338 HD-ZIP; homeobox-leucine zipper protein	-	-	-	-	-	-	-	Q6ZAR0|ROC1_ORYSJ	1.24e-26	83.2	Homeobox-leucine zipper protein ROC1 OS=Oryza sativa subsp. japonica OX=39947 GN=ROC1 PE=2 SV=1	XP_017256377.1	1.4e-24	119.0	XP_017256377.1 PREDICTED: homeobox-leucine zipper protein HDG2-like [Daucus carota subsp. sativus]
PB.27889.1	81.9092361613489	25.0777072012002	-1.7038	6.5095e-06	9.3279e-05	-	-	-	-	-	-	-	-	Q9SNC3|FLA4_ARATH	2.81e-111	338	Fasciclin-like arabinogalactan protein 4 OS=Arabidopsis thaliana OX=3702 GN=FLA4 PE=1 SV=1	XP_015874120.1	3.2e-161	573.5	XP_015874120.1 fasciclin-like arabinogalactan protein 4 isoform X1 [Ziziphus jujuba]
PB.29923.1	58.2308083254443	13.1842238479226	-2.1403	2.9611e-05	0.00037412	-	-	-	-	-	-	-	-	-	-	-	-	XP_020534204.1	4.3e-26	124.4	XP_020534204.1 uncharacterized protein LOC105632168 [Jatropha curcas]
PB.27130.1	19.4635326814674	1.82760134493989	-3.3952	0.0051017	0.034245	K06883 K06883; uncharacterized protein	-	-	-	At4g12790	243	KOG1534	Transcription	Q6CQA6|GPN3_KLULA	3.74e-69	177	GPN-loop GTPase 3 OS=Kluyveromyces lactis (strain ATCC 8585 / CBS 2359 / DSM 70799 / NBRC 1267 / NRRL Y-1140 / WM37) OX=284590 GN=KLLA0D18557g PE=3 SV=2	PSS14145.1	2.1e-78	298.5	PSS14145.1 GPN-loop GTPase [Actinidia chinensis var. chinensis]
PB.26469.1	33.7713059761851	11.9554887230077	-1.4982	0.004051	0.028297	-	-	GO:0016020(membrane),GO:0016021(integral component of membrane)	-	-	-	-	-	F4I5D5|WTR11_ARATH	1.06e-97	303	WAT1-related protein At1g70260 OS=Arabidopsis thaliana OX=3702 GN=At1g70260 PE=2 SV=1	PSS28646.1	3.6e-105	387.5	PSS28646.1 WAT1-related protein [Actinidia chinensis var. chinensis]
PB.12473.1	1060.53930636752	357.392113652421	-1.5692	1.242e-05	0.00017064	K10775 PAL; phenylalanine ammonia-lyase [EC:4.3.1.24]	GO:0006559(L-phenylalanine catabolic process)	GO:0005737(cytoplasm)	GO:0016841(ammonia-lyase activity),GO:0003824(catalytic activity)	At2g37040	1187	KOG0222	Secondary metabolites biosynthesis, transport and catabolism	P45729|PAL3_PETCR	0.0	1235	Phenylalanine ammonia-lyase 3 OS=Petroselinum crispum OX=4043 GN=PAL3 PE=2 SV=1	ALD61639.1	0.0e+00	1256.5	ALD61639.1 Phe ammonia-lyase [Cichorium intybus]
PB.3492.1	75.0254368966402	16.3863345891105	-2.1943	0.0016419	0.013193	-	GO:0006468(protein phosphorylation)	-	GO:0004672(protein kinase activity),GO:0005524(ATP binding),GO:0005515(protein binding)	-	-	-	-	C0LGE0|Y1765_ARATH	0.0	630	Probable LRR receptor-like serine/threonine-protein kinase At1g07650 OS=Arabidopsis thaliana OX=3702 GN=At1g07650 PE=1 SV=1	XP_019078077.1	6.3e-249	866.3	XP_019078077.1 PREDICTED: probable LRR receptor-like serine/threonine-protein kinase At1g07650 isoform X4 [Vitis vinifera]
PB.18616.1	577.509018043776	230.994018167637	-1.3224	6.8066e-14	2.0242e-12	-	-	-	-	-	-	-	-	-	-	-	-	CAN72752.1	1.1e-61	243.4	CAN72752.1 hypothetical protein VITISV_030561 [Vitis vinifera]
PB.28096.1	43.5447321466752	12.3842995596589	-1.8132	0.006812	0.04334	-	GO:0009664(plant-type cell wall organization)	GO:0005576(extracellular region)	-	-	-	-	-	O48818|EXPA4_ARATH	8.04e-155	442	Expansin-A4 OS=Arabidopsis thaliana OX=3702 GN=EXPA4 PE=1 SV=1	AAP48989.1	2.9e-138	497.3	AAP48989.1 expansin [Sambucus nigra]
PB.21736.1	493.958841656099	161.128841584173	-1.6155	9.1148e-06	0.00012784	K20667 CYP716A; beta-amyrin 28-monooxygenase [EC:1.14.14.126]	GO:0055114(oxidation-reduction process)	-	GO:0005506(iron ion binding),GO:0016705(oxidoreductase activity, acting on paired donors, with incorporation or reduction of molecular oxygen),GO:0020037(heme binding)	At5g36110	411	KOG0157	Secondary metabolites biosynthesis, transport and catabolism; Lipid transport and metabolism	I7CT85|C7A53_PANGI	3.08e-164	481	Protopanaxadiol 6-hydroxylase OS=Panax ginseng OX=4054 GN=CYP716A53v2 PE=1 SV=1	AOG74839.1	1.4e-228	797.7	AOG74839.1 beta-amyrin 12,13-epoxidase [Platycodon grandiflorus]
PB.28723.1	223.261660835682	84.9477994239669	-1.3956	2.7128e-07	4.7486e-06	-	-	-	GO:0046983(protein dimerization activity)	-	-	-	-	Q9S7Y1|BH030_ARATH	1.46e-33	133	Transcription factor bHLH30 OS=Arabidopsis thaliana OX=3702 GN=BHLH30 PE=1 SV=1	XP_009605433.1	1.1e-57	229.6	XP_009605433.1 PREDICTED: transcription factor bHLH30-like [Nicotiana tomentosiformis]
PB.21977.1	101.233076865993	48.5414912147046	-1.0639	0.0053448	0.035618	K14779 DDX52, ROK1; ATP-dependent RNA helicase DDX52/ROK1 [EC:3.6.4.13]	-	-	GO:0003676(nucleic acid binding),GO:0005524(ATP binding)	At3g09720	729	KOG0344	RNA processing and modification	Q84TG1|RH57_ARATH	0.0	735	DEAD-box ATP-dependent RNA helicase 57 OS=Arabidopsis thaliana OX=3702 GN=RH57 PE=2 SV=1	XP_023766640.1	3.9e-231	806.2	XP_023766640.1 DEAD-box ATP-dependent RNA helicase 57 [Lactuca sativa]
PB.15472.1	82.7305240454275	19.0375098688353	-2.1158	8.3831e-07	1.3772e-05	-	GO:0006468(protein phosphorylation)	-	GO:0030246(carbohydrate binding),GO:0005524(ATP binding),GO:0004672(protein kinase activity)	-	-	-	-	Q9LFH9|LRK81_ARATH	0.0	897	L-type lectin-domain containing receptor kinase VIII.1 OS=Arabidopsis thaliana OX=3702 GN=LECRK81 PE=2 SV=1	XP_009767145.1	0.0e+00	1075.1	XP_009767145.1 PREDICTED: L-type lectin-domain containing receptor kinase VIII.1-like [Nicotiana sylvestris]
PB.21983.1	835.295572165643	377.808080174104	-1.1448	1.3247e-05	0.00018082	-	-	-	-	At3g25290	304	KOG4293	Signal transduction mechanisms	Q9LSE7|B561C_ARATH	2.90e-96	304	Cytochrome b561 and DOMON domain-containing protein At3g25290 OS=Arabidopsis thaliana OX=3702 GN=At3g25290 PE=2 SV=1	PSR94965.1	7.8e-139	499.6	PSR94965.1 Cytochrome b561 and DOMON domain-containing protein [Actinidia chinensis var. chinensis]
PB.16621.1	51.4297246430103	9.96899756153624	-2.3589	0.0010792	0.0091847	K02704 psbB; photosystem II CP47 chlorophyll apoprotein	GO:0009767(photosynthetic electron transport chain),GO:0019684(photosynthesis, light reaction),GO:0015979(photosynthesis),GO:0050821(protein stabilization)	GO:0009521(photosystem),GO:0016020(membrane),GO:0009523(photosystem II)	GO:0016168(chlorophyll binding),GO:0042301(phosphate ion binding)	-	-	-	-	A9QC94|PSBB_TRACE	0.0	577	Photosystem II CP47 reaction center protein OS=Trachelium caeruleum OX=28494 GN=psbB PE=3 SV=1	XP_016719338.1	3.9e-185	653.7	XP_016719338.1 PREDICTED: LOW QUALITY PROTEIN: photosystem II CP47 reaction center protein-like [Gossypium hirsutum]
PB.27700.1	209.556535755867	81.1273365096878	-1.372	9.0372e-06	0.00012689	-	GO:0006355(regulation of transcription, DNA-templated),GO:0045893(positive regulation of transcription, DNA-templated)	GO:0005634(nucleus)	GO:0008270(zinc ion binding),GO:0043565(sequence-specific DNA binding),GO:0003677(DNA binding)	At5g66320	201	KOG1601	Transcription	Q9FH57|GATA5_ARATH	3.75e-59	201	GATA transcription factor 5 OS=Arabidopsis thaliana OX=3702 GN=GATA5 PE=2 SV=1	XP_023739679.1	1.2e-91	342.4	XP_023739679.1 GATA transcription factor 5-like [Lactuca sativa]
PB.21109.1	26.2461864629434	6.19624196827832	-2.0768	0.0039425	0.027678	-	-	-	-	At1g03840	297	KOG1721	General function prediction only	Q9ZWA6|IDD3_ARATH	4.25e-92	297	Zinc finger protein MAGPIE OS=Arabidopsis thaliana OX=3702 GN=MGP PE=1 SV=1	XP_024439761.1	1.5e-116	425.6	XP_024439761.1 protein indeterminate-domain 2 [Populus trichocarpa]
PB.28324.1	220.25741573961	90.3735292573572	-1.2872	1.2549e-06	2.0092e-05	K13947 PIN; auxin efflux carrier family protein	GO:0055085(transmembrane transport)	GO:0016021(integral component of membrane)	-	-	-	-	-	Q9FFD0|PIN5_ARATH	9.53e-176	499	Auxin efflux carrier component 5 OS=Arabidopsis thaliana OX=3702 GN=PIN5 PE=2 SV=2	XP_002279191.1	8.0e-149	532.3	XP_002279191.1 PREDICTED: auxin efflux carrier component 5 [Vitis vinifera]
PB.10542.1	698.130156115602	166.294848616406	-2.07	1.627e-23	7.2616e-22	-	GO:0006508(proteolysis)	-	GO:0004252(serine-type endopeptidase activity)	-	-	-	-	O65351|SBT17_ARATH	0.0	1094	Subtilisin-like protease SBT1.7 OS=Arabidopsis thaliana OX=3702 GN=SBT1.7 PE=1 SV=1	XP_011099335.1	0.0e+00	1171.4	XP_011099335.1 subtilisin-like protease SBT1.7 isoform X2 [Sesamum indicum]
PB.23608.1	112.108507604681	43.6671922989707	-1.3609	0.002562	0.019313	K21737 ACET6, DES6; acyl-lipid Delta6-acetylenase / acyl-lipid (9-3)-desaturase [EC:1.14.19.38 1.14.19.47]	GO:0006629(lipid metabolic process)	GO:0016021(integral component of membrane)	GO:0016491(oxidoreductase activity)	At2g46210	612	KOG4232	Lipid transport and metabolism	O04353|DES6_BOROF	0.0	657	Acyl-lipid (9-3)-desaturase OS=Borago officinalis OX=13363 PE=1 SV=1	XP_023757562.1	4.3e-232	809.3	XP_023757562.1 acyl-lipid (9-3)-desaturase-like [Lactuca sativa]
PB.28976.1	372.987251457457	178.806004096143	-1.0613	1.6438e-10	3.9769e-09	-	GO:0055114(oxidation-reduction process)	-	GO:0008270(zinc ion binding),GO:0016491(oxidoreductase activity)	At3g19450	402	KOG0023	Secondary metabolites biosynthesis, transport and catabolism	Q40976|CADH_PINRA	1.66e-152	439	Probable cinnamyl alcohol dehydrogenase OS=Pinus radiata OX=3347 GN=CAD PE=2 SV=1	XP_023748127.1	1.5e-168	597.8	XP_023748127.1 probable cinnamyl alcohol dehydrogenase [Lactuca sativa]
PB.24114.1	110.784176615881	51.6775841846298	-1.1013	0.0014578	0.011927	-	GO:0006468(protein phosphorylation)	-	GO:0004672(protein kinase activity),GO:0005524(ATP binding)	At5g56460	602	KOG1187	Signal transduction mechanisms	Q9FM85|PBL16_ARATH	0.0	602	Probable serine/threonine-protein kinase PBL16 OS=Arabidopsis thaliana OX=3702 GN=PBL16 PE=1 SV=1	PQP93774.1	1.1e-190	671.8	PQP93774.1 putative receptor-like protein kinase [Prunus yedoensis var. nudiflora]
PB.16840.1	73.8608314107141	15.454646776974	-2.259	6.3218e-08	1.1917e-06	-	-	-	-	-	-	-	-	Q9SK32|MAIL1_ARATH	2.74e-42	164	Protein MAIN-LIKE 1 OS=Arabidopsis thaliana OX=3702 GN=MAIL1 PE=2 SV=1	XP_010672331.1	2.3e-60	239.2	XP_010672331.1 PREDICTED: serine/threonine-protein phosphatase 7 long form homolog [Beta vulgaris subsp. vulgaris]
PB.29003.1	129.924030714978	32.4782033093185	-2.0025	4.343e-11	1.0979e-09	K09422 MYBP; transcription factor MYB, plant	-	-	GO:0003677(DNA binding)	At1g08810	280	KOG0048	Transcription	B3VTV7|MYB60_VITVI	4.03e-99	302	Transcription factor MYB60 OS=Vitis vinifera OX=29760 GN=MYB60 PE=2 SV=1	GAV69965.1	3.7e-87	327.4	GAV69965.1 Myb_DNA-binding domain-containing protein [Cephalotus follicularis]
PB.25374.1	18.8905803362934	4.09802427399127	-2.2139	0.0058272	0.038242	-	GO:0006508(proteolysis)	-	GO:0004190(aspartic-type endopeptidase activity)	At2g39710	448	KOG1339	Posttranslational modification, protein turnover, chaperones	Q9LZL3|PCS1L_ARATH	6.08e-138	410	Aspartic proteinase PCS1 OS=Arabidopsis thaliana OX=3702 GN=PCS1 PE=2 SV=1	XP_023737229.1	2.9e-166	590.5	XP_023737229.1 aspartic proteinase PCS1-like [Lactuca sativa]
PB.22338.1	115.614048753887	52.4983129387966	-1.1375	0.00048698	0.0046698	-	-	-	GO:0005515(protein binding)	At5g66330	420	KOG0619	General function prediction only	G9LZD7|XIAO_ORYSJ	4.41e-24	111	Probable inactive leucine-rich repeat receptor kinase XIAO OS=Oryza sativa subsp. japonica OX=39947 GN=XIAO PE=2 SV=1	XP_016481630.1	1.9e-76	292.4	XP_016481630.1 PREDICTED: leucine-rich repeat receptor-like protein kinase PXC2 [Nicotiana tabacum]
PB.3511.1	347.56241516659	102.631396207513	-1.7618	1.3508e-13	3.968e-12	-	GO:0006508(proteolysis)	-	GO:0004252(serine-type endopeptidase activity)	-	-	-	-	Q9LVJ1|SBT14_ARATH	0.0	983	Subtilisin-like protease SBT1.4 OS=Arabidopsis thaliana OX=3702 GN=SBT1.4 PE=2 SV=1	XP_019261772.1	0.0e+00	1149.0	XP_019261772.1 PREDICTED: subtilisin-like protease SBT1.4 [Nicotiana attenuata]
PB.20294.1	29.9052887306905	9.39010446886047	-1.6716	0.0039019	0.027444	K14508 NPR1; regulatory protein NPR1	-	-	GO:0005515(protein binding)	At2g41370	634	KOG0504	General function prediction only	Q9ZVC2|NPR5_ARATH	0.0	634	Regulatory protein NPR5 OS=Arabidopsis thaliana OX=3702 GN=NPR5 PE=1 SV=1	XP_027066053.1	6.9e-218	762.3	XP_027066053.1 regulatory protein NPR5-like [Coffea arabica]
PB.14711.1	340.237045734866	60.5812442955085	-2.4892	5.1678e-30	2.8916e-28	K14494 DELLA; DELLA protein	-	-	-	-	-	-	-	Q7Y1B6|GAI_SOLLC	0.0	774	DELLA protein GAI OS=Solanum lycopersicum OX=4081 GN=GAI PE=2 SV=1	XP_024996742.1	7.5e-235	818.9	XP_024996742.1 DELLA protein GAI-like [Cynara cardunculus var. scolymus]
PB.19086.1	84.1728910094104	33.7100556335042	-1.3146	0.0014101	0.011598	K21867 AKT, KAT, GORK, SKOR; potassium channel	GO:0006811(ion transport),GO:0055085(transmembrane transport)	GO:0016020(membrane)	GO:0005515(protein binding),GO:0005216(ion channel activity)	At3g02850	611	KOG0498	Inorganic ion transport and metabolism; Signal transduction mechanisms	Q9M8S6|SKOR_ARATH	0.0	611	Potassium channel SKOR OS=Arabidopsis thaliana OX=3702 GN=SKOR PE=1 SV=1	XP_022869416.1	5.2e-184	649.8	XP_022869416.1 potassium channel SKOR-like [Olea europaea var. sylvestris]
PB.4927.1	103.019301292977	32.188445171176	-1.6745	2.665e-06	4.0725e-05	-	-	-	-	-	-	-	-	Q9M2R0|FTIP3_ARATH	0.0	1246	FT-interacting protein 3 OS=Arabidopsis thaliana OX=3702 GN=FTIP3 PE=1 SV=1	XP_017224279.1	0.0e+00	1355.1	XP_017224279.1 PREDICTED: protein QUIRKY-like [Daucus carota subsp. sativus]
PB.12557.1	19.4993929355294	0.304600224156648	-5.8483	4.3143e-05	0.00052791	-	-	-	GO:0043531(ADP binding)	-	-	-	-	Q9FKZ1|DRL42_ARATH	2.49e-99	331	Probable disease resistance protein At5g66900 OS=Arabidopsis thaliana OX=3702 GN=At5g66900 PE=3 SV=1	XP_017248594.1	7.8e-97	360.5	XP_017248594.1 PREDICTED: probable disease resistance protein At5g66900 [Daucus carota subsp. sativus]
PB.5469.1	21.9313530157064	2.51073192276102	-3.1324	0.00084022	0.00743	K08867 WNK, PRKWNK; WNK lysine deficient protein kinase [EC:2.7.11.1]	GO:0006468(protein phosphorylation)	-	GO:0004672(protein kinase activity),GO:0005524(ATP binding)	At3g51630	502	KOG0584	General function prediction only	Q9SCU5|WNK5_ARATH	5.12e-165	502	Probable serine/threonine-protein kinase WNK5 OS=Arabidopsis thaliana OX=3702 GN=WNK5 PE=1 SV=2	PSS32742.1	6.2e-171	607.1	PSS32742.1 Serine/threonine-protein kinase [Actinidia chinensis var. chinensis]
PB.29329.1	270.474344909923	117.674360094566	-1.2017	4.031e-08	7.7818e-07	-	GO:0006355(regulation of transcription, DNA-templated)	-	GO:0003677(DNA binding)	-	-	-	-	Q8LDR0|DOF54_ARATH	1.92e-31	125	Dof zinc finger protein DOF5.4 OS=Arabidopsis thaliana OX=3702 GN=DOF5.4 PE=2 SV=2	XP_002267092.1	4.7e-79	300.4	XP_002267092.1 PREDICTED: dof zinc finger protein DOF5.4 [Vitis vinifera]
PB.6099.1	18.479769802945	0.622515866546078	-4.8774	0.00040566	0.003975	-	-	-	-	-	-	-	-	-	-	-	-	XP_017242348.1	2.3e-08	67.0	XP_017242348.1 PREDICTED: uncharacterized protein LOC108214706 [Daucus carota subsp. sativus]
PB.25446.1	77.9056723533628	19.8640649935646	-1.9703	0.00013193	0.0014677	-	GO:0006468(protein phosphorylation)	-	GO:0004672(protein kinase activity),GO:0005524(ATP binding)	-	-	-	-	C0LGN2|Y3148_ARATH	7.17e-116	173	Probable leucine-rich repeat receptor-like serine/threonine-protein kinase At3g14840 OS=Arabidopsis thaliana OX=3702 GN=LRR-RLK PE=1 SV=1	AMM43090.1	1.3e-92	345.9	AMM43090.1 LRR-RLK [Vernicia montana]
PB.13023.1	45.9234025837296	0	-8.048	1.4002e-09	3.1248e-08	K13648 GAUT; alpha-1,4-galacturonosyltransferase [EC:2.4.1.43]	-	-	GO:0016757(transferase activity, transferring glycosyl groups)	-	-	-	-	Q9ZVI7|GAUT7_ARATH	1.81e-120	381	Probable galacturonosyltransferase 7 OS=Arabidopsis thaliana OX=3702 GN=GAUT7 PE=1 SV=2	PSS34806.1	3.8e-221	773.5	PSS34806.1 Galacturonosyltransferase [Actinidia chinensis var. chinensis]
PB.29830.1	798.689488150348	249.008494846848	-1.6806	3.505e-23	1.5384e-21	-	GO:0055085(transmembrane transport)	GO:0016020(membrane)	GO:0015267(channel activity)	At1g01620	73.6	KOG0223	Carbohydrate transport and metabolism	Q7XSQ9|PIP12_ORYSJ	1.12e-14	77.4	Probable aquaporin PIP1-2 OS=Oryza sativa subsp. japonica OX=39947 GN=PIP1-2 PE=2 SV=3	AHC32017.1	1.3e-134	485.0	AHC32017.1 aquaporin protein 23 [Camellia sinensis]
PB.8765.1	91.748948072907	38.6295678545977	-1.2462	0.0032366	0.023586	-	-	-	-	-	-	-	-	-	-	-	-	PSR93365.1	3.8e-305	1052.7	PSR93365.1 Microtubule-actin cross-linking factor 1 like [Actinidia chinensis var. chinensis]
PB.16424.1	36.3176152801191	12.9462007149299	-1.4927	0.0071201	0.044962	-	GO:0006468(protein phosphorylation)	-	GO:0005524(ATP binding),GO:0005515(protein binding),GO:0004672(protein kinase activity)	-	-	-	-	C0LGU5|Y5457_ARATH	0.0	811	Probable LRR receptor-like serine/threonine-protein kinase At5g45780 OS=Arabidopsis thaliana OX=3702 GN=At5g45780 PE=1 SV=1	PSS02997.1	2.6e-229	800.4	PSS02997.1 LRR receptor-like serine/threonine-protein kinase [Actinidia chinensis var. chinensis]
PB.2781.1	86.1906879514741	40.5633566630393	-1.0844	0.0011306	0.009557	K19027 ZFYVE26; zinc finger FYVE domain-containing protein 26	-	-	-	At2g25730	1249	KOG1811	General function prediction only	Q551A3|Y6689_DICDI	1.98e-42	174	Protein DDB_G0276689 OS=Dictyostelium discoideum OX=44689 GN=DDB_G0276689 PE=4 SV=2	XP_011081844.1	0.0e+00	1831.2	XP_011081844.1 uncharacterized protein LOC105164782 [Sesamum indicum]
PB.22283.1	280.819246304577	96.4683789211082	-1.5413	1.9008e-14	5.7695e-13	-	GO:0048544(recognition of pollen)	-	-	-	-	-	-	Q9LZR8|Y5370_ARATH	5.83e-156	460	PAN domain-containing protein At5g03700 OS=Arabidopsis thaliana OX=3702 GN=At5g03700 PE=1 SV=1	XP_022888692.1	3.7e-181	640.2	XP_022888692.1 PAN domain-containing protein At5g03700 [Olea europaea var. sylvestris]
PB.11468.1	201.170518101017	80.7367939680313	-1.317	4.2072e-05	0.00051597	-	-	-	-	-	-	-	-	Q9LTA6|WAV3_ARATH	5.57e-166	505	E3 ubiquitin-protein ligase WAV3 OS=Arabidopsis thaliana OX=3702 GN=WAV3 PE=1 SV=1	XP_017242485.1	4.1e-250	869.8	XP_017242485.1 PREDICTED: uncharacterized protein LOC108214797 [Daucus carota subsp. sativus]
PB.7992.1	136.672698762104	35.456237801266	-1.9486	3.6812e-10	8.6836e-09	K12885 RBMX, HNRNPG; heterogeneous nuclear ribonucleoprotein G	-	-	GO:0003676(nucleic acid binding),GO:0008270(zinc ion binding)	At1g60650	113	KOG0118	General function prediction only	O22703|RZ1B_ARATH	1.58e-27	117	Glycine-rich RNA-binding protein RZ1B OS=Arabidopsis thaliana OX=3702 GN=RZ1B PE=2 SV=1	XP_022892615.1	1.5e-62	246.9	XP_022892615.1 glycine-rich RNA-binding protein RZ1C-like isoform X1 [Olea europaea var. sylvestris]
PB.8767.1	503.187771279931	159.237508328688	-1.6598	3.0092e-17	1.0384e-15	-	-	-	GO:0046983(protein dimerization activity)	-	-	-	-	Q6NKN9|BH074_ARATH	2.97e-57	205	Transcription factor bHLH74 OS=Arabidopsis thaliana OX=3702 GN=BHLH74 PE=1 SV=1	XP_027089994.1	4.6e-117	427.9	XP_027089994.1 transcription factor bHLH74-like isoform X2 [Coffea arabica]
PB.18554.1	203.410849106262	96.0424132650752	-1.0829	4.0962e-07	6.981e-06	-	GO:0006468(protein phosphorylation)	-	GO:0004672(protein kinase activity),GO:0005524(ATP binding)	At4g13020	582	KOG0661	Signal transduction mechanisms	P43294|MHK_ARATH	0.0	582	Serine/threonine-protein kinase MHK OS=Arabidopsis thaliana OX=3702 GN=MHK PE=2 SV=2	XP_009599092.1	2.4e-208	730.7	XP_009599092.1 PREDICTED: serine/threonine-protein kinase MHK-like isoform X1 [Nicotiana tomentosiformis]
PB.17107.1	1298.54863515917	581.391803097051	-1.1591	3.0437e-07	5.286e-06	K15397 KCS; 3-ketoacyl-CoA synthase [EC:2.3.1.199]	GO:0006633(fatty acid biosynthetic process)	GO:0016020(membrane)	GO:0003824(catalytic activity),GO:0016747(transferase activity, transferring acyl groups other than amino-acyl groups)	-	-	-	-	Q570B4|KCS10_ARATH	0.0	868	3-ketoacyl-CoA synthase 10 OS=Arabidopsis thaliana OX=3702 GN=FDH PE=1 SV=2	XP_024961571.1	7.0e-288	995.0	XP_024961571.1 3-ketoacyl-CoA synthase 10-like [Cynara cardunculus var. scolymus]
PB.4186.1	98.4525720594913	30.8425804534578	-1.6787	0.0045028	0.030763	K01897 ACSL, fadD; long-chain acyl-CoA synthetase [EC:6.2.1.3]	-	-	GO:0003824(catalytic activity)	At5g27600	808	KOG1256	Lipid transport and metabolism	Q8LKS5|LACS7_ARATH	0.0	847	Long chain acyl-CoA synthetase 7, peroxisomal OS=Arabidopsis thaliana OX=3702 GN=LACS7 PE=1 SV=2	XP_023742663.1	2.0e-276	957.6	XP_023742663.1 long chain acyl-CoA synthetase 6, peroxisomal-like [Lactuca sativa]
PB.26539.1	15567.467673971	2057.34780029535	-2.9197	0.00010218	0.0011667	-	-	-	-	-	-	-	-	-	-	-	-	PLY92082.1	2.4e-61	241.9	PLY92082.1 hypothetical protein LSAT_0X29380 [Lactuca sativa]
PB.10469.1	120.645338814587	36.7116037626465	-1.714	1.7945e-08	3.6008e-07	K05391 CNGC; cyclic nucleotide gated channel, plant	GO:0006811(ion transport),GO:0055085(transmembrane transport),GO:0006813(potassium ion transport)	GO:0016020(membrane)	GO:0005515(protein binding),GO:0005216(ion channel activity),GO:0005249(voltage-gated potassium channel activity)	At2g28260	734	KOG0498	Inorganic ion transport and metabolism; Signal transduction mechanisms	A0A072VMJ3|CN15C_MEDTR	0.0	739	Protein CNGC15c OS=Medicago truncatula OX=3880 GN=CNGC15C PE=1 SV=1	XP_019255416.1	1.4e-232	811.6	XP_019255416.1 PREDICTED: protein CNGC15b [Nicotiana attenuata]
PB.5364.1	152.914157434098	69.7545534078541	-1.1304	0.00052934	0.0049982	K01892 HARS, hisS; histidyl-tRNA synthetase [EC:6.1.1.21]	-	-	GO:0003824(catalytic activity)	At3g02760	318	KOG1936	Translation, ribosomal structure and biogenesis	F4IYF8|SYHC_ARATH	6.04e-95	327	Histidine--tRNA ligase, cytoplasmic OS=Arabidopsis thaliana OX=3702 GN=At3g02760 PE=2 SV=1	XP_024985645.1	2.6e-140	505.4	XP_024985645.1 histidine--tRNA ligase, cytoplasmic [Cynara cardunculus var. scolymus]
PB.28293.1	240.70673020985	67.2246796962978	-1.84	2.6009e-16	8.5834e-15	K17479 GRXCR1; glutaredoxin domain-containing cysteine-rich protein 1	-	-	GO:0009055(electron transfer activity),GO:0015035(protein disulfide oxidoreductase activity)	At1g64500	293	KOG2824	Posttranslational modification, protein turnover, chaperones	Q9FLE8|Y5986_ARATH	1.47e-31	128	Uncharacterized protein At5g39865 OS=Arabidopsis thaliana OX=3702 GN=At5g39865 PE=2 SV=1	PWA35922.1	3.6e-125	453.8	PWA35922.1 Glutaredoxin [Artemisia annua]
PB.30210.1	177.491154933343	8.10512648106997	-4.4462	7.6963e-17	2.5982e-15	K11275 H1_5; histone H1/5	GO:0006334(nucleosome assembly)	GO:0000786(nucleosome),GO:0042025(host cell nucleus)	GO:0003677(DNA binding)	-	-	-	-	P37218|H1_SOLLC	2.43e-17	85.1	Histone H1 OS=Solanum lycopersicum OX=4081 PE=3 SV=1	XP_023771977.1	2.4e-21	108.6	XP_023771977.1 histone H1-like [Lactuca sativa]
PB.15339.1	52.5837314894448	15.7895543567682	-1.738	0.00034488	0.0034445	K01301 NAALAD; N-acetylated-alpha-linked acidic dipeptidase [EC:3.4.17.21]	-	-	-	At3g54720	358	KOG2195	Inorganic ion transport and metabolism; General function prediction only; Posttranslational modification, protein turnover, chaperones	Q9M1S8|GCP2_ARATH	0.0	365	Probable glutamate carboxypeptidase AMP1 OS=Arabidopsis thaliana OX=3702 GN=AMP1 PE=1 SV=3	XP_023751417.1	1.1e-134	486.1	XP_023751417.1 probable glutamate carboxypeptidase AMP1 [Lactuca sativa]
PB.23686.1	74.3791594542069	29.5069625358137	-1.3304	0.0020081	0.015696	-	-	-	GO:0005515(protein binding)	-	-	-	-	Q8LPG9|IQD14_ARATH	2.23e-22	105	Protein IQ-DOMAIN 14 OS=Arabidopsis thaliana OX=3702 GN=IQD14 PE=1 SV=1	PSS09955.1	2.0e-112	411.8	PSS09955.1 Protein IQ-DOMAIN like [Actinidia chinensis var. chinensis]
PB.18440.1	103.881946486171	24.2924889896243	-2.098	1.4339e-06	2.278e-05	K12259 SMOX, PAO5; spermine oxidase [EC:1.5.3.16 1.5.3.-]	GO:0055114(oxidation-reduction process)	-	GO:0016491(oxidoreductase activity)	At4g29720	603	KOG0685	Coenzyme transport and metabolism	Q9SU79|PAO5_ARATH	0.0	603	Probable polyamine oxidase 5 OS=Arabidopsis thaliana OX=3702 GN=PAO5 PE=1 SV=1	XP_010656196.1	1.4e-232	811.2	XP_010656196.1 PREDICTED: probable polyamine oxidase 5 [Vitis vinifera]
PB.11595.1	25.9331688080629	2.74805972652622	-3.2216	0.0014761	0.012058	K17871 ndh1; NADH:ubiquinone reductase (non-electrogenic) [EC:1.6.5.9]	GO:0055114(oxidation-reduction process)	-	GO:0016491(oxidoreductase activity)	At2g29990	375	KOG2495	Energy production and conversion	M0ZYF3|INDA1_SOLTU	4.95e-121	379	Internal alternative NAD(P)H-ubiquinone oxidoreductase A1, mitochondrial OS=Solanum tuberosum OX=4113 GN=NDA1 PE=3 SV=1	XP_023764086.1	1.1e-120	439.9	XP_023764086.1 internal alternative NAD(P)H-ubiquinone oxidoreductase A1, mitochondrial-like [Lactuca sativa]
PB.13158.1	292.111938813935	67.2155126889239	-2.1174	1.785e-06	2.8005e-05	-	GO:0005975(carbohydrate metabolic process)	-	GO:0004553(hydrolase activity, hydrolyzing O-glycosyl compounds),GO:0003824(catalytic activity),GO:0030246(carbohydrate binding)	-	-	-	-	Q42059|GUN6_ARATH	0.0	922	Endoglucanase 6 OS=Arabidopsis thaliana OX=3702 GN=At1g64390 PE=2 SV=2	XP_024996677.1	1.5e-305	1053.9	XP_024996677.1 endoglucanase 6-like [Cynara cardunculus var. scolymus]
PB.30249.1	80.7247226894119	39.5439278469689	-1.0292	0.0014865	0.012128	-	-	-	-	-	-	-	-	Q0V865|FAFL_ARATH	7.08e-53	185	Protein FAF-like, chloroplastic OS=Arabidopsis thaliana OX=3702 GN=At5g22090 PE=2 SV=1	XP_027125150.1	1.2e-62	245.7	XP_027125150.1 LOW QUALITY PROTEIN: protein FAF-like, chloroplastic [Coffea arabica]
PB.21419.1	44.4920306938977	14.8817160641871	-1.5842	0.0071546	0.04515	-	-	-	-	At3g05340	87.4	KOG4197	General function prediction only	Q9SDN0|DNJ20_ARATH	1.29e-06	53.1	Chaperone protein dnaJ 20, chloroplastic OS=Arabidopsis thaliana OX=3702 GN=ATJ20 PE=1 SV=2	XP_012434123.1	4.8e-67	261.2	XP_012434123.1 PREDICTED: uncharacterized protein LOC105761022 [Gossypium raimondii]
PB.5625.1	405.07108199548	144.455545456426	-1.4869	3.6619e-09	7.8288e-08	K08287 E2.7.12.1; dual-specificity kinase [EC:2.7.12.1]	GO:0006468(protein phosphorylation)	-	GO:0004672(protein kinase activity),GO:0005524(ATP binding)	At4g24740	384	KOG0671	Signal transduction mechanisms	P51567|AFC2_ARATH	1.81e-121	384	Serine/threonine-protein kinase AFC2 OS=Arabidopsis thaliana OX=3702 GN=AFC2 PE=1 SV=1	XP_023758604.1	3.4e-145	521.5	XP_023758604.1 serine/threonine-protein kinase AFC2 isoform X1 [Lactuca sativa]
PB.16511.1	146.488086318948	48.029734533094	-1.6108	2.2929e-07	4.0431e-06	-	-	-	-	-	-	-	-	-	-	-	-	ABG23376.1	1.9e-06	60.1	ABG23376.1 phytophthora-inhibited protease 1 [Solanum lycopersicum]
PB.3248.1	250.979512733635	101.557251196348	-1.3043	6.7772e-10	1.5638e-08	K09338 HD-ZIP; homeobox-leucine zipper protein	-	-	GO:0008289(lipid binding),GO:0003677(DNA binding)	-	-	-	-	Q9SE43|REV_ARATH	0.0	1392	Homeobox-leucine zipper protein REVOLUTA OS=Arabidopsis thaliana OX=3702 GN=REV PE=1 SV=2	XP_024971444.1	0.0e+00	1506.5	XP_024971444.1 homeobox-leucine zipper protein REVOLUTA isoform X1 [Cynara cardunculus var. scolymus]
PB.15376.1	22.1998674352419	2.20980821777633	-3.3326	0.00052748	0.0049842	-	-	-	-	-	-	-	-	-	-	-	-	-	-	-	-
PB.11518.1	92.0917890656422	18.4009832548289	-2.3213	0.00031319	0.0031687	-	GO:0046856(phosphatidylinositol dephosphorylation)	-	-	At4g18010	491	KOG0565	Intracellular trafficking, secretion, and vesicular transport	Q9FUR2|IP5P2_ARATH	4.86e-162	491	Type I inositol polyphosphate 5-phosphatase 2 OS=Arabidopsis thaliana OX=3702 GN=IP5P2 PE=1 SV=2	PSR93522.1	6.4e-203	713.0	PSR93522.1 Type I inositol polyphosphate 5-phosphatase, partial [Actinidia chinensis var. chinensis]
PB.22856.1	302.251115498863	32.6365338059488	-3.2096	1.9179e-31	1.1132e-29	-	-	-	GO:0003677(DNA binding)	At5g08520	112	KOG0724	Posttranslational modification, protein turnover, chaperones	Q8LH59|MYBS1_ORYSJ	1.42e-29	122	Transcription factor MYBS1 OS=Oryza sativa subsp. japonica OX=39947 GN=MYBS1 PE=1 SV=1	KVI06495.1	7.7e-75	287.0	KVI06495.1 Homeodomain-like protein, partial [Cynara cardunculus var. scolymus]
PB.32097.1	847.499502073885	408.629352252681	-1.0515	7.1017e-09	1.4918e-07	-	-	-	-	-	-	-	-	-	-	-	-	PSR89396.1	9.9e-63	245.4	PSR89396.1 Stress up-regulated Nod 19 protein [Actinidia chinensis var. chinensis]
PB.20124.1	125.100053030728	35.8353274748317	-1.8085	1.3248e-06	2.1135e-05	K09284 AP2; AP2-like factor, euAP2 lineage	GO:0006355(regulation of transcription, DNA-templated)	-	GO:0003700(DNA-binding transcription factor activity),GO:0003677(DNA binding)	-	-	-	-	Q9SK03|RAP27_ARATH	2.06e-99	315	Ethylene-responsive transcription factor RAP2-7 OS=Arabidopsis thaliana OX=3702 GN=RAP2-7 PE=2 SV=2	PSR90002.1	3.3e-143	514.2	PSR90002.1 Ethylene-responsive transcription factor like isoform 1 [Actinidia chinensis var. chinensis]
PB.24467.1	6.90404139738078	0	-5.3077	0.0059556	0.038891	K22390 ACP7; acid phosphatase type 7	-	-	GO:0003993(acid phosphatase activity),GO:0046872(metal ion binding),GO:0016787(hydrolase activity)	At2g16430	579	KOG1378	Carbohydrate transport and metabolism	Q9SDZ9|PPAF2_IPOBA	0.0	606	Purple acid phosphatase 2 OS=Ipomoea batatas OX=4120 GN=PAP2 PE=1 SV=1	XP_009614460.1	1.9e-184	651.0	XP_009614460.1 PREDICTED: purple acid phosphatase 2-like [Nicotiana tomentosiformis]
PB.15590.1	146.473072274796	51.0397390577867	-1.5175	4.9633e-05	0.00060258	-	-	-	-	-	-	-	-	-	-	-	-	-	-	-	-
PB.28952.1	505.127558753542	209.880957620559	-1.2658	8.0052e-09	1.6722e-07	-	GO:0007050(cell cycle arrest)	GO:0005634(nucleus)	GO:0004861(cyclin-dependent protein serine/threonine kinase inhibitor activity)	-	-	-	-	Q94CL9|KRP7_ARATH	2.26e-16	80.9	Cyclin-dependent kinase inhibitor 7 OS=Arabidopsis thaliana OX=3702 GN=KRP7 PE=1 SV=2	CBI32432.3	9.3e-38	163.3	CBI32432.3 unnamed protein product, partial [Vitis vinifera]
PB.14645.1	76.5573501924668	33.7712296646805	-1.1809	0.0007793	0.0069729	K06620 E2F3; transcription factor E2F3	GO:0006355(regulation of transcription, DNA-templated)	GO:0005667(transcription factor complex)	GO:0046983(protein dimerization activity),GO:0003700(DNA-binding transcription factor activity)	At2g36010	329	KOG2577	Transcription	Q9FV71|E2FB_ARATH	2.92e-143	434	Transcription factor E2FB OS=Arabidopsis thaliana OX=3702 GN=E2FB PE=1 SV=1	PSR86456.1	3.1e-164	584.3	PSR86456.1 Transcription factor E2FB like [Actinidia chinensis var. chinensis]
PB.3442.1	165.738809568912	72.2394858327034	-1.1969	9.5423e-07	1.5539e-05	-	-	-	-	-	-	-	-	-	-	-	-	-	-	-	-
PB.31415.1	83.585797663856	25.2980430675607	-1.7198	3.7564e-05	0.00046566	-	-	-	-	-	-	-	-	-	-	-	-	XP_024995830.1	1.3e-75	288.5	XP_024995830.1 uncharacterized protein LOC112528976 [Cynara cardunculus var. scolymus]
PB.30099.1	90.046314200056	41.859500217672	-1.1009	0.0033824	0.024473	-	-	-	-	-	-	-	-	-	-	-	-	XP_002298899.1	7.6e-76	289.7	XP_002298899.1 F-box/LRR-repeat protein At3g48880 [Populus trichocarpa]
PB.3430.1	10.8436536707114	0.656499741355568	-4.0839	0.0059286	0.038744	K17545 ULK4; serine/threonine-protein kinase ULK4 [EC:2.7.11.1]	GO:0006468(protein phosphorylation)	-	GO:0004672(protein kinase activity),GO:0005524(ATP binding)	At5g18700	1323	KOG0597	General function prediction only	F4JY37|RUK_ARATH	0.0	1418	Serine/threonine-protein kinase RUNKEL OS=Arabidopsis thaliana OX=3702 GN=RUK PE=1 SV=1	XP_002276882.1	0.0e+00	1710.7	XP_002276882.1 PREDICTED: serine/threonine-protein kinase RUNKEL [Vitis vinifera]
PB.15592.1	175.207924317846	77.0145422953007	-1.1885	1.4307e-06	2.2742e-05	-	GO:0006468(protein phosphorylation)	-	GO:0004672(protein kinase activity),GO:0005524(ATP binding),GO:0030246(carbohydrate binding)	-	-	-	-	Q9M9E0|LRKS1_ARATH	0.0	733	L-type lectin-domain containing receptor kinase S.1 OS=Arabidopsis thaliana OX=3702 GN=LECRKS1 PE=1 SV=1	XP_024976991.1	1.7e-276	957.2	XP_024976991.1 L-type lectin-domain containing receptor kinase S.1 [Cynara cardunculus var. scolymus]
PB.29462.1	21.3580674879143	5.01182494646122	-2.089	0.0041656	0.028977	K03097 CSNK2A; casein kinase II subunit alpha [EC:2.7.11.1]	GO:0006468(protein phosphorylation)	-	GO:0004672(protein kinase activity),GO:0005524(ATP binding)	At5g67380	541	KOG0668	Transcription; Signal transduction mechanisms; Cell cycle control, cell division, chromosome partitioning	Q08467|CSK21_ARATH	0.0	543	Casein kinase II subunit alpha-1 OS=Arabidopsis thaliana OX=3702 GN=CKA1 PE=1 SV=3	PIA44624.1	5.7e-170	602.4	PIA44624.1 hypothetical protein AQUCO_01700307v1 [Aquilegia coerulea]
PB.2752.1	210.046934795759	45.334041277237	-2.2112	1.3928e-05	0.00018953	K02704 psbB; photosystem II CP47 chlorophyll apoprotein	GO:0009767(photosynthetic electron transport chain),GO:0019684(photosynthesis, light reaction),GO:0009772(photosynthetic electron transport in photosystem II),GO:0015979(photosynthesis)	GO:0009521(photosystem),GO:0016020(membrane),GO:0009523(photosystem II)	GO:0016168(chlorophyll binding),GO:0045156(electron transporter, transferring electrons within the cyclic electron transport pathway of photosynthesis activity)	-	-	-	-	A9QC94|PSBB_TRACE	0.0	946	Photosystem II CP47 reaction center protein OS=Trachelium caeruleum OX=28494 GN=psbB PE=3 SV=1	YP_009442509.1	2.6e-309	1067.0	YP_009442509.1 photosystem II 47 kDa protein (chloroplast) [Codonopsis minima]
PB.17511.1	69.8577451758835	25.3245378946999	-1.464	0.00043062	0.0041855	-	-	-	-	-	-	-	-	F4I9E1|NFD4_ARATH	1.72e-21	102	Protein NUCLEAR FUSION DEFECTIVE 4 OS=Arabidopsis thaliana OX=3702 GN=NFD4 PE=3 SV=1	XP_002268798.2	1.2e-250	871.3	XP_002268798.2 PREDICTED: protein NUCLEAR FUSION DEFECTIVE 4 [Vitis vinifera]
PB.11496.1	52.2142782652122	19.1180977074596	-1.4452	0.0033157	0.024069	-	-	-	-	At3g10810	258	KOG0800	Posttranslational modification, protein turnover, chaperones	-	-	-	-	PSS33484.1	1.5e-119	436.0	PSS33484.1 hydroxyproline-rich glycoprotein family protein [Actinidia chinensis var. chinensis]
PB.26850.1	724.652135332155	330.907909006307	-1.132	4.4647e-06	6.5758e-05	-	-	-	-	At5g23240	53.9	KOG0716	Posttranslational modification, protein turnover, chaperones	Q9FMX6|DJC76_ARATH	4.20e-23	53.9	Chaperone protein dnaJ C76, chloroplastic OS=Arabidopsis thaliana OX=3702 GN=DJC76 PE=2 SV=1	XP_025014119.1	4.5e-52	211.1	XP_025014119.1 chaperone protein dnaJ C76, chloroplastic-like isoform X1 [Ricinus communis]
PB.21780.1	327.241941025518	145.815125338446	-1.1669	3.8177e-06	5.699e-05	K21734 SLD; sphingolipid 8-(E/Z)-desaturase [EC:1.14.19.29]	GO:0006629(lipid metabolic process)	GO:0016021(integral component of membrane)	GO:0016491(oxidoreductase activity)	At2g46210	683	KOG4232	Lipid transport and metabolism	Q43469|SLD1_HELAN	0.0	831	Delta(8)-fatty-acid desaturase OS=Helianthus annuus OX=4232 GN=sld1 PE=1 SV=1	PWA81345.1	1.8e-244	850.5	PWA81345.1 cytochrome b5-like heme/steroid binding domain-containing protein [Artemisia annua]
PB.24915.1	43.3789045474666	13.7144269891011	-1.655	0.0027698	0.020598	K07374 TUBA; tubulin alpha	GO:0007017(microtubule-based process)	GO:0005874(microtubule)	GO:0005200(structural constituent of cytoskeleton),GO:0005525(GTP binding),GO:0003924(GTPase activity)	At1g50010	853	KOG1376	Cytoskeleton	P33629|TBA_PRUDU	0.0	858	Tubulin alpha chain OS=Prunus dulcis OX=3755 GN=TUBA PE=2 SV=1	XP_026381363.1	2.6e-263	912.9	XP_026381363.1 tubulin alpha chain [Papaver somniferum]
PB.23670.1	71.0812638640686	16.5756039068979	-2.0967	0.0062334	0.040347	K12471 EPN; epsin	-	-	-	At3g46540	101	KOG2056	Nucleotide transport and metabolism	Q99KN9|EPN4_MOUSE	6.29e-06	40.8	Clathrin interactor 1 OS=Mus musculus OX=10090 GN=Clint1 PE=1 SV=2	KVH94627.1	9.2e-65	253.4	KVH94627.1 ENTH/VHS-like protein, partial [Cynara cardunculus var. scolymus]
PB.16211.1	160.126114901921	61.902715456366	-1.3747	9.9435e-05	0.0011378	-	-	-	-	-	-	-	-	-	-	-	-	-	-	-	-
PB.25087.1	94.5116260916454	22.9025781874609	-2.0429	6.008e-08	1.1358e-06	-	-	-	-	At3g61960	150	KOG0595	Intracellular trafficking, secretion, and vesicular transport; Signal transduction mechanisms; Posttranslational modification, protein turnover, chaperones	Q94C95|ATG1A_ARATH	2.18e-37	150	Serine/threonine-protein kinase ATG1a OS=Arabidopsis thaliana OX=3702 GN=ATG1A PE=1 SV=1	PSS05108.1	6.6e-57	227.3	PSS05108.1 Serine/threonine-protein kinase [Actinidia chinensis var. chinensis]
PB.6817.1	136.067842844871	60.5795177546928	-1.1708	6.6697e-05	0.00079089	-	-	-	-	-	-	-	-	F4JZY1|CIP1_ARATH	1.01e-53	209	COP1-interactive protein 1 OS=Arabidopsis thaliana OX=3702 GN=CIP1 PE=1 SV=1	XP_020546906.1	3.9e-29	136.0	XP_020546906.1 interaptin-like [Sesamum indicum]
PB.19872.1	242.083349365831	61.2000836428826	-1.9837	2.9315e-10	6.9711e-09	K15397 KCS; 3-ketoacyl-CoA synthase [EC:2.3.1.199]	GO:0006633(fatty acid biosynthetic process)	GO:0016020(membrane)	GO:0003824(catalytic activity),GO:0016747(transferase activity, transferring acyl groups other than amino-acyl groups)	-	-	-	-	Q9MAM3|KCS1_ARATH	0.0	847	3-ketoacyl-CoA synthase 1 OS=Arabidopsis thaliana OX=3702 GN=KCS1 PE=1 SV=1	XP_002264721.1	1.2e-262	911.0	XP_002264721.1 PREDICTED: 3-ketoacyl-CoA synthase 1 [Vitis vinifera]
PB.32246.1	712.652679505707	79.347865796344	-3.1699	1.3031e-52	1.1162e-50	-	-	-	-	-	-	-	-	Q8VZM9|FLZ2_ARATH	1.11e-34	124	FCS-Like Zinc finger 2 OS=Arabidopsis thaliana OX=3702 GN=FLZ2 PE=1 SV=1	XP_023752830.1	1.1e-55	221.9	XP_023752830.1 uncharacterized protein LOC111901180 [Lactuca sativa]
PB.11095.1	614.776347216027	232.825655478615	-1.4019	3.2057e-19	1.2052e-17	-	GO:0006468(protein phosphorylation)	-	GO:0004672(protein kinase activity),GO:0005524(ATP binding)	At5g24010	631	KOG1187	Signal transduction mechanisms	Q9FLW0|Y5241_ARATH	0.0	631	Probable receptor-like protein kinase At5g24010 OS=Arabidopsis thaliana OX=3702 GN=At5g24010 PE=1 SV=1	XP_002278713.1	2.2e-275	953.7	XP_002278713.1 PREDICTED: probable receptor-like protein kinase At5g24010 [Vitis vinifera]
PB.4616.1	246.443353377693	80.1945300577488	-1.6211	2.1756e-12	5.9302e-11	-	-	-	-	-	-	-	-	-	-	-	-	PSS35654.1	1.2e-87	330.5	PSS35654.1 GPI-anchored adhesin-like protein precursor [Actinidia chinensis var. chinensis]
PB.28774.1	35.1100478959419	7.60682122701843	-2.2118	0.00096021	0.0083052	-	-	-	-	At1g64830	77.0	KOG1339	Posttranslational modification, protein turnover, chaperones	Q3EBM5|ASPR1_ARATH	4.78e-16	77.8	Probable aspartic protease At2g35615 OS=Arabidopsis thaliana OX=3702 GN=At2g35615 PE=3 SV=1	PNX88412.1	3.0e-20	105.1	PNX88412.1 aspartic proteinase cdr1-like protein [Trifolium pratense]
PB.7915.1	26.4129513220082	2.59201509061278	-3.3697	0.00030557	0.0030998	K14843 PES1, NOP7; pescadillo	GO:0042254(ribosome biogenesis)	GO:0005730(nucleolus)	-	At5g14520	525	KOG2481	RNA processing and modification	Q9LYK7|PESC_ARATH	1.56e-174	525	Pescadillo homolog OS=Arabidopsis thaliana OX=3702 GN=PES PE=1 SV=1	XP_009606495.1	2.5e-219	767.7	XP_009606495.1 PREDICTED: pescadillo homolog [Nicotiana tomentosiformis]
PB.21255.1	98.8265860429649	32.6875096181631	-1.5991	2.5433e-05	0.00032755	K18810 CYCD1_2_4; cyclin D1/2/4, plant	-	GO:0042025(host cell nucleus)	-	At1g70210	276	KOG0656	Cell cycle control, cell division, chromosome partitioning	P42751|CCD11_ARATH	2.86e-86	276	Cyclin-D1-1 OS=Arabidopsis thaliana OX=3702 GN=CYCD1-1 PE=1 SV=3	PSS28654.1	1.5e-89	335.9	PSS28654.1 Cyclin-D1-1 like [Actinidia chinensis var. chinensis]
PB.13.1	133.617786046354	62.9477924784258	-1.0841	0.00024366	0.002546	-	-	-	-	-	-	-	-	F4JTS8|NOV_ARATH	0.0	1595	Protein NO VEIN OS=Arabidopsis thaliana OX=3702 GN=NOV PE=1 SV=1	XP_024985274.1	0.0e+00	2631.3	XP_024985274.1 uncharacterized protein LOC112520883 [Cynara cardunculus var. scolymus]
PB.27072.1	146.768389645996	73.4894487340963	-1.0003	0.0027052	0.02022	-	-	-	-	At5g23240	69.7	KOG0716	Posttranslational modification, protein turnover, chaperones	Q9FMX6|DJC76_ARATH	2.39e-11	69.7	Chaperone protein dnaJ C76, chloroplastic OS=Arabidopsis thaliana OX=3702 GN=DJC76 PE=2 SV=1	XP_003634709.1	2.4e-42	178.7	XP_003634709.1 PREDICTED: uncharacterized protein LOC100854700 [Vitis vinifera]
PB.10282.1	13.4488138889062	0	-6.273	0.00015946	0.001744	-	-	-	GO:0005515(protein binding)	At4g03260	227	KOG0531	Signal transduction mechanisms	Q54Q39|PP1R7_DICDI	3.67e-08	43.1	Protein phosphatase 1 regulatory subunit pprA OS=Dictyostelium discoideum OX=44689 GN=pprA PE=3 SV=1	XP_009608128.1	3.9e-102	378.3	XP_009608128.1 PREDICTED: uncharacterized protein LOC104102184 [Nicotiana tomentosiformis]
PB.26653.1	274.115352387416	105.26967937958	-1.3808	3.9962e-07	6.8194e-06	-	-	-	GO:0005515(protein binding)	-	-	-	-	-	-	-	-	XP_024993003.1	2.6e-124	451.1	XP_024993003.1 uncharacterized protein LOC112526815 [Cynara cardunculus var. scolymus]
PB.12662.1	49.3687581601167	20.695751159629	-1.2484	0.0075398	0.047154	-	-	-	-	-	-	-	-	Q9SS80|OPS_ARATH	2.34e-91	306	Protein OCTOPUS OS=Arabidopsis thaliana OX=3702 GN=OPS PE=1 SV=1	XP_002273894.1	1.2e-174	619.0	XP_002273894.1 PREDICTED: UPF0503 protein At3g09070, chloroplastic-like [Vitis vinifera]
PB.30087.1	50.1189296133095	10.0399465010996	-2.3161	3.7535e-06	5.6127e-05	K01188 E3.2.1.21; beta-glucosidase [EC:3.2.1.21]	GO:0005975(carbohydrate metabolic process)	-	GO:0004553(hydrolase activity, hydrolyzing O-glycosyl compounds)	At4g22100	81.3	KOG0626	Carbohydrate transport and metabolism	E3W9M2|AA5GT_DIACA	5.09e-25	85.5	Cyanidin 3-O-glucoside 5-O-glucosyltransferase (acyl-glucose) OS=Dianthus caryophyllus OX=3570 GN=AA5GT PE=1 SV=1	XP_024043736.1	3.0e-24	118.2	XP_024043736.1 beta-glucosidase 11 [Citrus clementina]
PB.1843.1	344.512767276314	50.5899877459061	-2.7661	4.1917e-08	8.0802e-07	-	-	-	-	-	-	-	-	-	-	-	-	XP_016725738.1	7.6e-33	148.7	XP_016725738.1 PREDICTED: uncharacterized protein LOC107937380 isoform X1 [Gossypium hirsutum]
PB.29656.1	495.716815417627	240.060860797142	-1.0455	2.4082e-05	0.00031199	K07025 K07025; putative hydrolase of the HAD superfamily	-	-	GO:0016787(hydrolase activity)	At5g02230	404	KOG3109	General function prediction only	Q09893|YAI5_SCHPO	4.62e-15	77.4	Uncharacterized protein C24B11.05 OS=Schizosaccharomyces pombe (strain 972 / ATCC 24843) OX=284812 GN=SPAC24B11.05 PE=3 SV=1	PSR98288.1	5.6e-138	496.1	PSR98288.1 Pyrimidine 5-nucleotidase protein [Actinidia chinensis var. chinensis]
PB.26856.1	135.811800620496	14.4900063016161	-3.2226	9.1951e-08	1.6971e-06	K08235 E2.4.1.207; xyloglucan:xyloglucosyl transferase [EC:2.4.1.207]	GO:0006073(cellular glucan metabolic process),GO:0005975(carbohydrate metabolic process)	GO:0005618(cell wall),GO:0048046(apoplast)	GO:0016762(xyloglucan:xyloglucosyl transferase activity),GO:0004553(hydrolase activity, hydrolyzing O-glycosyl compounds)	-	-	-	-	Q8LER3|XTH7_ARATH	5.28e-88	227	Probable xyloglucan endotransglucosylase/hydrolase protein 7 OS=Arabidopsis thaliana OX=3702 GN=XTH7 PE=2 SV=2	PWA95180.1	1.6e-70	272.3	PWA95180.1 xyloglucan endotransglucosylase/hydrolase 7 [Artemisia annua]
PB.31040.1	100.180009788299	28.9021339358999	-1.792	2.1113e-06	3.2716e-05	-	-	-	-	-	-	-	-	Q9LMK2|LSH6_ARATH	5.17e-90	270	Protein LIGHT-DEPENDENT SHORT HYPOCOTYLS 6 OS=Arabidopsis thaliana OX=3702 GN=LSH6 PE=1 SV=1	XP_018505808.1	1.0e-73	282.3	XP_018505808.1 PREDICTED: protein LIGHT-DEPENDENT SHORT HYPOCOTYLS 6-like [Pyrus x bretschneideri]
PB.2848.1	231.41899696543	102.779664494507	-1.1697	0.00078719	0.0070292	-	-	-	GO:0003824(catalytic activity)	At4g00110	697	KOG1371	Cell wall/membrane/envelope biogenesis	O81312|GAE3_ARATH	0.0	697	UDP-glucuronate 4-epimerase 3 OS=Arabidopsis thaliana OX=3702 GN=GAE3 PE=2 SV=1	PON58656.1	2.4e-230	804.7	PON58656.1 Nucleotide sugar epimerase [Trema orientale]
PB.11811.1	323.003452097687	80.1597148443855	-2.0127	3.4731e-17	1.1953e-15	-	-	-	GO:0005515(protein binding)	At3g01750	558	KOG0504	General function prediction only	Q8R516|MIB2_MOUSE	8.24e-15	82.8	E3 ubiquitin-protein ligase MIB2 OS=Mus musculus OX=10090 GN=Mib2 PE=1 SV=2	CAN63350.1	3.4e-228	797.0	CAN63350.1 hypothetical protein VITISV_024449 [Vitis vinifera]
PB.1875.1	283198.739603274	141258.156745552	-1.0035	1.1912e-10	2.9139e-09	-	-	GO:0019028(viral capsid)	GO:0005198(structural molecule activity)	-	-	-	-	Q8QVU9|POL2_CNSV	0.0	734	RNA2 polyprotein OS=Cycas necrotic stunt virus OX=173976 PE=1 SV=2	-	-	-	-
PB.17212.1	17.6870328861604	0	-6.6741	1.9593e-05	0.00025942	K14500 BSK; BR-signaling kinase [EC:2.7.11.1]	GO:0006468(protein phosphorylation)	-	GO:0005515(protein binding),GO:0004672(protein kinase activity),GO:0005524(ATP binding)	-	-	-	-	Q8W4L3|BSK3_ARATH	6.96e-142	429	Serine/threonine-protein kinase BSK3 OS=Arabidopsis thaliana OX=3702 GN=BSK3 PE=1 SV=1	XP_022026012.1	1.6e-130	472.2	XP_022026012.1 probable serine/threonine-protein kinase At5g41260 [Helianthus annuus]
PB.7250.1	330.972829945559	161.050339733232	-1.0373	0.00013884	0.0015369	-	-	-	GO:0003677(DNA binding),GO:0005515(protein binding)	-	-	-	-	Q9SNB9|TRP2_ARATH	1.38e-101	333	Telomere repeat-binding protein 2 OS=Arabidopsis thaliana OX=3702 GN=TRP2 PE=1 SV=1	PSR86718.1	2.1e-237	827.8	PSR86718.1 Telomere repeat-binding protein [Actinidia chinensis var. chinensis]
PB.27014.1	214.733951144257	80.4113892779716	-1.4171	4.6247e-06	6.7964e-05	-	-	-	-	-	-	-	-	-	-	-	-	PSR91365.1	2.1e-155	554.3	PSR91365.1 Vacuolar protein sorting-associated protein [Actinidia chinensis var. chinensis]
PB.11514.1	61.6315172399919	11.7158750585256	-2.3981	6.9252e-05	0.00081972	K13667 RUMI, KTELC1; protein glucosyltransferase [EC:2.4.1.-]	-	-	-	At2g45840	183	KOG2458	General function prediction only	Q16QY8|RUMI_AEDAE	1.23e-06	55.8	O-glucosyltransferase rumi homolog OS=Aedes aegypti OX=7159 GN=AAEL011121 PE=3 SV=1	XP_023764317.1	1.1e-58	233.8	XP_023764317.1 protein O-glucosyltransferase 1-like [Lactuca sativa]
PB.7890.1	165.873003526638	59.1264829429968	-1.4848	0.0001563	0.001715	-	GO:0006468(protein phosphorylation)	-	GO:0004672(protein kinase activity),GO:0005524(ATP binding)	-	-	-	-	Q9LSE1|CDG1_ARATH	7.28e-48	113	Serine/threonine-protein kinase CDG1 OS=Arabidopsis thaliana OX=3702 GN=CDG1 PE=1 SV=1	XP_023731844.1	2.5e-187	661.4	XP_023731844.1 calcium/calmodulin-regulated receptor-like kinase 1 isoform X1 [Lactuca sativa]
PB.30419.1	142.249597391117	56.9771534271692	-1.3177	1.9816e-05	0.00026171	-	-	-	GO:0005515(protein binding)	-	-	-	-	-	-	-	-	XP_022891339.1	2.1e-59	235.0	XP_022891339.1 mitotic apparatus protein p62 [Olea europaea var. sylvestris]
PB.14209.1	42.7682174285185	0	-7.9418	2.2032e-09	4.8312e-08	-	-	-	-	-	-	-	-	Q67Y69|WDL7_ARATH	4.75e-22	103	Protein WVD2-like 7 OS=Arabidopsis thaliana OX=3702 GN=WDL7 PE=2 SV=1	PSR91080.1	2.1e-107	395.6	PSR91080.1 Protein WVD2-like [Actinidia chinensis var. chinensis]
PB.21391.1	212.395287399392	96.4240608180104	-1.1408	2.6666e-07	4.674e-06	K00847 E2.7.1.4, scrK; fructokinase [EC:2.7.1.4]	-	-	GO:0016773(phosphotransferase activity, alcohol group as acceptor),GO:0016301(kinase activity)	At5g51830	375	KOG2855	Carbohydrate transport and metabolism	Q9FLH8|SCRK7_ARATH	1.11e-132	375	Probable fructokinase-7 OS=Arabidopsis thaliana OX=3702 GN=At5g51830 PE=1 SV=1	XP_009618746.1	1.0e-138	499.2	XP_009618746.1 PREDICTED: probable fructokinase-7 [Nicotiana tomentosiformis]
PB.28368.1	68.7194829549213	23.1968441833292	-1.5636	6.2886e-05	0.00074973	K23344 DDRGK1; DDRGK domain-containing protein 1	-	-	-	-	-	-	-	-	-	-	-	-	-	-	-
PB.16768.1	63.7774070074903	23.0437807373602	-1.467	0.00073091	0.0066069	-	-	-	-	-	-	-	-	Q9LX14|UFC_ARATH	8.68e-31	129	Protein UPSTREAM OF FLC OS=Arabidopsis thaliana OX=3702 GN=UFC PE=2 SV=1	PSR95222.1	1.5e-181	641.7	PSR95222.1 Protein UPSTREAM OF FLC like [Actinidia chinensis var. chinensis]
PB.23482.1	211.6477370056	92.6585708348821	-1.1907	0.0071578	0.04516	-	-	-	-	-	-	-	-	-	-	-	-	PSS03914.1	3.9e-39	168.3	PSS03914.1 Angiomotin-like protein [Actinidia chinensis var. chinensis]
PB.27379.1	86.6073296865375	4.72421665970931	-4.1977	9.6111e-15	2.9648e-13	-	-	-	-	-	-	-	-	-	-	-	-	-	-	-	-
PB.27367.1	315.643430566376	118.798585715683	-1.4087	1.3503e-11	3.5244e-10	-	-	-	-	-	-	-	-	-	-	-	-	XP_027108734.1	2.3e-29	135.6	XP_027108734.1 uncharacterized protein LOC113728535 [Coffea arabica]
PB.27809.1	113.816703712713	25.453120355594	-2.1652	1.8308e-07	3.2674e-06	-	-	-	-	-	-	-	-	-	-	-	-	XP_019192046.1	6.1e-67	260.4	XP_019192046.1 PREDICTED: uncharacterized protein LOC109186495 [Ipomoea nil]
PB.21764.1	198.350737183648	63.7226764617133	-1.6371	7.2317e-08	1.3504e-06	-	-	-	-	At5g62220	583	KOG1021	Cell wall/membrane/envelope biogenesis; Extracellular structures; Carbohydrate transport and metabolism	F4K6F1|GT18_ARATH	0.0	583	Xyloglucan galactosyltransferase XLT2 OS=Arabidopsis thaliana OX=3702 GN=XLT2 PE=1 SV=1	XP_022006653.1	1.8e-215	754.2	XP_022006653.1 xyloglucan galactosyltransferase XLT2 [Helianthus annuus]
PB.11950.1	243.516595775375	107.817089065846	-1.1756	2.3084e-06	3.5563e-05	-	GO:0006468(protein phosphorylation),GO:0048544(recognition of pollen)	-	GO:0004672(protein kinase activity),GO:0005524(ATP binding),GO:0004674(protein serine/threonine kinase activity)	-	-	-	-	O64477|Y2913_ARATH	0.0	902	G-type lectin S-receptor-like serine/threonine-protein kinase At2g19130 OS=Arabidopsis thaliana OX=3702 GN=At2g19130 PE=2 SV=1	XP_022763999.1	0.0e+00	1166.4	XP_022763999.1 G-type lectin S-receptor-like serine/threonine-protein kinase At2g19130 [Durio zibethinus]
PB.6728.1	19.0846257201781	0	-6.782	3.5146e-06	5.2793e-05	K09338 HD-ZIP; homeobox-leucine zipper protein	-	-	GO:0003677(DNA binding),GO:0008289(lipid binding)	-	-	-	-	Q9ZU11|ATB15_ARATH	0.0	817	Homeobox-leucine zipper protein ATHB-15 OS=Arabidopsis thaliana OX=3702 GN=ATHB-15 PE=1 SV=1	PSS17952.1	2.3e-247	860.9	PSS17952.1 Homeobox-leucine zipper protein like [Actinidia chinensis var. chinensis]
PB.14106.1	239.264299993826	64.9309430030859	-1.88	7.0191e-08	1.3138e-06	-	-	-	-	-	-	-	-	-	-	-	-	XP_019249685.1	3.3e-129	468.0	XP_019249685.1 PREDICTED: uncharacterized protein LOC109228892 [Nicotiana attenuata]
PB.7911.1	41.4083593682748	6.3920968495638	-2.7066	1.7958e-05	0.00023968	-	GO:0006468(protein phosphorylation)	-	GO:0004672(protein kinase activity),GO:0005524(ATP binding),GO:0005515(protein binding)	-	-	-	-	C0LGP4|Y3475_ARATH	3.28e-169	477	Probable LRR receptor-like serine/threonine-protein kinase At3g47570 OS=Arabidopsis thaliana OX=3702 GN=At3g47570 PE=2 SV=1	XP_021296044.1	7.4e-70	271.2	XP_021296044.1 LOW QUALITY PROTEIN: probable LRR receptor-like serine/threonine-protein kinase At3g47570 [Herrania umbratica]
PB.20351.1	55.493599563855	25.8095277305187	-1.106	0.0071832	0.045262	K00020 HIBADH, mmsB; 3-hydroxyisobutyrate dehydrogenase [EC:1.1.1.31]	GO:0055114(oxidation-reduction process)	-	GO:0016491(oxidoreductase activity),GO:0050661(NADP binding),GO:0051287(NAD binding)	At1g71180	325	KOG0409	General function prediction only	Q949M8|3HID3_ARATH	2.12e-105	326	Probable 3-hydroxyisobutyrate dehydrogenase-like 3, mitochondrial OS=Arabidopsis thaliana OX=3702 GN=At1g71180 PE=2 SV=1	XP_023730250.1	2.1e-142	511.5	XP_023730250.1 probable 3-hydroxyisobutyrate dehydrogenase-like 3, mitochondrial [Lactuca sativa]
PB.19506.1	92.0309994155847	45.729004248405	-1.0106	0.0017777	0.014138	K20869 IRX9; putative beta-1,4-xylosyltransferase IRX9 [EC:2.4.2.-]	-	GO:0016020(membrane)	GO:0015018(galactosylgalactosylxylosylprotein 3-beta-glucuronosyltransferase activity)	At1g27600	338	KOG1476	Posttranslational modification, protein turnover, chaperones	Q9SXC4|IRX9H_ARATH	6.72e-115	353	Probable beta-1,4-xylosyltransferase IRX9H OS=Arabidopsis thaliana OX=3702 GN=IRX9H PE=2 SV=2	PSS01196.1	2.1e-153	548.1	PSS01196.1 Beta-1,4-xylosyltransferase IRX9H [Actinidia chinensis var. chinensis]
PB.8354.1	211.504027022819	79.9043638916274	-1.4066	1.0235e-06	1.6588e-05	-	-	-	GO:0005515(protein binding),GO:0003677(DNA binding)	-	-	-	-	Q6R0E3|TRP5_ARATH	1.38e-135	425	Telomere repeat-binding protein 5 OS=Arabidopsis thaliana OX=3702 GN=TRP5 PE=1 SV=2	PSR86718.1	2.2e-244	850.9	PSR86718.1 Telomere repeat-binding protein [Actinidia chinensis var. chinensis]
PB.24812.1	351.538616347217	138.347269381722	-1.3458	0.0024232	0.018435	-	GO:0006355(regulation of transcription, DNA-templated)	GO:0042025(host cell nucleus)	GO:0005515(protein binding),GO:0003712(transcription coregulator activity),GO:0004402(histone acetyltransferase activity),GO:0008270(zinc ion binding)	At5g67480	459	KOG1778	Transcription	Q9FJX5|BT4_ARATH	2.78e-158	459	BTB/POZ and TAZ domain-containing protein 4 OS=Arabidopsis thaliana OX=3702 GN=BT4 PE=1 SV=1	ALD47591.1	6.1e-151	539.7	ALD47591.1 BTB/POZ and TAZ domain-containing protein [Lonicera japonica]
PB.11035.1	1215.86923113814	301.914469992122	-2.0096	2.992e-22	1.2752e-20	-	GO:0055114(oxidation-reduction process)	-	GO:0005506(iron ion binding),GO:0016705(oxidoreductase activity, acting on paired donors, with incorporation or reduction of molecular oxygen),GO:0020037(heme binding)	At1g13080	222	KOG0156	Secondary metabolites biosynthesis, transport and catabolism	Q6QNI4|C71AJ_AMMMJ	2.51e-81	275	Psoralen synthase OS=Ammi majus OX=48026 GN=CYP71AJ1 PE=1 SV=1	XP_023733584.1	2.0e-135	488.8	XP_023733584.1 cytochrome P450 71A2-like [Lactuca sativa]
PB.23486.1	458.92820403134	216.060607397501	-1.0866	0.00095407	0.0082629	-	GO:0006629(lipid metabolic process)	-	-	At2g42690	493	KOG4569	Lipid transport and metabolism	Q9SJI7|PLA20_ARATH	1.64e-170	493	Phospholipase A1-IIdelta OS=Arabidopsis thaliana OX=3702 GN=At2g42690 PE=1 SV=1	XP_009593784.1	3.0e-172	610.5	XP_009593784.1 PREDICTED: phospholipase A1-IIdelta [Nicotiana tomentosiformis]
PB.9218.1	783.436500398785	362.459604125936	-1.1111	5.4841e-10	1.2744e-08	-	-	-	-	-	-	-	-	Q3B584|TOLB_CHLL7	2.33e-19	95.9	Protein TolB homolog OS=Chlorobium luteolum (strain DSM 273 / 2530) OX=319225 GN=Plut_0614 PE=3 SV=2	XP_027148948.1	5.1e-270	936.0	XP_027148948.1 uncharacterized protein LOC113749415 [Coffea eugenioides]
PB.32561.1	1843.27601097249	465.894601140885	-1.984	9.6183e-05	0.0011049	K08912 LHCB1; light-harvesting complex II chlorophyll a/b binding protein 1	-	-	-	-	-	-	-	P10707|CB2D_SOLLC	7.86e-59	181	Chlorophyll a-b binding protein 1D (Fragment) OS=Solanum lycopersicum OX=4081 GN=CAB1D PE=3 SV=1	NP_001105545.2	1.3e-47	194.5	NP_001105545.2 chlorophyll a-b binding protein M9, chloroplastic precursor [Zea mays]
PB.27629.1	88.9282931477226	43.2184083349703	-1.0422	0.0041658	0.028977	-	-	-	GO:0071949(FAD binding)	At4g38540	359	KOG2614	Energy production and conversion; General function prediction only	O81816|MO2_ARATH	2.22e-119	359	Monooxygenase 2 OS=Arabidopsis thaliana OX=3702 GN=MO2 PE=2 SV=1	XP_023765835.1	2.7e-155	553.9	XP_023765835.1 monooxygenase 2 [Lactuca sativa]
PB.7961.1	104.583992168677	44.149200944845	-1.2434	0.00044023	0.0042627	-	-	-	-	-	-	-	-	-	-	-	-	XP_010649536.1	1.2e-261	908.3	XP_010649536.1 PREDICTED: uncharacterized protein LOC100256774 isoform X1 [Vitis vinifera]
PB.29183.1	148.016981156671	73.6878614947513	-1.0062	0.00092798	0.0080898	-	-	-	-	-	-	-	-	-	-	-	-	KJB19928.1	7.0e-22	110.5	KJB19928.1 hypothetical protein B456_003G125200 [Gossypium raimondii]
PB.17851.1	36.2063487305503	11.5319449370178	-1.6498	0.00526	0.035165	K00688 PYG, glgP; glycogen phosphorylase [EC:2.4.1.1]	GO:0005975(carbohydrate metabolic process)	-	GO:0008184(glycogen phosphorylase activity)	At3g46970	456	KOG2099	Carbohydrate transport and metabolism	P32811|PHSH_SOLTU	5.34e-155	474	Alpha-glucan phosphorylase, H isozyme OS=Solanum tuberosum OX=4113 PE=1 SV=1	KZN06563.1	4.0e-187	660.2	KZN06563.1 hypothetical protein DCAR_007400 [Daucus carota subsp. sativus]
PB.18500.1	29.7946262583598	4.6828797465559	-2.6641	0.0016268	0.013083	-	GO:0006355(regulation of transcription, DNA-templated)	-	GO:0003677(DNA binding)	-	-	-	-	O49697|NAC71_ARATH	3.13e-83	267	NAC domain-containing protein 71 OS=Arabidopsis thaliana OX=3702 GN=NAC071 PE=2 SV=1	PSR93525.1	4.7e-132	477.2	PSR93525.1 NAC domain-containing protein [Actinidia chinensis var. chinensis]
PB.3531.1	167.791592757223	47.3814191686361	-1.8243	1.2821e-12	3.5347e-11	-	-	-	-	-	-	-	-	F4IFD0|MAIL2_ARATH	8.38e-06	38.5	Protein MAIN-LIKE 2 OS=Arabidopsis thaliana OX=3702 GN=At2g04865 PE=1 SV=1	CDP19437.1	2.6e-16	93.6	CDP19437.1 unnamed protein product [Coffea canephora]
PB.7788.1	67.6735165573731	28.5598733177618	-1.2442	0.00082618	0.0073255	-	GO:0046856(phosphatidylinositol dephosphorylation)	-	-	At3g63240	774	KOG0565	Intracellular trafficking, secretion, and vesicular transport	Q8GTS0|IP5P4_ARATH	0.0	778	Type I inositol polyphosphate 5-phosphatase 4 OS=Arabidopsis thaliana OX=3702 GN=IP5P4 PE=2 SV=1	XP_003632320.1	9.4e-291	1005.0	XP_003632320.1 PREDICTED: type IV inositol polyphosphate 5-phosphatase 7 isoform X2 [Vitis vinifera]
PB.9110.1	99.6330665614273	45.6046576265842	-1.1297	0.00068029	0.0062152	K17604 ZSWIM3; zinc finger SWIM domain-containing protein 3	-	-	GO:0008270(zinc ion binding)	-	-	-	-	-	-	-	-	XP_006358526.1	0.0e+00	1171.8	XP_006358526.1 PREDICTED: uncharacterized protein LOC102579571 [Solanum tuberosum]
PB.13801.1	156.042935108261	60.134746192225	-1.3739	3.4487e-07	5.9309e-06	K01610 E4.1.1.49, pckA; phosphoenolpyruvate carboxykinase (ATP) [EC:4.1.1.49]	GO:0006094(gluconeogenesis)	-	GO:0004611(phosphoenolpyruvate carboxykinase activity),GO:0017076(purine nucleotide binding),GO:0004612(phosphoenolpyruvate carboxykinase (ATP) activity),GO:0005524(ATP binding)	-	-	-	-	Q9T074|PCKA_ARATH	0.0	715	Phosphoenolpyruvate carboxykinase (ATP) OS=Arabidopsis thaliana OX=3702 GN=PCKA PE=1 SV=1	XP_024975733.1	6.3e-229	799.3	XP_024975733.1 phosphoenolpyruvate carboxykinase (ATP) [Cynara cardunculus var. scolymus]
PB.27369.1	1405.62863545811	264.407521944556	-2.4104	1.5296e-59	1.451e-57	-	-	-	GO:0008194(UDP-glycosyltransferase activity)	At3g11340	430	KOG1192	Energy production and conversion; Carbohydrate transport and metabolism	Q9C768|U76B1_ARATH	1.19e-146	430	UDP-glycosyltransferase 76B1 OS=Arabidopsis thaliana OX=3702 GN=UGT76B1 PE=2 SV=1	BAF49315.1	1.7e-168	597.8	BAF49315.1 putative glycosyltransferase [Lobelia erinus]
PB.27272.1	56.9733671549506	21.7959038236499	-1.3841	0.0026804	0.020057	-	GO:0016567(protein ubiquitination)	-	GO:0004842(ubiquitin-protein transferase activity)	-	-	-	-	Q9FLF4|PUB27_ARATH	6.70e-113	343	U-box domain-containing protein 27 OS=Arabidopsis thaliana OX=3702 GN=PUB27 PE=2 SV=1	XP_002281970.1	4.3e-124	450.3	XP_002281970.1 PREDICTED: U-box domain-containing protein 27 [Vitis vinifera]
PB.30188.1	62.9699259771306	21.1415539336849	-1.5727	0.0012495	0.010406	-	-	-	GO:0005515(protein binding)	-	-	-	-	Q05091|PGIP_PYRCO	3.84e-134	390	Polygalacturonase inhibitor OS=Pyrus communis OX=23211 GN=PGIP PE=1 SV=1	XP_024981866.1	1.8e-37	162.2	XP_024981866.1 polygalacturonase inhibitor-like [Cynara cardunculus var. scolymus]
PB.32505.1	16.3868997479925	1.25536596138051	-3.7061	0.00085346	0.0075245	-	-	-	-	-	-	-	-	Q69T22|FTIP1_ORYSJ	1.10e-40	148	FT-interacting protein 1 OS=Oryza sativa subsp. japonica OX=39947 GN=FTIP1 PE=1 SV=2	PSS36318.1	1.0e-37	161.8	PSS36318.1 FT-interacting protein [Actinidia chinensis var. chinensis]
PB.21852.1	288.92227439285	60.459878863632	-2.259	1.2473e-24	5.802e-23	-	GO:0055114(oxidation-reduction process)	-	GO:0004499(N,N-dimethylaniline monooxygenase activity),GO:0050660(flavin adenine dinucleotide binding),GO:0050661(NADP binding)	At5g07800	325	KOG1399	Secondary metabolites biosynthesis, transport and catabolism	Q9FF12|GSXL9_ARATH	7.36e-164	325	Flavin-containing monooxygenase FMO GS-OX-like 9 OS=Arabidopsis thaliana OX=3702 GN=At5g07800 PE=2 SV=1	XP_021286572.1	1.9e-116	425.2	XP_021286572.1 flavin-containing monooxygenase FMO GS-OX-like 9 [Herrania umbratica]
PB.3966.1	96.4163452164695	45.9228452876262	-1.0691	0.0013396	0.011097	-	-	-	-	-	-	-	-	Q9SLN1|FPP7_ARATH	8.39e-158	498	Filament-like plant protein 7 OS=Arabidopsis thaliana OX=3702 GN=FPP7 PE=3 SV=2	XP_023881763.1	8.5e-275	952.2	XP_023881763.1 filament-like plant protein 7 isoform X2 [Quercus suber]
PB.18628.1	68.6640478974666	16.6213765321588	-2.0483	1.7512e-06	2.7523e-05	K06901 pbuG, azgA, ghxP, ghxQ, adeQ; adenine/guanine/hypoxanthine permease	GO:0055085(transmembrane transport)	GO:0016020(membrane)	GO:0022857(transmembrane transporter activity)	-	-	-	-	Q9SRK7|AZG1_ARATH	0.0	899	Adenine/guanine permease AZG1 OS=Arabidopsis thaliana OX=3702 GN=AZG1 PE=2 SV=1	PWA87420.1	3.6e-281	972.6	PWA87420.1 xanthine/uracil permease [Artemisia annua]
PB.10423.1	1931.88907914561	906.922265645586	-1.0904	0.00023297	0.00244	-	GO:0039694(viral RNA genome replication),GO:0006351(transcription, DNA-templated)	-	GO:0003968(RNA-directed 5'-3' RNA polymerase activity),GO:0003723(RNA binding)	-	-	-	-	Q8QVV0|POL1_CNSV	0.0	709	RNA1 polyprotein OS=Cycas necrotic stunt virus OX=173976 PE=3 SV=1	-	-	-	-
PB.31133.1	16.6213651811369	0	-6.5769	4.665e-05	0.00056924	-	GO:0006556(S-adenosylmethionine biosynthetic process)	-	GO:0004478(methionine adenosyltransferase activity)	At4g01850	189	KOG1506	Coenzyme transport and metabolism	A9P822|METK1_POPTR	3.68e-58	195	S-adenosylmethionine synthase 1 OS=Populus trichocarpa OX=3694 GN=METK1 PE=2 SV=1	XP_027160568.1	1.0e-49	202.6	XP_027160568.1 S-adenosylmethionine synthase 3 [Coffea eugenioides]
PB.7105.1	153.293540040456	69.9300118512155	-1.1306	0.0056464	0.037221	K15925 XYL1; alpha-D-xyloside xylohydrolase [EC:3.2.1.177]	GO:0005975(carbohydrate metabolic process)	-	GO:0004553(hydrolase activity, hydrolyzing O-glycosyl compounds),GO:0003824(catalytic activity),GO:0030246(carbohydrate binding)	At1g68560	1452	KOG1065	Carbohydrate transport and metabolism	Q9S7Y7|XYL1_ARATH	0.0	1452	Alpha-xylosidase 1 OS=Arabidopsis thaliana OX=3702 GN=XYL1 PE=1 SV=1	XP_018859784.1	0.0e+00	1608.6	XP_018859784.1 PREDICTED: alpha-xylosidase 1-like [Juglans regia]
PB.13267.1	173.752291325341	72.1607605442212	-1.2656	0.00097149	0.0083835	-	-	-	-	-	-	-	-	Q67Y69|WDL7_ARATH	4.28e-23	107	Protein WVD2-like 7 OS=Arabidopsis thaliana OX=3702 GN=WDL7 PE=2 SV=1	PSR91080.1	8.7e-109	400.2	PSR91080.1 Protein WVD2-like [Actinidia chinensis var. chinensis]
PB.6961.1	38.4797904982866	10.5004553518434	-1.8814	0.0010893	0.0092644	-	-	-	-	-	-	-	-	-	-	-	-	XP_011094430.1	6.7e-66	258.1	XP_011094430.1 uncharacterized FCP1 homology domain-containing protein C1271.03c-like [Sesamum indicum]
PB.5756.1	114.896115019415	49.8653842456053	-1.206	2.8065e-05	0.00035677	-	GO:0006468(protein phosphorylation)	-	GO:0004672(protein kinase activity),GO:0005524(ATP binding),GO:0005515(protein binding)	-	-	-	-	Q9SGP2|HSL1_ARATH	0.0	1056	Receptor-like protein kinase HSL1 OS=Arabidopsis thaliana OX=3702 GN=HSL1 PE=2 SV=1	XP_021658128.1	1.6e-166	592.4	XP_021658128.1 receptor-like protein kinase HSL1 [Hevea brasiliensis]
PB.9610.1	146.055825498452	61.5933200732349	-1.2473	1.9687e-05	0.00026014	-	GO:0006468(protein phosphorylation)	-	GO:0004672(protein kinase activity),GO:0005524(ATP binding)	At5g24010	978	KOG1187	Signal transduction mechanisms	Q9FLW0|Y5241_ARATH	0.0	978	Probable receptor-like protein kinase At5g24010 OS=Arabidopsis thaliana OX=3702 GN=At5g24010 PE=1 SV=1	XP_024983907.1	0.0e+00	1169.8	XP_024983907.1 probable receptor-like protein kinase At5g24010 [Cynara cardunculus var. scolymus]
PB.18578.1	458.939723972319	223.200221765458	-1.0394	5.4888e-11	1.3757e-09	-	-	-	-	-	-	-	-	-	-	-	-	KZV15248.1	4.2e-56	224.9	KZV15248.1 hypothetical protein F511_26394 [Dorcoceras hygrometricum]
PB.28194.1	122.996728726822	57.3346794418964	-1.1034	0.00065191	0.0059951	-	-	-	GO:0005515(protein binding)	At2g19330	440	KOG0619	General function prediction only	O64566|PIRL6_ARATH	7.43e-152	440	Plant intracellular Ras-group-related LRR protein 6 OS=Arabidopsis thaliana OX=3702 GN=PIRL6 PE=2 SV=1	XP_007225635.1	1.1e-60	239.6	XP_007225635.1 plant intracellular Ras-group-related LRR protein 6 [Prunus persica]
PB.29240.1	3335.10244595379	1583.86304132493	-1.0747	2.9852e-22	1.2743e-20	-	-	-	GO:0016787(hydrolase activity)	At5g62180	370	KOG1515	Defense mechanisms	Q9LVB8|CXE20_ARATH	7.25e-126	370	Probable carboxylesterase 120 OS=Arabidopsis thaliana OX=3702 GN=CXE20 PE=2 SV=1	XP_012440231.1	9.5e-112	409.1	XP_012440231.1 PREDICTED: probable carboxylesterase 120 [Gossypium raimondii]
PB.22510.1	119.844292099137	31.7132302437444	-1.9148	7.8654e-06	0.00011145	-	-	-	-	At1g03220	346	KOG1339	Posttranslational modification, protein turnover, chaperones	Q9FSH9|CONG1_LUPAL	1.65e-62	217	Gamma conglutin 1 OS=Lupinus albus OX=3870 GN=Cgamma PE=1 SV=1	PSR86058.1	1.6e-149	535.0	PSR86058.1 Basic 7S globulin 2 like [Actinidia chinensis var. chinensis]
PB.41.1	62.851016958176	21.0033325737301	-1.578	0.00012429	0.0013868	-	GO:1902600(proton transmembrane transport)	GO:0000221(vacuolar proton-transporting V-type ATPase, V1 domain)	GO:0005515(protein binding),GO:0046961(proton-transporting ATPase activity, rotational mechanism)	At1g77460	2788	KOG0167	Function unknown	F4I718|CSI3_ARATH	0.0	2794	Protein CELLULOSE SYNTHASE INTERACTIVE 3 OS=Arabidopsis thaliana OX=3702 GN=CSI3 PE=1 SV=1	XP_002285869.2	0.0e+00	3058.5	XP_002285869.2 PREDICTED: uncharacterized protein LOC100260874 [Vitis vinifera]
PB.17788.1	43.3412330257338	8.53691850766559	-2.3465	0.00034369	0.0034352	-	-	-	-	-	-	-	-	-	-	-	-	-	-	-	-
PB.27254.1	292.158982934229	142.214774852987	-1.0387	0.0064739	0.041593	-	-	-	-	-	-	-	-	Q9LFT0|TBL19_ARATH	3.55e-133	395	Protein trichome birefringence-like 19 OS=Arabidopsis thaliana OX=3702 GN=TBL19 PE=3 SV=1	XP_024992979.1	3.7e-184	649.8	XP_024992979.1 protein trichome birefringence-like 19 [Cynara cardunculus var. scolymus]
PB.3308.1	646.490167746252	279.186757629605	-1.2123	2.7522e-05	0.00035054	K10581 UBE2O; ubiquitin-conjugating enzyme E2 O [EC:2.3.2.24]	-	-	-	At2g16920	435	KOG0895	Posttranslational modification, protein turnover, chaperones	Q8VY10|UBC24_ARATH	0.0	840	Probable ubiquitin-conjugating enzyme E2 24 OS=Arabidopsis thaliana OX=3702 GN=UBC24 PE=1 SV=1	PSS24639.1	0.0e+00	1090.9	PSS24639.1 Ubiquitin-conjugating enzyme E2 24 [Actinidia chinensis var. chinensis]
PB.19776.1	163.775032851291	78.7956756857521	-1.0559	2.7047e-05	0.00034533	K20661 CYP714A1; cytochrome P450 family 714 subfamily A polypeptide 1	GO:0055114(oxidation-reduction process)	-	GO:0005506(iron ion binding),GO:0016705(oxidoreductase activity, acting on paired donors, with incorporation or reduction of molecular oxygen),GO:0020037(heme binding)	At5g24910	599	KOG0157	Secondary metabolites biosynthesis, transport and catabolism; Lipid transport and metabolism	Q93Z79|C14A1_ARATH	0.0	615	Cytochrome P450 714A1 OS=Arabidopsis thaliana OX=3702 GN=CYP714A1 PE=2 SV=1	XP_017243486.1	6.3e-235	818.9	XP_017243486.1 PREDICTED: cytochrome P450 714A1-like [Daucus carota subsp. sativus]
PB.7647.1	22.225336692391	2.50407421364463	-3.1474	0.00012496	0.0013938	K01255 CARP, pepA; leucyl aminopeptidase [EC:3.4.11.1]	GO:0006508(proteolysis),GO:0019538(protein metabolic process)	GO:0005737(cytoplasm)	GO:0004177(aminopeptidase activity),GO:0008235(metalloexopeptidase activity),GO:0030145(manganese ion binding)	At4g30920	592	KOG2597	General function prediction only	Q944P7|AMPL2_ARATH	0.0	592	Leucine aminopeptidase 2, chloroplastic OS=Arabidopsis thaliana OX=3702 GN=LAP2 PE=2 SV=2	XP_024961023.1	2.0e-216	758.1	XP_024961023.1 leucine aminopeptidase 2, chloroplastic-like isoform X1 [Cynara cardunculus var. scolymus]
PB.7365.1	222.008860598882	105.701743424828	-1.0688	2.1778e-06	3.3687e-05	-	-	-	-	-	-	-	-	-	-	-	-	-	-	-	-
PB.27349.1	348.261983216189	111.054302321646	-1.6508	5.3335e-14	1.5897e-12	-	-	-	GO:0005515(protein binding)	-	-	-	-	-	-	-	-	XP_023741843.1	9.0e-66	256.5	XP_023741843.1 uncharacterized protein LOC111889931 [Lactuca sativa]
PB.17085.1	286.279650295501	129.648926742662	-1.1416	3.6463e-09	7.8017e-08	-	-	-	GO:0003677(DNA binding)	At5g41020	387	KOG0051	Transcription	Q9Y222|DMTF1_HUMAN	6.86e-18	92.0	Cyclin-D-binding Myb-like transcription factor 1 OS=Homo sapiens OX=9606 GN=DMTF1 PE=1 SV=1	XP_024981340.1	1.6e-127	462.2	XP_024981340.1 RNA polymerase I termination factor [Cynara cardunculus var. scolymus]
PB.8300.1	81.803737561454	15.4762104358126	-2.4013	0.001201	0.010046	-	-	-	GO:0005515(protein binding)	At5g48960	540	KOG2469	Nucleotide transport and metabolism	Q54XC1|5NTC_DICDI	5.95e-31	133	Cytosolic purine 5'-nucleotidase OS=Dictyostelium discoideum OX=44689 GN=nt5c2 PE=3 SV=1	XP_024994152.1	9.9e-253	878.6	XP_024994152.1 5'-nucleotidase domain-containing protein 4 isoform X1 [Cynara cardunculus var. scolymus]
PB.24209.1	350.302167705257	165.868051621819	-1.0792	8.2635e-08	1.5326e-06	-	-	-	-	-	-	-	-	-	-	-	-	XP_024996601.1	7.6e-48	197.2	XP_024996601.1 uncharacterized protein LOC112529514 [Cynara cardunculus var. scolymus]
PB.26485.1	153.525779884815	72.2419077027466	-1.0883	0.0055703	0.036876	-	GO:0009058(biosynthetic process)	-	GO:0030170(pyridoxal phosphate binding),GO:0003824(catalytic activity)	At1g77670	188	KOG0257	Amino acid transport and metabolism	Q54KM6|KAT_DICDI	3.47e-62	152	Kynurenine--oxoglutarate transaminase OS=Dictyostelium discoideum OX=44689 GN=ccbl PE=3 SV=1	PSS14712.1	3.4e-103	380.9	PSS14712.1 Kynurenine--oxoglutarate transaminase [Actinidia chinensis var. chinensis]
PB.27206.1	141.095382902104	56.0432436180238	-1.3332	5.5075e-07	9.2433e-06	-	-	-	GO:0008168(methyltransferase activity)	-	-	-	-	Q74LY0|MENG_LACJO	2.02e-06	52.8	Demethylmenaquinone methyltransferase OS=Lactobacillus johnsonii (strain CNCM I-12250 / La1 / NCC 533) OX=257314 GN=menG PE=3 SV=1	XP_022039223.1	4.6e-142	510.0	XP_022039223.1 uncharacterized protein LOC110941846 [Helianthus annuus]
PB.29113.1	114.985058238064	56.5407175335215	-1.0272	0.0011123	0.0094325	K01869 LARS, leuS; leucyl-tRNA synthetase [EC:6.1.1.4]	GO:0006418(tRNA aminoacylation for protein translation)	-	GO:0004812(aminoacyl-tRNA ligase activity),GO:0000166(nucleotide binding),GO:0005524(ATP binding)	At1g09620	441	KOG0437	Translation, ribosomal structure and biogenesis	F4I116|SYLC_ARATH	3.35e-144	441	Leucine--tRNA ligase, cytoplasmic OS=Arabidopsis thaliana OX=3702 GN=At1g09620 PE=1 SV=1	XP_022842657.1	3.6e-159	566.6	XP_022842657.1 leucine--tRNA ligase, cytoplasmic-like [Olea europaea var. sylvestris]
PB.3837.1	17.861440214611	3.50581576308272	-2.3543	0.006397	0.041204	K19791 FET3_5; iron transport multicopper oxidase	GO:0055114(oxidation-reduction process)	-	GO:0005507(copper ion binding)	At4g12420	184	KOG1263	Secondary metabolites biosynthesis, transport and catabolism	Q9SU40|SKU5_ARATH	7.90e-48	184	Monocopper oxidase-like protein SKU5 OS=Arabidopsis thaliana OX=3702 GN=SKU5 PE=1 SV=1	PSS33174.1	8.2e-68	264.6	PSS33174.1 Monocopper oxidase-like protein [Actinidia chinensis var. chinensis]
PB.28751.1	37.8323058654205	10.6424892402966	-1.8254	0.00050056	0.0047759	-	-	GO:0042025(host cell nucleus),GO:0005634(nucleus)	GO:0003677(DNA binding)	-	-	-	-	Q49I55|TGA1W_MAIZE	1.10e-17	88.6	Teosinte glume architecture 1 OS=Zea mays OX=4577 GN=TGA1 PE=1 SV=1	XP_027097264.1	7.4e-51	206.8	XP_027097264.1 squamosa promoter-binding-like protein 16 [Coffea arabica]
PB.29.1	7345576.02939424	3199681.43659912	-1.1989	1.4601e-06	2.3168e-05	-	GO:0039694(viral RNA genome replication),GO:0006351(transcription, DNA-templated)	-	GO:0003968(RNA-directed 5'-3' RNA polymerase activity),GO:0003723(RNA binding),GO:0003724(RNA helicase activity)	-	-	-	-	Q8QVV0|POL1_CNSV	0.0	4138	RNA1 polyprotein OS=Cycas necrotic stunt virus OX=173976 PE=3 SV=1	PHT73970.1	1.5e-07	65.5	PHT73970.1 hypothetical protein T459_21247 [Capsicum annuum]
PB.17305.1	140.20726845176	68.8547634828445	-1.0264	0.00022689	0.0023868	-	-	-	GO:0003676(nucleic acid binding)	-	-	-	-	Q76FK4|NOL8_HUMAN	1.06e-11	72.4	Nucleolar protein 8 OS=Homo sapiens OX=9606 GN=NOL8 PE=1 SV=1	XP_022850826.1	4.2e-107	394.4	XP_022850826.1 uncharacterized protein LOC111372677 [Olea europaea var. sylvestris]
PB.16572.1	34.9438871141152	6.95399800483482	-2.3296	9.3768e-05	0.0010786	K03327 TC.MATE, SLC47A, norM, mdtK, dinF; multidrug resistance protein, MATE family	GO:0055085(transmembrane transport)	GO:0016020(membrane)	GO:0015297(antiporter activity),GO:0042910(xenobiotic transmembrane transporter activity)	At5g38030	396	KOG1347	General function prediction only	Q9LS19|DTX30_ARATH	3.46e-139	396	Protein DETOXIFICATION 30 OS=Arabidopsis thaliana OX=3702 GN=DTX30 PE=2 SV=1	KVH88958.1	8.3e-143	513.1	KVH88958.1 Multi antimicrobial extrusion protein [Cynara cardunculus var. scolymus]
PB.3565.1	140.174968445042	51.187463307476	-1.4494	0.00027286	0.0028103	K05579 ndhH; NAD(P)H-quinone oxidoreductase subunit H [EC:7.1.1.2]	GO:0006412(translation),GO:0055114(oxidation-reduction process)	GO:0005840(ribosome),GO:0016020(membrane)	GO:0003735(structural constituent of ribosome),GO:0016651(oxidoreductase activity, acting on NAD(P)H),GO:0048038(quinone binding),GO:0051287(NAD binding)	AtCh079	746	KOG2870	Energy production and conversion	Q09FZ0|NDHH_PLAOC	0.0	783	NAD(P)H-quinone oxidoreductase subunit H, chloroplastic OS=Platanus occidentalis OX=4403 GN=ndhH PE=3 SV=1	AGW04567.1	3.7e-241	840.5	AGW04567.1 NADH dehydrogenase 49 kDa subunit (plastid) [Eustegia minuta]
PB.9394.1	35.5637580395433	10.5922087573098	-1.7392	0.007302	0.045916	-	-	-	-	At1g60690	215	KOG1575	Energy production and conversion	P40691|A115_TOBAC	3.58e-66	228	Auxin-induced protein PCNT115 OS=Nicotiana tabacum OX=4097 PE=2 SV=1	XP_002537023.3	9.1e-62	244.2	XP_002537023.3 auxin-induced protein PCNT115, partial [Ricinus communis]
PB.10477.1	46.3999126673631	1.88821605621494	-4.6165	0.00022649	0.0023835	K02703 psbA; photosystem II P680 reaction center D1 protein [EC:1.10.3.9]	-	-	-	-	-	-	-	A0ZZ15|PSBA_GOSBA	4.25e-19	93.6	Photosystem II protein D1 OS=Gossypium barbadense OX=3634 GN=psbA PE=3 SV=1	YP_009186584.1	2.7e-18	99.8	YP_009186584.1 photosystem II protein D1 (plastid) [Brighamia insignis]
PB.7831.1	45.660989296486	6.11565412965409	-2.8941	0.0066946	0.042706	-	-	-	GO:0005515(protein binding)	-	-	-	-	Q9Y7K5|YGI3_SCHPO	7.72e-28	121	Uncharacterized WD repeat-containing protein C2A9.03 OS=Schizosaccharomyces pombe (strain 972 / ATCC 24843) OX=284812 GN=SPBC2A9.03 PE=4 SV=2	XP_020548543.1	3.5e-152	544.7	XP_020548543.1 uncharacterized WD repeat-containing protein C2A9.03 isoform X2 [Sesamum indicum]
PB.27208.1	293.143669042325	132.018184096871	-1.1512	1.5557e-05	0.00020987	K23232 10HGO; 8-hydroxygeraniol dehydrogenase [EC:1.1.1.324]	GO:0055114(oxidation-reduction process)	-	GO:0008270(zinc ion binding),GO:0016491(oxidoreductase activity),GO:0051287(NAD binding)	At4g39330	441	KOG0023	Secondary metabolites biosynthesis, transport and catabolism	Q9ZRF1|MTDH_FRAAN	1.27e-172	493	Probable mannitol dehydrogenase OS=Fragaria ananassa OX=3747 GN=CAD PE=2 SV=1	AAW45741.1	8.3e-168	595.5	AAW45741.1 sinapyl alcohol dehydrogenase-like protein [Populus tremula x Populus tremuloides]
PB.25846.1	477.407353798678	136.113291044625	-1.8129	1.139e-19	4.3628e-18	K08237 E2.4.1.218; hydroquinone glucosyltransferase [EC:2.4.1.218]	-	-	GO:0008194(UDP-glycosyltransferase activity)	At4g01070	565	KOG1192	Energy production and conversion; Carbohydrate transport and metabolism	Q9AR73|HQGT_RAUSE	0.0	668	Hydroquinone glucosyltransferase OS=Rauvolfia serpentina OX=4060 GN=AS PE=1 SV=1	XP_009785688.1	2.7e-209	733.4	XP_009785688.1 PREDICTED: hydroquinone glucosyltransferase-like [Nicotiana sylvestris]
PB.31619.1	1375.48630242123	177.971687905091	-2.9502	0.0059031	0.038593	-	GO:0055114(oxidation-reduction process)	-	GO:0005507(copper ion binding),GO:0016491(oxidoreductase activity)	At5g66920	171	KOG1263	Secondary metabolites biosynthesis, transport and catabolism	P29162|ASOL_TOBAC	2.80e-31	125	L-ascorbate oxidase homolog OS=Nicotiana tabacum OX=4097 PE=2 SV=1	PSR88000.1	1.8e-50	204.9	PSR88000.1 L-ascorbate oxidase [Actinidia chinensis var. chinensis]
PB.1653.1	6924.96661806404	3224.40414871329	-1.1026	2.4895e-05	0.00032142	-	GO:0006351(transcription, DNA-templated),GO:0039694(viral RNA genome replication)	-	GO:0003723(RNA binding),GO:0003968(RNA-directed 5'-3' RNA polymerase activity)	-	-	-	-	Q8QVV0|POL1_CNSV	0.0	2590	RNA1 polyprotein OS=Cycas necrotic stunt virus OX=173976 PE=3 SV=1	-	-	-	-
PB.16669.1	10.1627873807335	0	-5.8694	0.00051492	0.0048882	-	GO:0055085(transmembrane transport)	GO:0016020(membrane)	GO:0022857(transmembrane transporter activity)	At1g59740	627	KOG1237	Amino acid transport and metabolism	Q56XQ6|PTR15_ARATH	0.0	634	Protein NRT1/ PTR FAMILY 4.4 OS=Arabidopsis thaliana OX=3702 GN=NPF4.4 PE=2 SV=1	XP_002265350.3	3.8e-241	839.7	XP_002265350.3 PREDICTED: protein NRT1/ PTR FAMILY 4.4 [Vitis vinifera]
PB.17325.1	242.822733387452	90.9673921634631	-1.4162	0.00018349	0.0019797	-	-	-	-	-	-	-	-	Q9LXU9|IRKI_ARATH	0.0	563	IRK-interacting protein OS=Arabidopsis thaliana OX=3702 GN=IRKI PE=1 SV=1	KVH90818.1	1.8e-219	767.7	KVH90818.1 hypothetical protein Ccrd_007166, partial [Cynara cardunculus var. scolymus]
PB.28880.1	393.655063134421	158.577196058834	-1.3115	2.3044e-08	4.5857e-07	-	-	-	-	-	-	-	-	Q9M3A3|ABIL2_ARATH	3.12e-59	199	Protein ABIL2 OS=Arabidopsis thaliana OX=3702 GN=ABIL2 PE=2 SV=1	XP_023745604.1	1.6e-66	258.8	XP_023745604.1 protein ABIL2-like isoform X2 [Lactuca sativa]
PB.26733.1	142.878651158982	61.3906714735067	-1.2198	9.5532e-07	1.554e-05	K09338 HD-ZIP; homeobox-leucine zipper protein	GO:0006355(regulation of transcription, DNA-templated)	-	GO:0003677(DNA binding),GO:0043565(sequence-specific DNA binding)	-	-	-	-	Q69T58|ROC8_ORYSJ	5.78e-33	95.5	Homeobox-leucine zipper protein ROC8 OS=Oryza sativa subsp. japonica OX=39947 GN=ROC8 PE=2 SV=2	XP_021643520.1	7.8e-20	104.0	XP_021643520.1 homeobox-leucine zipper protein ROC8-like [Hevea brasiliensis]
PB.28283.1	75.9509529381397	14.5364742561046	-2.3863	4.4461e-07	7.5433e-06	-	-	-	GO:0016747(transferase activity, transferring acyl groups other than amino-acyl groups)	-	-	-	-	Q94CD1|HHT1_ARATH	4.19e-65	219	Omega-hydroxypalmitate O-feruloyl transferase OS=Arabidopsis thaliana OX=3702 GN=HHT1 PE=1 SV=1	XP_024993126.1	6.7e-172	609.0	XP_024993126.1 omega-hydroxypalmitate O-feruloyl transferase-like [Cynara cardunculus var. scolymus]
PB.32164.1	392.396159837243	156.199977765267	-1.3292	2.8061e-15	8.8838e-14	-	-	-	-	-	-	-	-	-	-	-	-	PSS06409.1	2.3e-56	224.2	PSS06409.1 Heat shock 22 protein [Actinidia chinensis var. chinensis]
PB.30536.1	4679.62539361674	1993.24441340514	-1.2311	8.1763e-19	3.0139e-17	K11275 H1_5; histone H1/5	GO:0006334(nucleosome assembly)	GO:0000786(nucleosome),GO:0042025(host cell nucleus)	GO:0003677(DNA binding)	-	-	-	-	P37218|H1_SOLLC	3.66e-20	92.8	Histone H1 OS=Solanum lycopersicum OX=4081 PE=3 SV=1	XP_016440545.1	8.1e-27	126.7	XP_016440545.1 PREDICTED: LOW QUALITY PROTEIN: histone H1-like [Nicotiana tabacum]
PB.2143.1	124.78603486395	62.2547509828912	-1.0036	0.0010007	0.0085962	K08873 SMG1; serine/threonine-protein kinase SMG1 [EC:2.7.11.1]	-	-	-	Hs18765739	63.5	KOG0891	Replication, recombination and repair	Q8BKX6|SMG1_MOUSE	6.01e-10	63.5	Serine/threonine-protein kinase SMG1 OS=Mus musculus OX=10090 GN=Smg1 PE=1 SV=3	ESQ50945.1	3.0e-26	126.7	ESQ50945.1 hypothetical protein EUTSA_v10022517mg [Eutrema salsugineum]
PB.23075.1	318.524126673843	138.933267058595	-1.198	6.4787e-09	1.3641e-07	K15121 SLC25A44; solute carrier family 25, member 44	GO:0055085(transmembrane transport)	-	GO:0005347(ATP transmembrane transporter activity)	At1g72820	453	KOG0765	Energy production and conversion	Q96H78|S2544_HUMAN	6.07e-26	112	Solute carrier family 25 member 44 OS=Homo sapiens OX=9606 GN=SLC25A44 PE=2 SV=1	XP_010654484.1	1.3e-167	595.1	XP_010654484.1 PREDICTED: solute carrier family 25 member 44-like [Vitis vinifera]
PB.17174.1	50.5938181853958	13.4904146035686	-1.9077	0.0023018	0.017643	K00924 E2.7.1.-; kinase [EC:2.7.1.-]	GO:0006468(protein phosphorylation)	-	GO:0004672(protein kinase activity),GO:0005524(ATP binding)	At3g50530	333	KOG0032	Signal transduction mechanisms	Q9SCS2|CAMK5_ARATH	0.0	333	CDPK-related kinase 5 OS=Arabidopsis thaliana OX=3702 GN=CRK5 PE=2 SV=1	XP_015062453.1	6.5e-193	679.5	XP_015062453.1 PREDICTED: CDPK-related kinase 5-like [Solanum pennellii]
PB.8788.1	178.139304967402	46.7093181483309	-1.9322	1.7725e-10	4.2764e-09	-	GO:0046856(phosphatidylinositol dephosphorylation)	-	-	At1g05470	708	KOG0565	Intracellular trafficking, secretion, and vesicular transport	Q9LR47|IP5P6_ARATH	0.0	727	Type IV inositol polyphosphate 5-phosphatase 6 OS=Arabidopsis thaliana OX=3702 GN=IP5P6 PE=1 SV=2	XP_024959979.1	7.7e-274	948.7	XP_024959979.1 type IV inositol polyphosphate 5-phosphatase 7-like [Cynara cardunculus var. scolymus]
PB.1738.1	598.698986978111	183.571157922937	-1.7055	1.7291e-09	3.8233e-08	K12124 GI; GIGANTEA	GO:2000028(regulation of photoperiodism, flowering)	-	-	-	-	-	-	Q9SQI2|GIGAN_ARATH	0.0	1236	Protein GIGANTEA OS=Arabidopsis thaliana OX=3702 GN=GI PE=1 SV=2	XP_024971744.1	0.0e+00	1579.3	XP_024971744.1 protein GIGANTEA-like [Cynara cardunculus var. scolymus]
PB.6883.1	7.1033139057425	0	-5.3513	0.0049462	0.03337	-	-	GO:0016021(integral component of membrane)	-	At1g14040	475	KOG1162	Intracellular trafficking, secretion, and vesicular transport	Q6R8G7|PHO13_ARATH	5.13e-152	476	Phosphate transporter PHO1 homolog 3 OS=Arabidopsis thaliana OX=3702 GN=PHO1;H3 PE=2 SV=2	PSS33678.1	8.3e-250	869.0	PSS33678.1 Phosphate transporter like [Actinidia chinensis var. chinensis]
PB.29101.1	85.2151706555324	17.339186314017	-2.2969	2.8038e-08	5.5337e-07	-	-	-	GO:0008374(O-acyltransferase activity)	-	-	-	-	Q9FJ74|WAXS3_ARATH	3.94e-63	210	Probable long-chain-alcohol O-fatty-acyltransferase 3 OS=Arabidopsis thaliana OX=3702 GN=AT3 PE=3 SV=1	XP_022864467.1	7.4e-104	382.9	XP_022864467.1 probable long-chain-alcohol O-fatty-acyltransferase 5 [Olea europaea var. sylvestris]
PB.7630.1	382.155551780137	165.70195305818	-1.2042	2.6363e-05	0.00033756	K14485 TIR1; transport inhibitor response 1	-	-	-	At3g62980	443	KOG1947	General function prediction only	Q570C0|TIR1_ARATH	1.29e-142	443	Protein TRANSPORT INHIBITOR RESPONSE 1 OS=Arabidopsis thaliana OX=3702 GN=TIR1 PE=1 SV=2	XP_011079740.1	1.4e-132	479.6	XP_011079740.1 protein TRANSPORT INHIBITOR RESPONSE 1-like [Sesamum indicum]
PB.21820.1	145.008652874514	50.6942252310515	-1.5156	8.8811e-07	1.4546e-05	K00826 E2.6.1.42, ilvE; branched-chain amino acid aminotransferase [EC:2.6.1.42]	-	-	GO:0003824(catalytic activity)	At1g10070	282	KOG0975	Amino acid transport and metabolism	Q9M439|BCAT2_ARATH	2.77e-101	282	Branched-chain-amino-acid aminotransferase 2, chloroplastic OS=Arabidopsis thaliana OX=3702 GN=BCAT2 PE=1 SV=1	XP_023746617.1	3.6e-99	367.9	XP_023746617.1 branched-chain-amino-acid aminotransferase 2, chloroplastic-like [Lactuca sativa]
PB.19237.1	114.0282417377	35.8835941157541	-1.6663	2.0483e-06	3.1777e-05	-	-	-	GO:0005515(protein binding)	At5g50900	615	KOG0167	Function unknown	O22193|PUB4_ARATH	2.35e-10	67.8	U-box domain-containing protein 4 OS=Arabidopsis thaliana OX=3702 GN=PUB4 PE=1 SV=3	XP_024971642.1	8.1e-230	802.0	XP_024971642.1 vacuolar protein 8 [Cynara cardunculus var. scolymus]
PB.3280.1	251.345550101061	99.3965562406439	-1.3398	2.8423e-09	6.1662e-08	K01265 map; methionyl aminopeptidase [EC:3.4.11.18]	GO:0006508(proteolysis)	-	GO:0004177(aminopeptidase activity),GO:0008235(metalloexopeptidase activity)	At2g45240	369	KOG2738	Posttranslational modification, protein turnover, chaperones	Q9SLN5|MAP1A_ARATH	2.47e-115	369	Methionine aminopeptidase 1A OS=Arabidopsis thaliana OX=3702 GN=MAP1A PE=1 SV=1	XP_019259138.1	1.9e-104	386.3	XP_019259138.1 PREDICTED: methionine aminopeptidase 1A [Nicotiana attenuata]
PB.19659.1	86.0092412668323	13.2101593551607	-2.7058	2.4508e-08	4.8625e-07	-	GO:0006508(proteolysis)	-	GO:0004190(aspartic-type endopeptidase activity)	At2g39710	531	KOG1339	Posttranslational modification, protein turnover, chaperones	Q9LZL3|PCS1L_ARATH	7.57e-165	484	Aspartic proteinase PCS1 OS=Arabidopsis thaliana OX=3702 GN=PCS1 PE=2 SV=1	XP_023737229.1	3.2e-194	683.7	XP_023737229.1 aspartic proteinase PCS1-like [Lactuca sativa]
PB.20312.1	87.5471924429096	34.6990410846107	-1.3371	0.0036396	0.025965	K00873 PK, pyk; pyruvate kinase [EC:2.7.1.40]	GO:0006096(glycolytic process)	-	GO:0004743(pyruvate kinase activity),GO:0003824(catalytic activity),GO:0000287(magnesium ion binding),GO:0030955(potassium ion binding)	At5g56350	901	KOG2323	Carbohydrate transport and metabolism	Q42954|KPYC_TOBAC	0.0	937	Pyruvate kinase, cytosolic isozyme OS=Nicotiana tabacum OX=4097 PE=2 SV=1	PSR90280.1	2.0e-262	910.2	PSR90280.1 Pyruvate kinase isozyme [Actinidia chinensis var. chinensis]
PB.3974.1	85.886709712536	27.3220586136873	-1.659	0.0010717	0.0091291	K01535 PMA1, PMA2; H+-transporting ATPase [EC:7.1.2.1]	GO:0120029(proton export across plasma membrane)	GO:0016021(integral component of membrane)	GO:0000166(nucleotide binding),GO:0008553(proton-exporting ATPase activity, phosphorylative mechanism)	At4g30190	1524	KOG0205	Inorganic ion transport and metabolism	Q03194|PMA4_NICPL	0.0	1600	Plasma membrane ATPase 4 OS=Nicotiana plumbaginifolia OX=4092 GN=PMA4 PE=2 SV=1	XP_023761144.1	0.0e+00	1692.6	XP_023761144.1 plasma membrane ATPase 4 [Lactuca sativa]
PB.10169.1	147.715832583756	67.6075818983618	-1.1249	4.1243e-05	0.00050771	-	-	-	-	-	-	-	-	-	-	-	-	PSR98193.1	7.8e-167	593.2	PSR98193.1 2-hydroxy-6-oxononadienedioate/2-hydroxy-6- oxononatrienedioate hydrolase [Actinidia chinensis var. chinensis]
PB.743.1	61.4976564648834	15.7564018205125	-1.9648	0.0050877	0.034168	K01280 TPP2; tripeptidyl-peptidase II [EC:3.4.14.10]	GO:0006508(proteolysis)	-	GO:0004252(serine-type endopeptidase activity),GO:0008240(tripeptidyl-peptidase activity)	At4g20850	1391	KOG1114	Posttranslational modification, protein turnover, chaperones	F4JVN6|TPPII_ARATH	0.0	1474	Tripeptidyl-peptidase 2 OS=Arabidopsis thaliana OX=3702 GN=TPP2 PE=1 SV=1	CBI22717.3	0.0e+00	1548.1	CBI22717.3 unnamed protein product, partial [Vitis vinifera]
PB.21597.1	96.4899402443055	32.1159695638312	-1.5903	2.5183e-06	3.8617e-05	-	-	-	-	-	-	-	-	-	-	-	-	PSR90924.1	2.8e-35	155.6	PSR90924.1 Serine/threonine-protein kinase dhkG [Actinidia chinensis var. chinensis]
PB.32408.1	234.117597909473	7.27857135634065	-5.012	2.5405e-31	1.4713e-29	-	-	-	-	-	-	-	-	Q9FHH5|GDU3_ARATH	5.90e-14	68.9	Protein GLUTAMINE DUMPER 3 OS=Arabidopsis thaliana OX=3702 GN=GDU3 PE=2 SV=1	XP_012831265.1	6.4e-25	119.4	XP_012831265.1 PREDICTED: protein GLUTAMINE DUMPER 2-like [Erythranthe guttata]
PB.16050.1	303.095526331483	50.3405991730369	-2.5899	1.5506e-05	0.00020928	-	-	-	-	-	-	-	-	-	-	-	-	PON89028.1	2.1e-24	119.8	PON89028.1 Signal transduction response regulator [Trema orientale]
PB.27596.1	386.773009957255	163.939329991005	-1.2394	8.9184e-13	2.4873e-11	-	GO:0016567(protein ubiquitination)	-	GO:0004842(ubiquitin-protein transferase activity)	At4g21350	343	KOG0167	Function unknown	O81902|PUB8_ARATH	6.30e-114	343	U-box domain-containing protein 8 OS=Arabidopsis thaliana OX=3702 GN=PUB8 PE=2 SV=1	XP_023758581.1	3.5e-147	526.9	XP_023758581.1 U-box domain-containing protein 8 [Lactuca sativa]
PB.69.1	82929.2530450711	35647.4558328129	-1.2181	2.5044e-06	3.8426e-05	-	-	-	-	-	-	-	-	Q8QVV0|POL1_CNSV	0.0	525	RNA1 polyprotein OS=Cycas necrotic stunt virus OX=173976 PE=3 SV=1	-	-	-	-
PB.23688.1	98.7940151416266	33.5398642408041	-1.5607	7.5375e-05	0.00088428	-	-	-	GO:0005524(ATP binding)	At3g28580	502	KOG0743	Posttranslational modification, protein turnover, chaperones	Q9LJJ7|AATP9_ARATH	1.42e-172	502	AAA-ATPase At3g28580 OS=Arabidopsis thaliana OX=3702 GN=At3g28580 PE=2 SV=1	PSR87640.1	4.1e-182	643.3	PSR87640.1 AAA-ATPase [Actinidia chinensis var. chinensis]
PB.11440.1	196.05953188019	52.718584941449	-1.8936	0.00016639	0.0018138	K14491 ARR-B; two-component response regulator ARR-B family	GO:0000160(phosphorelay signal transduction system),GO:0007165(signal transduction)	-	GO:0003677(DNA binding),GO:0003700(DNA-binding transcription factor activity)	At3g16857	436	KOG1601	Transcription	Q940D0|ARR1_ARATH	5.10e-172	519	Two-component response regulator ARR1 OS=Arabidopsis thaliana OX=3702 GN=ARR1 PE=1 SV=2	PSR92533.1	1.5e-255	887.9	PSR92533.1 Two-component response regulator like [Actinidia chinensis var. chinensis]
PB.7846.1	81.6799978526815	25.6764374118988	-1.674	4.0365e-05	0.00049806	-	-	-	-	-	-	-	-	Q9LNG5|PPP7L_ARATH	3.36e-121	406	Serine/threonine-protein phosphatase 7 long form homolog OS=Arabidopsis thaliana OX=3702 GN=MAIL3 PE=2 SV=1	XP_011095576.1	4.5e-152	544.3	XP_011095576.1 serine/threonine-protein phosphatase 7 long form homolog isoform X1 [Sesamum indicum]
PB.7880.1	133.423233682097	16.4224044516026	-3.0212	0.00036872	0.003655	-	-	-	-	-	-	-	-	Q8TGM5|ART3_YEAST	5.84e-11	62.4	Putative uncharacterized protein ART3 OS=Saccharomyces cerevisiae (strain ATCC 204508 / S288c) OX=559292 GN=ART3 PE=5 SV=1	PHT25661.1	1.5e-62	246.9	PHT25661.1 hypothetical protein CQW23_34715 [Capsicum baccatum]
PB.29522.1	68.5892456791978	20.1412030427019	-1.7681	1.0437e-05	0.00014493	-	GO:0006508(proteolysis)	-	GO:0008234(cysteine-type peptidase activity)	-	-	-	-	-	-	-	-	RID49498.1	1.4e-06	59.7	RID49498.1 hypothetical protein BRARA_H00297 [Brassica rapa]
PB.11983.1	209.226962719741	100.162137207231	-1.0629	3.6078e-06	5.41e-05	-	-	-	-	-	-	-	-	Q9C8E6|PMI1_ARATH	2.55e-112	367	Protein PLASTID MOVEMENT IMPAIRED 1 OS=Arabidopsis thaliana OX=3702 GN=PMI1 PE=1 SV=1	PSS17180.1	1.2e-185	655.6	PSS17180.1 Protein PLASTID MOVEMENT IMPAIRED like [Actinidia chinensis var. chinensis]
PB.12921.1	173.067802500021	69.2620828062755	-1.3206	0.00027192	0.0028037	K01255 CARP, pepA; leucyl aminopeptidase [EC:3.4.11.1]	GO:0006508(proteolysis),GO:0019538(protein metabolic process)	GO:0005737(cytoplasm)	GO:0004177(aminopeptidase activity),GO:0008235(metalloexopeptidase activity),GO:0030145(manganese ion binding)	At4g30920	324	KOG2597	General function prediction only	Q944P7|AMPL2_ARATH	1.18e-169	324	Leucine aminopeptidase 2, chloroplastic OS=Arabidopsis thaliana OX=3702 GN=LAP2 PE=2 SV=2	XP_024961023.1	3.9e-157	560.8	XP_024961023.1 leucine aminopeptidase 2, chloroplastic-like isoform X1 [Cynara cardunculus var. scolymus]
PB.22933.1	173.009348020419	42.5434621340469	-2.0225	9.5007e-07	1.5493e-05	-	-	-	-	At1g18010	535	KOG3098	Function unknown	Q8LG53|UN932_ARATH	0.0	535	UNC93-like protein 2 OS=Arabidopsis thaliana OX=3702 GN=At1g18010 PE=2 SV=2	XP_023757001.1	3.7e-226	789.6	XP_023757001.1 UNC93-like protein 1 [Lactuca sativa]
PB.30540.1	937.795424183406	386.307729581072	-1.2786	6.1472e-10	1.4222e-08	-	GO:0006355(regulation of transcription, DNA-templated)	-	GO:0003700(DNA-binding transcription factor activity)	-	-	-	-	C0Z2L5|BZP44_ARATH	9.01e-44	152	bZIP transcription factor 44 OS=Arabidopsis thaliana OX=3702 GN=BZIP44 PE=1 SV=1	XP_027091678.1	3.1e-47	194.5	XP_027091678.1 bZIP transcription factor 44-like [Coffea arabica]
PB.15551.1	1740.4832576459	407.208374901944	-2.0959	4.0801e-40	2.8122e-38	K12130 PRR5; pseudo-response regulator 5	GO:0000160(phosphorelay signal transduction system)	-	GO:0005515(protein binding)	At5g24470	380	KOG1601	Transcription	Q6LA42|APRR5_ARATH	1.42e-121	380	Two-component response regulator-like APRR5 OS=Arabidopsis thaliana OX=3702 GN=APRR5 PE=1 SV=2	PSS32282.1	3.8e-207	726.9	PSS32282.1 Two-component response regulator-like [Actinidia chinensis var. chinensis]
PB.15211.1	90.9868442857073	37.4086090786016	-1.2862	0.00048964	0.0046886	-	-	-	-	At1g01630	120	KOG1470	Lipid transport and metabolism	-	-	-	-	OVA09692.1	1.1e-44	187.2	OVA09692.1 CRAL-TRIO domain [Macleaya cordata]
PB.27936.1	114.807171800766	52.1021591822078	-1.1385	0.0047533	0.032242	K15277 SLC35B3, PAPST2; solute carrier family 35 (adenosine 3'-phospho 5'-phosphosulfate transporter), member B3	GO:0055085(transmembrane transport)	-	-	At1g12600	316	KOG1582	Carbohydrate transport and metabolism	Q9LDX3|UTR4_ARATH	7.52e-137	316	UDP-galactose/UDP-glucose transporter 4 OS=Arabidopsis thaliana OX=3702 GN=UTR4 PE=2 SV=1	KVH89139.1	4.4e-94	350.5	KVH89139.1 UAA transporter [Cynara cardunculus var. scolymus]
PB.32130.1	302.792245410475	135.702439493259	-1.1553	0.00018667	0.00201	-	-	-	-	-	-	-	-	-	-	-	-	-	-	-	-
PB.14012.1	26.4816524079851	1.86754759963824	-3.824	0.0016534	0.013281	K16296 SCPL-I; serine carboxypeptidase-like clade I [EC:3.4.16.-]	GO:0006508(proteolysis)	-	GO:0004185(serine-type carboxypeptidase activity)	At3g25420	225	KOG1282	Amino acid transport and metabolism; Posttranslational modification, protein turnover, chaperones	P37890|CBP1_ORYSJ	7.56e-83	278	Serine carboxypeptidase 1 OS=Oryza sativa subsp. japonica OX=39947 GN=CBP1 PE=2 SV=1	XP_021975613.1	4.9e-149	533.9	XP_021975613.1 serine carboxypeptidase 1-like [Helianthus annuus]
PB.27135.1	135.0221463779	41.7495002256721	-1.6925	2.3367e-05	0.00030405	-	-	-	-	At5g56750	529	KOG2931	Function unknown	Q9ASU8|NDL2_ARATH	0.0	536	Protein NDL2 OS=Arabidopsis thaliana OX=3702 GN=NDL2 PE=1 SV=1	XP_024986398.1	3.2e-175	620.2	XP_024986398.1 protein NDL2 [Cynara cardunculus var. scolymus]
PB.7460.1	87.2054803942407	41.0898832850458	-1.0888	0.0028027	0.02079	K22381 ZNF598; E3 ubiquitin-protein ligase ZNF598 [EC:2.3.2.27]	-	-	-	At3g62240	407	KOG2231	Posttranslational modification, protein turnover, chaperones	Q76PD2|HEL2_SCHPO	8.17e-28	108	E3 ubiquitin-protein ligase hel2 OS=Schizosaccharomyces pombe (strain 972 / ATCC 24843) OX=284812 GN=SPCC1223.01 PE=1 SV=2	XP_012082972.1	4.8e-117	427.9	XP_012082972.1 zinc finger protein 598 [Jatropha curcas]
PB.21739.1	275.409588179698	65.4445136537265	-2.0732	7.0506e-10	1.6205e-08	K22683 APF2; aspartyl protease family protein [EC:3.4.23.-]	GO:0006508(proteolysis)	-	GO:0004190(aspartic-type endopeptidase activity)	At3g18490	482	KOG1339	Posttranslational modification, protein turnover, chaperones	Q9LS40|ASPG1_ARATH	3.22e-164	482	Protein ASPARTIC PROTEASE IN GUARD CELL 1 OS=Arabidopsis thaliana OX=3702 GN=ASPG1 PE=1 SV=1	XP_006341626.1	6.4e-189	666.0	XP_006341626.1 PREDICTED: protein ASPARTIC PROTEASE IN GUARD CELL 1-like [Solanum tuberosum]
PB.8570.1	127.2832178853	35.1492157070661	-1.8559	1.7234e-06	2.7135e-05	K13679 WAXY; granule-bound starch synthase [EC:2.4.1.242]	-	-	GO:0004373(glycogen (starch) synthase activity)	-	-	-	-	Q00775|SSG1_SOLTU	1.38e-164	499	Granule-bound starch synthase 1, chloroplastic/amyloplastic OS=Solanum tuberosum OX=4113 GN=WAXY PE=1 SV=1	AJA91185.1	9.1e-158	563.1	AJA91185.1 granule-bound starch synthase [Codonopsis pilosula]
PB.26291.1	920.650896412786	103.161399475657	-3.1581	7.6148e-91	1.1451e-88	K09287 RAV; RAV-like factor	GO:0006355(regulation of transcription, DNA-templated)	-	GO:0003677(DNA binding),GO:0003700(DNA-binding transcription factor activity)	-	-	-	-	Q9ZWM9|RAV1_ARATH	2.62e-147	429	AP2/ERF and B3 domain-containing transcription factor RAV1 OS=Arabidopsis thaliana OX=3702 GN=RAV1 PE=1 SV=1	XP_002281709.2	7.2e-154	549.3	XP_002281709.2 PREDICTED: AP2/ERF and B3 domain-containing transcription factor RAV1 [Vitis vinifera]
PB.31683.1	38.803803227318	2.263765219935	-4.1219	9.8593e-07	1.5999e-05	-	-	-	-	-	-	-	-	-	-	-	-	XP_011079565.1	3.6e-19	100.9	XP_011079565.1 universal stress protein A-like protein [Sesamum indicum]
PB.19980.1	13.1266124275457	0.984749612033352	-3.7719	0.0068942	0.043747	-	-	-	-	-	-	-	-	A2RVJ8|HIT4_ARATH	2.14e-83	273	Protein HEAT INTOLERANT 4 OS=Arabidopsis thaliana OX=3702 GN=HIT4 PE=1 SV=1	XP_024978797.1	7.9e-105	386.7	XP_024978797.1 protein HEAT INTOLERANT 4 [Cynara cardunculus var. scolymus]
PB.5229.1	142.183040755429	64.3266737230733	-1.1421	3.6561e-05	0.00045451	-	-	-	GO:0005515(protein binding)	At3g01750	320	KOG0504	General function prediction only	Q8R516|MIB2_MOUSE	1.80e-10	69.3	E3 ubiquitin-protein ligase MIB2 OS=Mus musculus OX=10090 GN=Mib2 PE=1 SV=2	CAN63350.1	1.0e-192	679.5	CAN63350.1 hypothetical protein VITISV_024449 [Vitis vinifera]
PB.31714.1	34.49386372194	12.3000352018627	-1.4846	0.0079083	0.049076	-	-	-	-	-	-	-	-	-	-	-	-	-	-	-	-
PB.32162.1	381.091567874659	188.594484318601	-1.0136	8.6501e-05	0.0010037	-	-	-	-	-	-	-	-	-	-	-	-	-	-	-	-
PB.9815.1	1291.81829456224	606.566514019684	-1.0902	1.6984e-06	2.6788e-05	K15718 LOX1_5; linoleate 9S-lipoxygenase [EC:1.13.11.58]	GO:0055114(oxidation-reduction process)	-	GO:0016702(oxidoreductase activity, acting on single donors with incorporation of molecular oxygen, incorporation of two atoms of oxygen),GO:0046872(metal ion binding),GO:0005515(protein binding),GO:0016491(oxidoreductase activity)	-	-	-	-	Q43191|LOX15_SOLTU	0.0	705	Probable linoleate 9S-lipoxygenase 5 OS=Solanum tuberosum OX=4113 GN=LOX1.5 PE=2 SV=1	ABW75772.2	2.8e-220	770.8	ABW75772.2 lipoxygenase [Camellia sinensis]
PB.26249.1	589.017477118787	199.046792475028	-1.5654	1.5809e-05	0.00021294	-	-	-	-	-	-	-	-	P14009|14KD_DAUCA	5.05e-32	123	14 kDa proline-rich protein DC2.15 OS=Daucus carota OX=4039 PE=2 SV=1	KRH17788.2	6.9e-48	197.2	KRH17788.2 LOW QUALITY PROTEIN: hypothetical protein GLYMA_13G016000 [Glycine max]
PB.4160.1	181.718521318898	40.9685178531693	-2.1483	1.9929e-13	5.809e-12	-	-	-	GO:0005515(protein binding)	-	-	-	-	Q8VYT5|FB254_ARATH	2.04e-15	84.3	F-box protein At5g07670 OS=Arabidopsis thaliana OX=3702 GN=At5g07670 PE=2 SV=1	XP_024986883.1	3.8e-57	229.2	XP_024986883.1 uncharacterized protein LOC112522050 [Cynara cardunculus var. scolymus]
PB.1153.1	196.323423252486	96.3087937753491	-1.0269	2.6899e-05	0.00034377	K21843 TTC7; tetratricopeptide repeat protein 7	-	-	GO:0005515(protein binding)	At4g28600	629	KOG4162	Signal transduction mechanisms	Q66GN3|NPGR2_ARATH	0.0	689	Protein NPGR2 OS=Arabidopsis thaliana OX=3702 GN=NPGR2 PE=1 SV=1	XP_024958970.1	2.1e-294	1017.7	XP_024958970.1 protein NPGR2-like [Cynara cardunculus var. scolymus]
PB.9509.1	94.8149200788924	35.8524554215628	-1.4048	6.6473e-05	0.00078894	-	-	-	-	At4g15600	55.1	KOG1075	General function prediction only	-	-	-	-	XP_015962326.1	3.6e-18	99.4	XP_015962326.1 uncharacterized protein LOC107486291 [Arachis duranensis]
PB.31681.1	1311.44140642796	642.00746157863	-1.0306	2.1136e-10	5.0716e-09	-	-	-	-	-	-	-	-	-	-	-	-	XP_024986428.1	4.7e-59	233.4	XP_024986428.1 uncharacterized protein LOC112521669 [Cynara cardunculus var. scolymus]
PB.13394.1	973.807991676389	379.216333272926	-1.3608	7.3108e-17	2.4712e-15	-	GO:0006508(proteolysis)	-	GO:0004252(serine-type endopeptidase activity)	-	-	-	-	O49607|SBT16_ARATH	0.0	1076	Subtilisin-like protease SBT1.6 OS=Arabidopsis thaliana OX=3702 GN=SBT1.6 PE=2 SV=1	XP_023766721.1	0.0e+00	1303.1	XP_023766721.1 subtilisin-like protease SBT1.6 [Lactuca sativa]
PB.31278.1	97.1836297985169	18.2906473804684	-2.4077	0.0033238	0.024115	-	-	-	-	-	-	-	-	-	-	-	-	EXC10888.1	2.4e-64	251.1	EXC10888.1 hypothetical protein L484_002552 [Morus notabilis]
PB.3325.1	99.999771258133	38.9263431487235	-1.3636	0.001137	0.0096022	-	-	-	-	-	-	-	-	Q8RX56|UNC13_ARATH	1.36e-107	369	Protein unc-13 homolog OS=Arabidopsis thaliana OX=3702 GN=PATROL1 PE=2 SV=1	PSR97979.1	0.0e+00	1463.4	PSR97979.1 Protein transport protein like [Actinidia chinensis var. chinensis]
PB.5696.1	149.851123711763	63.1340084606504	-1.2487	5.178e-06	7.5674e-05	-	-	-	GO:0003677(DNA binding),GO:0046983(protein dimerization activity)	At1g69950	700	KOG1121	Replication, recombination and repair	B9FJG3|RSLE1_ORYSJ	8.25e-136	432	Zinc finger BED domain-containing protein RICESLEEPER 1 OS=Oryza sativa subsp. japonica OX=39947 GN=Os05g0239150 PE=3 SV=1	XP_024995057.1	6.8e-311	1072.0	XP_024995057.1 zinc finger BED domain-containing protein RICESLEEPER 1-like [Cynara cardunculus var. scolymus]
PB.11277.1	53.605769966938	15.7725624193635	-1.7633	0.00015652	0.0017161	-	-	-	-	-	-	-	-	-	-	-	-	-	-	-	-
PB.6113.1	216.434504782904	107.529768080343	-1.0107	0.00010539	0.0012003	-	GO:0006468(protein phosphorylation)	-	GO:0004672(protein kinase activity),GO:0005524(ATP binding)	At2g23450	685	KOG1187	Signal transduction mechanisms	Q8RY67|WAKLO_ARATH	0.0	685	Wall-associated receptor kinase-like 14 OS=Arabidopsis thaliana OX=3702 GN=WAKL14 PE=2 SV=2	PSS21344.1	9.1e-284	981.9	PSS21344.1 Wall-associated receptor kinase-like [Actinidia chinensis var. chinensis]
PB.7475.1	300.265348632941	88.4608322160672	-1.7652	2.3092e-16	7.6396e-15	-	GO:0006468(protein phosphorylation)	-	GO:0004672(protein kinase activity),GO:0005524(ATP binding),GO:0005515(protein binding)	-	-	-	-	Q9SYQ8|CLV1_ARATH	0.0	1182	Receptor protein kinase CLAVATA1 OS=Arabidopsis thaliana OX=3702 GN=CLV1 PE=1 SV=3	XP_002279563.1	5.4e-169	600.5	XP_002279563.1 PREDICTED: receptor protein kinase CLAVATA1 [Vitis vinifera]
PB.20214.1	83.3527470637233	26.8906024694522	-1.627	0.002981	0.021928	K03327 TC.MATE, SLC47A, norM, mdtK, dinF; multidrug resistance protein, MATE family	GO:0055085(transmembrane transport)	GO:0016020(membrane)	GO:0015297(antiporter activity),GO:0042910(xenobiotic transmembrane transporter activity)	At1g47530	588	KOG1347	General function prediction only	Q9SX83|DTX33_ARATH	0.0	588	Protein DETOXIFICATION 33 OS=Arabidopsis thaliana OX=3702 GN=DTX33 PE=2 SV=1	XP_007222800.1	2.5e-191	674.1	XP_007222800.1 protein DETOXIFICATION 33 [Prunus persica]
PB.13643.1	1465.75979576143	672.33057559859	-1.124	2.0972e-07	3.7128e-06	K01251 E3.3.1.1, ahcY; adenosylhomocysteinase [EC:3.3.1.1]	-	-	GO:0004013(adenosylhomocysteinase activity)	At3g23810	479	KOG1370	Coenzyme transport and metabolism	Q01781|SAHH_PETCR	9.51e-167	495	Adenosylhomocysteinase OS=Petroselinum crispum OX=4043 GN=SAHH PE=2 SV=2	XP_006349914.1	7.0e-135	486.9	XP_006349914.1 PREDICTED: adenosylhomocysteinase [Solanum tuberosum]
PB.13651.1	244.229970678694	101.239063535306	-1.2713	1.3729e-09	3.0742e-08	-	-	-	GO:0016787(hydrolase activity)	At3g48700	282	KOG1515	Defense mechanisms	Q9SMM9|CXE13_ARATH	8.28e-87	282	Probable carboxylesterase 13 OS=Arabidopsis thaliana OX=3702 GN=CXE13 PE=1 SV=1	XP_023873496.1	7.8e-118	430.3	XP_023873496.1 probable carboxylesterase 12 [Quercus suber]
PB.8384.1	46.3584109677098	13.1488493146581	-1.8207	0.004851	0.032803	-	GO:0006508(proteolysis)	-	GO:0004252(serine-type endopeptidase activity),GO:0070008(serine-type exopeptidase activity),GO:0008236(serine-type peptidase activity)	At5g66960	445	KOG2237	Posttranslational modification, protein turnover, chaperones	Q32N48|PPCEL_XENLA	2.55e-16	87.8	Prolyl endopeptidase-like OS=Xenopus laevis OX=8355 GN=prepl PE=2 SV=1	XP_024978225.1	3.1e-230	803.9	XP_024978225.1 uncharacterized protein LOC112515565 isoform X2 [Cynara cardunculus var. scolymus]
PB.20868.1	21.667399355412	1.52300112078324	-3.8101	0.0038083	0.026893	K05280 CYP75B1; flavonoid 3'-monooxygenase [EC:1.14.14.82]	GO:0055114(oxidation-reduction process)	-	GO:0005506(iron ion binding),GO:0016705(oxidoreductase activity, acting on paired donors, with incorporation or reduction of molecular oxygen),GO:0020037(heme binding)	At5g07990	508	KOG0156	Secondary metabolites biosynthesis, transport and catabolism	Q9SBQ9|F3PH_PETHY	2.51e-179	522	Flavonoid 3'-monooxygenase OS=Petunia hybrida OX=4102 GN=CYP75B2 PE=2 SV=1	BAF49324.1	1.1e-180	638.6	BAF49324.1 flavonoid 3'-hydroxylase [Lobelia erinus]
PB.19278.1	116.635149971524	51.5331284261335	-1.1797	0.0036606	0.026093	-	GO:0006508(proteolysis)	-	GO:0008234(cysteine-type peptidase activity)	At5g50260	56.6	KOG1543	Posttranslational modification, protein turnover, chaperones	P22895|P34_SOYBN	1.32e-07	58.2	P34 probable thiol protease OS=Glycine max OX=3847 PE=1 SV=1	NP_001238219.2	9.9e-10	70.9	NP_001238219.2 P34 probable thiol protease precursor [Glycine max]
PB.17448.1	44.9475521051699	3.50581576308272	-3.6879	1.5397e-07	2.7722e-06	-	-	-	GO:0008168(methyltransferase activity)	-	-	-	-	Q94EJ6|PMTE_ARATH	1.16e-158	476	Probable methyltransferase PMT14 OS=Arabidopsis thaliana OX=3702 GN=At4g18030 PE=2 SV=1	XP_017235949.1	1.8e-150	538.5	XP_017235949.1 PREDICTED: probable methyltransferase PMT14 [Daucus carota subsp. sativus]
PB.9937.1	37.8914899622995	9.82030596396672	-1.9548	0.00083439	0.0073908	-	-	-	GO:0005515(protein binding)	-	-	-	-	Q944A7|BSK1_ARATH	1.43e-163	492	Serine/threonine-protein kinase BSK1 OS=Arabidopsis thaliana OX=3702 GN=BSK1 PE=1 SV=1	XP_010094592.1	2.8e-148	531.6	XP_010094592.1 probable serine/threonine-protein kinase At4g35230 [Morus notabilis]
PB.31833.1	212.929504458894	40.5558676153691	-2.3949	4.8567e-16	1.583e-14	-	-	-	GO:0016787(hydrolase activity)	At1g47480	230	KOG1515	Defense mechanisms	Q9SX78|CXE2_ARATH	1.17e-73	230	Probable carboxylesterase 2 OS=Arabidopsis thaliana OX=3702 GN=CXE2 PE=2 SV=1	PSR99723.1	1.2e-75	288.5	PSR99723.1 Carboxylesterase [Actinidia chinensis var. chinensis]
PB.25596.1	346.775653842058	152.810819703301	-1.1829	4.6209e-11	1.1626e-09	-	-	-	GO:0008270(zinc ion binding)	At4g32600	392	KOG0800	Posttranslational modification, protein turnover, chaperones	Q93Z92|RING4_ARATH	2.28e-35	140	E3 ubiquitin-protein ligase At4g11680 OS=Arabidopsis thaliana OX=3702 GN=At4g11680 PE=2 SV=1	XP_024961045.1	1.3e-171	608.2	XP_024961045.1 E3 ubiquitin-protein ligase At1g12760-like [Cynara cardunculus var. scolymus]
PB.16926.1	264.387905609238	116.884770034591	-1.1791	2.3092e-07	4.0691e-06	-	-	-	-	At3g10910	142	KOG0800	Posttranslational modification, protein turnover, chaperones	Q9SG96|ATL72_ARATH	8.35e-38	142	RING-H2 finger protein ATL72 OS=Arabidopsis thaliana OX=3702 GN=ATL72 PE=2 SV=1	PSS32486.1	7.4e-43	181.0	PSS32486.1 RING-H2 finger protein [Actinidia chinensis var. chinensis]
PB.24106.1	78.4372041373799	24.6888426192474	-1.6647	6.9417e-05	0.00082094	-	-	-	-	-	-	-	-	-	-	-	-	XP_027071422.1	5.2e-28	131.3	XP_027071422.1 uncharacterized protein LOC113696225 [Coffea arabica]
PB.15740.1	66.9273650382244	31.3625853756742	-1.0909	0.0034268	0.024727	K13832 aroDE, DHQ-SDH; 3-dehydroquinate dehydratase / shikimate dehydrogenase [EC:4.2.1.10 1.1.1.25]	GO:0006139(nucleobase-containing compound metabolic process)	-	GO:0003676(nucleic acid binding),GO:0008408(3'-5' exonuclease activity)	At4g13870	92.4	KOG4373	General function prediction only	Q84LH3|WEX_ARATH	3.20e-19	92.4	Werner Syndrome-like exonuclease OS=Arabidopsis thaliana OX=3702 GN=WEX PE=1 SV=1	XP_024978076.1	5.7e-46	191.4	XP_024978076.1 bifunctional 3-dehydroquinate dehydratase/shikimate dehydrogenase, chloroplastic-like [Cynara cardunculus var. scolymus]
PB.20968.1	111.354920294682	11.7862646781878	-3.2338	1.4001e-08	2.8462e-07	K01188 E3.2.1.21; beta-glucosidase [EC:3.2.1.21]	GO:0005975(carbohydrate metabolic process)	-	GO:0004553(hydrolase activity, hydrolyzing O-glycosyl compounds)	At1g02850	270	KOG0626	Carbohydrate transport and metabolism	B3H5Q1|BGL11_ARATH	3.55e-134	270	Beta-glucosidase 11 OS=Arabidopsis thaliana OX=3702 GN=BGLU11 PE=2 SV=2	OTF93842.1	1.6e-110	405.6	OTF93842.1 putative glycoside hydrolase family 1 [Helianthus annuus]
PB.12362.1	33.9868006831747	10.3245735979071	-1.7129	0.0027593	0.020526	K20667 CYP716A; beta-amyrin 28-monooxygenase [EC:1.14.14.126]	GO:0055114(oxidation-reduction process)	-	GO:0016705(oxidoreductase activity, acting on paired donors, with incorporation or reduction of molecular oxygen),GO:0005506(iron ion binding),GO:0020037(heme binding)	At5g36110	386	KOG0157	Secondary metabolites biosynthesis, transport and catabolism; Lipid transport and metabolism	I7CT85|C7A53_PANGI	5.82e-155	466	Protopanaxadiol 6-hydroxylase OS=Panax ginseng OX=4054 GN=CYP716A53v2 PE=1 SV=1	I7CT85.1	1.6e-137	495.7	I7CT85.1 RecName: Full=Protopanaxadiol 6-hydroxylase; Short=P6H; AltName: Full=Cytochrome P450 CYP716A53v2; AltName: Full=Protopanaxatriol synthase
PB.22491.1	207.167934972644	70.9515905186765	-1.5476	2.3056e-05	0.00030061	-	-	-	-	-	-	-	-	O49285|ACR3_ARATH	0.0	669	ACT domain-containing protein ACR3 OS=Arabidopsis thaliana OX=3702 GN=ACR3 PE=2 SV=1	XP_003634395.1	2.3e-212	743.8	XP_003634395.1 PREDICTED: ACT domain-containing protein ACR3 isoform X2 [Vitis vinifera]
PB.4473.1	339.038392226592	135.128541432592	-1.3285	3.0497e-11	7.7612e-10	K09338 HD-ZIP; homeobox-leucine zipper protein	-	-	GO:0003677(DNA binding),GO:0008289(lipid binding)	-	-	-	-	Q9ZU11|ATB15_ARATH	0.0	1462	Homeobox-leucine zipper protein ATHB-15 OS=Arabidopsis thaliana OX=3702 GN=ATHB-15 PE=1 SV=1	PSS17952.1	0.0e+00	1574.3	PSS17952.1 Homeobox-leucine zipper protein like [Actinidia chinensis var. chinensis]
PB.22139.1	4570.73992722229	1029.5690457359	-2.1508	1.4723e-59	1.4017e-57	-	GO:0055114(oxidation-reduction process)	-	GO:0005506(iron ion binding),GO:0016705(oxidoreductase activity, acting on paired donors, with incorporation or reduction of molecular oxygen),GO:0020037(heme binding)	At2g30770	449	KOG0156	Secondary metabolites biosynthesis, transport and catabolism	P37117|C71A4_SOLME	0.0	538	Cytochrome P450 71A4 OS=Solanum melongena OX=4111 GN=CYP71A4 PE=2 SV=1	XP_023733584.1	4.5e-179	633.3	XP_023733584.1 cytochrome P450 71A2-like [Lactuca sativa]
PB.31938.1	43.9285963018649	13.0896252618381	-1.7414	0.0060047	0.039173	-	-	-	-	-	-	-	-	-	-	-	-	XP_020275978.1	3.2e-06	57.8	XP_020275978.1 uncharacterized protein LOC109850371 [Asparagus officinalis]
PB.26011.1	53.0261124122341	12.6563065674611	-2.0725	0.00013271	0.0014759	-	GO:0006352(DNA-templated transcription, initiation),GO:0006355(regulation of transcription, DNA-templated)	-	GO:0003700(DNA-binding transcription factor activity)	-	-	-	-	Q9ZSL6|SIGD_ARATH	7.38e-40	153	RNA polymerase sigma factor sigD, chloroplastic OS=Arabidopsis thaliana OX=3702 GN=SIGD PE=2 SV=1	XP_010269782.1	4.9e-49	201.1	XP_010269782.1 PREDICTED: RNA polymerase sigma factor sigD, chloroplastic [Nelumbo nucifera]
PB.29837.1	109.718238980281	36.6614592889861	-1.5775	0.00029235	0.0029864	-	-	-	GO:0016787(hydrolase activity)	At2g45600	312	KOG1515	Defense mechanisms	O64640|CXE8_ARATH	1.72e-103	312	Probable carboxylesterase 8 OS=Arabidopsis thaliana OX=3702 GN=CXE8 PE=2 SV=1	XP_023759808.1	3.8e-123	446.8	XP_023759808.1 probable carboxylesterase 8 [Lactuca sativa]
PB.30457.1	87.5708504323878	40.8576226589076	-1.1027	0.00096681	0.0083486	-	-	-	-	-	-	-	-	Q6PQQ3|AIL5_ARATH	7.59e-06	51.6	AP2-like ethylene-responsive transcription factor AIL5 OS=Arabidopsis thaliana OX=3702 GN=AIL5 PE=2 SV=2	PPD87062.1	4.7e-06	57.8	PPD87062.1 hypothetical protein GOBAR_DD16006 [Gossypium barbadense]
PB.5640.1	415.922963362317	124.750418860505	-1.7374	3.6525e-19	1.3693e-17	K09338 HD-ZIP; homeobox-leucine zipper protein	-	-	GO:0003677(DNA binding),GO:0008289(lipid binding)	-	-	-	-	Q93V99|PDF2_ARATH	0.0	1204	Homeobox-leucine zipper protein PROTODERMAL FACTOR 2 OS=Arabidopsis thaliana OX=3702 GN=PDF2 PE=2 SV=1	XP_024988632.1	0.0e+00	1307.4	XP_024988632.1 homeobox-leucine zipper protein MERISTEM L1-like isoform X1 [Cynara cardunculus var. scolymus]
PB.8169.1	534.095398144683	234.22617252772	-1.1885	3.8371e-16	1.26e-14	-	-	GO:0016020(membrane)	GO:0005524(ATP binding),GO:0016887(ATPase activity)	At1g17840	623	KOG0061	Secondary metabolites biosynthesis, transport and catabolism	Q8RXN0|AB11G_ARATH	0.0	646	ABC transporter G family member 11 OS=Arabidopsis thaliana OX=3702 GN=ABCG11 PE=1 SV=1	XP_002306299.3	8.7e-273	945.3	XP_002306299.3 ABC transporter G family member 11 [Populus trichocarpa]
PB.23949.1	139.661930778068	26.218501449147	-2.4091	9.5995e-10	2.1752e-08	-	-	-	GO:0010333(terpene synthase activity),GO:0016829(lyase activity),GO:0000287(magnesium ion binding)	-	-	-	-	B9RHP7|TPS11_RICCO	0.0	662	Probable terpene synthase 11 OS=Ricinus communis OX=3988 GN=TPS11 PE=3 SV=1	XP_027063605.1	8.7e-217	758.4	XP_027063605.1 geraniol synthase, chloroplastic-like [Coffea arabica]
PB.11895.1	47.9062132795463	14.4049106052661	-1.7328	0.00022434	0.0023632	-	GO:0048544(recognition of pollen),GO:0006468(protein phosphorylation)	-	GO:0004672(protein kinase activity),GO:0005524(ATP binding),GO:0004674(protein serine/threonine kinase activity)	-	-	-	-	P17801|KPRO_MAIZE	0.0	711	Putative receptor protein kinase ZmPK1 OS=Zea mays OX=4577 GN=PK1 PE=2 SV=2	XP_003632709.1	4.3e-300	1035.8	XP_003632709.1 PREDICTED: putative receptor protein kinase ZmPK1 [Vitis vinifera]
PB.17748.1	140.723386864837	43.8652691772651	-1.6811	0.00039426	0.0038835	-	-	-	-	At5g06390	591	KOG1437	Cell wall/membrane/envelope biogenesis; Extracellular structures	Q66GR0|FLA17_ARATH	0.0	627	Fasciclin-like arabinogalactan protein 17 OS=Arabidopsis thaliana OX=3702 GN=FLA17 PE=2 SV=1	XP_023759542.1	2.7e-191	674.1	XP_023759542.1 fasciclin-like arabinogalactan protein 17 [Lactuca sativa]
PB.10802.1	64.6303285330511	19.5423368226769	-1.7304	2.9395e-05	0.00037206	-	GO:0006396(RNA processing)	-	GO:0003723(RNA binding),GO:0016779(nucleotidyltransferase activity)	At1g28090	296	KOG2159	Translation, ribosomal structure and biogenesis	P44439|PCNB_HAEIN	2.18e-32	135	Poly(A) polymerase I OS=Haemophilus influenzae (strain ATCC 51907 / DSM 11121 / KW20 / Rd) OX=71421 GN=pcnB PE=3 SV=1	XP_024983201.1	1.0e-163	582.8	XP_024983201.1 uncharacterized protein LOC112519335 [Cynara cardunculus var. scolymus]
PB.20497.1	109.126315908952	44.1023249623777	-1.31	0.00020788	0.0022082	-	-	-	GO:0008270(zinc ion binding),GO:0005515(protein binding)	At1g31920	644	KOG4197	General function prediction only	Q9C6T2|PPR68_ARATH	0.0	644	Pentatricopeptide repeat-containing protein At1g31920 OS=Arabidopsis thaliana OX=3702 GN=PCMP-H11 PE=2 SV=1	AIF73144.1	1.3e-216	758.1	AIF73144.1 tetratricopeptide repeat-like superfamily protein [Camellia sinensis var. sinensis]
PB.9074.1	56.3715929478625	22.397615224293	-1.338	0.0049349	0.033319	-	-	-	GO:0005515(protein binding)	-	-	-	-	-	-	-	-	PSR85186.1	6.4e-297	1025.4	PSR85186.1 Armadillo-type fold protein [Actinidia chinensis var. chinensis]
PB.6200.1	316.066634084475	154.377651752899	-1.0326	1.2807e-05	0.00017554	-	GO:0006508(proteolysis)	GO:0016021(integral component of membrane),GO:0016020(membrane)	GO:0008236(serine-type peptidase activity)	At1g06870	174	KOG0171	Posttranslational modification, protein turnover, chaperones	Q9M9Z2|TPP2_ARATH	1.57e-46	174	Probable thylakoidal processing peptidase 2, chloroplastic OS=Arabidopsis thaliana OX=3702 GN=TPP2 PE=2 SV=1	KVH98341.1	1.0e-56	227.6	KVH98341.1 Peptidase S24/S26A/S26B [Cynara cardunculus var. scolymus]
PB.23246.1	138.960488208756	8.86954022674286	-3.9765	1.3923e-21	5.7758e-20	-	-	-	-	-	-	-	-	-	-	-	-	-	-	-	-
PB.15761.1	415.27910030075	188.547361334087	-1.1392	2.3766e-05	0.00030841	-	GO:0006468(protein phosphorylation)	-	GO:0004672(protein kinase activity),GO:0005524(ATP binding),GO:0005515(protein binding)	-	-	-	-	Q9LFS4|NIK1_ARATH	0.0	937	Protein NSP-INTERACTING KINASE 1 OS=Arabidopsis thaliana OX=3702 GN=NIK1 PE=1 SV=1	XP_024973839.1	5.3e-262	909.1	XP_024973839.1 protein NSP-INTERACTING KINASE 1-like [Cynara cardunculus var. scolymus]
PB.10333.1	199.282085390906	57.7032114496332	-1.7867	1.415e-08	2.8743e-07	K01188 E3.2.1.21; beta-glucosidase [EC:3.2.1.21]	GO:0005975(carbohydrate metabolic process)	-	GO:0004553(hydrolase activity, hydrolyzing O-glycosyl compounds)	At4g27830	263	KOG0626	Carbohydrate transport and metabolism	Q8S3J3|HIUH_SOYBN	9.87e-123	286	Hydroxyisourate hydrolase OS=Glycine max OX=3847 GN=HIUH PE=1 SV=1	PWA88419.1	5.7e-85	321.2	PWA88419.1 glycoside hydrolase family 1 [Artemisia annua]
PB.12350.1	74.8930542065846	32.9588212967378	-1.185	0.00066169	0.0060683	-	-	-	GO:0005515(protein binding)	At1g71490	787	KOG4197	General function prediction only	Q9C9I6|PP116_ARATH	0.0	787	Pentatricopeptide repeat-containing protein At1g71490 OS=Arabidopsis thaliana OX=3702 GN=PCMP-E67 PE=2 SV=1	PSS26679.1	3.1e-266	923.3	PSS26679.1 Pentatricopeptide repeat-containing protein [Actinidia chinensis var. chinensis]
PB.21735.1	93.8142676724628	36.0307590455423	-1.3795	9.3606e-05	0.0010772	K01738 cysK; cysteine synthase [EC:2.5.1.47]	GO:0006535(cysteine biosynthetic process from serine)	-	GO:0004124(cysteine synthase activity)	At4g14880	509	KOG1252	Amino acid transport and metabolism	Q43317|CYSK_CITLA	0.0	532	Cysteine synthase OS=Citrullus lanatus OX=3654 PE=1 SV=1	XP_017215149.1	3.1e-167	594.0	XP_017215149.1 PREDICTED: cysteine synthase [Daucus carota subsp. sativus]
PB.10659.1	397.996444597071	195.665044314428	-1.0248	4.5497e-09	9.6799e-08	K13947 PIN; auxin efflux carrier family protein	GO:0055085(transmembrane transport)	GO:0016021(integral component of membrane)	-	-	-	-	-	Q9S7Z8|PIN3_ARATH	0.0	936	Auxin efflux carrier component 3 OS=Arabidopsis thaliana OX=3702 GN=PIN3 PE=1 SV=1	XP_024047231.1	1.4e-272	944.5	XP_024047231.1 auxin efflux carrier component 3-like [Citrus clementina]
PB.27030.1	76.915077761228	25.6550736260946	-1.5852	0.0022737	0.017473	K04505 PSEN1, PS1; presenilin 1 [EC:3.4.23.-]	GO:0016485(protein processing)	GO:0016021(integral component of membrane)	GO:0004190(aspartic-type endopeptidase activity)	At2g29900	365	KOG2736	Signal transduction mechanisms	Q9SIK7|PSNB_ARATH	5.97e-122	365	Presenilin-like protein At2g29900 OS=Arabidopsis thaliana OX=3702 GN=At2g29900 PE=2 SV=1	XP_011072896.1	1.2e-153	548.5	XP_011072896.1 presenilin-like protein At2g29900 [Sesamum indicum]
PB.17428.1	55.8547429894225	17.9623975097906	-1.6416	0.00059029	0.0054915	-	GO:0071705(nitrogen compound transport)	-	-	-	-	-	-	Q9ZQ89|UPS2_ARATH	0.0	535	Ureide permease 2 OS=Arabidopsis thaliana OX=3702 GN=UPS2 PE=1 SV=2	XP_020549102.1	3.2e-184	650.6	XP_020549102.1 ureide permease 1 isoform X2 [Sesamum indicum]
PB.17966.1	226.929010614096	99.281425207309	-1.1924	1.5194e-06	2.4052e-05	K08287 E2.7.12.1; dual-specificity kinase [EC:2.7.12.1]	GO:0006468(protein phosphorylation)	-	GO:0004672(protein kinase activity),GO:0005524(ATP binding)	At4g24740	245	KOG0671	Signal transduction mechanisms	P51567|AFC2_ARATH	1.33e-72	245	Serine/threonine-protein kinase AFC2 OS=Arabidopsis thaliana OX=3702 GN=AFC2 PE=1 SV=1	XP_021749601.1	2.8e-100	371.7	XP_021749601.1 serine/threonine-protein kinase AFC2 isoform X2 [Chenopodium quinoa]
PB.6391.1	283.885010667984	124.8100662239	-1.1879	5.9352e-06	8.5817e-05	-	-	-	-	-	-	-	-	-	-	-	-	PSR90173.1	0.0e+00	1283.5	PSR90173.1 Large neutral amino acids transporter small subunit like [Actinidia chinensis var. chinensis]
PB.21241.1	27.4426955209285	4.52753043987	-2.6115	0.0061062	0.039728	-	-	-	-	At4g34880	308	KOG1211	Translation, ribosomal structure and biogenesis	A0A1P8B760|AMI4G_ARATH	3.06e-96	308	Probable amidase At4g34880 OS=Arabidopsis thaliana OX=3702 GN=At4g34880 PE=2 SV=1	XP_011046684.1	2.5e-100	371.7	XP_011046684.1 PREDICTED: putative amidase C869.01 [Populus euphratica]
PB.1910.1	305.663214958178	89.645113228558	-1.7724	4.1498e-12	1.1139e-10	-	GO:0046856(phosphatidylinositol dephosphorylation)	-	-	At4g18010	473	KOG0565	Intracellular trafficking, secretion, and vesicular transport	Q9FUR2|IP5P2_ARATH	1.31e-149	472	Type I inositol polyphosphate 5-phosphatase 2 OS=Arabidopsis thaliana OX=3702 GN=IP5P2 PE=1 SV=2	PSR93522.1	1.1e-201	709.5	PSR93522.1 Type I inositol polyphosphate 5-phosphatase, partial [Actinidia chinensis var. chinensis]
PB.24099.1	98.3565281606964	36.6625779287886	-1.4228	0.00074172	0.0066818	K20771 CYP711A1; carlactone C-19 oxidase [EC:1.14.-.-]	GO:0055114(oxidation-reduction process)	-	GO:0005506(iron ion binding),GO:0016705(oxidoreductase activity, acting on paired donors, with incorporation or reduction of molecular oxygen),GO:0020037(heme binding)	At2g26170	699	KOG0158	Secondary metabolites biosynthesis, transport and catabolism	B9DFU2|MAX1_ARATH	0.0	699	Cytochrome P450 711A1 OS=Arabidopsis thaliana OX=3702 GN=CYP711A1 PE=2 SV=1	PSR91738.1	1.0e-246	857.8	PSR91738.1 Cytochrome P450 711A1 like [Actinidia chinensis var. chinensis]
PB.9843.1	498.89538863174	174.767067865646	-1.5154	6.5667e-17	2.2225e-15	-	-	-	-	-	-	-	-	Q9LTA6|WAV3_ARATH	1.34e-54	206	E3 ubiquitin-protein ligase WAV3 OS=Arabidopsis thaliana OX=3702 GN=WAV3 PE=1 SV=1	XP_021812306.1	1.3e-275	954.5	XP_021812306.1 uncharacterized protein LOC110755419 [Prunus avium]
PB.4146.1	43.0512060310522	11.7655962216111	-1.8644	0.0049581	0.033408	K13412 CPK; calcium-dependent protein kinase [EC:2.7.11.1]	GO:0006468(protein phosphorylation)	-	GO:0005509(calcium ion binding),GO:0004672(protein kinase activity),GO:0005524(ATP binding)	At1g74740	515	KOG0032	Signal transduction mechanisms	Q9M9V8|CDPKA_ARATH	0.0	514	Calcium-dependent protein kinase 10 OS=Arabidopsis thaliana OX=3702 GN=CPK10 PE=1 SV=1	XP_024971485.1	1.3e-147	529.6	XP_024971485.1 calcium-dependent protein kinase 10-like [Cynara cardunculus var. scolymus]
PB.14414.1	282.496284416197	73.9777556422201	-1.9312	8.9764e-15	2.7754e-13	-	-	GO:0016020(membrane)	GO:0005524(ATP binding),GO:0016887(ATPase activity)	At3g55090	717	KOG0061	Secondary metabolites biosynthesis, transport and catabolism	Q9M2V7|AB16G_ARATH	0.0	718	ABC transporter G family member 16 OS=Arabidopsis thaliana OX=3702 GN=ABCG16 PE=2 SV=2	XP_024971525.1	3.5e-240	836.6	XP_024971525.1 ABC transporter G family member 16-like isoform X2 [Cynara cardunculus var. scolymus]
PB.11165.1	117.312933587314	41.7626796345785	-1.4892	0.00039737	0.0039112	-	GO:0006468(protein phosphorylation)	-	GO:0005515(protein binding),GO:0004672(protein kinase activity),GO:0005524(ATP binding)	-	-	-	-	Q9LP77|Y1848_ARATH	0.0	715	Probable inactive receptor kinase At1g48480 OS=Arabidopsis thaliana OX=3702 GN=RKL1 PE=1 SV=1	XP_021802204.1	6.5e-195	686.4	XP_021802204.1 probable inactive receptor kinase At1g48480 isoform X1 [Prunus avium]
PB.11295.1	127.790073281487	52.5470667540019	-1.2837	2.3772e-05	0.00030841	-	GO:0006468(protein phosphorylation)	-	GO:0005515(protein binding),GO:0004672(protein kinase activity),GO:0005524(ATP binding)	-	-	-	-	Q9FK63|CARLK_ARATH	0.0	671	Calmodulin-binding receptor kinase CaMRLK OS=Arabidopsis thaliana OX=3702 GN=CAMRLK PE=1 SV=1	KZN11340.1	2.2e-235	820.8	KZN11340.1 hypothetical protein DCAR_003996 [Daucus carota subsp. sativus]
PB.23389.1	208.629145194656	104.140458726454	-1.0011	4.2987e-05	0.00052648	K16240 SPA1; protein suppressor of PHYA-105 1	-	-	GO:0005515(protein binding)	-	-	-	-	Q9T014|SPA2_ARATH	8.08e-124	393	Protein SPA1-RELATED 2 OS=Arabidopsis thaliana OX=3702 GN=SPA2 PE=1 SV=2	XP_027085605.1	8.0e-117	426.4	XP_027085605.1 protein SPA1-RELATED 2-like isoform X3 [Coffea arabica]
PB.6648.1	86.5321933216075	31.8059662796869	-1.4467	0.00079949	0.0071318	-	GO:0006468(protein phosphorylation)	-	GO:0004672(protein kinase activity),GO:0005524(ATP binding),GO:0005515(protein binding)	-	-	-	-	C0LGP4|Y3475_ARATH	0.0	769	Probable LRR receptor-like serine/threonine-protein kinase At3g47570 OS=Arabidopsis thaliana OX=3702 GN=At3g47570 PE=2 SV=1	XP_017984237.1	2.5e-145	521.9	XP_017984237.1 PREDICTED: probable LRR receptor-like serine/threonine-protein kinase At3g47570 [Theobroma cacao]
PB.5150.1	293.533840044299	108.010386067762	-1.4445	1.6291e-11	4.223e-10	-	-	-	GO:0005515(protein binding)	-	-	-	-	Q9SFC7|FB135_ARATH	2.02e-72	251	F-box protein At3g07870 OS=Arabidopsis thaliana OX=3702 GN=At3g07870 PE=2 SV=1	XP_002301588.2	2.3e-96	359.4	XP_002301588.2 F-box protein At3g07870 [Populus trichocarpa]
PB.29129.1	1256.90520917264	322.665073356171	-1.9618	2.2622e-16	7.503e-15	-	-	-	-	-	-	-	-	-	-	-	-	XP_010244157.1	5.0e-68	263.8	XP_010244157.1 PREDICTED: uncharacterized protein LOC104588048 [Nelumbo nucifera]
PB.11246.1	30.0122654156382	8.48663802467888	-1.824	0.0023809	0.018145	K17604 ZSWIM3; zinc finger SWIM domain-containing protein 3	-	-	GO:0005515(protein binding),GO:0008270(zinc ion binding)	-	-	-	-	-	-	-	-	XP_006358526.1	0.0e+00	1245.0	XP_006358526.1 PREDICTED: uncharacterized protein LOC102579571 [Solanum tuberosum]
PB.5217.1	236.07029937849	99.0719828891381	-1.2543	9.062e-08	1.6737e-06	-	-	-	-	-	-	-	-	O48724|WEB1_ARATH	0.0	658	Protein WEAK CHLOROPLAST MOVEMENT UNDER BLUE LIGHT 1 OS=Arabidopsis thaliana OX=3702 GN=WEB1 PE=1 SV=1	XP_016450094.1	7.5e-132	477.2	XP_016450094.1 PREDICTED: protein WEAK CHLOROPLAST MOVEMENT UNDER BLUE LIGHT 1-like [Nicotiana tabacum]
PB.25211.1	230.494484327957	102.30613580869	-1.1693	0.0034683	0.024958	K13114 PNN; pinin	-	-	-	At1g15200	182	KOG3756	Cytoskeleton	-	-	-	-	KVI01778.1	8.5e-97	359.8	KVI01778.1 Pinin/SDK/MemA protein, partial [Cynara cardunculus var. scolymus]
PB.21288.1	168.166165452348	17.0323002291435	-3.3026	4.9985e-05	0.0006063	-	GO:0006355(regulation of transcription, DNA-templated)	-	GO:0003677(DNA binding),GO:0043565(sequence-specific DNA binding)	At4g08150	271	KOG0773	Transcription	O04135|KNAP2_MALDO	6.58e-90	288	Homeobox protein knotted-1-like 2 OS=Malus domestica OX=3750 PE=2 SV=1	XP_027093057.1	6.9e-90	337.0	XP_027093057.1 homeotic protein knotted-1-like [Coffea arabica]
PB.11076.1	114.206669000195	52.5225219052189	-1.1209	0.00012153	0.0013595	-	-	-	-	-	-	-	-	-	-	-	-	PSR87670.1	1.2e-183	649.0	PSR87670.1 DEAD-box ATP-dependent RNA helicase [Actinidia chinensis var. chinensis]
PB.30931.1	85.4108206285524	31.4720899114809	-1.4406	0.00035371	0.0035234	-	-	-	-	-	-	-	-	D7LTJ4|CSPLN_ARALL	4.48e-51	170	CASP-like protein ARALYDRAFT_485429 OS=Arabidopsis lyrata subsp. lyrata OX=81972 GN=ARALYDRAFT_485429 PE=3 SV=2	XP_008387337.1	5.3e-65	253.4	XP_008387337.1 PREDICTED: CASP-like protein 5C1 [Malus domestica]
PB.21207.1	104.393903466795	19.9469386929058	-2.3839	1.2752e-06	2.0393e-05	K21995 CYP77A; cytochrome P450 family 77 subfamily A [EC:1.14.-.-]	GO:0055114(oxidation-reduction process)	-	GO:0005506(iron ion binding),GO:0016705(oxidoreductase activity, acting on paired donors, with incorporation or reduction of molecular oxygen),GO:0020037(heme binding)	At5g04660	667	KOG0156	Secondary metabolites biosynthesis, transport and catabolism	P37124|C77A2_SOLME	0.0	753	Cytochrome P450 77A2 OS=Solanum melongena OX=4111 GN=CYP77A2 PE=2 SV=1	CAN65790.1	1.5e-249	867.5	CAN65790.1 hypothetical protein VITISV_042049 [Vitis vinifera]
PB.9585.1	346.005573438811	125.788158126817	-1.4612	1.562e-11	4.061e-10	K01610 E4.1.1.49, pckA; phosphoenolpyruvate carboxykinase (ATP) [EC:4.1.1.49]	GO:0006094(gluconeogenesis)	-	GO:0004611(phosphoenolpyruvate carboxykinase activity),GO:0017076(purine nucleotide binding),GO:0004612(phosphoenolpyruvate carboxykinase (ATP) activity),GO:0005524(ATP binding)	-	-	-	-	Q9T074|PCKA_ARATH	0.0	549	Phosphoenolpyruvate carboxykinase (ATP) OS=Arabidopsis thaliana OX=3702 GN=PCKA PE=1 SV=1	KZV24944.1	8.9e-227	792.3	KZV24944.1 Phosphoenolpyruvate carboxykinase [Dorcoceras hygrometricum]
PB.13895.1	68.2317247889721	31.1282387618534	-1.1271	0.0045307	0.030917	-	-	-	GO:0003677(DNA binding),GO:0046983(protein dimerization activity)	-	-	-	-	-	-	-	-	XP_021690185.1	1.3e-189	668.7	XP_021690185.1 uncharacterized protein LOC110671880 [Hevea brasiliensis]
PB.30921.1	106.547562207762	48.4099275638661	-1.1372	0.00054857	0.0051559	-	-	-	-	At3g53720	377	KOG1650	Inorganic ion transport and metabolism	Q9M353|CHX20_ARATH	2.76e-123	377	Cation/H(+) antiporter 20 OS=Arabidopsis thaliana OX=3702 GN=CHX20 PE=2 SV=1	XP_017245117.1	6.0e-125	452.6	XP_017245117.1 PREDICTED: cation/H(+) antiporter 20 [Daucus carota subsp. sativus]
PB.2115.1	56.5346720195443	16.5814302774605	-1.7692	5.1341e-05	0.00062048	K23025 AVP; H+-translocating diphosphatase [EC:7.1.3.1]	GO:1902600(proton transmembrane transport)	GO:0016020(membrane)	GO:0004427(inorganic diphosphatase activity),GO:0009678(hydrogen-translocating pyrophosphatase activity)	-	-	-	-	P21616|AVP_VIGRR	0.0	947	Pyrophosphate-energized vacuolar membrane proton pump OS=Vigna radiata var. radiata OX=3916 PE=1 SV=4	XP_023734025.1	0.0e+00	1106.3	XP_023734025.1 pyrophosphate-energized vacuolar membrane proton pump-like [Lactuca sativa]
PB.23806.1	75.4430158915596	33.5139287335661	-1.1737	0.0010653	0.0090806	-	-	-	-	At1g21920	400	KOG0231	General function prediction only	Q56YP2|PI5K1_ARATH	1.43e-19	96.7	Phosphatidylinositol 4-phosphate 5-kinase 1 OS=Arabidopsis thaliana OX=3702 GN=PIP5K1 PE=1 SV=1	PSS31798.1	9.7e-91	339.7	PSS31798.1 Phosphatidylinositol 4-phosphate 5-kinase [Actinidia chinensis var. chinensis]
PB.26170.1	37.0309892193939	4.07069810829818	-3.186	1.8821e-06	2.9372e-05	-	-	-	GO:0005515(protein binding)	At1g24530	436	KOG4155	General function prediction only	O48716|JGB_ARATH	4.36e-72	240	Protein JINGUBANG OS=Arabidopsis thaliana OX=3702 GN=JGB PE=1 SV=1	PLY65102.1	1.7e-147	528.1	PLY65102.1 hypothetical protein LSAT_4X3860 [Lactuca sativa]
PB.14006.1	102.986856895721	20.4081428728771	-2.3355	1.1004e-11	2.8835e-10	-	-	-	GO:0071949(FAD binding)	At4g38540	183	KOG2614	Energy production and conversion; General function prediction only	O81816|MO2_ARATH	3.22e-77	183	Monooxygenase 2 OS=Arabidopsis thaliana OX=3702 GN=MO2 PE=2 SV=1	XP_023765835.1	2.1e-83	315.8	XP_023765835.1 monooxygenase 2 [Lactuca sativa]
PB.30689.1	137.617393172337	64.2622464833	-1.0966	0.00017442	0.0018943	K16282 RHA2; E3 ubiquitin-protein ligase RHA2 [EC:2.3.2.27]	-	-	-	At1g15100	144	KOG0800	Posttranslational modification, protein turnover, chaperones	Q9ZT50|RHA2A_ARATH	7.25e-41	144	E3 ubiquitin-protein ligase RHA2A OS=Arabidopsis thaliana OX=3702 GN=RHA2A PE=1 SV=1	XP_024991834.1	1.2e-64	252.3	XP_024991834.1 E3 ubiquitin-protein ligase RHA2A [Cynara cardunculus var. scolymus]
PB.5027.1	174.137633565583	69.3539000754499	-1.3252	1.6954e-07	3.0421e-06	-	-	-	-	-	-	-	-	Q9SK32|MAIL1_ARATH	2.81e-06	55.1	Protein MAIN-LIKE 1 OS=Arabidopsis thaliana OX=3702 GN=MAIL1 PE=2 SV=1	CDP20769.1	9.6e-34	151.4	CDP20769.1 unnamed protein product [Coffea canephora]
PB.22998.1	179.602453925211	76.3750344913499	-1.2356	3.3651e-07	5.8022e-06	-	-	-	-	At1g72220	145	KOG0800	Posttranslational modification, protein turnover, chaperones	Q8LFY8|ATL54_ARATH	1.05e-36	145	RING-H2 finger protein ATL54 OS=Arabidopsis thaliana OX=3702 GN=ATL54 PE=2 SV=2	PSS30129.1	5.5e-81	307.4	PSS30129.1 RING-H2 finger protein [Actinidia chinensis var. chinensis]
PB.29871.1	619.544143303133	255.360373423061	-1.2797	5.4974e-17	1.8702e-15	-	-	-	-	-	-	-	-	-	-	-	-	XP_019080085.1	8.9e-88	329.3	XP_019080085.1 PREDICTED: uncharacterized protein LOC100251191 [Vitis vinifera]
PB.3626.1	157.481678572858	72.560246655711	-1.1211	1.5414e-05	0.00020815	-	-	-	GO:0043531(ADP binding)	At3g46710	190	KOG4658	Signal transduction mechanisms	Q9STE5|R13L2_ARATH	2.62e-48	190	Putative disease resistance RPP13-like protein 2 OS=Arabidopsis thaliana OX=3702 GN=RPP13L2 PE=3 SV=1	XP_024970322.1	5.3e-240	836.6	XP_024970322.1 putative disease resistance RPP13-like protein 2 [Cynara cardunculus var. scolymus]
PB.27569.1	683.236418419396	232.398356027149	-1.5555	5.6634e-12	1.5125e-10	-	GO:0030001(metal ion transport)	-	GO:0046872(metal ion binding)	At5g03380	142	KOG1603	Inorganic ion transport and metabolism	Q9LZF1|HIP6_ARATH	1.11e-36	142	Heavy metal-associated isoprenylated plant protein 6 OS=Arabidopsis thaliana OX=3702 GN=HIPP06 PE=1 SV=1	XP_022005997.1	9.2e-63	246.5	XP_022005997.1 heavy metal-associated isoprenylated plant protein 3-like isoform X1 [Helianthus annuus]
PB.14574.1	152.356282385117	72.2435856624503	-1.0787	0.00040307	0.0039585	K07198 PRKAA, AMPK; 5'-AMP-activated protein kinase, catalytic alpha subunit [EC:2.7.11.11]	GO:0007165(signal transduction)	-	-	At2g26980	166	KOG0583	Signal transduction mechanisms	Q2QY53|CIPKW_ORYSJ	1.17e-45	173	CBL-interacting protein kinase 32 OS=Oryza sativa subsp. japonica OX=39947 GN=CIPK32 PE=2 SV=2	XP_006356369.1	3.2e-52	212.2	XP_006356369.1 PREDICTED: CBL-interacting serine/threonine-protein kinase 3-like isoform X1 [Solanum tuberosum]
PB.4696.1	25.7697565537631	2.74805972652622	-3.2114	0.0019643	0.015391	-	GO:0055114(oxidation-reduction process)	-	GO:0005506(iron ion binding),GO:0016705(oxidoreductase activity, acting on paired donors, with incorporation or reduction of molecular oxygen),GO:0020037(heme binding)	At2g45570	246	KOG0156	Secondary metabolites biosynthesis, transport and catabolism	D1MI46|C76BA_SWEMU	4.27e-96	319	Geraniol 8-hydroxylase OS=Swertia mussotii OX=137888 GN=CYP76B10 PE=1 SV=1	AUR26638.1	2.0e-116	426.0	AUR26638.1 cytochrome P450 oxidase 76B6-like protein [Platycodon grandiflorus]
PB.30766.1	278.102152207535	90.5128692571145	-1.6214	3.5733e-11	9.0501e-10	K14488 SAUR; SAUR family protein	GO:0009733(response to auxin)	-	-	-	-	-	-	Q9SGU2|SAU71_ARATH	1.66e-13	69.7	Auxin-responsive protein SAUR71 OS=Arabidopsis thaliana OX=3702 GN=SAUR71 PE=2 SV=1	XP_010249111.1	2.1e-48	198.4	XP_010249111.1 PREDICTED: auxin-responsive protein SAUR71 [Nelumbo nucifera]
PB.12628.1	377.467976719987	177.754317946079	-1.0855	1.2654e-06	2.0249e-05	-	-	-	-	-	-	-	-	-	-	-	-	XP_027103722.1	2.6e-07	63.2	XP_027103722.1 uncharacterized protein LOC113724988 isoform X3 [Coffea arabica]
PB.26045.1	66.6894837482739	16.0866655332546	-2.0563	0.0032631	0.023749	-	GO:0006468(protein phosphorylation)	-	GO:0004672(protein kinase activity),GO:0005524(ATP binding)	-	-	-	-	C0LGD7|Y1684_ARATH	9.77e-125	380	Probable LRR receptor-like serine/threonine-protein kinase At1g06840 OS=Arabidopsis thaliana OX=3702 GN=At1g06840 PE=1 SV=2	PSS32776.1	1.2e-119	435.6	PSS32776.1 LRR receptor-like serine/threonine-protein kinase [Actinidia chinensis var. chinensis]
PB.28572.1	225.414859889948	78.3335041579007	-1.5273	9.6411e-11	2.3759e-09	-	-	-	GO:0005515(protein binding)	-	-	-	-	Q9XIN8|FB119_ARATH	2.87e-76	244	F-box protein At2g27310 OS=Arabidopsis thaliana OX=3702 GN=At2g27310 PE=2 SV=1	XP_002273038.1	2.6e-83	314.7	XP_002273038.1 PREDICTED: F-box protein At2g27310 [Vitis vinifera]
PB.10990.1	176.977655651582	35.3956230899909	-2.32	3.8323e-17	1.3151e-15	-	-	GO:0016020(membrane)	GO:0005524(ATP binding),GO:0016887(ATPase activity)	At2g39350	966	KOG0061	Secondary metabolites biosynthesis, transport and catabolism	O80946|AB1G_ARATH	0.0	966	ABC transporter G family member 1 OS=Arabidopsis thaliana OX=3702 GN=ABCG1 PE=2 SV=1	XP_024971524.1	0.0e+00	1250.0	XP_024971524.1 ABC transporter G family member 6-like isoform X1 [Cynara cardunculus var. scolymus]
PB.16504.1	19.7044966456062	0	-6.8251	1.8861e-05	0.00025073	-	-	-	GO:0005515(protein binding)	-	-	-	-	Q9FZ70|FDL1_ARATH	7.16e-35	141	F-box/FBD/LRR-repeat protein At1g13570 OS=Arabidopsis thaliana OX=3702 GN=At1g13570 PE=2 SV=1	XP_018624205.1	1.8e-41	176.4	XP_018624205.1 PREDICTED: F-box/FBD/LRR-repeat protein At1g13570-like isoform X1 [Nicotiana tomentosiformis]
PB.28200.1	377.914249144652	69.5987169268853	-2.4384	5.1062e-20	2.0051e-18	-	-	-	GO:0005515(protein binding)	-	-	-	-	Q9XIN8|FB119_ARATH	1.75e-77	248	F-box protein At2g27310 OS=Arabidopsis thaliana OX=3702 GN=At2g27310 PE=2 SV=1	XP_015878791.1	6.4e-114	416.4	XP_015878791.1 probable F-box protein At2g36090 [Ziziphus jujuba]
PB.19009.1	369.513551592311	150.240080970278	-1.2965	2.2887e-09	5.0146e-08	K00422 E1.10.3.1; polyphenol oxidase [EC:1.10.3.1]	GO:0055114(oxidation-reduction process),GO:0046148(pigment biosynthetic process)	-	GO:0004097(catechol oxidase activity),GO:0016491(oxidoreductase activity)	-	-	-	-	Q9FRX6|AS1_ANTMA	5.25e-146	440	Aureusidin synthase OS=Antirrhinum majus OX=4151 GN=AS1 PE=1 SV=1	XP_024988887.1	1.7e-150	538.5	XP_024988887.1 polyphenol oxidase, chloroplastic-like [Cynara cardunculus var. scolymus]
PB.7798.1	157.330010824528	37.2400164993013	-2.077	0.006132	0.039856	K02704 psbB; photosystem II CP47 chlorophyll apoprotein	GO:0009767(photosynthetic electron transport chain),GO:0019684(photosynthesis, light reaction),GO:0009772(photosynthetic electron transport in photosystem II),GO:0015979(photosynthesis),GO:0050821(protein stabilization)	GO:0009521(photosystem),GO:0016020(membrane),GO:0009523(photosystem II)	GO:0016168(chlorophyll binding),GO:0045156(electron transporter, transferring electrons within the cyclic electron transport pathway of photosynthesis activity),GO:0042301(phosphate ion binding)	-	-	-	-	A9QC94|PSBB_TRACE	0.0	946	Photosystem II CP47 reaction center protein OS=Trachelium caeruleum OX=28494 GN=psbB PE=3 SV=1	XP_016719338.1	0.0e+00	1077.4	XP_016719338.1 PREDICTED: LOW QUALITY PROTEIN: photosystem II CP47 reaction center protein-like [Gossypium hirsutum]
PB.25145.1	50.2470856907854	19.0307161503926	-1.4017	0.0031507	0.023042	-	-	-	GO:0003677(DNA binding)	-	-	-	-	F4HNU8|OFP4_ARATH	1.58e-33	133	Transcription repressor OFP4 OS=Arabidopsis thaliana OX=3702 GN=OFP4 PE=1 SV=1	XP_002276629.1	6.3e-76	290.4	XP_002276629.1 PREDICTED: transcription repressor OFP4 [Vitis vinifera]
PB.30712.1	102.459218541666	50.5442789843532	-1.0184	0.0016076	0.012952	K18826 CAMKMT; calmodulin-lysine N-methyltransferase [EC:2.1.1.60]	-	-	-	At4g35990	170	KOG3201	Function unknown	F4JNX3|CMKMT_ARATH	2.49e-98	200	Calmodulin-lysine N-methyltransferase OS=Arabidopsis thaliana OX=3702 GN=CaMKMT PE=2 SV=1	XP_019177457.1	7.5e-62	243.0	XP_019177457.1 PREDICTED: calmodulin-lysine N-methyltransferase [Ipomoea nil]
PB.9003.1	9.78388041944415	0.328249870677784	-4.8528	0.0029529	0.021764	K06883 K06883; uncharacterized protein	-	-	-	At4g12790	176	KOG1534	Transcription	Q4V7Z0|GPN3_XENLA	6.93e-39	149	GPN-loop GTPase 3 OS=Xenopus laevis OX=8355 GN=gpn3 PE=2 SV=1	OTG26494.1	1.8e-57	229.9	OTG26494.1 putative GPN-loop GTPase, P-loop containing nucleoside triphosphate hydrolase [Helianthus annuus]
PB.9027.1	6.66890863495714	0	-5.2613	0.0057358	0.037735	-	-	-	-	At5g66070	90.9	KOG0800	Posttranslational modification, protein turnover, chaperones	Q9FKX5|NIPL1_ARATH	6.25e-35	90.9	NEP1-interacting protein-like 1 OS=Arabidopsis thaliana OX=3702 GN=ATL27 PE=2 SV=1	PPD67510.1	6.1e-21	108.6	PPD67510.1 hypothetical protein GOBAR_DD35607 [Gossypium barbadense]
PB.13286.1	1599.61600392293	329.730700731598	-2.2792	3.9088e-21	1.5867e-19	-	-	-	-	-	-	-	-	-	-	-	-	XP_023745301.1	2.7e-158	564.7	XP_023745301.1 uncharacterized protein LOC111893480 [Lactuca sativa]
PB.17172.1	68.9681526404872	11.3086278807129	-2.6076	1.63e-08	3.2881e-07	K07466 RFA1, RPA1, rpa; replication factor A1	GO:0006260(DNA replication),GO:0006281(DNA repair),GO:0006310(DNA recombination)	GO:0005634(nucleus)	GO:0003676(nucleic acid binding),GO:0003677(DNA binding)	At2g06510	946	KOG0851	Replication, recombination and repair	Q9SKI4|RFA1A_ARATH	0.0	946	Replication protein A 70 kDa DNA-binding subunit A OS=Arabidopsis thaliana OX=3702 GN=RPA1A PE=1 SV=1	PSS15480.1	2.7e-295	1019.6	PSS15480.1 Replication protein A DNA-binding subunit A like [Actinidia chinensis var. chinensis]
PB.3983.1	352.995874707442	161.922036017702	-1.1236	1.317e-05	0.00017986	-	-	-	GO:0003677(DNA binding)	-	-	-	-	Q500V5|AGDP1_ARATH	5.42e-40	159	Protein AGENET DOMAIN (AGD)-CONTAINING P1 OS=Arabidopsis thaliana OX=3702 GN=AGDP1 PE=1 SV=1	XP_024966669.1	1.5e-106	393.3	XP_024966669.1 DUF724 domain-containing protein 7-like isoform X5 [Cynara cardunculus var. scolymus]
PB.27975.1	98.9460358871163	12.71775261729	-2.9528	7.6683e-08	1.4283e-06	-	-	-	-	-	-	-	-	Q9M3A3|ABIL2_ARATH	6.27e-58	197	Protein ABIL2 OS=Arabidopsis thaliana OX=3702 GN=ABIL2 PE=2 SV=1	XP_023745604.1	8.1e-64	250.0	XP_023745604.1 protein ABIL2-like isoform X2 [Lactuca sativa]
PB.9232.1	86.7228861007272	41.9474410946401	-1.0452	0.0013006	0.010801	-	-	-	-	-	-	-	-	Q9FL59|FTIP1_ARATH	0.0	1358	FT-interacting protein 1 OS=Arabidopsis thaliana OX=3702 GN=FTIP1 PE=1 SV=1	XP_027069945.1	0.0e+00	1478.4	XP_027069945.1 FT-interacting protein 1-like [Coffea arabica]
PB.1034.1	143.166532739332	69.4856635993226	-1.045	0.0019354	0.015218	-	-	-	GO:0043531(ADP binding)	At4g27190	186	KOG4658	Signal transduction mechanisms	Q9T048|DRL27_ARATH	1.90e-46	186	Disease resistance protein At4g27190 OS=Arabidopsis thaliana OX=3702 GN=At4g27190 PE=2 SV=1	XP_022861002.1	8.4e-134	484.2	XP_022861002.1 probable disease resistance protein At1g12280 [Olea europaea var. sylvestris]
PB.29413.1	228.029347341117	106.957804715436	-1.0897	8.0539e-06	0.00011381	-	GO:0009664(plant-type cell wall organization)	GO:0005576(extracellular region)	-	-	-	-	-	O80932|EXPA3_ARATH	1.67e-153	437	Expansin-A3 OS=Arabidopsis thaliana OX=3702 GN=EXPA3 PE=2 SV=1	GAY47937.1	1.7e-134	484.6	GAY47937.1 hypothetical protein CUMW_108180 [Citrus unshiu]
PB.22784.1	760.998527108602	281.434219240677	-1.4352	2.052e-16	6.8144e-15	-	GO:0006355(regulation of transcription, DNA-templated)	-	GO:0003677(DNA binding),GO:0043565(sequence-specific DNA binding)	At3g01470	129	KOG0483	Transcription	Q02283|HAT5_ARATH	3.18e-32	129	Homeobox-leucine zipper protein HAT5 OS=Arabidopsis thaliana OX=3702 GN=HAT5 PE=1 SV=1	PSS07880.1	1.6e-88	332.4	PSS07880.1 Homeobox-leucine zipper protein [Actinidia chinensis var. chinensis]
PB.6650.1	68.2336625607254	20.479787141668	-1.7408	3.6811e-05	0.00045741	-	-	-	-	-	-	-	-	-	-	-	-	PSR91578.1	2.3e-162	578.6	PSR91578.1 G-type lectin S-receptor-like serine/threonine-protein kinase [Actinidia chinensis var. chinensis]
PB.14479.1	252.900454057087	108.852255170192	-1.2151	3.8719e-07	6.6115e-06	-	-	-	-	-	-	-	-	-	-	-	-	XP_002271922.1	5.8e-243	845.9	XP_002271922.1 PREDICTED: uncharacterized protein LOC100257657 [Vitis vinifera]
PB.17017.1	399.141763096636	187.578028410565	-1.0881	3.0737e-06	4.646e-05	-	-	-	-	At1g16720	496	KOG1203	Carbohydrate transport and metabolism	Q94EG6|Y5224_ARATH	9.19e-07	54.7	Uncharacterized protein At5g02240 OS=Arabidopsis thaliana OX=3702 GN=At5g02240 PE=1 SV=1	XP_024970814.1	5.1e-145	520.4	XP_024970814.1 uncharacterized protein LOC112509856 [Cynara cardunculus var. scolymus]
PB.30728.1	159.047181168376	36.3859991995525	-2.1284	1.4028e-05	0.00019069	-	-	-	-	-	-	-	-	Q9SQL2|CB24_PEA	4.85e-83	237	Chlorophyll a-b binding protein P4, chloroplastic OS=Pisum sativum OX=3888 GN=lhcA-P4 PE=1 SV=1	XP_022039166.1	5.7e-70	270.0	XP_022039166.1 chlorophyll a-b binding protein P4, chloroplastic-like [Helianthus annuus]
PB.27551.1	231.370060438969	38.4675608387954	-2.5865	1.2672e-18	4.6198e-17	-	-	-	-	-	-	-	-	Q9SV07|ASAT1_ARATH	9.39e-68	224	Acyl-CoA--sterol O-acyltransferase 1 OS=Arabidopsis thaliana OX=3702 GN=ASAT1 PE=1 SV=1	PWA38778.1	2.2e-109	401.4	PWA38778.1 wax synthase [Artemisia annua]
PB.2213.1	258.660942856987	120.237458487997	-1.1034	4.2754e-08	8.2296e-07	-	-	-	GO:0005515(protein binding)	At5g49980	857	KOG1947	General function prediction only	Q9LTX2|TIR1L_ARATH	0.0	857	Transport inhibitor response 1-like protein OS=Arabidopsis thaliana OX=3702 GN=At5g49980 PE=2 SV=1	XP_024972758.1	7.5e-288	995.7	XP_024972758.1 transport inhibitor response 1-like protein [Cynara cardunculus var. scolymus]
PB.8950.1	91.4853275952306	29.7509480486953	-1.6196	2.0651e-06	3.2019e-05	-	-	-	GO:0005515(protein binding)	-	-	-	-	Q5NB82|NLP3_ORYSJ	1.06e-28	128	Protein NLP3 OS=Oryza sativa subsp. japonica OX=39947 GN=NLP3 PE=3 SV=1	XP_021672089.1	1.4e-57	230.3	XP_021672089.1 protein NLP6-like isoform X1 [Hevea brasiliensis]
PB.11270.1	30.6033144791523	6.90302219262059	-2.1495	0.00068472	0.0062405	-	-	-	-	-	-	-	-	-	-	-	-	PSS04998.1	1.0e-280	971.5	PSS04998.1 Origin recognition complex subunit like [Actinidia chinensis var. chinensis]
PB.11260.1	354.391130442917	146.972488213223	-1.2688	1.0086e-05	0.00014036	K08867 WNK, PRKWNK; WNK lysine deficient protein kinase [EC:2.7.11.1]	GO:0006468(protein phosphorylation)	-	GO:0004672(protein kinase activity),GO:0005524(ATP binding),GO:0004674(protein serine/threonine kinase activity)	At3g04910	735	KOG0584	General function prediction only	Q9CAV6|WNK1_ARATH	0.0	735	Serine/threonine-protein kinase WNK1 OS=Arabidopsis thaliana OX=3702 GN=WNK1 PE=1 SV=1	XP_010649893.1	8.8e-293	1011.5	XP_010649893.1 PREDICTED: probable serine/threonine-protein kinase WNK9 [Vitis vinifera]
PB.17434.1	32.9506854213857	6.00323226761096	-2.458	0.0020207	0.015776	-	-	-	-	-	-	-	-	-	-	-	-	-	-	-	-
PB.15225.1	43.0776125480573	10.9330787169929	-1.9758	0.0030508	0.022392	K11407 HDAC6; histone deacetylase 6 [EC:3.5.1.98]	-	-	-	At5g61060	518	KOG1343	Chromatin structure and dynamics	Q8RX28|HDA5_ARATH	0.0	583	Histone deacetylase 5 OS=Arabidopsis thaliana OX=3702 GN=HDA5 PE=1 SV=1	KVI06461.1	2.7e-192	677.6	KVI06461.1 Histone deacetylase domain-containing protein [Cynara cardunculus var. scolymus]
PB.1912.1	544.128279504224	239.457837884348	-1.1849	1.2698e-08	2.5952e-07	-	-	-	-	-	-	-	-	Q9LFE4|Y5673_ARATH	5.81e-110	372	WEB family protein At5g16730, chloroplastic OS=Arabidopsis thaliana OX=3702 GN=At5g16730 PE=1 SV=1	XP_021656601.1	8.0e-83	314.7	XP_021656601.1 WEB family protein At3g02930, chloroplastic-like [Hevea brasiliensis]
PB.4569.1	143.984071583986	52.9835026476496	-1.4407	0.00025206	0.0026234	-	-	-	-	-	-	-	-	Q9SWI1|PKS1_ARATH	3.18e-18	92.8	Protein PHYTOCHROME KINASE SUBSTRATE 1 OS=Arabidopsis thaliana OX=3702 GN=PKS1 PE=1 SV=2	XP_017216547.1	3.3e-58	232.6	XP_017216547.1 PREDICTED: protein PHYTOCHROME KINASE SUBSTRATE 1-like [Daucus carota subsp. sativus]
PB.32562.1	280.166217322985	52.0694299565271	-2.4273	8.6181e-11	2.1297e-09	-	GO:0010112(regulation of systemic acquired resistance)	-	-	-	-	-	-	Q9LUA3|NIMI2_ARATH	4.62e-06	46.6	Protein NIM1-INTERACTING 2 OS=Arabidopsis thaliana OX=3702 GN=NIMIN-2 PE=1 SV=1	PSR88271.1	5.6e-19	99.4	PSR88271.1 NRR repressor like [Actinidia chinensis var. chinensis]
PB.15979.1	162.245264969797	76.1327755192839	-1.09	3.1408e-05	0.00039453	K12837 U2AF2; splicing factor U2AF 65 kDa subunit	GO:0006397(mRNA processing)	GO:0005634(nucleus)	GO:0003676(nucleic acid binding),GO:0003723(RNA binding)	At4g36690	518	KOG0120	RNA processing and modification	Q9ZR40|U2A2B_NICPL	0.0	557	Splicing factor U2af large subunit B OS=Nicotiana plumbaginifolia OX=4092 GN=U2AF65B PE=2 SV=1	XP_022765439.1	2.3e-172	611.3	XP_022765439.1 splicing factor U2af large subunit B-like isoform X1 [Durio zibethinus]
PB.30059.1	692.38317579567	277.809357204951	-1.3165	1.5934e-05	0.00021441	-	GO:0006869(lipid transport)	-	GO:0008289(lipid binding)	-	-	-	-	Q9M5X6|NLTP_PYRCO	5.37e-27	107	Non-specific lipid-transfer protein OS=Pyrus communis OX=23211 PE=1 SV=1	AET05730.1	9.8e-23	113.2	AET05730.1 lipid transfer protein isoform a, partial [Pyrus communis]
PB.16173.1	1566.51284766203	453.783403664324	-1.7884	1.5123e-26	7.4536e-25	-	-	-	GO:0005515(protein binding)	-	-	-	-	-	-	-	-	XP_027110829.1	3.1e-145	521.2	XP_027110829.1 uncharacterized protein LOC113730381 [Coffea arabica]
PB.30467.1	1795.05941006095	279.407894269327	-2.6833	1.3661e-59	1.3053e-57	K14484 IAA; auxin-responsive protein IAA	-	-	GO:0005515(protein binding)	-	-	-	-	P32294|AX22B_VIGRR	1.20e-82	253	Auxin-induced protein 22B OS=Vigna radiata var. radiata OX=3916 GN=AUX22B PE=2 SV=1	XP_017256835.1	4.0e-82	310.5	XP_017256835.1 PREDICTED: auxin-responsive protein IAA4-like [Daucus carota subsp. sativus]
PB.21659.1	35.2473877798978	10.3039051413304	-1.7662	0.0019801	0.015501	-	-	-	-	-	-	-	-	-	-	-	-	CDP18595.1	1.7e-109	402.1	CDP18595.1 unnamed protein product [Coffea canephora]
PB.12245.1	2119.22343368023	1042.77185333394	-1.0235	1.8154e-24	8.3563e-23	-	GO:0055085(transmembrane transport)	-	-	-	-	-	-	Q2EF88|YSL3_ARATH	0.0	654	Metal-nicotianamine transporter YSL3 OS=Arabidopsis thaliana OX=3702 GN=YSL3 PE=2 SV=1	XP_024994072.1	4.6e-222	776.5	XP_024994072.1 metal-nicotianamine transporter YSL1 [Cynara cardunculus var. scolymus]
PB.24488.1	127.226304742793	62.6465967547885	-1.0247	0.00071099	0.0064445	K22767 MCC1; histone acetyltransferase MCC1 [EC:2.3.1.48]	-	-	GO:0008080(N-acetyltransferase activity)	At5g16800	143	KOG3138	General function prediction only	Q9M8T9|MCC1_ARATH	2.54e-36	139	Histone acetyltransferase MCC1 OS=Arabidopsis thaliana OX=3702 GN=MCC1 PE=2 SV=1	XP_024969957.1	5.7e-56	224.2	XP_024969957.1 histone acetyltransferase MCC1 [Cynara cardunculus var. scolymus]
PB.11788.1	187.258811226073	85.4118487845563	-1.1352	6.1832e-06	8.9085e-05	-	GO:0006468(protein phosphorylation)	-	GO:0004674(protein serine/threonine kinase activity),GO:0004672(protein kinase activity),GO:0005524(ATP binding)	-	-	-	-	Q39202|RLK1_ARATH	0.0	648	G-type lectin S-receptor-like serine/threonine-protein kinase RLK1 OS=Arabidopsis thaliana OX=3702 GN=RLK1 PE=2 SV=2	PSS14524.1	3.3e-308	1062.8	PSS14524.1 G-type lectin S-receptor-like serine/threonine-protein kinase [Actinidia chinensis var. chinensis]
PB.25942.1	119.170734131884	50.5758409891195	-1.2385	0.00096223	0.0083185	K14689 SLC30A2, ZNT2; solute carrier family 30 (zinc transporter), member 2	GO:0006812(cation transport),GO:0055085(transmembrane transport)	GO:0016021(integral component of membrane)	GO:0008324(cation transmembrane transporter activity)	At2g46800	259	KOG1482	Inorganic ion transport and metabolism	Q688R1|MTP1_ORYSJ	9.07e-83	266	Metal tolerance protein 1 OS=Oryza sativa subsp. japonica OX=39947 GN=MTP1 PE=2 SV=1	PHT75429.1	7.6e-143	512.7	PHT75429.1 Metal tolerance protein 1 [Capsicum annuum]
PB.6761.1	592.635267443005	290.840932635569	-1.0265	1.9887e-06	3.0907e-05	K14411 MSI; RNA-binding protein Musashi	-	-	GO:0003676(nucleic acid binding)	At4g14300	182	KOG4205	RNA processing and modification	Q8W034|RNP1_ARATH	6.49e-49	183	Heterogeneous nuclear ribonucleoprotein 1 OS=Arabidopsis thaliana OX=3702 GN=RNP1 PE=1 SV=1	KVH94307.1	1.7e-69	270.0	KVH94307.1 Nucleotide-binding, alpha-beta plait, partial [Cynara cardunculus var. scolymus]
PB.28929.1	31.7866207606564	8.14139621659636	-1.9569	0.0058133	0.038179	-	-	-	-	-	-	-	-	A7Y3K2|TI214_IPOPU	1.83e-10	67.4	Protein TIC 214 OS=Ipomoea purpurea OX=4121 GN=TIC214 PE=3 SV=1	YP_009442551.1	7.3e-91	339.7	YP_009442551.1 Ycf1 protein (chloroplast) [Codonopsis minima]
PB.2123.1	203.203394267361	85.6654731964988	-1.2467	1.2197e-05	0.00016787	K04733 IRAK4; interleukin-1 receptor-associated kinase 4 [EC:2.7.11.1]	GO:0006468(protein phosphorylation)	-	GO:0004672(protein kinase activity),GO:0005524(ATP binding)	-	-	-	-	C0LGG9|Y5344_ARATH	1.98e-117	397	Probable LRR receptor-like serine/threonine-protein kinase At1g53440 OS=Arabidopsis thaliana OX=3702 GN=At1g53440 PE=2 SV=2	XP_017231180.1	9.0e-172	610.1	XP_017231180.1 PREDICTED: serine/threonine-protein kinase-like protein ACR4 [Daucus carota subsp. sativus]
PB.25834.1	204.579869996848	67.7464985875442	-1.5981	5.4387e-09	1.1506e-07	-	-	-	GO:0008194(UDP-glycosyltransferase activity)	At5g14860	443	KOG1192	Energy production and conversion; Carbohydrate transport and metabolism	Q9ZVX4|U90A1_ARATH	3.74e-150	442	UDP-glycosyltransferase 90A1 OS=Arabidopsis thaliana OX=3702 GN=UGT90A1 PE=2 SV=1	XP_023765011.1	8.0e-185	652.1	XP_023765011.1 UDP-glycosyltransferase 90A1-like [Lactuca sativa]
PB.16930.1	204.427725639406	79.0100491722237	-1.3696	0.0011258	0.0095329	K17839 PAO4, PAO3, PAO2; polyamine oxidase [EC:1.5.3.17 1.5.3.-]	GO:0055114(oxidation-reduction process)	-	GO:0016491(oxidoreductase activity)	At2g43020	789	KOG0029	Secondary metabolites biosynthesis, transport and catabolism	Q9SKX5|PAO2_ARATH	0.0	789	Polyamine oxidase 2 OS=Arabidopsis thaliana OX=3702 GN=PAO2 PE=1 SV=1	XP_024988081.1	5.7e-253	879.0	XP_024988081.1 probable polyamine oxidase 2 [Cynara cardunculus var. scolymus]
PB.9138.1	31.6373485426936	9.01525063436795	-1.8081	0.00546	0.036236	-	-	-	-	-	-	-	-	-	-	-	-	XP_024963665.1	1.8e-150	538.9	XP_024963665.1 uncharacterized protein LOC112503925 [Cynara cardunculus var. scolymus]
PB.29928.1	237.52338955796	53.0047304241276	-2.1644	7.6569e-16	2.465e-14	-	-	-	GO:0008374(O-acyltransferase activity)	-	-	-	-	Q9SV07|ASAT1_ARATH	1.02e-80	254	Acyl-CoA--sterol O-acyltransferase 1 OS=Arabidopsis thaliana OX=3702 GN=ASAT1 PE=1 SV=1	XP_023895611.1	2.7e-105	387.5	XP_023895611.1 acyl-CoA--sterol O-acyltransferase 1-like [Quercus suber]
PB.22377.1	138.826564181607	40.3023792127529	-1.788	2.3931e-09	5.2345e-08	K23232 10HGO; 8-hydroxygeraniol dehydrogenase [EC:1.1.1.324]	GO:0055114(oxidation-reduction process)	-	GO:0051287(NAD binding)	At4g39330	252	KOG0023	Secondary metabolites biosynthesis, transport and catabolism	Q9ZRF1|MTDH_FRAAN	4.05e-81	263	Probable mannitol dehydrogenase OS=Fragaria ananassa OX=3747 GN=CAD PE=2 SV=1	XP_010095885.1	5.2e-111	407.1	XP_010095885.1 probable mannitol dehydrogenase [Morus notabilis]
PB.18200.1	124.610086198406	53.6124042046595	-1.218	0.00030243	0.0030704	K11436 PRMT3; type I protein arginine methyltransferase [EC:2.1.1.319]	GO:0018216(peptidyl-arginine methylation)	-	GO:0016274(protein-arginine N-methyltransferase activity)	At3g12270	622	KOG1499	Transcription ; Signal transduction mechanisms; Posttranslational modification, protein turnover, chaperones	Q0WVD6|ANM3_ARATH	0.0	637	Probable protein arginine N-methyltransferase 3 OS=Arabidopsis thaliana OX=3702 GN=PRMT3 PE=2 SV=1	XP_024978895.1	1.3e-217	761.5	XP_024978895.1 probable protein arginine N-methyltransferase 3 [Cynara cardunculus var. scolymus]
PB.2228.1	28.1879097802211	5.3127486514459	-2.4042	0.00077956	0.0069729	-	GO:0006468(protein phosphorylation)	-	GO:0004672(protein kinase activity),GO:0005524(ATP binding),GO:0005515(protein binding)	-	-	-	-	Q9LY03|IRK_ARATH	0.0	1036	Probable LRR receptor-like serine/threonine-protein kinase IRK OS=Arabidopsis thaliana OX=3702 GN=IRK PE=1 SV=1	XP_020553481.1	5.5e-198	697.2	XP_020553481.1 probable LRR receptor-like serine/threonine-protein kinase IRK isoform X2 [Sesamum indicum]
PB.17025.1	45.525731574821	17.994990726145	-1.336	0.0075565	0.047236	K05286 PIGB; GPI mannosyltransferase 3 [EC:2.4.1.-]	-	-	GO:0016757(transferase activity, transferring glycosyl groups)	At5g14850	385	KOG1771	Cell wall/membrane/envelope biogenesis; Posttranslational modification, protein turnover, chaperones	Q9JJQ0|PIGB_MOUSE	2.47e-65	229	GPI mannosyltransferase 3 OS=Mus musculus OX=10090 GN=Pigb PE=2 SV=2	CBI36602.3	1.7e-140	505.4	CBI36602.3 unnamed protein product, partial [Vitis vinifera]
PB.3178.1	122.137975999546	54.5979851552467	-1.1598	8.1682e-05	0.00095363	-	-	-	-	At4g10710	1088	KOG1189	Amino acid transport and metabolism	Q7X923|SPT16_ORYSJ	0.0	1099	FACT complex subunit SPT16 OS=Oryza sativa subsp. japonica OX=39947 GN=SPT16 PE=2 SV=2	XP_024984807.1	0.0e+00	1245.3	XP_024984807.1 FACT complex subunit SPT16 isoform X1 [Cynara cardunculus var. scolymus]
PB.8155.1	33.861123202649	6.07050468800241	-2.4879	0.0003714	0.0036789	-	GO:0006468(protein phosphorylation)	-	GO:0005515(protein binding),GO:0004672(protein kinase activity),GO:0005524(ATP binding)	-	-	-	-	Q9FL51|Y5694_ARATH	0.0	901	Probably inactive leucine-rich repeat receptor-like protein kinase At5g06940 OS=Arabidopsis thaliana OX=3702 GN=At5g06940 PE=3 SV=1	XP_023765413.1	2.0e-160	572.0	XP_023765413.1 probably inactive leucine-rich repeat receptor-like protein kinase At5g06940 [Lactuca sativa]
PB.21587.1	42.2002222772447	14.3945763769778	-1.5504	0.0054006	0.0359	K16302 CNNM; metal transporter CNNM	-	-	-	At1g47330	280	KOG2118	Function unknown	Q8RY60|Y1733_ARATH	1.71e-135	280	DUF21 domain-containing protein At1g47330 OS=Arabidopsis thaliana OX=3702 GN=CBSDUF7 PE=1 SV=1	XP_015072823.1	1.7e-96	359.0	XP_015072823.1 PREDICTED: probable methyltransferase PMT28 [Solanum pennellii]
PB.4814.1	426.698059373546	155.863751672637	-1.4516	1.7488e-15	5.5633e-14	-	GO:0006468(protein phosphorylation)	-	GO:0005515(protein binding),GO:0004672(protein kinase activity),GO:0005524(ATP binding)	-	-	-	-	Q9LT96|Y5977_ARATH	3.00e-178	551	Probable leucine-rich repeat receptor-like protein kinase At5g49770 OS=Arabidopsis thaliana OX=3702 GN=At5g49770 PE=1 SV=1	XP_023756264.1	1.4e-250	871.7	XP_023756264.1 probable leucine-rich repeat receptor-like protein kinase At5g49770 [Lactuca sativa]
PB.5418.1	344.753694503499	161.735420289409	-1.0911	2.4397e-07	4.2877e-06	-	-	-	-	-	-	-	-	-	-	-	-	-	-	-	-
PB.1052.1	68.7458894719265	30.0110941604278	-1.198	0.0017691	0.014086	-	-	-	-	-	-	-	-	-	-	-	-	PSR86342.1	5.6e-178	630.9	PSR86342.1 Flocculation protein [Actinidia chinensis var. chinensis]
PB.9404.1	97.8831799616609	30.5470598084608	-1.6792	1.7327e-06	2.7265e-05	K13457 RPM1, RPS3; disease resistance protein RPM1	-	-	GO:0043531(ADP binding)	At3g07040	356	KOG4658	Signal transduction mechanisms	Q39214|RPM1_ARATH	1.31e-106	356	Disease resistance protein RPM1 OS=Arabidopsis thaliana OX=3702 GN=RPM1 PE=1 SV=1	PSS01364.1	2.1e-183	648.3	PSS01364.1 Disease resistance protein [Actinidia chinensis var. chinensis]
PB.23400.1	287.958420464382	141.435255284557	-1.0253	3.215e-07	5.5689e-06	-	GO:0006468(protein phosphorylation)	-	GO:0004672(protein kinase activity),GO:0005524(ATP binding)	At2g28930	562	KOG1187	Signal transduction mechanisms	P46573|PBL10_ARATH	0.0	562	Probable serine/threonine-protein kinase PBL10 OS=Arabidopsis thaliana OX=3702 GN=PBL10 PE=1 SV=2	XP_024992294.1	4.6e-197	693.0	XP_024992294.1 probable serine/threonine-protein kinase PBL11 [Cynara cardunculus var. scolymus]
PB.28242.1	407.852979892365	162.715774488537	-1.3259	0.00069107	0.0062875	-	GO:0006807(nitrogen compound metabolic process)	-	GO:0016855(racemase and epimerase activity, acting on amino acids and derivatives),GO:0036361(racemase activity, acting on amino acids and derivatives)	-	-	-	-	O58403|RACD_PYRHO	1.11e-13	73.9	Aspartate racemase OS=Pyrococcus horikoshii (strain ATCC 700860 / DSM 12428 / JCM 9974 / NBRC 100139 / OT-3) OX=70601 GN=PH0670 PE=1 SV=1	PSR84487.1	7.4e-102	376.3	PSR84487.1 Aspartate racemase [Actinidia chinensis var. chinensis]
PB.20319.1	23.5459818938077	4.32134133029616	-2.4344	0.0024298	0.018473	-	-	-	-	At4g39390	132	KOG1441	Amino acid transport and metabolism; Carbohydrate transport and metabolism	Q9FDZ5|URGT6_ARATH	3.16e-33	134	UDP-rhamnose/UDP-galactose transporter 6 OS=Arabidopsis thaliana OX=3702 GN=URGT6 PE=1 SV=1	PSS17444.1	5.4e-45	188.0	PSS17444.1 UDP-galactose transporter like [Actinidia chinensis var. chinensis]
PB.10166.1	995.519228865953	474.960491705106	-1.0678	7.2687e-15	2.2606e-13	-	GO:0055085(transmembrane transport)	-	-	At4g16370	965	KOG2262	Signal transduction mechanisms	O23482|OPT3_ARATH	0.0	1262	Oligopeptide transporter 3 OS=Arabidopsis thaliana OX=3702 GN=OPT3 PE=2 SV=3	XP_024961613.1	0.0e+00	1370.9	XP_024961613.1 oligopeptide transporter 3-like [Cynara cardunculus var. scolymus]
PB.2362.1	114.709441210296	54.6985461212201	-1.071	0.0055887	0.036978	K01897 ACSL, fadD; long-chain acyl-CoA synthetase [EC:6.2.1.3]	-	-	GO:0003824(catalytic activity)	At4g14070	464	KOG1256	Lipid transport and metabolism	Q9LK39|AAE16_ARATH	7.89e-151	477	Probable acyl-activating enzyme 16, chloroplastic OS=Arabidopsis thaliana OX=3702 GN=AAE16 PE=2 SV=1	PPS17846.1	1.8e-241	841.6	PPS17846.1 hypothetical protein GOBAR_AA02737 [Gossypium barbadense]
PB.30558.1	113.053932596234	39.804345977354	-1.5025	0.00041738	0.0040733	-	-	-	-	-	-	-	-	-	-	-	-	XP_022887138.1	7.0e-55	219.9	XP_022887138.1 uncharacterized protein LOC111403025 [Olea europaea var. sylvestris]
PB.25880.1	366.924613572744	88.0772346847757	-2.0579	8.4775e-20	3.2851e-18	-	-	-	-	-	-	-	-	P16666|IBMP_CAMVB	6.36e-33	120	Transactivator/viroplasmin protein OS=Cauliflower mosaic virus (strain Bari 1) OX=10643 GN=ORF VI PE=1 SV=1	XP_022038895.1	4.0e-19	101.7	XP_022038895.1 uncharacterized protein LOC110941562 [Helianthus annuus]
PB.22592.1	91.3035477279708	30.4673671720984	-1.586	0.00011784	0.0013233	-	-	-	-	At2g39890	316	KOG1303	Amino acid transport and metabolism	P92961|PROT1_ARATH	3.91e-158	316	Proline transporter 1 OS=Arabidopsis thaliana OX=3702 GN=PROT1 PE=1 SV=1	XP_021997818.1	2.9e-114	417.9	XP_021997818.1 proline transporter 2-like isoform X1 [Helianthus annuus]
PB.7009.1	971.988595162959	449.252851735308	-1.1136	2.7455e-13	7.9244e-12	-	-	-	GO:0005515(protein binding),GO:0008270(zinc ion binding)	At5g57660	285	KOG1601	Transcription	Q9FHH8|COL5_ARATH	5.07e-85	282	Zinc finger protein CONSTANS-LIKE 5 OS=Arabidopsis thaliana OX=3702 GN=COL5 PE=2 SV=2	XP_023746758.1	2.3e-82	312.8	XP_023746758.1 zinc finger protein CONSTANS-LIKE 5-like [Lactuca sativa]
PB.14225.1	103.824430230469	40.1406442156033	-1.3711	0.00094028	0.0081755	K08472 MLO; mlo protein	GO:0006952(defense response)	GO:0016021(integral component of membrane)	-	-	-	-	-	O49621|MLO1_ARATH	1.60e-119	374	MLO-like protein 1 OS=Arabidopsis thaliana OX=3702 GN=MLO1 PE=1 SV=1	XP_017254095.1	2.4e-135	488.4	XP_017254095.1 PREDICTED: MLO-like protein 1 [Daucus carota subsp. sativus]
PB.18714.1	7.54046770405476	0	-5.4416	0.0025197	0.019038	K00844 HK; hexokinase [EC:2.7.1.1]	GO:0005975(carbohydrate metabolic process),GO:0006096(glycolytic process),GO:0001678(cellular glucose homeostasis)	-	GO:0005524(ATP binding),GO:0016773(phosphotransferase activity, alcohol group as acceptor),GO:0004396(hexokinase activity),GO:0005536(glucose binding)	At2g19860	369	KOG1369	Carbohydrate transport and metabolism	Q9SEK2|HXK1_TOBAC	0.0	406	Hexokinase-1 OS=Nicotiana tabacum OX=4097 GN=HXK1 PE=2 SV=1	NP_001311844.1	1.8e-120	438.7	NP_001311844.1 hexokinase-2-like [Nicotiana tabacum]
PB.2668.1	98.1655012349154	37.7909519607644	-1.3758	0.00010035	0.0011478	K09422 MYBP; transcription factor MYB, plant	-	-	GO:0003677(DNA binding)	At2g37630	433	KOG0048	Transcription	O80931|AS1_ARATH	1.28e-139	433	Transcription factor AS1 OS=Arabidopsis thaliana OX=3702 GN=AS1 PE=1 SV=1	ACY66803.1	1.8e-145	522.7	ACY66803.1 myb family transcription factor [Castanea mollissima]
PB.28617.1	113.280548881457	49.0522805484351	-1.2088	2.401e-05	0.00031121	K03679 RRP4, EXOSC2; exosome complex component RRP4	-	-	GO:0003723(RNA binding)	At1g03360	455	KOG3013	RNA processing and modification	Q9ZVT7|RRP4_ARATH	5.09e-159	455	Exosome complex component RRP4 homolog OS=Arabidopsis thaliana OX=3702 GN=RRP4 PE=1 SV=1	XP_024980775.1	8.4e-143	512.3	XP_024980775.1 exosome complex component RRP4 homolog [Cynara cardunculus var. scolymus]
PB.18746.1	193.891860571012	68.2744158680057	-1.5057	8.5094e-10	1.9449e-08	-	-	GO:0016020(membrane)	-	-	-	-	-	Q65XS5|BC10_ORYSJ	1.93e-17	89.0	Glycosyltransferase BC10 OS=Oryza sativa subsp. japonica OX=39947 GN=BC10 PE=1 SV=1	XP_024991602.1	7.4e-162	576.2	XP_024991602.1 uncharacterized protein LOC112525632 [Cynara cardunculus var. scolymus]
PB.17486.1	98.1441151638517	41.9981448882018	-1.2285	0.002624	0.019718	-	-	-	-	At5g23810	515	KOG1303	Amino acid transport and metabolism	Q9FF99|AAP7_ARATH	3.37e-176	515	Probable amino acid permease 7 OS=Arabidopsis thaliana OX=3702 GN=AAP7 PE=2 SV=1	XP_017246154.1	1.7e-209	734.6	XP_017246154.1 PREDICTED: probable amino acid permease 7 [Daucus carota subsp. sativus]
PB.31484.1	2352.13484384706	789.973468117291	-1.574	1.8796e-15	5.9719e-14	-	-	-	GO:0008270(zinc ion binding),GO:0003677(DNA binding)	At2g36320	111	KOG3173	General function prediction only	Q9SJM6|SAP4_ARATH	5.84e-29	111	Zinc finger A20 and AN1 domain-containing stress-associated protein 4 OS=Arabidopsis thaliana OX=3702 GN=SAP4 PE=1 SV=1	XP_017244298.1	4.0e-48	197.2	XP_017244298.1 PREDICTED: zinc finger A20 and AN1 domain-containing stress-associated protein 4-like [Daucus carota subsp. sativus]
PB.14720.1	56.4831303920513	14.3746032496286	-1.9677	3.1701e-05	0.00039783	K18757 LARP1; la-related protein 1	-	-	-	At4g35890	182	KOG2590	Translation, ribosomal structure and biogenesis; Posttranslational modification, protein turnover, chaperones	Q94K80|LRP1C_ARATH	5.83e-64	226	La-related protein 1C OS=Arabidopsis thaliana OX=3702 GN=LARP1C PE=1 SV=1	XP_023739559.1	1.2e-118	433.0	XP_023739559.1 la-related protein 1C-like isoform X1 [Lactuca sativa]
PB.15863.1	73.0723211065092	29.2710253905036	-1.3191	0.00091478	0.0079958	-	GO:0006468(protein phosphorylation)	-	GO:0004672(protein kinase activity),GO:0005524(ATP binding)	-	-	-	-	Q9SJQ1|PXC1_ARATH	0.0	719	Leucine-rich repeat receptor-like protein kinase PXC1 OS=Arabidopsis thaliana OX=3702 GN=PXC1 PE=1 SV=1	XP_017977751.1	3.5e-237	826.6	XP_017977751.1 PREDICTED: leucine-rich repeat receptor-like protein kinase PXC1 [Theobroma cacao]
PB.28838.1	47.0874039924177	7.86114096818837	-2.5819	1.5373e-05	0.00020769	K22374 DMAS1; 3''-deamino-3''-oxonicotianamine reductase [EC:1.1.1.285]	GO:0055114(oxidation-reduction process)	-	GO:0016491(oxidoreductase activity)	At1g59960	142	KOG1577	General function prediction only	Q9SQ64|COR2_PAPSO	5.00e-98	146	Non-functional NADPH-dependent codeinone reductase 2 OS=Papaver somniferum OX=3469 GN=COR2 PE=1 SV=1	AAR89809.1	8.7e-76	289.7	AAR89809.1 reductase 1 [Hydrangea macrophylla]
PB.30625.1	412.040264231494	197.483789517749	-1.0619	3.6697e-08	7.1363e-07	K07517 ECI1_2; Delta3-Delta2-enoyl-CoA isomerase [EC:5.3.3.8]	-	-	GO:0003824(catalytic activity)	-	-	-	-	O23299|ECI2_ARATH	1.83e-97	292	Enoyl-CoA delta isomerase 2, peroxisomal OS=Arabidopsis thaliana OX=3702 GN=ECI2 PE=1 SV=1	XP_024995684.1	1.4e-92	345.1	XP_024995684.1 enoyl-CoA delta isomerase 2, peroxisomal-like [Cynara cardunculus var. scolymus]
PB.30274.1	53.8292403259316	19.568272329915	-1.4598	0.0017406	0.013889	-	-	-	GO:0003676(nucleic acid binding)	At4g13870	70.1	KOG4373	General function prediction only	Q84LH3|WEX_ARATH	3.58e-12	70.1	Werner Syndrome-like exonuclease OS=Arabidopsis thaliana OX=3702 GN=WEX PE=1 SV=1	XP_021981176.1	1.2e-17	96.3	XP_021981176.1 Werner Syndrome-like exonuclease [Helianthus annuus]
PB.13917.1	1509.33748603404	503.137995842875	-1.5852	3.6122e-06	5.4121e-05	K01322 PREP; prolyl oligopeptidase [EC:3.4.21.26]	GO:0006508(proteolysis)	-	GO:0008236(serine-type peptidase activity),GO:0004252(serine-type endopeptidase activity),GO:0070008(serine-type exopeptidase activity)	At1g20380	1092	KOG2237	Posttranslational modification, protein turnover, chaperones	Q9QUR6|PPCE_MOUSE	0.0	811	Prolyl endopeptidase OS=Mus musculus OX=10090 GN=Prep PE=1 SV=1	XP_023894827.1	0.0e+00	1193.7	XP_023894827.1 prolyl endopeptidase-like isoform X4 [Quercus suber]
PB.701.1	36.6499378078157	8.0534553396282	-2.1793	0.0044294	0.030363	-	-	-	-	-	-	-	-	-	-	-	-	-	-	-	-
PB.10025.1	196.824656053579	49.033698079541	-2.0031	1.3817e-13	4.0543e-12	-	-	-	-	-	-	-	-	Q9C8E6|PMI1_ARATH	0.0	700	Protein PLASTID MOVEMENT IMPAIRED 1 OS=Arabidopsis thaliana OX=3702 GN=PMI1 PE=1 SV=1	PSS17184.1	0.0e+00	1107.4	PSS17184.1 Protein PLASTID MOVEMENT IMPAIRED like [Actinidia chinensis var. chinensis]
PB.30403.1	123.106390687255	52.8262907908217	-1.2225	5.31e-05	0.00063998	-	-	-	GO:0016787(hydrolase activity)	At3g48700	272	KOG1515	Defense mechanisms	Q5NUF4|HIDM_GLYEC	1.24e-93	286	2-hydroxyisoflavanone dehydratase OS=Glycyrrhiza echinata OX=46348 GN=HIDM PE=1 SV=1	KVI10770.1	4.3e-108	396.7	KVI10770.1 Alpha/beta hydrolase fold-3 [Cynara cardunculus var. scolymus]
PB.25882.1	475.124872615	218.916404819817	-1.1179	1.5651e-13	4.5772e-12	K13065 E2.3.1.133, HCT; shikimate O-hydroxycinnamoyltransferase [EC:2.3.1.133]	-	-	GO:0016747(transferase activity, transferring acyl groups other than amino-acyl groups)	-	-	-	-	O64470|SHT_ARATH	4.59e-93	295	Spermidine hydroxycinnamoyl transferase OS=Arabidopsis thaliana OX=3702 GN=SHT PE=1 SV=1	PWA37760.1	1.8e-104	385.2	PWA37760.1 transferase, Chloramphenicol acetyltransferase-like domain protein [Artemisia annua]
PB.26909.1	102.580876088147	38.2086693761917	-1.4229	0.00060578	0.0056178	-	-	-	-	-	-	-	-	Q91QN9|NCAP_LBVAV	2.69e-15	81.3	Nucleoprotein OS=Lettuce big-vein associated virus (isolate Japan/Kagawa) OX=652962 GN=N PE=3 SV=1	PLY96703.1	2.3e-48	198.7	PLY96703.1 hypothetical protein LSAT_6X56321 [Lactuca sativa]
PB.30722.1	50.6621860887547	15.2854227321541	-1.7273	0.00041671	0.0040682	-	-	-	GO:0016787(hydrolase activity)	At3g48700	243	KOG1515	Defense mechanisms	Q5NUF4|HIDM_GLYEC	4.76e-86	266	2-hydroxyisoflavanone dehydratase OS=Glycyrrhiza echinata OX=46348 GN=HIDM PE=1 SV=1	PWA52068.1	1.2e-107	395.2	PWA52068.1 alpha/Beta hydrolase fold protein [Artemisia annua]
PB.28730.1	81.2017566758303	27.3553471592692	-1.5738	0.00025767	0.0026703	-	-	-	-	At5g23240	80.9	KOG0716	Posttranslational modification, protein turnover, chaperones	Q9FMX6|DJC76_ARATH	4.98e-21	80.9	Chaperone protein dnaJ C76, chloroplastic OS=Arabidopsis thaliana OX=3702 GN=DJC76 PE=2 SV=1	XP_024975672.1	7.2e-70	270.0	XP_024975672.1 chaperone protein dnaJ C76, chloroplastic-like [Cynara cardunculus var. scolymus]
PB.8924.1	9.72931936980421	0	-5.815	0.001223	0.010215	-	-	-	GO:0008270(zinc ion binding)	At1g50440	193	KOG1609	RNA processing and modification	Q8BRX9|MARH3_MOUSE	1.33e-07	57.0	E3 ubiquitin-protein ligase MARCH3 OS=Mus musculus OX=10090 GN=March3 PE=2 SV=1	XP_010273532.1	3.0e-60	239.2	XP_010273532.1 PREDICTED: E3 ubiquitin-protein ligase MARCH8 isoform X1 [Nelumbo nucifera]
PB.24322.1	73.6309267368107	23.1924723349297	-1.6629	0.00068195	0.0062272	-	-	-	-	At1g10040	202	KOG4372	General function prediction only	Q08448|YO059_YEAST	1.34e-08	61.2	Putative lipase YOR059C OS=Saccharomyces cerevisiae (strain ATCC 204508 / S288c) OX=559292 GN=YOR059C PE=1 SV=1	PSS31520.1	1.1e-75	289.7	PSS31520.1 Lipase [Actinidia chinensis var. chinensis]
PB.24991.1	18.9846874273782	4.11501621139602	-2.2157	0.0077651	0.048335	-	-	-	-	-	-	-	-	Q6DYE4|Y1609_ARATH	2.17e-92	262	Uncharacterized protein At1g26090, chloroplastic OS=Arabidopsis thaliana OX=3702 GN=At1g26090 PE=1 SV=1	XP_023903239.1	2.3e-105	388.3	XP_023903239.1 uncharacterized protein At1g26090, chloroplastic [Quercus suber]
PB.5371.1	275.757657260954	71.0314191643652	-1.9575	1.5804e-19	6.0186e-18	-	GO:0006355(regulation of transcription, DNA-templated),GO:0009725(response to hormone)	GO:0005634(nucleus)	GO:0003677(DNA binding),GO:0005515(protein binding)	-	-	-	-	Q653H7|ARFR_ORYSJ	0.0	766	Auxin response factor 18 OS=Oryza sativa subsp. japonica OX=39947 GN=ARF18 PE=2 SV=1	XP_010253698.1	2.9e-293	1013.4	XP_010253698.1 PREDICTED: auxin response factor 18-like [Nelumbo nucifera]
PB.15246.1	53.3801541936124	23.2781273511809	-1.1974	0.0025703	0.019354	-	-	-	-	-	-	-	-	-	-	-	-	PSS11526.1	2.2e-154	551.6	PSS11526.1 ATP-dependent RNA helicase [Actinidia chinensis var. chinensis]
PB.32316.1	95.7811903163129	22.7821079578463	-2.0733	0.00020574	0.00219	-	-	-	-	-	-	-	-	O80494|P2B15_ARATH	1.34e-30	116	F-box protein PP2-B15 OS=Arabidopsis thaliana OX=3702 GN=PP2B15 PE=2 SV=2	XP_019186339.1	5.6e-54	216.1	XP_019186339.1 PREDICTED: F-box protein PP2-B15-like [Ipomoea nil]
PB.24678.1	34.1315121418965	4.73385555877014	-2.8538	4.0775e-05	0.00050288	-	-	-	GO:0005515(protein binding)	At4g28560	370	KOG0619	General function prediction only	Q9SJH6|RLP29_ARATH	1.01e-43	165	Receptor like protein 29 OS=Arabidopsis thaliana OX=3702 GN=RLP29 PE=2 SV=1	KZV37770.1	1.8e-54	219.2	KZV37770.1 piriformospora indica-insensitive protein 2-like [Dorcoceras hygrometricum]
PB.15727.1	62.5852510661674	23.1798522459244	-1.4338	0.00028496	0.0029176	K17086 TM9SF2_4; transmembrane 9 superfamily member 2/4	-	GO:0016021(integral component of membrane)	-	At5g35160	968	KOG1278	Intracellular trafficking, secretion, and vesicular transport	Q9FYQ8|TMN11_ARATH	0.0	1034	Transmembrane 9 superfamily member 11 OS=Arabidopsis thaliana OX=3702 GN=TMN11 PE=2 SV=1	XP_024962164.1	0.0e+00	1108.2	XP_024962164.1 transmembrane 9 superfamily member 11-like [Cynara cardunculus var. scolymus]
PB.28337.1	181.515149666082	75.8593139893187	-1.2579	3.7461e-05	0.00046462	K08235 E2.4.1.207; xyloglucan:xyloglucosyl transferase [EC:2.4.1.207]	GO:0005975(carbohydrate metabolic process),GO:0006073(cellular glucan metabolic process)	GO:0005618(cell wall),GO:0048046(apoplast)	GO:0004553(hydrolase activity, hydrolyzing O-glycosyl compounds),GO:0016762(xyloglucan:xyloglucosyl transferase activity)	-	-	-	-	P35694|XTH2_SOYBN	7.70e-41	150	Xyloglucan endotransglucosylase/hydrolase 2 OS=Glycine max OX=3847 PE=2 SV=1	OWM86938.1	4.9e-82	310.5	OWM86938.1 hypothetical protein CDL15_Pgr015974 [Punica granatum]
PB.11611.1	193.101538999136	68.4527194919852	-1.4949	3.8366e-10	9.0421e-09	K10895 FANCI; fanconi anemia group I protein	-	-	-	At5g49110	546	KOG4553	Function unknown	Q8K368|FANCI_MOUSE	2.35e-17	91.7	Fanconi anemia group I protein homolog OS=Mus musculus OX=10090 GN=Fanci PE=1 SV=2	XP_024961417.1	4.2e-271	939.5	XP_024961417.1 Fanconi anemia group I protein [Cynara cardunculus var. scolymus]
PB.15685.1	146.915930770741	2.83600060349437	-5.6952	1.0882e-18	3.9836e-17	-	GO:0006396(RNA processing)	GO:0005634(nucleus),GO:1990904(ribonucleoprotein complex)	GO:0003723(RNA binding),GO:0003676(nucleic acid binding)	At2g43970	253	KOG1855	General function prediction only	O80567|LRP6B_ARATH	5.45e-86	286	La-related protein 6B OS=Arabidopsis thaliana OX=3702 GN=LARP6B PE=1 SV=2	XP_024982635.1	4.9e-106	391.0	XP_024982635.1 la-related protein 6B isoform X3 [Cynara cardunculus var. scolymus]
PB.30868.1	147.721060672277	34.2001765106579	-2.108	6.852e-07	1.137e-05	K11131 DKC1, NOLA4, CBF5; H/ACA ribonucleoprotein complex subunit 4 [EC:5.4.99.-]	-	-	-	At3g57150	147	KOG2529	Translation, ribosomal structure and biogenesis	Q9LD90|CBF5_ARATH	1.20e-38	147	H/ACA ribonucleoprotein complex subunit 4 OS=Arabidopsis thaliana OX=3702 GN=CBF5 PE=1 SV=1	KZV36375.1	1.7e-39	168.7	KZV36375.1 H/ACA ribonucleoprotein complex subunit 4 [Dorcoceras hygrometricum]
PB.24503.1	149.186479620413	69.3161036721421	-1.1079	2.2424e-05	0.00029295	-	GO:0006508(proteolysis)	-	GO:0008234(cysteine-type peptidase activity)	At5g50260	56.2	KOG1543	Posttranslational modification, protein turnover, chaperones	P22895|P34_SOYBN	2.53e-08	60.1	P34 probable thiol protease OS=Glycine max OX=3847 PE=1 SV=1	NP_001238219.2	9.6e-11	73.9	NP_001238219.2 P34 probable thiol protease precursor [Glycine max]
PB.10021.1	191.950533688393	88.336821476607	-1.1212	0.00077096	0.0069123	-	-	-	-	-	-	-	-	-	-	-	-	PSS01824.1	3.1e-264	916.8	PSS01824.1 Mitotic apparatus protein like [Actinidia chinensis var. chinensis]
PB.24037.1	325.497680877017	139.972868875049	-1.2169	7.3727e-08	1.3751e-06	K11131 DKC1, NOLA4, CBF5; H/ACA ribonucleoprotein complex subunit 4 [EC:5.4.99.-]	GO:0006396(RNA processing),GO:0001522(pseudouridine synthesis),GO:0009451(RNA modification)	-	GO:0003723(RNA binding),GO:0009982(pseudouridine synthase activity)	At3g57150	719	KOG2529	Translation, ribosomal structure and biogenesis	Q9LD90|CBF5_ARATH	0.0	719	H/ACA ribonucleoprotein complex subunit 4 OS=Arabidopsis thaliana OX=3702 GN=CBF5 PE=1 SV=1	XP_018831324.1	2.8e-223	780.0	XP_018831324.1 PREDICTED: H/ACA ribonucleoprotein complex subunit 4 [Juglans regia]
PB.26275.1	46.3010381385017	11.5725865209437	-1.9995	0.00055509	0.0052027	-	-	-	-	At1g03260	52.8	KOG3140	Function unknown	F4HVW5|VAD1_ARATH	7.47e-12	71.6	Protein VASCULAR ASSOCIATED DEATH 1, chloroplastic OS=Arabidopsis thaliana OX=3702 GN=VAD1 PE=1 SV=1	PLY71396.1	2.5e-13	82.4	PLY71396.1 hypothetical protein LSAT_3X126420 [Lactuca sativa]
PB.4789.1	74.1962356485556	28.7055837253869	-1.3699	0.00077954	0.0069729	K20642 ARHGAP22_24_25; Rho GTPase-activating protein 22/24/25	GO:0007165(signal transduction)	-	-	At4g03100	267	KOG4270	Signal transduction mechanisms	F4JI46|RGAP2_ARATH	2.57e-78	268	Rho GTPase-activating protein 2 OS=Arabidopsis thaliana OX=3702 GN=ROPGAP2 PE=1 SV=1	PON57208.1	1.1e-80	307.4	PON57208.1 Rho GTPase-activating protein [Parasponia andersonii]
PB.674.1	66.4010603786844	18.5710386382027	-1.8376	0.0024782	0.018794	-	GO:0055085(transmembrane transport)	GO:0016021(integral component of membrane)	GO:0005524(ATP binding),GO:0016887(ATPase activity),GO:0042626(ATPase activity, coupled to transmembrane movement of substances)	At3g62700	1340	KOG0054	Secondary metabolites biosynthesis, transport and catabolism	Q9LZJ5|AB14C_ARATH	0.0	1340	ABC transporter C family member 14 OS=Arabidopsis thaliana OX=3702 GN=ABCC14 PE=1 SV=1	XP_019262958.1	0.0e+00	1553.1	XP_019262958.1 PREDICTED: ABC transporter C family member 14-like isoform X1 [Nicotiana attenuata]
PB.2723.1	80.9871359766555	37.3686628239033	-1.1174	0.0019578	0.015348	K12120 PHYA; phytochrome A	GO:0006355(regulation of transcription, DNA-templated),GO:0009584(detection of visible light),GO:0018298(protein-chromophore linkage),GO:0007165(signal transduction),GO:0009585(red, far-red light phototransduction),GO:0017006(protein-tetrapyrrole linkage)	-	GO:0000155(phosphorelay sensor kinase activity),GO:0009881(photoreceptor activity),GO:0042803(protein homodimerization activity),GO:0005515(protein binding)	-	-	-	-	P33530|PHYA1_TOBAC	0.0	1872	Phytochrome A1 OS=Nicotiana tabacum OX=4097 GN=PHYA1 PE=3 SV=1	ACC60969.1	0.0e+00	1929.8	ACC60969.1 phytochrome A [Vitis riparia]
PB.30635.1	70.7951935513899	33.2693839007833	-1.0856	0.0068774	0.043675	-	GO:0009664(plant-type cell wall organization)	GO:0005576(extracellular region)	-	-	-	-	-	Q40636|EXPA2_ORYSJ	3.78e-123	358	Expansin-A2 OS=Oryza sativa subsp. japonica OX=39947 GN=EXPA2 PE=2 SV=2	XP_021602659.1	3.1e-132	476.9	XP_021602659.1 expansin-A2-like [Manihot esculenta]
PB.26086.1	146.906810216303	61.8373694498245	-1.2478	0.0013669	0.011306	-	-	-	-	-	-	-	-	Q8VZE7|RAP_ARATH	4.21e-113	353	RAP domain-containing protein, chloroplastic OS=Arabidopsis thaliana OX=3702 GN=RAP PE=1 SV=1	PSS35770.1	2.5e-106	391.3	PSS35770.1 hypothetical protein CEY00_Acc00382 [Actinidia chinensis var. chinensis]
PB.9882.1	328.685931429134	135.899597604785	-1.2714	5.7298e-05	0.0006862	-	GO:0006508(proteolysis),GO:0006351(transcription, DNA-templated)	-	GO:0004252(serine-type endopeptidase activity),GO:0003677(DNA binding),GO:0003899(DNA-directed 5'-3' RNA polymerase activity),GO:0046983(protein dimerization activity)	-	-	-	-	Q68RX5|RPOA_PANGI	0.0	563	DNA-directed RNA polymerase subunit alpha OS=Panax ginseng OX=4054 GN=rpoA PE=3 SV=1	YP_009442538.1	6.2e-188	663.3	YP_009442538.1 RNA polymerase alpha subunit (chloroplast) [Codonopsis minima]
PB.6236.1	65.803783678796	25.1050333668933	-1.388	0.00049687	0.0047492	-	-	-	-	-	-	-	-	-	-	-	-	-	-	-	-
PB.29786.1	205.103092946243	60.9814257362258	-1.7523	2.1563e-05	0.0002831	K09286 EREBP; EREBP-like factor	GO:0006355(regulation of transcription, DNA-templated)	-	GO:0003700(DNA-binding transcription factor activity),GO:0003677(DNA binding)	-	-	-	-	Q8VY90|EF105_ARATH	1.08e-39	144	Ethylene-responsive transcription factor ERF105 OS=Arabidopsis thaliana OX=3702 GN=ERF105 PE=2 SV=1	ASL69241.1	1.3e-62	245.7	ASL69241.1 ethylene response factor 23 [Diospyros kaki]
PB.30423.1	710.055097540813	248.560134193422	-1.5149	3.3209e-26	1.6098e-24	-	-	-	-	-	-	-	-	-	-	-	-	XP_023911588.1	8.3e-96	355.9	XP_023911588.1 uncharacterized protein LOC112023200 [Quercus suber]
PB.21350.1	103.963851312672	38.6105773577247	-1.4333	0.0016356	0.013146	-	GO:0055085(transmembrane transport)	GO:0016020(membrane)	GO:0022857(transmembrane transporter activity)	At2g34960	935	KOG1286	Amino acid transport and metabolism	O64759|CAAT5_ARATH	0.0	935	Cationic amino acid transporter 5 OS=Arabidopsis thaliana OX=3702 GN=CAT5 PE=1 SV=1	XP_010260734.1	7.9e-288	994.6	XP_010260734.1 PREDICTED: cationic amino acid transporter 5-like [Nelumbo nucifera]
PB.28323.1	351.94495015195	137.695244199576	-1.3555	2.1248e-06	3.2907e-05	K00430 E1.11.1.7; peroxidase [EC:1.11.1.7]	GO:0006979(response to oxidative stress),GO:0055114(oxidation-reduction process),GO:0042744(hydrogen peroxide catabolic process)	-	GO:0004601(peroxidase activity),GO:0020037(heme binding)	-	-	-	-	Q9SZE7|PER51_ARATH	1.25e-153	442	Peroxidase 51 OS=Arabidopsis thaliana OX=3702 GN=PER51 PE=2 SV=1	XP_024973554.1	1.7e-151	541.2	XP_024973554.1 peroxidase 51-like [Cynara cardunculus var. scolymus]
PB.19567.1	71.1621681786724	30.9825283542284	-1.2001	0.0013891	0.011453	-	GO:0051260(protein homooligomerization)	-	GO:0005515(protein binding)	At2g24240	721	KOG2714	General function prediction only	Q9ZUH1|Y2424_ARATH	0.0	721	BTB/POZ domain-containing protein At2g24240 OS=Arabidopsis thaliana OX=3702 GN=At2g24240 PE=2 SV=1	XP_019232332.1	1.2e-228	798.1	XP_019232332.1 PREDICTED: BTB/POZ domain-containing protein At2g24240-like [Nicotiana attenuata]
PB.14343.1	38.900388915353	10.4598137679175	-1.8974	0.00098705	0.0085028	K01366 CTSH; cathepsin H [EC:3.4.22.16]	GO:0006508(proteolysis)	-	GO:0008234(cysteine-type peptidase activity)	At5g60360	164	KOG1543	Posttranslational modification, protein turnover, chaperones	Q10717|CYSP2_MAIZE	1.19e-43	165	Cysteine proteinase 2 OS=Zea mays OX=4577 GN=CCP2 PE=2 SV=1	BAF81994.1	5.2e-66	258.1	BAF81994.1 cysteine proteinase [Platycodon grandiflorus]
PB.5407.1	132.222815235781	32.3862500308178	-2.0301	0.00091967	0.008028	K21842 EFR3; protein EFR3	-	-	-	At5g21080	482	KOG1877	General function prediction only	Q09263|EFR3_CAEEL	2.06e-15	85.5	Protein EFR3 homolog OS=Caenorhabditis elegans OX=6239 GN=efr-3 PE=3 SV=1	PSS24076.1	3.5e-206	724.2	PSS24076.1 hypothetical protein CEY00_Acc08955 [Actinidia chinensis var. chinensis]
PB.6044.1	133.1576406238	62.9212255056682	-1.084	0.0017101	0.013678	-	-	-	-	-	-	-	-	Q9LSS5|ICR3_ARATH	4.65e-124	395	Interactor of constitutive active ROPs 3 OS=Arabidopsis thaliana OX=3702 GN=ICR3 PE=1 SV=1	XP_014494103.1	2.7e-110	405.6	XP_014494103.1 interactor of constitutive active ROPs 3 isoform X2 [Vigna radiata var. radiata]
PB.5456.1	119.834775110039	50.636168399146	-1.2401	0.0037154	0.026363	K18667 ASCC2; activating signal cointegrator complex subunit 2	-	-	GO:0005515(protein binding)	At1g27750_2	473	KOG4501	Transcription	-	-	-	-	PSS19709.1	2.5e-268	930.6	PSS19709.1 Activating signal cointegrator 1 complex subunit like [Actinidia chinensis var. chinensis]
PB.17124.1	64.6667928643511	22.397615224293	-1.5303	0.00014009	0.0015501	-	-	-	-	-	-	-	-	-	-	-	-	-	-	-	-
PB.4544.1	60.9034624391832	12.4322941819287	-2.2993	9.1534e-06	0.00012811	-	GO:0006468(protein phosphorylation)	-	GO:0004672(protein kinase activity),GO:0005524(ATP binding)	At3g46140	177	KOG0198	Signal transduction mechanisms	Q9ZVP5|M3K18_ARATH	8.47e-40	154	Mitogen-activated protein kinase kinase kinase 18 OS=Arabidopsis thaliana OX=3702 GN=MAPKKK18 PE=1 SV=1	XP_011073306.1	1.3e-73	283.9	XP_011073306.1 mitogen-activated protein kinase kinase kinase 2-like [Sesamum indicum]
PB.31823.1	265.040492790585	104.284185857207	-1.3466	0.0029238	0.021573	-	-	-	-	-	-	-	-	P17772|OSS2_PEA	1.00e-20	89.7	Organ-specific protein S2 OS=Pisum sativum OX=3888 PE=2 SV=1	XP_022897400.1	1.5e-11	75.5	XP_022897400.1 organ-specific protein S2-like [Olea europaea var. sylvestris]
PB.26363.1	85.2740215697933	37.6306714857778	-1.1768	0.0051666	0.034628	K13947 PIN; auxin efflux carrier family protein	GO:0055085(transmembrane transport)	GO:0016021(integral component of membrane)	-	-	-	-	-	Q5VQY3|PIN9_ORYSJ	2.37e-74	244	Probable auxin efflux carrier component 9 OS=Oryza sativa subsp. japonica OX=39947 GN=PIN9 PE=2 SV=1	XP_024983139.1	1.8e-173	614.4	XP_024983139.1 probable auxin efflux carrier component 1d [Cynara cardunculus var. scolymus]
PB.26066.1	18.0597754631167	0.609200448313295	-4.853	0.00065842	0.0060445	-	GO:0055114(oxidation-reduction process)	-	GO:0016491(oxidoreductase activity)	At5g59530	99.4	KOG0143	Secondary metabolites biosynthesis, transport and catabolism; General function prediction only	Q84MB3|ACCH1_ARATH	1.33e-33	134	1-aminocyclopropane-1-carboxylate oxidase homolog 1 OS=Arabidopsis thaliana OX=3702 GN=At1g06620 PE=2 SV=1	XP_022846777.1	1.0e-99	369.4	XP_022846777.1 1-aminocyclopropane-1-carboxylate oxidase homolog 1-like [Olea europaea var. sylvestris]
PB.15326.1	50.7148726186826	18.9567860208848	-1.4163	0.0032343	0.023575	-	-	-	GO:0071949(FAD binding)	At2g35660	472	KOG2614	Energy production and conversion; General function prediction only	O81816|MO2_ARATH	3.13e-47	176	Monooxygenase 2 OS=Arabidopsis thaliana OX=3702 GN=MO2 PE=2 SV=1	KZN07979.1	1.7e-159	568.5	KZN07979.1 hypothetical protein DCAR_000648 [Daucus carota subsp. sativus]
PB.7959.1	6.77407405223404	0	-5.2884	0.0055203	0.036591	-	-	-	-	At1g19100	329	KOG1845	Cell cycle control, cell division, chromosome partitioning	Q56Y74|MORC6_ARATH	1.44e-98	328	Protein MICRORCHIDIA 6 OS=Arabidopsis thaliana OX=3702 GN=MORC6 PE=1 SV=1	XP_024970602.1	1.5e-118	433.0	XP_024970602.1 protein MICRORCHIDIA 6-like isoform X1 [Cynara cardunculus var. scolymus]
PB.24466.1	485.040673145669	216.6072750026	-1.1624	3.0196e-05	0.00038111	K15397 KCS; 3-ketoacyl-CoA synthase [EC:2.3.1.199]	GO:0006633(fatty acid biosynthetic process)	GO:0016020(membrane)	GO:0003824(catalytic activity),GO:0016747(transferase activity, transferring acyl groups other than amino-acyl groups)	-	-	-	-	Q9XF43|KCS6_ARATH	0.0	646	3-ketoacyl-CoA synthase 6 OS=Arabidopsis thaliana OX=3702 GN=CUT1 PE=1 SV=1	XP_022015431.1	4.4e-197	693.0	XP_022015431.1 3-ketoacyl-CoA synthase 5-like [Helianthus annuus]
PB.12968.1	1035.27510000636	386.990211958678	-1.4195	7.1617e-11	1.7765e-09	K16285 XERICO; RING/U-box domain-containing protein [EC:2.3.2.27]	-	-	-	At2g04240	147	KOG0800	Posttranslational modification, protein turnover, chaperones	Q9SI09|XERIC_ARATH	1.51e-39	147	Probable E3 ubiquitin-protein ligase XERICO OS=Arabidopsis thaliana OX=3702 GN=XERICO PE=1 SV=1	XP_016580442.1	2.2e-67	262.7	XP_016580442.1 PREDICTED: probable E3 ubiquitin-protein ligase XERICO [Capsicum annuum]
PB.30659.1	48.4494065029502	12.7509051535456	-1.9307	0.00083836	0.0074186	-	-	-	-	-	-	-	-	O80920|PYL4_ARATH	2.68e-80	247	Abscisic acid receptor PYL4 OS=Arabidopsis thaliana OX=3702 GN=PYL4 PE=1 SV=1	XP_022766247.1	6.6e-82	309.7	XP_022766247.1 abscisic acid receptor PYL4-like [Durio zibethinus]
PB.7616.1	66.6581832894097	18.8511578772844	-1.821	1.1694e-05	0.00016145	-	-	-	GO:0008270(zinc ion binding)	-	-	-	-	Q9SZL8|FRS5_ARATH	0.0	844	Protein FAR1-RELATED SEQUENCE 5 OS=Arabidopsis thaliana OX=3702 GN=FRS5 PE=1 SV=1	PSS31148.1	0.0e+00	1123.6	PSS31148.1 Protein FAR1-RELATED SEQUENCE like [Actinidia chinensis var. chinensis]
PB.1058.1	96.3290065869558	45.7756082122198	-1.0762	0.0043547	0.030022	-	-	-	-	-	-	-	-	F4IDB2|PHL_ARATH	0.0	672	Protein PHYTOCHROME-DEPENDENT LATE-FLOWERING OS=Arabidopsis thaliana OX=3702 GN=PHL PE=1 SV=1	XP_024961692.1	0.0e+00	1309.7	XP_024961692.1 uncharacterized protein LOC112502099 isoform X1 [Cynara cardunculus var. scolymus]
PB.14212.1	192.437101586321	49.1690742588777	-1.9648	2.3216e-11	5.9599e-10	K03301 TC.AAA; ATP:ADP antiporter, AAA family	GO:0006862(nucleotide transport)	GO:0016021(integral component of membrane)	GO:0005471(ATP:ADP antiporter activity)	-	-	-	-	O24381|TLC1_SOLTU	5.00e-170	509	Plastidic ATP/ADP-transporter OS=Solanum tuberosum OX=4113 PE=2 SV=2	PQQ15888.1	2.3e-154	551.6	PQQ15888.1 plastidic ATP/ADP-transporter [Prunus yedoensis var. nudiflora]
PB.28491.1	359.800579961174	87.4750513924457	-2.0428	1.7154e-19	6.514e-18	K09422 MYBP; transcription factor MYB, plant	-	-	GO:0003677(DNA binding)	At4g38620	307	KOG0048	Transcription	P81393|MYB08_ANTMA	3.02e-106	318	Myb-related protein 308 OS=Antirrhinum majus OX=4151 GN=MYB308 PE=2 SV=1	NP_001268129.1	9.5e-102	375.9	NP_001268129.1 flavonoid-related R2R3 MYB 4a repressor transcription factor [Vitis vinifera]
PB.25532.1	82.6928525236948	16.1347961648507	-2.3624	1.254e-08	2.5689e-07	-	-	-	GO:0005515(protein binding)	-	-	-	-	-	-	-	-	XP_023741843.1	1.0e-65	256.5	XP_023741843.1 uncharacterized protein LOC111889931 [Lactuca sativa]
PB.18609.1	89.3556600263601	32.9787944240869	-1.4395	2.3299e-05	0.00030332	-	-	-	GO:0003677(DNA binding)	-	-	-	-	Q9SQQ9|PHL9_ARATH	2.17e-110	343	Myb-related protein 2 OS=Arabidopsis thaliana OX=3702 GN=MYR2 PE=1 SV=1	XP_024960952.1	4.0e-139	500.7	XP_024960952.1 myb-related protein 2-like isoform X2 [Cynara cardunculus var. scolymus]
PB.7730.1	60.4144961187579	23.3497716199719	-1.3753	0.0022541	0.017343	K00688 PYG, glgP; glycogen phosphorylase [EC:2.4.1.1]	GO:0005975(carbohydrate metabolic process)	-	GO:0008184(glycogen phosphorylase activity),GO:0004645(phosphorylase activity),GO:0030170(pyridoxal phosphate binding)	At3g46970	904	KOG2099	Carbohydrate transport and metabolism	P32811|PHSH_SOLTU	0.0	940	Alpha-glucan phosphorylase, H isozyme OS=Solanum tuberosum OX=4113 PE=1 SV=1	PWA53785.1	2.2e-287	993.8	PWA53785.1 alpha-glucan phosphorylase, H isozyme [Artemisia annua]
PB.23659.1	75.3865803222076	25.5746217967967	-1.556	0.0004289	0.0041734	-	-	-	-	At1g53590	104	KOG1012	General function prediction only	Q93XX4|C2D61_ARATH	5.63e-41	104	C2 domain-containing protein At1g53590 OS=Arabidopsis thaliana OX=3702 GN=NTMC2T6.1 PE=1 SV=2	XP_024015654.1	2.6e-27	129.0	XP_024015654.1 C2 domain-containing protein At1g53590 isoform X3 [Eutrema salsugineum]
PB.23542.1	1223.69300332232	416.1135784153	-1.5554	8.6712e-10	1.9784e-08	K22683 APF2; aspartyl protease family protein [EC:3.4.23.-]	GO:0006508(proteolysis)	-	GO:0004190(aspartic-type endopeptidase activity)	At1g01300	599	KOG1339	Posttranslational modification, protein turnover, chaperones	Q9LNJ3|APF2_ARATH	0.0	599	Aspartyl protease family protein 2 OS=Arabidopsis thaliana OX=3702 GN=APF2 PE=2 SV=1	XP_011093028.1	1.6e-205	721.1	XP_011093028.1 aspartyl protease family protein 2-like [Sesamum indicum]
PB.31357.1	26.2066404214986	2.57502315320804	-3.3606	0.00054209	0.0050996	-	-	-	-	-	-	-	-	Q9FHE1|GSTT3_ARATH	1.03e-07	57.0	Glutathione S-transferase T3 OS=Arabidopsis thaliana OX=3702 GN=GSTT3 PE=2 SV=1	KYP64358.1	4.7e-20	104.0	KYP64358.1 hypothetical protein KK1_018954 [Cajanus cajan]
PB.8232.1	66.8229292382248	1.5562896663652	-5.4185	4.4128e-08	8.4634e-07	K13679 WAXY; granule-bound starch synthase [EC:2.4.1.242]	-	-	-	-	-	-	-	Q43784|SSG1_MANES	6.15e-129	407	Granule-bound starch synthase 1, chloroplastic/amyloplastic OS=Manihot esculenta OX=3983 GN=WAXY PE=2 SV=1	AJA91185.1	1.0e-164	586.3	AJA91185.1 granule-bound starch synthase [Codonopsis pilosula]
PB.25070.1	35.5043030480443	10.0842646041975	-1.8205	0.0015633	0.012634	-	GO:0006468(protein phosphorylation)	-	GO:0004672(protein kinase activity),GO:0005524(ATP binding)	At1g80640	427	KOG1187	Signal transduction mechanisms	Q0V7T5|Y1864_ARATH	5.22e-156	456	Probable receptor-like protein kinase At1g80640 OS=Arabidopsis thaliana OX=3702 GN=At1g80640 PE=2 SV=1	XP_024972565.1	2.1e-183	647.5	XP_024972565.1 probable receptor-like protein kinase At1g80640 [Cynara cardunculus var. scolymus]
PB.22307.1	202.707532981282	95.8817247621096	-1.0806	0.00086844	0.0076388	-	GO:0055114(oxidation-reduction process)	-	GO:0016705(oxidoreductase activity, acting on paired donors, with incorporation or reduction of molecular oxygen),GO:0005506(iron ion binding),GO:0020037(heme binding)	At5g57260	497	KOG0156	Secondary metabolites biosynthesis, transport and catabolism	Q9LVD2|C71BA_ARATH	4.54e-170	497	Cytochrome P450 71B10 OS=Arabidopsis thaliana OX=3702 GN=CYP71B10 PE=3 SV=1	PSR86236.1	2.6e-171	607.4	PSR86236.1 4-hydroxyphenylacetaldehyde oxime monooxygenase [Actinidia chinensis var. chinensis]
PB.13050.1	162.495475028413	74.296789924412	-1.1323	2.589e-05	0.00033205	-	-	-	-	-	-	-	-	I1SSI5|MAX2A_PETHY	0.0	903	F-box/LRR-repeat MAX2 homolog A OS=Petunia hybrida OX=4102 GN=MAX2A PE=1 SV=1	XP_011083007.1	4.0e-287	992.6	XP_011083007.1 F-box/LRR-repeat MAX2 homolog A [Sesamum indicum]
PB.22196.1	117.922206837294	57.6706182332787	-1.0322	0.0008015	0.0071401	-	-	-	-	-	-	-	-	Q9LZQ1|TBL6_ARATH	0.0	561	Protein trichome birefringence-like 6 OS=Arabidopsis thaliana OX=3702 GN=TBL6 PE=2 SV=1	PSR94710.1	1.0e-207	728.4	PSR94710.1 Protein trichome birefringence-like [Actinidia chinensis var. chinensis]
PB.22331.1	215.414356783491	45.9701445806685	-2.2261	3.0912e-10	7.3311e-09	K15397 KCS; 3-ketoacyl-CoA synthase [EC:2.3.1.199]	GO:0006633(fatty acid biosynthetic process)	GO:0016020(membrane)	GO:0003824(catalytic activity),GO:0016747(transferase activity, transferring acyl groups other than amino-acyl groups)	-	-	-	-	Q9C6L5|KCS5_ARATH	0.0	652	3-ketoacyl-CoA synthase 5 OS=Arabidopsis thaliana OX=3702 GN=KCS5 PE=2 SV=1	XP_022015431.1	2.5e-198	697.2	XP_022015431.1 3-ketoacyl-CoA synthase 5-like [Helianthus annuus]
PB.25181.1	344.882867051241	151.172215657496	-1.1901	8.7006e-07	1.4259e-05	K22849 DGAT3; diacylglycerol O-acyltransferase 3, plant [EC:2.3.1.20]	-	-	-	-	-	-	-	Q9C5W0|DGAT3_ARATH	2.39e-24	108	Diacylglycerol O-acyltransferase 3 OS=Arabidopsis thaliana OX=3702 GN=DGAT3 PE=1 SV=2	XP_002269582.1	9.0e-30	137.1	XP_002269582.1 PREDICTED: uncharacterized protein LOC100242564 [Vitis vinifera]
PB.16480.1	10.525472143395	0	-5.9246	0.0069064	0.043804	K12614 DDX6, RCK, DHH1; ATP-dependent RNA helicase DDX6/DHH1 [EC:3.6.4.13]	-	-	GO:0003676(nucleic acid binding),GO:0005524(ATP binding)	At4g00660	724	KOG0326	RNA processing and modification	Q8RXK6|RH8_ARATH	0.0	756	DEAD-box ATP-dependent RNA helicase 8 OS=Arabidopsis thaliana OX=3702 GN=RH8 PE=2 SV=1	XP_027334499.1	8.4e-220	768.8	XP_027334499.1 DEAD-box ATP-dependent RNA helicase 8 isoform X1 [Abrus precatorius]
PB.24415.1	144.887535189186	58.4891249904366	-1.3065	4.7284e-05	0.00057591	-	-	-	GO:0003677(DNA binding)	-	-	-	-	Q9ZQ85|EFM_ARATH	1.55e-107	332	Myb family transcription factor EFM OS=Arabidopsis thaliana OX=3702 GN=EFM PE=1 SV=2	XP_010254263.1	4.4e-157	560.1	XP_010254263.1 PREDICTED: myb family transcription factor EFM-like [Nelumbo nucifera]
PB.15316.1	47.9769965278141	15.738578544554	-1.6036	0.0007161	0.0064841	-	GO:0015743(malate transport)	-	-	At1g25480	450	KOG4711	General function prediction only	Q9C6L8|ALMT4_ARATH	5.92e-163	450	Aluminum-activated malate transporter 4 OS=Arabidopsis thaliana OX=3702 GN=ALMT4 PE=3 SV=1	PIN03455.1	6.1e-173	613.2	PIN03455.1 putative membrane protein [Handroanthus impetiginosus]
PB.16727.1	189.032291599233	50.907208059068	-1.8952	2.7651e-10	6.5871e-09	-	-	-	GO:0003824(catalytic activity)	At3g05640	442	KOG0698	Signal transduction mechanisms	Q9M9W9|P2C34_ARATH	3.61e-149	442	Probable protein phosphatase 2C 34 OS=Arabidopsis thaliana OX=3702 GN=At3g05640 PE=2 SV=1	PSR92561.1	9.1e-150	536.2	PSR92561.1 Protein like [Actinidia chinensis var. chinensis]
PB.16443.1	19.4224453029285	2.49741650452824	-2.9521	0.00055203	0.005181	K01897 ACSL, fadD; long-chain acyl-CoA synthetase [EC:6.2.1.3]	-	-	GO:0003824(catalytic activity)	At2g47240	608	KOG1256	Lipid transport and metabolism	O22898|LACS1_ARATH	0.0	608	Long chain acyl-CoA synthetase 1 OS=Arabidopsis thaliana OX=3702 GN=LACS1 PE=2 SV=1	XP_022890504.1	7.8e-250	868.6	XP_022890504.1 long chain acyl-CoA synthetase 1-like [Olea europaea var. sylvestris]
PB.16192.1	81.1012143057924	38.0675306900004	-1.0945	0.0042379	0.029378	-	GO:0006355(regulation of transcription, DNA-templated),GO:0009725(response to hormone)	GO:0005634(nucleus)	GO:0003677(DNA binding)	-	-	-	-	Q84WU6|ARFQ_ARATH	1.51e-161	483	Auxin response factor 17 OS=Arabidopsis thaliana OX=3702 GN=ARF17 PE=2 SV=1	PSS00154.1	3.2e-211	740.3	PSS00154.1 Auxin response factor like [Actinidia chinensis var. chinensis]
PB.16916.1	145.170793722296	55.243191602344	-1.3928	0.0039781	0.027906	K00814 GPT, ALT; alanine transaminase [EC:2.6.1.2]	GO:0009058(biosynthetic process)	-	GO:0003824(catalytic activity),GO:0030170(pyridoxal phosphate binding)	At1g72330	760	KOG0258	Amino acid transport and metabolism	Q9LDV4|ALAT2_ARATH	0.0	760	Alanine aminotransferase 2, mitochondrial OS=Arabidopsis thaliana OX=3702 GN=ALAAT2 PE=1 SV=1	OMO66000.1	9.1e-235	818.5	OMO66000.1 Aminotransferase, class I/classII [Corchorus olitorius]
PB.12294.1	479.78094053775	215.015834240511	-1.1577	1.2614e-10	3.0827e-09	-	-	GO:0005634(nucleus)	GO:0003677(DNA binding)	At5g25220	405	KOG0773	Transcription	P48000|KNAT3_ARATH	7.02e-132	405	Homeobox protein knotted-1-like 3 OS=Arabidopsis thaliana OX=3702 GN=KNAT3 PE=1 SV=1	KVH31635.1	1.8e-141	508.8	KVH31635.1 ELK-like protein [Cynara cardunculus var. scolymus]
PB.6334.1	118.559507151783	56.4438330867201	-1.0723	9.328e-05	0.0010743	-	-	-	GO:0005515(protein binding)	At2g30600	699	KOG4441	General function prediction only; Signal transduction mechanisms	Q8LEV3|Y2060_ARATH	0.0	711	BTB/POZ domain-containing protein At2g30600 OS=Arabidopsis thaliana OX=3702 GN=At2g30600/At2g30610 PE=2 SV=1	PSS19875.1	1.6e-301	1040.8	PSS19875.1 BTB/POZ domain-containing protein [Actinidia chinensis var. chinensis]
PB.16405.1	15.8942476401843	2.85597373084355	-2.482	0.0054158	0.035979	K03353 APC6, CDC16; anaphase-promoting complex subunit 6	-	-	GO:0005515(protein binding)	At1g78770	449	KOG1173	Cell cycle control, cell division, chromosome partitioning; Posttranslational modification, protein turnover, chaperones	B3DNN5|CDC16_ARATH	3.58e-166	494	Anaphase-promoting complex subunit 6 OS=Arabidopsis thaliana OX=3702 GN=APC6 PE=2 SV=1	XP_024967502.1	4.5e-165	587.0	XP_024967502.1 anaphase-promoting complex subunit 6 [Cynara cardunculus var. scolymus]
PB.30165.1	455.473189003404	166.458877756183	-1.4514	2.2219e-10	5.3268e-09	-	-	-	-	-	-	-	-	F4K956|A70_ARATH	6.42e-28	116	Pathogen-associated molecular patterns-induced protein A70 OS=Arabidopsis thaliana OX=3702 GN=A70 PE=1 SV=1	XP_018504149.1	1.4e-37	162.5	XP_018504149.1 PREDICTED: uncharacterized protein LOC103952122 [Pyrus x bretschneideri]
PB.26857.1	24.7835783303318	2.88995760565304	-3.1155	0.00024239	0.0025337	-	-	-	-	-	-	-	-	-	-	-	-	XP_018630657.1	1.1e-85	322.8	XP_018630657.1 PREDICTED: uncharacterized protein LOC104108895 [Nicotiana tomentosiformis]
PB.25814.1	95.8102821088037	36.9046134633139	-1.3732	0.00019911	0.0021241	K12823 DDX5, DBP2; ATP-dependent RNA helicase DDX5/DBP2 [EC:3.6.4.13]	-	-	-	At5g63120	92.0	KOG0331	RNA processing and modification	Q8W4R3|RH30_ARATH	2.24e-18	92.0	DEAD-box ATP-dependent RNA helicase 30 OS=Arabidopsis thaliana OX=3702 GN=RH30 PE=1 SV=2	PWA92427.1	1.5e-34	152.9	PWA92427.1 uvrABC system, subunit B [Artemisia annua]
PB.10690.1	35.2909537553869	3.82075021552772	-3.214	0.00020578	0.00219	K12124 GI; GIGANTEA	-	-	-	-	-	-	-	Q9AWL7|GIGAN_ORYSJ	2.75e-86	303	Protein GIGANTEA OS=Oryza sativa subsp. japonica OX=39947 GN=GI PE=2 SV=2	AFK65758.1	8.6e-110	403.7	AFK65758.1 GIGANTEA, partial [Chrysanthemum x morifolium]
PB.26584.1	495.894783957465	214.245521978657	-1.2086	4.3648e-11	1.1023e-09	-	-	-	-	At1g19600	516	KOG2854	Carbohydrate transport and metabolism	Q55480|YZ37_SYNY3	2.67e-21	98.6	Uncharacterized sugar kinase slr0537 OS=Synechocystis sp. (strain PCC 6803 / Kazusa) OX=1111708 GN=slr0537 PE=3 SV=1	XP_017243641.1	1.4e-165	588.2	XP_017243641.1 PREDICTED: uncharacterized sugar kinase slr0537-like [Daucus carota subsp. sativus]
PB.9053.1	67.9092533970347	26.9708544257159	-1.3327	0.0078818	0.048946	-	-	-	-	-	-	-	-	-	-	-	-	XP_024028055.1	1.4e-14	87.4	XP_024028055.1 uncharacterized protein LOC21391965 [Morus notabilis]
PB.16540.1	8.06040033668297	0	-5.5353	0.0030984	0.02271	K08150 SLC2A13, ITR; MFS transporter, SP family, solute carrier family 2 (myo-inositol transporter), member 13	GO:0055085(transmembrane transport)	GO:0016021(integral component of membrane)	GO:0022857(transmembrane transporter activity)	At4g16480	269	KOG0254	General function prediction only	O23492|INT4_ARATH	2.27e-132	269	Inositol transporter 4 OS=Arabidopsis thaliana OX=3702 GN=INT4 PE=1 SV=1	NP_001287931.1	3.1e-81	308.5	NP_001287931.1 inositiol transporter 4 [Solanum lycopersicum]
PB.9768.1	393.001079970561	185.014170824199	-1.0867	1.7158e-09	3.797e-08	-	GO:0048268(clathrin coat assembly)	GO:0030136(clathrin-coated vesicle)	GO:0005545(1-phosphatidylinositol binding),GO:0030276(clathrin binding),GO:0005543(phospholipid binding)	At5g35200	483	KOG0251	Intracellular trafficking, secretion, and vesicular transport; Signal transduction mechanisms	Q9LHS0|CAP10_ARATH	1.30e-159	483	Putative clathrin assembly protein At5g35200 OS=Arabidopsis thaliana OX=3702 GN=At5g35200 PE=1 SV=1	PSS36118.1	2.3e-206	724.5	PSS36118.1 Clathrin assembly protein [Actinidia chinensis var. chinensis]
PB.13970.1	85.6256480062628	33.6426472037864	-1.3449	0.00022799	0.0023964	K05909 E1.10.3.2; laccase [EC:1.10.3.2]	-	-	GO:0005507(copper ion binding)	At5g60020	196	KOG1263	Secondary metabolites biosynthesis, transport and catabolism	Q9FJD5|LAC17_ARATH	1.43e-52	196	Laccase-17 OS=Arabidopsis thaliana OX=3702 GN=LAC17 PE=2 SV=1	XP_020553486.1	3.1e-58	232.3	XP_020553486.1 laccase-17-like [Sesamum indicum]
PB.5614.1	63.44206602169	22.3103696765523	-1.5057	9.1455e-05	0.0010556	-	GO:0006468(protein phosphorylation)	-	GO:0004672(protein kinase activity),GO:0005524(ATP binding)	At3g52890	732	KOG0610	General function prediction only	Q9LFA2|KIPK1_ARATH	0.0	732	Serine/threonine-protein kinase KIPK1 OS=Arabidopsis thaliana OX=3702 GN=KIPK1 PE=1 SV=1	XP_024983576.1	0.0e+00	1107.8	XP_024983576.1 serine/threonine-protein kinase D6PK-like [Cynara cardunculus var. scolymus]
PB.3083.1	109.52821353044	42.2529365210586	-1.3722	0.00024839	0.0025903	-	-	-	-	-	-	-	-	Q9LF24|LNG1_ARATH	1.24e-65	244	Protein LONGIFOLIA 1 OS=Arabidopsis thaliana OX=3702 GN=LNG1 PE=1 SV=1	XP_002265665.1	2.8e-292	1010.4	XP_002265665.1 PREDICTED: protein LONGIFOLIA 1 [Vitis vinifera]
PB.14013.1	15.9386876234881	0.609200448313295	-4.6731	0.00080381	0.0071583	-	GO:0006468(protein phosphorylation)	-	GO:0004672(protein kinase activity),GO:0005524(ATP binding)	At5g03730	380	KOG0192	Signal transduction mechanisms	Q05609|CTR1_ARATH	6.87e-118	380	Serine/threonine-protein kinase CTR1 OS=Arabidopsis thaliana OX=3702 GN=CTR1 PE=1 SV=1	XP_021300375.1	3.1e-111	408.3	XP_021300375.1 serine/threonine-protein kinase CTR1-like isoform X2 [Herrania umbratica]
PB.30131.1	180.022448265039	42.9639525844741	-2.0694	2.9083e-11	7.4085e-10	-	GO:0006355(regulation of transcription, DNA-templated)	-	GO:0008270(zinc ion binding),GO:0043565(sequence-specific DNA binding)	At3g06740	126	KOG1601	Transcription	Q8LG10|GAT15_ARATH	6.66e-34	126	GATA transcription factor 15 OS=Arabidopsis thaliana OX=3702 GN=GATA15 PE=2 SV=2	XP_023765657.1	1.3e-38	166.0	XP_023765657.1 GATA transcription factor 16 [Lactuca sativa]
PB.29601.1	122.046077574834	36.5968960398865	-1.7387	2.2756e-06	3.5097e-05	K09873 TIP; aquaporin TIP	GO:0055085(transmembrane transport)	GO:0016020(membrane)	GO:0015267(channel activity)	At2g25810	212	KOG0223	Carbohydrate transport and metabolism	O82316|TIP41_ARATH	3.52e-65	212	Aquaporin TIP4-1 OS=Arabidopsis thaliana OX=3702 GN=TIP4-1 PE=2 SV=1	PWA68658.1	3.7e-81	307.4	PWA68658.1 TIP41 [Artemisia annua]
PB.2800.1	49.6612637517484	13.6603339776161	-1.8665	0.00037683	0.003727	K03243 EIF5B; translation initiation factor 5B	-	-	GO:0003924(GTPase activity),GO:0005525(GTP binding)	At1g76810	1045	KOG1144	Translation, ribosomal structure and biogenesis	Q10251|IF2P_SCHPO	0.0	657	Eukaryotic translation initiation factor 5B OS=Schizosaccharomyces pombe (strain 972 / ATCC 24843) OX=284812 GN=SPAC56F8.03 PE=1 SV=1	PSS00069.1	0.0e+00	1116.7	PSS00069.1 Eukaryotic translation initiation factor 5B like [Actinidia chinensis var. chinensis]
PB.161.1	178.421499736574	85.3454077027187	-1.0623	1.9866e-05	0.00026215	-	-	-	GO:0003779(actin binding)	-	-	-	-	F4HZB5|NET1D_ARATH	0.0	697	Protein NETWORKED 1D OS=Arabidopsis thaliana OX=3702 GN=NET1D PE=3 SV=1	XP_022758270.1	1.5e-186	659.8	XP_022758270.1 protein NETWORKED 1D-like [Durio zibethinus]
PB.23232.1	295.516110878962	80.979899561247	-1.8702	3.3244e-07	5.7357e-06	-	GO:0006355(regulation of transcription, DNA-templated)	-	GO:0003677(DNA binding)	-	-	-	-	Q9FLJ2|NC100_ARATH	3.00e-143	421	NAC domain-containing protein 100 OS=Arabidopsis thaliana OX=3702 GN=NAC100 PE=2 SV=1	XP_021614789.1	8.2e-154	549.3	XP_021614789.1 NAC domain-containing protein 100-like [Manihot esculenta]
PB.13522.1	46.8951698762039	19.7989424245638	-1.2433	0.0033616	0.024334	-	-	-	GO:0005515(protein binding)	At1g34350	256	KOG1881	General function prediction only	B7SY83|PS1_ARATH	4.89e-70	256	FHA domain-containing protein PS1 OS=Arabidopsis thaliana OX=3702 GN=PS1 PE=2 SV=1	XP_015057240.1	1.0e-165	589.3	XP_015057240.1 PREDICTED: FHA domain-containing protein PS1 [Solanum pennellii]
PB.31075.1	44.0052097878045	6.61173738669673	-2.7356	6.004e-06	8.6693e-05	-	GO:0000160(phosphorelay signal transduction system)	-	-	At3g57040	261	KOG1601	Transcription	O80366|ARR9_ARATH	6.00e-86	261	Two-component response regulator ARR9 OS=Arabidopsis thaliana OX=3702 GN=ARR9 PE=1 SV=1	EOY09015.1	1.4e-73	282.0	EOY09015.1 Type-a response regulator [Theobroma cacao]
PB.28566.1	115.771360839938	47.7591903293651	-1.2747	0.002828	0.020954	K10355 ACTF; actin, other eukaryote	-	-	-	At5g09810	354	KOG0676	Cytoskeleton	P30173|ACT13_SOLTU	2.20e-175	356	Actin-101 OS=Solanum tuberosum OX=4113 GN=AC101 PE=3 SV=1	PPD77676.1	9.7e-99	365.9	PPD77676.1 hypothetical protein GOBAR_DD25413 [Gossypium barbadense]
PB.25457.1	119.650516645829	25.8828985401253	-2.2064	2.5646e-07	4.5012e-06	-	-	-	-	-	-	-	-	-	-	-	-	XP_021817283.1	4.1e-75	287.7	XP_021817283.1 YTH domain-containing protein 1-like [Prunus avium]
PB.5559.1	7.20600072606927	0	-5.3701	0.004248	0.029433	-	-	-	-	-	-	-	-	-	-	-	-	XP_007209310.1	6.8e-08	65.5	XP_007209310.1 serine/threonine-protein kinase 16 [Prunus persica]
PB.5365.1	50.1137657408737	18.9065055378981	-1.4093	0.0023015	0.017643	K11363 SGF11; SAGA-associated factor 11	-	-	-	At5g58570	132	KOG2612	Function unknown	Q94BV2|SGF11_ARATH	5.92e-33	129	SAGA-associated factor 11 OS=Arabidopsis thaliana OX=3702 GN=SGF11 PE=1 SV=1	XP_021654582.1	8.8e-48	198.0	XP_021654582.1 ataxin-7-like protein 3 [Hevea brasiliensis]
PB.7712.1	319.172962887679	150.422148541644	-1.0842	1.4914e-08	3.0224e-07	-	GO:0006468(protein phosphorylation)	-	GO:0005515(protein binding),GO:0004672(protein kinase activity),GO:0005524(ATP binding),GO:0004713(protein tyrosine kinase activity)	-	-	-	-	Q8LFN2|Y3037_ARATH	2.43e-95	305	Probable inactive leucine-rich repeat receptor-like protein kinase At3g03770 OS=Arabidopsis thaliana OX=3702 GN=At3g03770 PE=1 SV=1	XP_011073018.1	7.5e-163	580.1	XP_011073018.1 probable inactive leucine-rich repeat receptor-like protein kinase At3g03770 [Sesamum indicum]
PB.26241.1	103.584007091527	44.657432399206	-1.2172	0.0059041	0.038593	-	-	-	-	-	-	-	-	Q9FN15|GLD27_ARATH	4.98e-18	89.0	Protein CONSERVED IN THE GREEN LINEAGE AND DIATOMS 27, chloroplastic OS=Arabidopsis thaliana OX=3702 GN=CGLD27 PE=2 SV=1	XP_019076591.1	1.4e-40	172.9	XP_019076591.1 PREDICTED: uncharacterized protein LOC100261169 [Vitis vinifera]
PB.12442.1	175.624502800868	69.9403460795039	-1.3276	3.7621e-07	6.4364e-06	-	GO:0006508(proteolysis)	-	GO:0004252(serine-type endopeptidase activity)	-	-	-	-	O49607|SBT16_ARATH	4.13e-164	500	Subtilisin-like protease SBT1.6 OS=Arabidopsis thaliana OX=3702 GN=SBT1.6 PE=2 SV=1	PSS00353.1	0.0e+00	1197.6	PSS00353.1 Subtilisin-like protease [Actinidia chinensis var. chinensis]
PB.1044.1	36.8847364235781	5.61367235643059	-2.7119	3.0253e-05	0.00038142	K01535 PMA1, PMA2; H+-transporting ATPase [EC:7.1.2.1]	-	GO:0016021(integral component of membrane)	GO:0000166(nucleotide binding)	At4g30190	742	KOG0205	Inorganic ion transport and metabolism	Q03194|PMA4_NICPL	0.0	778	Plasma membrane ATPase 4 OS=Nicotiana plumbaginifolia OX=4092 GN=PMA4 PE=2 SV=1	XP_023765347.1	1.3e-254	885.6	XP_023765347.1 plasma membrane ATPase 4-like [Lactuca sativa]
PB.5951.1	174.310230590406	78.4061157745717	-1.1493	0.0010816	0.0092017	K13863 SLC7A1, ATRC1; solute carrier family 7 (cationic amino acid transporter), member 1	GO:0055085(transmembrane transport)	GO:0016020(membrane)	GO:0022857(transmembrane transporter activity)	At5g36940	650	KOG1286	Amino acid transport and metabolism	Q9ASS7|CAAT2_ARATH	0.0	720	Cationic amino acid transporter 2, vacuolar OS=Arabidopsis thaliana OX=3702 GN=CAT2 PE=1 SV=1	KZM91981.1	1.6e-256	891.3	KZM91981.1 hypothetical protein DCAR_020654 [Daucus carota subsp. sativus]
PB.5311.1	444.133070933419	166.557144579529	-1.4143	1.0488e-15	3.3607e-14	-	GO:0055114(oxidation-reduction process)	-	GO:0005506(iron ion binding),GO:0016705(oxidoreductase activity, acting on paired donors, with incorporation or reduction of molecular oxygen),GO:0020037(heme binding)	At5g10610	271	KOG0156	Secondary metabolites biosynthesis, transport and catabolism	W8JIS9|CYC13_CATRO	1.48e-131	316	Cytochrome P450 81C13 OS=Catharanthus roseus OX=4058 GN=CYP81C13 PE=2 SV=1	XP_011074387.1	2.0e-116	426.0	XP_011074387.1 cytochrome P450 81E8-like [Sesamum indicum]
PB.17999.1	106.456870973483	29.3843424548085	-1.8572	1.8763e-05	0.00024955	-	GO:0007017(microtubule-based process)	GO:0005874(microtubule)	GO:0005525(GTP binding),GO:0003924(GTPase activity),GO:0005200(structural constituent of cytoskeleton)	At2g29550	438	KOG1375	Cytoskeleton	Q8H7U1|TBB2_ORYSJ	4.17e-147	440	Tubulin beta-2 chain OS=Oryza sativa subsp. japonica OX=39947 GN=TUBB2 PE=2 SV=1	OTG23120.1	1.2e-130	472.6	OTG23120.1 putative tubulin [Helianthus annuus]
PB.22420.1	131.282347438128	38.4778950670838	-1.7676	1.3807e-08	2.8088e-07	-	GO:0045927(positive regulation of growth)	-	-	-	-	-	-	-	-	-	-	XP_024959392.1	5.2e-204	716.1	XP_024959392.1 uncharacterized protein LOC112500231 [Cynara cardunculus var. scolymus]
PB.9504.1	55.394868461488	11.9118659491374	-2.2191	0.00011642	0.0013095	-	-	-	-	-	-	-	-	-	-	-	-	-	-	-	-
PB.18607.1	284.905716415005	105.634062976457	-1.4322	1.8101e-05	0.00024135	K14498 SNRK2; serine/threonine-protein kinase SRK2 [EC:2.7.11.1]	GO:0006468(protein phosphorylation)	-	GO:0005524(ATP binding),GO:0004672(protein kinase activity)	At4g33950	287	KOG0583	Signal transduction mechanisms	Q75H77|SAPKA_ORYSJ	1.88e-99	284	Serine/threonine-protein kinase SAPK10 OS=Oryza sativa subsp. japonica OX=39947 GN=SAPK10 PE=1 SV=1	XP_022018498.1	1.5e-141	508.8	XP_022018498.1 serine/threonine-protein kinase SRK2E [Helianthus annuus]
PB.32297.1	72.158197537863	11.2170104845728	-2.6792	2.5341e-06	3.8814e-05	K13667 RUMI, KTELC1; protein glucosyltransferase [EC:2.4.1.-]	-	-	-	At5g23850	123	KOG2458	General function prediction only	-	-	-	-	PWA34895.1	2.0e-38	164.5	PWA34895.1 lipopolysaccharide-modifying protein [Artemisia annua]
PB.25286.1	11.0815349606619	0.609200448313295	-4.1561	0.007885	0.048955	-	-	-	-	-	-	-	-	-	-	-	-	KVH91446.1	2.0e-82	312.0	KVH91446.1 Protein of unknown function DUF599 [Cynara cardunculus var. scolymus]
PB.15837.1	9.54781039716446	0	-5.7751	0.0014987	0.012209	K01881 PARS, proS; prolyl-tRNA synthetase [EC:6.1.1.15]	-	-	-	At3g62120	176	KOG4163	Translation, ribosomal structure and biogenesis	Q9M1R2|SYPC_ARATH	4.95e-46	176	Proline--tRNA ligase, cytoplasmic OS=Arabidopsis thaliana OX=3702 GN=At3g62120 PE=1 SV=1	XP_023913107.1	9.0e-44	184.1	XP_023913107.1 proline--tRNA ligase, cytoplasmic-like [Quercus suber]
PB.20812.1	2578.45026810621	896.064818582311	-1.5246	1.5988e-41	1.1344e-39	K08237 E2.4.1.218; hydroquinone glucosyltransferase [EC:2.4.1.218]	-	-	GO:0008194(UDP-glycosyltransferase activity)	At4g01070	593	KOG1192	Energy production and conversion; Carbohydrate transport and metabolism	Q9AR73|HQGT_RAUSE	0.0	707	Hydroquinone glucosyltransferase OS=Rauvolfia serpentina OX=4060 GN=AS PE=1 SV=1	PSS26289.1	4.3e-204	716.5	PSS26289.1 Hydroquinone glucosyltransferase [Actinidia chinensis var. chinensis]
PB.1727.1	77.6404472865511	24.9933068340777	-1.6403	1.6388e-05	0.00021995	-	GO:0006468(protein phosphorylation)	-	GO:0004672(protein kinase activity),GO:0005524(ATP binding),GO:0005515(protein binding)	-	-	-	-	Q9ZWC8|BRL1_ARATH	0.0	1199	Serine/threonine-protein kinase BRI1-like 1 OS=Arabidopsis thaliana OX=3702 GN=BRL1 PE=1 SV=1	XP_024967400.1	7.6e-214	750.0	XP_024967400.1 receptor-like protein kinase BRI1-like 3 [Cynara cardunculus var. scolymus]
PB.21544.1	568.031576573766	228.257683327854	-1.3169	1.1349e-13	3.3487e-12	K09754 CYP98A, C3'H; 5-O-(4-coumaroyl)-D-quinate 3'-monooxygenase [EC:1.14.14.96]	GO:0055114(oxidation-reduction process)	-	GO:0005506(iron ion binding),GO:0016705(oxidoreductase activity, acting on paired donors, with incorporation or reduction of molecular oxygen),GO:0020037(heme binding)	At2g40890	767	KOG0156	Secondary metabolites biosynthesis, transport and catabolism	O48922|C98A2_SOYBN	0.0	773	Cytochrome P450 98A2 OS=Glycine max OX=3847 GN=CYP98A2 PE=2 SV=1	XP_021970929.1	1.3e-250	870.9	XP_021970929.1 cytochrome P450 98A3-like [Helianthus annuus]
PB.2308.1	110.629074160246	34.2051076789587	-1.6962	1.8037e-06	2.8264e-05	K14272 GGAT; glutamate--glyoxylate aminotransferase [EC:2.6.1.4 2.6.1.2 2.6.1.44]	GO:0009058(biosynthetic process)	-	GO:0003824(catalytic activity),GO:0030170(pyridoxal phosphate binding)	At1g23310	402	KOG0258	Amino acid transport and metabolism	Q9LR30|GGT1_ARATH	4.10e-126	402	Glutamate--glyoxylate aminotransferase 1 OS=Arabidopsis thaliana OX=3702 GN=GGAT1 PE=1 SV=1	PSS28516.1	6.0e-136	491.1	PSS28516.1 Glutamate--glyoxylate aminotransferase [Actinidia chinensis var. chinensis]
PB.2192.1	69968.6504777258	6271.29650534249	-3.4799	0.0012457	0.010381	-	-	-	-	-	-	-	-	P12173|YCF68_ORYSJ	3.44e-33	128	Uncharacterized protein ycf68 OS=Oryza sativa subsp. japonica OX=39947 GN=ycf68-1 PE=3 SV=1	PPR83387.1	2.7e-75	289.7	PPR83387.1 hypothetical protein GOBAR_AA37329 [Gossypium barbadense]
PB.10543.1	569.444057911896	237.929233830543	-1.2597	4.4612e-19	1.6654e-17	-	GO:0006468(protein phosphorylation),GO:0048544(recognition of pollen)	-	GO:0005524(ATP binding),GO:0004672(protein kinase activity),GO:0004674(protein serine/threonine kinase activity)	-	-	-	-	P17801|KPRO_MAIZE	1.44e-164	504	Putative receptor protein kinase ZmPK1 OS=Zea mays OX=4577 GN=PK1 PE=2 SV=2	XP_024976252.1	1.6e-273	947.6	XP_024976252.1 putative receptor protein kinase ZmPK1 [Cynara cardunculus var. scolymus]
PB.746.1	6.28571180904678	0	-5.1765	0.0066558	0.042489	-	-	-	-	At3g32110	127	KOG1075	General function prediction only	P0C2F6|RNHX1_ARATH	2.23e-40	137	Putative ribonuclease H protein At1g65750 OS=Arabidopsis thaliana OX=3702 GN=At1g65750 PE=3 SV=1	CAN75589.1	2.3e-89	336.7	CAN75589.1 hypothetical protein VITISV_042880 [Vitis vinifera]
PB.31392.1	184.064620854614	68.996573933757	-1.4138	0.0013753	0.011361	K23280 RRT; rhamnogalacturonan I rhamnosyltransferase [EC:2.4.1.351]	-	-	-	-	-	-	-	Q4V398|RRT1_ARATH	3.42e-70	229	Rhamnogalacturonan I rhamnosyltransferase 1 OS=Arabidopsis thaliana OX=3702 GN=RRT1 PE=1 SV=1	OVA16898.1	1.9e-74	284.6	OVA16898.1 GDP-fucose protein O-fucosyltransferase [Macleaya cordata]
PB.2008.1	22.5956639244384	4.40262449814792	-2.3609	0.001382	0.011409	-	-	-	-	At4g09710	73.2	KOG1075	General function prediction only	P0C2F6|RNHX1_ARATH	1.36e-08	63.2	Putative ribonuclease H protein At1g65750 OS=Arabidopsis thaliana OX=3702 GN=At1g65750 PE=3 SV=1	CAN70922.1	4.1e-47	196.1	CAN70922.1 hypothetical protein VITISV_016266 [Vitis vinifera]
PB.9393.1	160.753898227312	45.4755158457889	-1.8212	2.7163e-11	6.9328e-10	-	-	-	GO:0005515(protein binding)	At1g78230	395	KOG0531	Signal transduction mechanisms	Q54Q39|PP1R7_DICDI	8.74e-10	65.1	Protein phosphatase 1 regulatory subunit pprA OS=Dictyostelium discoideum OX=44689 GN=pprA PE=3 SV=1	EOY15978.1	1.7e-188	665.2	EOY15978.1 Outer arm dynein light chain 1 protein, putative isoform 1 [Theobroma cacao]
PB.10065.1	56.9512505025664	18.0119826635498	-1.6625	0.0002753	0.0028286	-	GO:0055085(transmembrane transport)	GO:0016021(integral component of membrane)	GO:0005524(ATP binding),GO:0016887(ATPase activity),GO:0042626(ATPase activity, coupled to transmembrane movement of substances)	At1g54350	864	KOG0060	Lipid transport and metabolism; General function prediction only	Q6NLC1|AB2D_ARATH	0.0	866	ABC transporter D family member 2, chloroplastic OS=Arabidopsis thaliana OX=3702 GN=ABCC2 PE=1 SV=1	XP_021673580.1	4.2e-277	959.5	XP_021673580.1 ABC transporter D family member 2, chloroplastic isoform X1 [Hevea brasiliensis]
PB.7153.1	89.9461050126361	37.2511099205251	-1.2763	0.0012061	0.010086	K03028 PSMD2, RPN1; 26S proteasome regulatory subunit N1	-	-	-	At2g20580	837	KOG2005	Posttranslational modification, protein turnover, chaperones	Q9SIV2|PSD2A_ARATH	0.0	841	26S proteasome non-ATPase regulatory subunit 2 homolog A OS=Arabidopsis thaliana OX=3702 GN=RPN1A PE=1 SV=2	KZN01000.1	1.1e-222	778.9	KZN01000.1 hypothetical protein DCAR_009754 [Daucus carota subsp. sativus]
PB.13420.1	367.513644690052	174.632795043515	-1.0729	4.4536e-09	9.4905e-08	-	-	-	GO:0005515(protein binding)	At4g25990	206	KOG1601	Transcription	Q9LU68|CIA2_ARATH	1.74e-57	206	Protein CHLOROPLAST IMPORT APPARATUS 2 OS=Arabidopsis thaliana OX=3702 GN=CIA2 PE=1 SV=1	XP_024960253.1	2.4e-119	435.3	XP_024960253.1 protein CHLOROPLAST IMPORT APPARATUS 2-like [Cynara cardunculus var. scolymus]
PB.28286.1	255.077041170254	104.50428300343	-1.2852	2.52e-06	3.862e-05	K08235 E2.4.1.207; xyloglucan:xyloglucosyl transferase [EC:2.4.1.207]	GO:0005975(carbohydrate metabolic process),GO:0010411(xyloglucan metabolic process),GO:0042546(cell wall biogenesis),GO:0006073(cellular glucan metabolic process)	GO:0005618(cell wall),GO:0048046(apoplast)	GO:0004553(hydrolase activity, hydrolyzing O-glycosyl compounds),GO:0016762(xyloglucan:xyloglucosyl transferase activity)	-	-	-	-	Q9SJL9|XTH32_ARATH	2.28e-169	481	Probable xyloglucan endotransglucosylase/hydrolase protein 32 OS=Arabidopsis thaliana OX=3702 GN=XTH32 PE=2 SV=1	XP_019250738.1	1.5e-150	538.1	XP_019250738.1 PREDICTED: probable xyloglucan endotransglucosylase/hydrolase protein 32 [Nicotiana attenuata]
PB.21912.1	513.765455272228	252.641326103842	-1.0239	1.9496e-05	0.00025825	-	-	-	-	At1g24440	240	KOG1039	Posttranslational modification, protein turnover, chaperones	Q9M022|AIRP2_ARATH	1.45e-49	176	E3 ubiquitin-protein ligase AIRP2 OS=Arabidopsis thaliana OX=3702 GN=AIRP2 PE=1 SV=1	XP_027098462.1	6.7e-98	363.6	XP_027098462.1 E3 ubiquitin-protein ligase AIRP2-like [Coffea arabica]
PB.494.1	885.33849237025	382.714500414505	-1.2102	1.0231e-07	1.8752e-06	-	-	-	GO:0008194(UDP-glycosyltransferase activity),GO:0005515(protein binding)	At3g22150	943	KOG4197	General function prediction only	Q9LIE7|PP246_ARATH	0.0	943	Pentatricopeptide repeat-containing protein At3g22150, chloroplastic OS=Arabidopsis thaliana OX=3702 GN=PCMP-E95 PE=2 SV=1	XP_024995880.1	0.0e+00	1111.7	XP_024995880.1 pentatricopeptide repeat-containing protein At3g22150, chloroplastic [Cynara cardunculus var. scolymus]
PB.20662.1	232.333646364947	93.1908113826311	-1.3178	2.9405e-07	5.1202e-06	K00512 CYP17A; steroid 17alpha-monooxygenase / 17alpha-hydroxyprogesterone deacetylase [EC:1.14.14.19 1.14.14.32]	GO:0055114(oxidation-reduction process)	-	GO:0016705(oxidoreductase activity, acting on paired donors, with incorporation or reduction of molecular oxygen),GO:0005506(iron ion binding),GO:0020037(heme binding)	At4g13770	185	KOG0156	Secondary metabolites biosynthesis, transport and catabolism	O48923|C71DA_SOYBN	1.95e-83	275	Cytochrome P450 71D10 OS=Glycine max OX=3847 GN=CYP71D10 PE=2 SV=1	AUR26637.1	2.7e-89	335.1	AUR26637.1 cytochrome P450 oxidase 71D10-like protein [Platycodon grandiflorus]
PB.16477.1	234.222683152297	47.1772439011266	-2.3149	1.3244e-14	4.0525e-13	K00521 E1.16.1.7; ferric-chelate reductase [EC:1.16.1.7]	GO:0055114(oxidation-reduction process)	-	GO:0016491(oxidoreductase activity)	At5g50160	636	KOG0039	Secondary metabolites biosynthesis, transport and catabolism; Inorganic ion transport and metabolism	Q8VY13|FRO8_ARATH	0.0	638	Ferric reduction oxidase 8, mitochondrial OS=Arabidopsis thaliana OX=3702 GN=FRO8 PE=1 SV=1	XP_024976857.1	5.0e-273	945.7	XP_024976857.1 ferric reduction oxidase 8, mitochondrial [Cynara cardunculus var. scolymus]
PB.3688.1	76.0432487615537	16.9060036289663	-2.1653	1.2061e-07	2.1924e-06	K22768 MBD9; methyl-CpG-binding domain-containing protein 9 [EC:2.3.1.48]	-	GO:0042025(host cell nucleus)	GO:0003677(DNA binding)	-	-	-	-	Q9SGH2|MBD9_ARATH	5.46e-07	58.5	Methyl-CpG-binding domain-containing protein 9 OS=Arabidopsis thaliana OX=3702 GN=MBD9 PE=2 SV=1	XP_021668999.1	1.3e-09	71.2	XP_021668999.1 methyl-CpG-binding domain-containing protein 9 isoform X1 [Hevea brasiliensis]
PB.9639.1	78.3946386737881	16.8986505906224	-2.2141	5.9693e-06	8.6239e-05	K23625 ATXN2_2L; ataxin 2/2L	-	-	GO:0005515(protein binding)	-	-	-	-	Q8VZS6|GIP1_ARATH	6.09e-11	70.1	GBF-interacting protein 1 OS=Arabidopsis thaliana OX=3702 GN=GIP1 PE=1 SV=1	KVI10387.1	5.0e-52	211.8	KVI10387.1 Protein of unknown function DUF1296 [Cynara cardunculus var. scolymus]
PB.23323.1	112.654576823737	56.4370393682774	-1.0017	0.0036925	0.02625	-	GO:0055085(transmembrane transport)	GO:0016021(integral component of membrane),GO:0016020(membrane)	GO:0022857(transmembrane transporter activity)	At1g77210	724	KOG0254	General function prediction only	Q8GW61|STP14_ARATH	0.0	724	Sugar transport protein 14 OS=Arabidopsis thaliana OX=3702 GN=STP14 PE=2 SV=2	XP_019192602.1	2.2e-239	833.6	XP_019192602.1 PREDICTED: sugar transport protein 14-like [Ipomoea nil]
PB.27320.1	527.021509214049	112.70165006425	-2.2257	1.9947e-28	1.0622e-26	-	-	-	-	-	-	-	-	Q9FMF5|RPT3_ARATH	9.73e-71	242	Root phototropism protein 3 OS=Arabidopsis thaliana OX=3702 GN=RPT3 PE=1 SV=2	EOY26598.1	2.6e-158	563.9	EOY26598.1 Phototropic-responsive NPH3 family protein [Theobroma cacao]
PB.3818.1	14.9714801262116	0.615858157429687	-4.5793	0.00073511	0.0066313	-	-	-	-	-	-	-	-	-	-	-	-	-	-	-	-
PB.46.1	47.5478183815058	12.9129121693479	-1.8797	5.6562e-05	0.000678	-	-	-	-	-	-	-	-	-	-	-	-	XP_020254211.1	6.2e-11	76.6	XP_020254211.1 uncharacterized protein LOC109831291 [Asparagus officinalis]
PB.7022.1	52.9926675030811	20.8961138986403	-1.3394	0.0032247	0.023518	K14857 SPB1, FTSJ3; AdoMet-dependent rRNA methyltransferase SPB1 [EC:2.1.1.-]	GO:0006364(rRNA processing)	GO:0005634(nucleus)	GO:0008168(methyltransferase activity)	At4g25730	310	KOG1098	RNA processing and modification; General function prediction only	Q54NX0|SPB1_DICDI	9.80e-16	86.3	pre-rRNA 2'-O-ribose RNA methyltransferase OS=Dictyostelium discoideum OX=44689 GN=fsjC PE=3 SV=1	PSS29440.1	1.0e-130	473.4	PSS29440.1 AdoMet-dependent rRNA methyltransferase [Actinidia chinensis var. chinensis]
PB.10825.1	48.026663635595	2.95424883610006	-4.0442	8.1999e-05	0.0009569	-	-	-	-	At3g51620	276	KOG1906	Replication, recombination and repair	-	-	-	-	PSR86230.1	6.7e-131	473.8	PSR86230.1 hypothetical protein CEY00_Acc31868 [Actinidia chinensis var. chinensis]
PB.18517.1	78.9236908968118	23.4956819006313	-1.7484	0.0023082	0.017677	K19025 AP5Z1, SPG48; AP-5 complex subunit zeta-1	-	GO:0044599(AP-5 adaptor complex)	-	-	-	-	-	-	-	-	-	XP_002281589.2	1.2e-265	921.0	XP_002281589.2 PREDICTED: AP-5 complex subunit zeta-1 [Vitis vinifera]
PB.20137.1	61.7740842484248	23.7971010618092	-1.374	0.0066645	0.042534	-	-	-	-	-	-	-	-	-	-	-	-	XP_022034629.1	3.8e-67	261.5	XP_022034629.1 uncharacterized protein LOC110936530 [Helianthus annuus]
PB.11453.1	98.2394936614538	47.98624776855	-1.0333	0.0028438	0.021061	K14763 NAF1; H/ACA ribonucleoprotein complex non-core subunit NAF1	GO:0001522(pseudouridine synthesis),GO:0042254(ribosome biogenesis)	-	-	At1g03530	266	KOG2236	Function unknown	Q52KK4|NAF1_RAT	1.85e-16	87.0	H/ACA ribonucleoprotein complex non-core subunit NAF1 OS=Rattus norvegicus OX=10116 GN=Naf1 PE=1 SV=1	XP_024989378.1	2.5e-98	365.5	XP_024989378.1 H/ACA ribonucleoprotein complex non-core subunit NAF1-like [Cynara cardunculus var. scolymus]
PB.18675.1	5655.8233896757	2732.0531796599	-1.05	6.8192e-16	2.201e-14	K14190 VTC2_5; GDP-L-galactose phosphorylase [EC:2.7.7.69]	-	-	-	At4g26850	583	KOG2720	General function prediction only	Q8RWE8|GGAP1_ARATH	0.0	595	GDP-L-galactose phosphorylase 1 OS=Arabidopsis thaliana OX=3702 GN=VTC2 PE=1 SV=1	XP_024976689.1	2.1e-201	707.6	XP_024976689.1 GDP-L-galactose phosphorylase 2-like [Cynara cardunculus var. scolymus]
PB.24248.1	134.08946544017	42.8752525145704	-1.6414	1.7373e-06	2.7322e-05	-	-	-	-	-	-	-	-	-	-	-	-	-	-	-	-
PB.16579.1	9.66678266816035	0	-5.8034	0.0007466	0.0067189	K14508 NPR1; regulatory protein NPR1	-	-	GO:0005515(protein binding)	At1g64280	428	KOG0504	General function prediction only	Q9FDY4|NPR1_ORYSJ	2.95e-167	498	BTB/POZ domain and ankyrin repeat-containing protein NPR1 OS=Oryza sativa subsp. japonica OX=39947 GN=NPR1 PE=1 SV=1	AYM55854.1	6.0e-178	629.8	AYM55854.1 nonexpresser of PR genes 1 [Camptotheca acuminata]
PB.21420.1	62.2624464916121	20.3955227838718	-1.6085	0.00031827	0.0032143	-	-	-	GO:0003677(DNA binding)	-	-	-	-	Q700D9|MYBF_ARATH	4.35e-20	94.0	Putative Myb family transcription factor At1g14600 OS=Arabidopsis thaliana OX=3702 GN=At1g14600 PE=2 SV=2	XP_010937910.1	8.2e-27	127.5	XP_010937910.1 PREDICTED: uncharacterized protein LOC105057131 isoform X2 [Elaeis guineensis]
PB.7332.1	29.7302140729606	1.84757447228906	-3.9958	0.00031464	0.0031797	-	-	-	-	-	-	-	-	-	-	-	-	-	-	-	-
PB.15964.1	125.990916972642	49.3647931308369	-1.3541	0.00028339	0.0029061	-	-	-	-	-	-	-	-	-	-	-	-	PSS33823.1	6.5e-135	486.9	PSS33823.1 Toll-like receptor 7 [Actinidia chinensis var. chinensis]
PB.24012.1	27.2204323523678	0.609200448313295	-5.4457	1.1093e-05	0.00015351	K07374 TUBA; tubulin alpha	GO:0007017(microtubule-based process)	GO:0005874(microtubule)	GO:0003924(GTPase activity),GO:0005200(structural constituent of cytoskeleton),GO:0005525(GTP binding)	At4g14960	622	KOG1376	Cytoskeleton	P33629|TBA_PRUDU	0.0	629	Tubulin alpha chain OS=Prunus dulcis OX=3755 GN=TUBA PE=2 SV=1	KJB32211.1	2.2e-188	664.1	KJB32211.1 hypothetical protein B456_005G229600 [Gossypium raimondii]
PB.26754.1	30.2943167583159	5.30976746150147	-2.5087	0.0005689	0.0053149	-	-	-	-	-	-	-	-	-	-	-	-	XP_010652725.1	8.6e-35	153.7	XP_010652725.1 PREDICTED: uncharacterized protein LOC100262963 [Vitis vinifera]
PB.21426.1	161.725331373125	73.4179404746317	-1.14	0.00017512	0.0019011	-	GO:0007165(signal transduction)	-	-	At5g22400	399	KOG4270	Signal transduction mechanisms	Q8GYY5|RGAP3_ARATH	1.13e-141	423	Rho GTPase-activating protein 3 OS=Arabidopsis thaliana OX=3702 GN=ROPGAP3 PE=2 SV=1	PSS23510.1	8.5e-157	559.3	PSS23510.1 Rho GTPase-activating protein [Actinidia chinensis var. chinensis]
PB.23076.1	414.960377948236	178.879238896423	-1.2162	1.5952e-07	2.8663e-06	K20623 CYP92A6; typhasterol/6-deoxotyphasterol 2alpha-hydroxylase	GO:0055114(oxidation-reduction process)	-	GO:0005506(iron ion binding),GO:0016705(oxidoreductase activity, acting on paired donors, with incorporation or reduction of molecular oxygen),GO:0020037(heme binding)	At5g07990	290	KOG0156	Secondary metabolites biosynthesis, transport and catabolism	A0A1D6HSP4|C92C5_MAIZE	2.82e-124	363	Dimethylnonatriene synthase OS=Zea mays OX=4577 GN=CYP92C5 PE=1 SV=1	XP_024979632.1	1.4e-172	611.7	XP_024979632.1 cytochrome P450 71A1-like [Cynara cardunculus var. scolymus]
PB.21035.1	291.222060389594	107.633446245587	-1.4365	2.6325e-09	5.7345e-08	-	-	-	-	At5g03150	338	KOG1721	General function prediction only	Q700D2|IDD10_ARATH	2.29e-111	347	Zinc finger protein JACKDAW OS=Arabidopsis thaliana OX=3702 GN=JKD PE=1 SV=1	KVI09546.1	3.6e-171	607.1	KVI09546.1 Zinc finger, C2H2 [Cynara cardunculus var. scolymus]
PB.19640.1	248.111335150958	100.248695707655	-1.3065	0.00018802	0.0020226	K07399 resB, ccs1; cytochrome c biogenesis protein	-	-	-	-	-	-	-	Q75KA9|CCS1_ORYSJ	0.0	664	Cytochrome c biogenesis protein CCS1, chloroplastic OS=Oryza sativa subsp. japonica OX=39947 GN=CCS1 PE=2 SV=1	XP_006487198.1	1.9e-207	727.6	XP_006487198.1 cytochrome c biogenesis protein CCS1, chloroplastic [Citrus sinensis]
PB.20880.1	41.6014674923035	12.03240004246	-1.7891	0.0038937	0.027394	K08287 E2.7.12.1; dual-specificity kinase [EC:2.7.12.1]	GO:0006468(protein phosphorylation)	-	GO:0004672(protein kinase activity),GO:0005524(ATP binding)	At3g53570	420	KOG0671	Signal transduction mechanisms	P51566|AFC1_ARATH	4.32e-140	420	Serine/threonine-protein kinase AFC1 OS=Arabidopsis thaliana OX=3702 GN=AFC1 PE=2 SV=2	XP_021289125.1	1.2e-121	442.6	XP_021289125.1 serine/threonine-protein kinase AFC1 isoform X2 [Herrania umbratica]
PB.32629.1	63.0474776869696	20.8407662380265	-1.5904	0.0059006	0.038593	-	-	-	-	-	-	-	-	-	-	-	-	-	-	-	-
PB.11945.1	55.0969290668437	17.1470079519035	-1.6844	0.0010412	0.008904	-	GO:0006468(protein phosphorylation)	-	GO:0004672(protein kinase activity),GO:0005524(ATP binding)	-	-	-	-	Q9ZU46|ZAR1_ARATH	0.0	555	Receptor protein kinase-like protein ZAR1 OS=Arabidopsis thaliana OX=3702 GN=ZAR1 PE=1 SV=1	XP_024991811.1	1.1e-250	871.7	XP_024991811.1 receptor protein kinase-like protein ZAR1 isoform X2 [Cynara cardunculus var. scolymus]
PB.8587.1	138.61677417225	21.7913959659241	-2.6707	3.6748e-12	9.8944e-11	-	-	-	-	-	-	-	-	O81316|SCL6_ARATH	6.40e-146	449	Scarecrow-like protein 6 OS=Arabidopsis thaliana OX=3702 GN=SCL6 PE=1 SV=1	KVH89215.1	1.6e-207	728.4	KVH89215.1 Transcription factor GRAS [Cynara cardunculus var. scolymus]
PB.1601.1	921.557932996714	110.808103093665	-3.0558	0.0040203	0.028135	-	-	-	GO:0005515(protein binding)	At1g22960	588	KOG4197	General function prediction only	P0C7Q9|PPR56_ARATH	0.0	588	Pentatricopeptide repeat-containing protein At1g22960, mitochondrial OS=Arabidopsis thaliana OX=3702 GN=At1g22960 PE=2 SV=1	XP_015895581.1	2.0e-49	203.8	XP_015895581.1 pentatricopeptide repeat-containing protein At1g22960, mitochondrial [Ziziphus jujuba]
PB.7480.1	198.082827805394	49.0699678150673	-2.0123	1.6116e-15	5.133e-14	-	GO:0006468(protein phosphorylation)	-	GO:0004672(protein kinase activity),GO:0005524(ATP binding)	-	-	-	-	Q8RXC8|RBK2_ARATH	1.18e-70	246	Receptor-like cytosolic serine/threonine-protein kinase RBK2 OS=Arabidopsis thaliana OX=3702 GN=RBK2 PE=1 SV=1	PWA53914.1	6.0e-253	879.4	PWA53914.1 hypothetical protein CTI12_AA437730 [Artemisia annua]
PB.15911.1	275.858469561568	89.0057414339335	-1.632	4.0078e-15	1.2539e-13	-	GO:0006629(lipid metabolic process)	-	GO:0016627(oxidoreductase activity, acting on the CH-CH group of donors)	At5g16010	271	KOG1638	Lipid transport and metabolism	Q55C17|TECR_DICDI	1.72e-17	87.4	Very-long-chain enoyl-CoA reductase OS=Dictyostelium discoideum OX=44689 GN=gpsn2 PE=3 SV=1	XP_019233509.1	1.5e-99	369.4	XP_019233509.1 PREDICTED: very-long-chain enoyl-CoA reductase [Nicotiana attenuata]
