# Supplementary material for: Transcriptomic Analysis Provides Novel Insights into the Heat Stress-Induced Response in Codonopsis tangshen
Source: Life (Basel). 2023 Jan 6;13(1):168. doi: 10.3390/life13010168 (PMC9867074; doi:10.3390/life13010168)
Supplement: Supplementary file 1 [file life-13-00168-s001.zip › Table S6 KEGG_classification.xls]

KEGG_classification	KEGG_sub_classification	Genes
Cellular Processes	Transport and catabolism	543
Environmental Information Processing	Membrane transport	52
Environmental Information Processing	Signal transduction	447
Genetic Information Processing	Folding, sorting and degradation	948
Genetic Information Processing	Replication and repair	208
Genetic Information Processing	Transcription	500
Genetic Information Processing	Translation	951
Metabolism	Amino acid metabolism	643
Metabolism	Biosynthesis of other secondary metabolites	230
Metabolism	Carbohydrate metabolism	1095
Metabolism	Energy metabolism	421
Metabolism	Global and overview maps	3070
Metabolism	Glycan biosynthesis and metabolism	273
Metabolism	Lipid metabolism	548
Metabolism	Metabolism of cofactors and vitamins	388
Metabolism	Metabolism of other amino acids	335
Metabolism	Metabolism of terpenoids and polyketides	237
Metabolism	Nucleotide metabolism	200
Organismal Systems	Environmental adaptation	337
