# Supplementary material for: Transcriptomic Analysis Provides Novel Insights into the Heat Stress-Induced Response in Codonopsis tangshen
Source: Life (Basel). 2023 Jan 6;13(1):168. doi: 10.3390/life13010168 (PMC9867074; doi:10.3390/life13010168)
Supplement: Supplementary file 1 [file life-13-00168-s001.zip › Table S7 L_vs_L_Ht_all.go.significant.enrichment.xls]

ID	Description	GO_Class	GeneRatio	BgRatio	pvalue	padj	Count	geneID
GO:0006457	protein folding	BP	87/1627	195/19546	1.88E-42	6.94E-40	87	PB.10172.1/PB.19793.1/PB.21691.1/PB.20516.1/PB.14991.1/PB.17256.1/PB.3128.1/PB.12803.1/PB.4417.1/PB.18916.1/PB.32406.1/PB.8101.1/PB.12787.1/PB.15032.1/PB.8020.1/PB.11348.1/PB.3288.1/PB.15986.1/PB.18239.1/PB.12463.1/PB.31965.1/PB.17759.1/PB.31669.1/PB.8744.1/PB.5523.1/PB.28479.1/PB.8077.1/PB.16381.1/PB.10328.1/PB.21410.1/PB.25574.1/PB.32424.1/PB.5527.1/PB.28505.1/PB.28831.1/PB.9359.1/PB.25141.1/PB…
GO:0051082	unfolded protein binding	MF	59/1627	133/19546	5.43E-29	1.00E-26	59	PB.10172.1/PB.19793.1/PB.21691.1/PB.20516.1/PB.3128.1/PB.12803.1/PB.4417.1/PB.8101.1/PB.12787.1/PB.8020.1/PB.11348.1/PB.3288.1/PB.18239.1/PB.8744.1/PB.5523.1/PB.8077.1/PB.16381.1/PB.21410.1/PB.32424.1/PB.5527.1/PB.28831.1/PB.9359.1/PB.3471.1/PB.25729.1/PB.25271.1/PB.10797.1/PB.7859.1/PB.29582.1/PB.10862.1/PB.22469.1/PB.25281.1/PB.15671.1/PB.27207.1/PB.24350.1/PB.12772.1/PB.25926.1/PB.16924.1/PB.1…
GO:0042026	protein refolding	BP	17/1627	24/19546	8.04E-14	9.91E-12	17	PB.17256.1/PB.18916.1/PB.15032.1/PB.12463.1/PB.17759.1/PB.10328.1/PB.13745.1/PB.14686.1/PB.15630.1/PB.15349.1/PB.12391.1/PB.5199.1/PB.4850.1/PB.16064.1/PB.13245.1/PB.12428.1/PB.15023.1
GO:0051087	chaperone binding	MF	19/1627	33/19546	7.29E-13	6.74E-11	19	PB.28563.1/PB.9788.1/PB.27661.1/PB.24555.1/PB.465.1/PB.14991.1/PB.21616.1/PB.29625.1/PB.11374.1/PB.14379.1/PB.2595.1/PB.21451.1/PB.17341.1/PB.17595.1/PB.21020.1/PB.11403.1/PB.17380.1/PB.5145.1/PB.19186.1
GO:0003700	DNA-binding transcription factor activity	MF	54/1627	267/19546	7.30E-10	5.40E-08	54	PB.14065.1/PB.26694.1/PB.5945.1/PB.10502.1/PB.27595.1/PB.27790.1/PB.26291.1/PB.21759.1/PB.6276.1/PB.30350.1/PB.30413.1/PB.13244.1/PB.30925.1/PB.30882.1/PB.29137.1/PB.26071.1/PB.20381.1/PB.13230.1/PB.31762.1/PB.30408.1/PB.22239.1/PB.30880.1/PB.19784.1/PB.9306.1/PB.17400.1/PB.19303.1/PB.26632.1/PB.30905.1/PB.11572.1/PB.30540.1/PB.26199.1/PB.31328.1/PB.17995.1/PB.30509.1/PB.22986.1/PB.20861.1/PB.321…
GO:0001671	ATPase activator activity	MF	8/1627	11/19546	2.98E-07	1.84E-05	8	PB.9788.1/PB.27661.1/PB.24555.1/PB.21616.1/PB.29625.1/PB.11374.1/PB.14379.1/PB.11403.1
GO:0015267	channel activity	MF	12/1627	30/19546	2.22E-06	0.000117452	12	PB.27580.1/PB.28319.1/PB.29840.1/PB.18966.1/PB.30195.1/PB.28812.1/PB.29830.1/PB.31112.1/PB.31256.1/PB.29601.1/PB.19771.1/PB.18510.1
GO:0006885	regulation of pH	BP	7/1627	11/19546	6.68E-06	0.000309172	7	PB.17870.1/PB.15627.1/PB.16745.1/PB.12102.1/PB.12989.1/PB.18939.1/PB.14516.1
GO:0006814	sodium ion transport	BP	7/1627	12/19546	1.49E-05	0.000532502	7	PB.17870.1/PB.15627.1/PB.16745.1/PB.12102.1/PB.12989.1/PB.18939.1/PB.14516.1
GO:0015385	sodium:proton antiporter activity	MF	7/1627	12/19546	1.49E-05	0.000532502	7	PB.17870.1/PB.15627.1/PB.16745.1/PB.12102.1/PB.12989.1/PB.18939.1/PB.14516.1
GO:0031072	heat shock protein binding	MF	10/1627	25/19546	1.58E-05	0.000532502	10	PB.21691.1/PB.12787.1/PB.8077.1/PB.25729.1/PB.22469.1/PB.25281.1/PB.24350.1/PB.16924.1/PB.16949.1/PB.8775.1
GO:0008194	UDP-glycosyltransferase activity	MF	19/1627	87/19546	7.95E-05	0.002449981	19	PB.23304.1/PB.25496.1/PB.18852.1/PB.27369.1/PB.20812.1/PB.10634.1/PB.20127.1/PB.25846.1/PB.24414.1/PB.24341.1/PB.25715.1/PB.25834.1/PB.26623.1/PB.494.1/PB.28008.1/PB.23593.1/PB.27745.1/PB.22786.1/PB.18513.1
GO:0016042	lipid catabolic process	BP	6/1627	13/19546	0.000338602	0.009409005	6	PB.24060.1/PB.25701.1/PB.11016.1/PB.3216.1/PB.11974.1/PB.16005.1
GO:0030145	manganese ion binding	MF	8/1627	23/19546	0.000356016	0.009409005	8	PB.11972.1/PB.19329.1/PB.13427.1/PB.14395.1/PB.17762.1/PB.19465.1/PB.7647.1/PB.12921.1
GO:0004190	aspartic-type endopeptidase activity	MF	18/1627	92/19546	0.000511892	0.012626669	18	PB.8230.1/PB.673.1/PB.10571.1/PB.17921.1/PB.12996.1/PB.8507.1/PB.21739.1/PB.23542.1/PB.10179.1/PB.15358.1/PB.19659.1/PB.22928.1/PB.26161.1/PB.22162.1/PB.28105.1/PB.20978.1/PB.27030.1/PB.25374.1
GO:0043565	sequence-specific DNA binding	MF	27/1627	170/19546	0.000840756	0.019442482	27	PB.26694.1/PB.5945.1/PB.10502.1/PB.27595.1/PB.27790.1/PB.30832.1/PB.30350.1/PB.22784.1/PB.22239.1/PB.9306.1/PB.17400.1/PB.26632.1/PB.30131.1/PB.11572.1/PB.26199.1/PB.17995.1/PB.16300.1/PB.26733.1/PB.27700.1/PB.9501.1/PB.28576.1/PB.21288.1/PB.17042.1/PB.27665.1/PB.2802.1/PB.31800.1/PB.8236.1
GO:0009767	photosynthetic electron transport chain	BP	5/1627	12/19546	0.001911872	0.0392996	5	PB.8458.1/PB.2752.1/PB.16621.1/PB.5271.1/PB.7798.1
GO:0019684	photosynthesis, light reaction	BP	5/1627	12/19546	0.001911872	0.0392996	5	PB.8458.1/PB.2752.1/PB.16621.1/PB.5271.1/PB.7798.1
