# Supplementary material for: Transcriptomic Analysis Provides Novel Insights into the Heat Stress-Induced Response in Codonopsis tangshen
Source: Life (Basel). 2023 Jan 6;13(1):168. doi: 10.3390/life13010168 (PMC9867074; doi:10.3390/life13010168)
Supplement: Supplementary file 1 [file life-13-00168-s001.zip › Table S8 L_vs_L_Ht_up.kegg.significant.enrichment.xls]

ID	Description	GeneRatio	BgRatio	pvalue	padj	Count	geneID
map04141	Protein processing in endoplasmic reticulum	123/460	380/6566	1.43982536789588e-53	1.35343584582213e-51	123	PB.10172.1/PB.15932.1/PB.20960.1/PB.24388.1/PB.28760.1/PB.29202.1/PB.30626.1/PB.31200.1/PB.31349.1/PB.31500.1/PB.31562.1/PB.31601.1/PB.31705.1/PB.31783.1/PB.31857.1/PB.32065.1/PB.32085.1/PB.32268.1/PB.4826.1/PB.8046.1/PB.9755.1/PB.5076.1/PB.21691.1/PB.30957.1/PB.32324.1/PB.13631.1/PB.30826.1/PB.31618.1/PB.7431.1/PB.31933.1/PB.8575.1/PB.3128.1/PB.4417.1/PB.14323.1/PB.8101.1/PB.12787.1/PB.8020.1/PB…
map04626	Plant-pathogen interaction	67/460	272/6566	5.52879967398546e-21	2.59853584677317e-19	67	PB.10172.1/PB.31509.1/PB.14842.1/PB.17657.1/PB.3128.1/PB.4417.1/PB.27069.1/PB.8101.1/PB.12447.1/PB.8020.1/PB.11348.1/PB.3288.1/PB.30211.1/PB.23516.1/PB.31428.1/PB.8744.1/PB.5523.1/PB.23452.1/PB.16381.1/PB.21410.1/PB.32424.1/PB.28831.1/PB.9359.1/PB.3471.1/PB.5384.1/PB.25271.1/PB.7859.1/PB.29582.1/PB.10862.1/PB.15671.1/PB.12772.1/PB.26809.1/PB.16020.1/PB.12680.1/PB.5280.1/PB.9109.1/PB.7212.1/PB.618…
