# Supplementary material for: Transcriptomic Analysis Provides Novel Insights into the Heat Stress-Induced Response in Codonopsis tangshen
Source: Life (Basel). 2023 Jan 6;13(1):168. doi: 10.3390/life13010168 (PMC9867074; doi:10.3390/life13010168)
Supplement: Supplementary file 1 [file life-13-00168-s001.zip › Table S9 L_vs_L_Ht_down.kegg.significant.enrichment.xls]

ID	Description	GeneRatio	BgRatio	pvalue	padj	Count	geneID
map00500	Starch and sucrose metabolism	15/153	228/6566	0.000253155969455902	0.0119191650848357	15	PB.19763.1/PB.17690.1/PB.20968.1/PB.10333.1/PB.8232.1/PB.21391.1/PB.8570.1/PB.30087.1/PB.22567.1/PB.25671.1/PB.17583.1/PB.7730.1/PB.18714.1/PB.17851.1/PB.13216.1
map00940	Phenylpropanoid biosynthesis	11/153	137/6566	0.00032573657227927	0.0119191650848357	11	PB.21544.1/PB.25882.1/PB.20968.1/PB.10333.1/PB.28323.1/PB.30087.1/PB.12473.1/PB.22567.1/PB.25671.1/PB.17583.1/PB.16929.1
map00062	Fatty acid elongation	5/153	29/6566	0.000486184514339877	0.0119191650848357	5	PB.19872.1/PB.22331.1/PB.17107.1/PB.24466.1/PB.19905.1
map04626	Plant-pathogen interaction	16/153	272/6566	0.000554379771387705	0.0119191650848357	16	PB.26439.1/PB.28491.1/PB.505.1/PB.29003.1/PB.19872.1/PB.22331.1/PB.10469.1/PB.10408.1/PB.17107.1/PB.9404.1/PB.21199.1/PB.24466.1/PB.2668.1/PB.19905.1/PB.3350.1/PB.4146.1
